# Supplementary material for: Functional D-box sequences reset the circadian clock and drive mRNA rhythms
Source: Commun Biol. 2019 Aug 8;2:300. doi: 10.1038/s42003-019-0522-3 (PMC6687812; doi:10.1038/s42003-019-0522-3)
Supplement: Supplementary file 4 — Supplementary Data 1 [file 42003_2019_522_MOESM4_ESM.xlsx]

## Sheet: mapped reads
samplels	total tags	unmapped tags	%	mapped tags
				all	%	unique	%	multi	%
WT-ZT12 DBP_1	39563082	4560032	11.53	35003050	88.474	23556861	59.54	11446189	28.93
WT-ZT12 input_1	8188334	1892616	23.11	6295718	76.8864	3914040	47.8	2381678	29.09
WT-ZT12 DBP_2	40026915	8695808	21.72	31331107	78.2751	21288058	53.18	10043049	25.09
WT-ZT12 input_2	10151184	4770366	46.99	5380818	53.0068	3506799	34.55	1874019	18.46
WT-ZT24 E4BP4_1	29787294	7618424	25.58	22168870	74.4239	13806693	46.35	8362177	28.07
WT-ZT24 input_1	10327235	2874809	27.84	7452426	72.1628	4785075	46.33	2667351	25.83
WT-ZT24 E4BP4_2	43456766	12439530	28.63	31017236	71.3749	19009456	43.74	12007780	27.63
WT-ZT24 input_2	8303226	1065511	12.83	7237715	87.1675	4716574	56.8	2521141	30.36
KO-ZT12 DBP_1	50102122	7628496	15.23	42473626	84.7741	30080524	60.04	12393102	24.74
KO-ZT12 input_1	6471254	1021533	15.79	5449721	84.2143	3410791	52.71	2038930	31.51
KO-ZT12 DBP_2	55250837	5290918	9.58	49959919	90.4238	37169247	67.27	12790672	23.15
KO-ZT12 input_2	7616773	2684720	35.25	4932053	64.7525	2974944	39.06	1957109	25.69
KO-ZT24 E4BP4_1	28180711	11241510	39.89	16939201	60.1092	10283209	36.49	6655992	23.62
KO-ZT24 input_1	9559397	3131214	32.76	6428183	67.2446	3793511	39.68	2634672	27.56
KO-ZT24 E4BP4_2	63059575	6277153	9.95	56782422	90.0457	39549509	62.72	17232913	27.33
KO-ZT24 input_2	29687824	2669262	8.99	27018562	91.0089	16183055	54.51	10835507	36.5

## Sheet: WT-ZT12_DBP
chr	start	end	chip_score	gene_name(distance from TSS)	gene_count
chr1	3515037	3515038	4.21985	Gm37329(-530),Xkr4(156461),	2
chr1	4661839	4661840	8.54059		0
chr1	4801777	4801778	8.6018	Gm37988(6115),Lypla1(6011),	2
chr1	4810690	4810691	10.8068	Gm37988(-2798),Lypla1(-2902),	2
chr1	5134392	5134393	11.5539	Atp6v1h(-64374),	1
chr1	5326395	5326396	17.9467		0
chr1	8842099	8842100	6.5251	Sntg1(457779),	1
chr1	9582607	9582608	5.70097	Gm6161(-8059),2610203C22Rik(48568),	2
chr1	9584682	9584683	17.8051	2610203C22Rik(46493),	1
chr1	10098923	10098924	10.5945	Cspp1(-60936),	1
chr1	13115712	13115713	5.23663	Prdm14(11451),	1
chr1	13236189	13236190	8.6018	Gm37409(245),Ncoa2(137894),	2
chr1	13312741	13312742	29.5468	Ncoa2(61342),	1
chr1	13467420	13467421	9.69262		0
chr1	13699917	13699918	6.88804	Xkr9(-31146),	1
chr1	15615718	15615719	9.99257	Kcnb2(-328464),	1
chr1	16228533	16228534	12.1931	Gm28095(-27),	1
chr1	21228913	21228914	24.347	Gm38224(5809),Tmem14a(-10338),	2
chr1	21231866	21231867	13.104	Gsta3(8723),Gm38224(2856),	2
chr1	21240533	21240534	12.6151	Gsta3(56),Gm38224(-5811),	2
chr1	21266676	21266677	9.10549	Gm7094(5727),Gm28836(4917),	2
chr1	23187677	23187678	10.5945	Gm29506(47996),	1
chr1	23261571	23261572	9.8098	Gm6420(-5164),	1
chr1	24116201	24116202	4.56248	Gm26607(9074),	1
chr1	24698233	24698234	16.7034	Lmbrd1(-19603),	1
chr1	25713077	25713078	6.05525	Adgrb3(116630),	1
chr1	31016265	31016266	4.44329	4931428L18Rik(206419),	1
chr1	31017775	31017776	6.75824	4931428L18Rik(204909),	1
chr1	31034085	31034086	9.23849	Gm28644(7834),4931428L18Rik(188599),	2
chr1	31036147	31036148	43.9359	Gm28644(5772),4931428L18Rik(186537),	2
chr1	31073157	31073158	23.4307	4931428L18Rik(149527),	1
chr1	31154271	31154272	15.3974	4931428L18Rik(68413),	1
chr1	33074873	33074874	4.44329	Gm37724(-9743),	1
chr1	34103831	34103832	5.23663	Dst(-195606),	1
chr1	34238070	34238071	10.711	Dst(-329845),	1
chr1	35759857	35759858	10.8516	Gm25634(1745),	1
chr1	36066426	36066427	9.8776	Hs6st1(1974),	1
chr1	36470419	36470420	11.5539	Gm37909(3533),Cnnm4(1201),	2
chr1	36875124	36875125	15.9875	Gm37506(-3079),Tmem131(68542),	2
chr1	37231306	37231307	3.65239	Cnga3(-16872),	1
chr1	37346407	37346408	23.5193	Inpp4a(-46542),	1
chr1	37568538	37568539	6.5251		0
chr1	37611224	37611225	6.19041	4930556I23Rik(3035),	1
chr1	38031607	38031608	6.88804	Eif5b(-33597),	1
chr1	38176258	38176259	6.05525		0
chr1	38987346	38987347	8.21095	Gm37309(5332),Pdcl3(-1738),	2
chr1	40132959	40132960	11.7295		0
chr1	40156180	40156181	17.7173		0
chr1	40176064	40176065	25.518		0
chr1	40229264	40229265	14.6657	Gm38070(8756),Il1r1(-4184),	2
chr1	40240898	40240899	12.1931	Gm38070(-2878),Il1r1(-15818),	2
chr1	40243011	40243012	13.104	Gm38070(-4991),Il1r1(-17931),	2
chr1	40437866	40437867	17.109	Il1rl1(-8296),	1
chr1	41551784	41551785	13.777		0
chr1	41556267	41556268	7.30617		0
chr1	42243369	42243370	3.2119	Gm29664(-4674),	1
chr1	44142939	44142940	6.88804	Ercc5(4805),Bivm(-23982),	2
chr1	45432268	45432269	9.88978	Col5a2(71014),	1
chr1	45876554	45876555	7.54429		0
chr1	45903767	45903768	4.77554	Gm18303(1856),	1
chr1	45905340	45905341	9.15703	Gm18303(283),	1
chr1	45920749	45920750	17.83	Slc40a1(5774),	1
chr1	45924720	45924721	17.5197	Slc40a1(1803),	1
chr1	49561963	49561964	7.25719		0
chr1	50683082	50683083	19.2169		0
chr1	51740966	51740967	8.69482	Gm28055(5977),	1
chr1	51759818	51759819	7.54429	Myo1b(156253),	1
chr1	51770334	51770335	6.90353	Myo1b(145737),	1
chr1	51888956	51888957	12.1931	Gm28323(-9348),Myo1b(27115),	2
chr1	52474488	52474489	8.69482	Nab1(26191),	1
chr1	52849548	52849549	22.9859	Hibch(-4619),	1
chr1	54523923	54523924	15.9843	Gm36955(-3653),Pgap1(33761),	2
chr1	54543099	54543100	9.15703	Pgap1(14585),	1
chr1	54552800	54552801	20.9865	Pgap1(4884),	1
chr1	54615116	54615117	8.54059		0
chr1	55079731	55079732	13.104	Hspe1(8401),Hspd1(8512),	2
chr1	55174290	55174291	10.8068	Rftn2(52492),	1
chr1	57264794	57264795	17.5589		0
chr1	57381556	57381557	12.2729	1700066M21Rik(-3936),4930558J18Rik(-4012),	2
chr1	57388975	57388976	12.6927	Tyw5(18126),	1
chr1	58030896	58030897	8.6018	Aox1(-965),	1
chr1	58071662	58071663	13.104	Aox1(-41731),	1
chr1	58091457	58091458	6.5251	Aox1(-61526),	1
chr1	58101833	58101834	6.6732	Aox1(-71902),	1
chr1	58114263	58114264	11.019	Aox3(-1133),	1
chr1	59102268	59102269	22.0966	Tmem237(18140),C2cd6(-7368),	2
chr1	59175178	59175179	12.5347	Als2(62053),	1
chr1	59413493	59413494	25.518		0
chr1	59436671	59436672	17.2705		0
chr1	59687482	59687483	8.59171	Gm26293(5027),Snord70(4452),Nop58(-2511),	3
chr1	60563271	60563272	16.548	Raph1(3833),	1
chr1	60571778	60571779	12.2729	Raph1(-4674),	1
chr1	60599509	60599510	4.56248	Gm38388(-3273),Gm11578(-6800),	2
chr1	60641616	60641617	24.2712		0
chr1	60821507	60821508	6.05525		0
chr1	60824718	60824719	9.99257		0
chr1	60827160	60827161	15.4905		0
chr1	61300628	61300629	11.4717	Gm11587(1281),	1
chr1	62175497	62175498	21.7715	Pard3b(-536673),	1
chr1	62748455	62748456	14.6475	Nrp2(-45170),	1
chr1	62823708	62823709	12.2183	Gm4208(8662),	1
chr1	63124081	63124082	12.5347	Gm20342(-6963),Ino80dos(-11003),Ino80d(-9414),	3
chr1	64756182	64756183	10.6064		0
chr1	64787780	64787781	22.015	Plekhm3(169044),	1
chr1	65090515	65090516	5.52359	Gm7329(4712),Crygb(-8227),	2
chr1	65173763	65173764	5.26418	Idh1(12737),	1
chr1	65178267	65178268	11.9443	Pikfyve(8416),Idh1(8233),	2
chr1	66816012	66816013	9.07261	Gm38218(9902),Gm37755(-3697),Kansl1l(1550),	3
chr1	66821454	66821455	10.8516	Gm38218(4460),Gm37755(-9139),Kansl1l(-3892),	3
chr1	67104131	67104132	13.104		0
chr1	67116775	67116776	34.2704	Cps1(6251),	1
chr1	67268013	67268014	9.63649	Gm15668(-18813),	1
chr1	67272924	67272925	7.60688	Gm15668(-23724),	1
chr1	67357868	67357869	19.2169		0
chr1	68973960	68973961	10.5943	Erbb4(134099),	1
chr1	68978754	68978755	6.5251	Erbb4(129305),	1
chr1	68979373	68979374	7.38728	Erbb4(128686),	1
chr1	69894413	69894414	17.2063	Spag16(-67443),	1
chr1	70692652	70692653	6.5251	Spag16(-865682),	1
chr1	70918479	70918480	11.9443		0
chr1	71722370	71722371	17.6647	Gm5256(-7446),	1
chr1	71874275	71874276	7.5191		0
chr1	71938804	71938805	9.69262		0
chr1	72263418	72263419	8.59171	Pecr(20896),Gm25939(-8410),D230017M19Rik(-26953),	3
chr1	72583275	72583276	6.00053	Smarcal1(-24),	1
chr1	72792440	72792441	24.6432		0
chr1	72837437	72837438	6.05525	Igfbp2(-12934),	1
chr1	73655362	73655363	8.16268	6030407O03Rik(209104),	1
chr1	74109855	74109856	8.65089	Tns1(14594),	1
chr1	75220041	75220042	15.2386	Tuba4a(-176),Stk16(-9203),Glb1l(-9228),	3
chr1	78093861	78093862	10.2847		0
chr1	78908279	78908280	6.6732	Gm29536(316232),	1
chr1	82145471	82145472	6.05525		0
chr1	82158707	82158708	26.8301		0
chr1	82180544	82180545	13.7744		0
chr1	82238364	82238365	10.8516	Gm9747(-5252),Irs1(53052),	2
chr1	82280185	82280186	13.2715	Irs1(11231),	1
chr1	83959899	83959900	9.69262		0
chr1	84056939	84056940	9.99257	Pid1(307241),	1
chr1	84230562	84230563	11.9443	Pid1(133618),	1
chr1	84241275	84241276	9.15703	Pid1(122905),	1
chr1	84285813	84285814	9.59022	Pid1(78367),	1
chr1	84300013	84300014	32.4811	Pid1(64167),	1
chr1	84303068	84303069	6.6732	Pid1(61112),	1
chr1	84362831	84362832	7.7925	Pid1(1349),	1
chr1	86056547	86056548	11.1217	Psmd1(7840),	1
chr1	86712180	86712181	16.6513	Dis3l2(-8372),	1
chr1	86713226	86713227	14.5551	Dis3l2(-9418),	1
chr1	86718396	86718397	8.34747	Dis3l2(-14588),	1
chr1	86879720	86879721	30.2398	Gm37541(-5370),Dis3l2(-175912),	2
chr1	86952067	86952068	9.96772	Gm28375(105529),Dis3l2(-248259),	2
chr1	87023734	87023735	20.9865	Gm28375(33862),Dis3l2(-319926),	2
chr1	87025236	87025237	17.5589	Gm28375(32360),Dis3l2(-321428),	2
chr1	87294512	87294513	21.7481	Efhd1(-30149),	1
chr1	87574094	87574095	15.9843	Neu2(-64205),Ngef(-224),	2
chr1	87574638	87574639	14.9606	Neu2(-64749),Ngef(-768),	2
chr1	87583961	87583962	19.5818	Neu2(-74072),	1
chr1	87798516	87798517	10.8068	Sag(5164),	1
chr1	88009632	88009633	3.61354	Gm25198(6292),Usp40(-1081),	2
chr1	88013912	88013913	28.2258	Gm5832(8469),Gm25198(2012),Usp40(-5361),	3
chr1	88014706	88014707	13.5322	Gm5832(7675),Gm25198(1218),Usp40(-6155),	3
chr1	88073924	88073925	9.31724	Ugt1a9(-3124),Gm20528(144660),Ugt1a10(-18536),	3
chr1	88074612	88074613	9.59022	Ugt1a9(-3812),Gm20528(143972),Ugt1a10(-19224),	3
chr1	88179601	88179602	7.60688	Gm15368(7061),Ugt1a5(-13589),Ugt1a6a(-44792),Ugt1a6b(-76349),Ugt1a7c(-84539),Ugt1a8(-91788),Ugt1a9(-108801),Gm20528(38983),Ugt1a10(-124213),	9
chr1	88268323	88268324	15.7266	Trpm8(9338),Hjurp(9310),	2
chr1	88279253	88279254	20.8995	Trpm8(-1592),Hjurp(-1620),	2
chr1	88288214	88288215	8.04622	Trpm8(-10553),	1
chr1	88491858	88491859	9.63649		0
chr1	88861178	88861179	14.4418		0
chr1	88955080	88955081	7.54429		0
chr1	89078952	89078953	12.3181	Sh3bp4(-8537),	1
chr1	89104589	89104590	3.88984	Gm38312(-7516),Sh3bp4(-34174),	2
chr1	89496466	89496467	10.5945	Agap1(-41660),	1
chr1	89710042	89710043	6.88804	Agap1(-255236),	1
chr1	91101869	91101870	20.1365	Lrrfip1(-103132),	1
chr1	91312464	91312465	16.6513	Espnl(9611),Gm17090(8637),Scly(-14126),Gm26683(-8059),	4
chr1	91442762	91442763	10.8726	Per2(16562),	1
chr1	91456678	91456679	21.819	Per2(2646),	1
chr1	91823767	91823768	17.109	Gm29101(-1252),Twist2(-22306),	2
chr1	91903684	91903685	9.03377		0
chr1	92048676	92048677	6.00053	Hdac4(147023),	1
chr1	92666949	92666950	11.0761		0
chr1	93029636	93029637	8.16268	Kif1a(72315),	1
chr1	93448240	93448241	8.37607	Hdlbp(30575),	1
chr1	93642133	93642134	22.0966	Gm28536(-6940),Stk25(16526),	2
chr1	97771132	97771133	9.63649	Gin1(-960),Ppip5k2(-721),	2
chr1	98793423	98793424	12.2729		0
chr1	100410722	100410723	16.4281	Cntnap5b(-637957),	1
chr1	100655435	100655436	8.69482	Gm29334(-1635),	1
chr1	100707208	100707209	24.3417		0
chr1	102518230	102518231	12.3972	Gm3116(-68877),	1
chr1	104605439	104605440	6.19041	Gm29592(4085),	1
chr1	105154265	105154266	16.7034		0
chr1	105177073	105177074	9.69262		0
chr1	105179309	105179310	17.7551		0
chr1	105317173	105317174	36.3304	Gm29014(3948),Rnf152(39537),	2
chr1	105925826	105925827	10.5102		0
chr1	105977832	105977833	7.60688		0
chr1	106177839	106177840	6.53241	Phlpp1(-6087),Gm20753(-6315),	2
chr1	106193221	106193222	7.60688	Phlpp1(-21469),	1
chr1	106194379	106194380	8.59171	Phlpp1(-22627),	1
chr1	107614726	107614727	10.6702		0
chr1	107937658	107937659	17.7173	D830032E09Rik(-20399),	1
chr1	107942183	107942184	8.78253	D830032E09Rik(-24924),	1
chr1	109311215	109311216	8.69482		0
chr1	118966595	118966596	6.88804	Gli2(87024),	1
chr1	119248911	119248912	11.5539	Gm3508(-6158),	1
chr1	119294034	119294035	3.61354		0
chr1	119557987	119557988	12.4764	Epb41l5(91013),	1
chr1	120121643	120121644	6.26302	3110009E18Rik(-456),Dbi(-565),	2
chr1	120124974	120124975	5.26418	3110009E18Rik(-3787),Dbi(-3896),	2
chr1	120248286	120248287	12.9986	Steap3(24419),	1
chr1	120849625	120849626	8.54059	Gm29347(7049),Gm29348(7861),	2
chr1	121329619	121329620	11.5539	Gm37174(-1527),Insig2(2970),	2
chr1	121332267	121332268	3.69648	Gm37174(-4175),Insig2(322),	2
chr1	123503335	123503336	5.31663	Dpp10(542224),	1
chr1	125721655	125721656	7.38728	Gpr39(-44660),	1
chr1	126437409	126437410	9.86829	Nckap5(393390),	1
chr1	126593893	126593894	4.56248	Nckap5(236906),	1
chr1	127045823	127045824	19.1632	Gm5261(4873),	1
chr1	127732720	127732721	25.8366	Acmsd(-3307),	1
chr1	127735537	127735538	17.7173	Acmsd(-6124),	1
chr1	127775309	127775310	12.2183	Ccnt2(-1145),2900009J06Rik(-1217),	2
chr1	128235343	128235344	3.86718	Ubxn4(8621),R3hdm1(-132042),	2
chr1	128613954	128613955	7.54429		0
chr1	128615317	128615318	9.63649		0
chr1	130678785	130678786	25.3159	C4bp-ps1(5286),Gm29427(37014),	2
chr1	130680518	130680519	6.51964	C4bp-ps1(3553),Gm29427(35281),	2
chr1	130761764	130761765	5.23663	Gm28856(4620),	1
chr1	130775804	130775805	38.4933	Gm28856(-9420),	1
chr1	130798209	130798210	8.69482	Fcamr(2693),	1
chr1	130822342	130822343	25.3159	Pigr(4342),Gm15848(1742),	2
chr1	130832342	130832343	14.4418	Pigr(-5658),Gm15848(-8258),	2
chr1	130835404	130835405	18.2539	Pigr(-8720),	1
chr1	131048253	131048254	15.6522		0
chr1	131083826	131083827	7.7925	Gm37084(8323),Mapkapk2(14000),	2
chr1	131549322	131549323	7.60688		0
chr1	131619408	131619409	9.69262		0
chr1	132010909	132010910	8.35068	Elk4(-3302),Gm29103(-47955),	2
chr1	132138180	132138181	9.15703	Gm29629(1324),Cdk18(1504),	2
chr1	132328658	132328659	20.9865	Nuak2(-12532),	1
chr1	133120183	133120184	9.99257		0
chr1	133239708	133239709	6.88804	Plekha6(-75498),	1
chr1	133362388	133362389	12.6151	Etnk2(1184),	1
chr1	133685875	133685876	15.4905	Lax1(4233),	1
chr1	134237593	134237594	6.5251	Adora1(-2162),	1
chr1	134419597	134419598	11.4717	Adipor1(-4219),	1
chr1	135210712	135210713	28.3608		0
chr1	135282914	135282915	3.00256	Rnpep(1170),	1
chr1	135345517	135345518	7.54429	Gm22796(8305),Lmod1(-20710),	2
chr1	136001528	136001529	8.59171	Tmem9(6622),Igfn1(4814),	2
chr1	136541846	136541847	7.83309	Gm37799(-241),	1
chr1	136629586	136629587	15.3816	Zfp281(-4685),Platr23(-4936),	2
chr1	136791701	136791702	8.34747	Gm17781(7258),Gm29718(1333),Gm8762(-2181),	3
chr1	136967251	136967252	5.76067	Nr5a2(-6803),	1
chr1	137010758	137010759	30.6573		0
chr1	137751620	137751621	10.5945		0
chr1	138510666	138510667	8.93349	Gm28501(4949),Nek7(109475),	2
chr1	139032706	139032707	13.681	Gm37470(-2521),Dennd1b(-69271),	2
chr1	139096618	139096619	13.9473	Gm37655(-9634),Dennd1b(-133183),	2
chr1	139501955	139501956	4.44329	F13b(-253),	1
chr1	139570840	139570841	16.7034		0
chr1	139860478	139860479	14.1616	Cfhr2(-1776),	1
chr1	140265309	140265310	19.3445	Gm37777(1178),Kcnt2(-19151),	2
chr1	140381246	140381247	23.6494	Kcnt2(-135088),	1
chr1	140406920	140406921	4.86153	Kcnt2(-160762),	1
chr1	143558527	143558528	6.05525		0
chr1	143597001	143597002	12.6927		0
chr1	150404131	150404132	11.7295	Tpr(-11293),	1
chr1	150459171	150459172	8.27337	Prg4(6994),	1
chr1	150466192	150466193	32.8509	Prg4(-27),	1
chr1	151025267	151025268	5.26418		0
chr1	151124222	151124223	5.52359		0
chr1	151128388	151128389	9.15703	C730036E19Rik(9646),Gm8941(8119),	2
chr1	151151261	151151262	6.5251		0
chr1	151158471	151158472	4.44329		0
chr1	151465047	151465048	16.7034	Rnf2(35908),	1
chr1	151690194	151690195	4.44329	Fam129a(-119008),	1
chr1	151763363	151763364	6.00053	Edem3(-7992),2810414N06Rik(-8345),	2
chr1	151948292	151948293	13.7115	1700025G04Rik(141833),	1
chr1	152444847	152444848	16.4735	Colgalt2(-45017),	1
chr1	152511380	152511381	10.8068		0
chr1	152904663	152904664	6.88804	Smg7(-2017),	1
chr1	153559855	153559856	7.54429	Npl(-9810),	1
chr1	153679312	153679313	13.2331	Rgs8(-26287),	1
chr1	153701514	153701515	11.5539	Gm29529(-8858),	1
chr1	153702738	153702739	15.6522		0
chr1	154118611	154118612	9.50115	A830008E24Rik(-660),	1
chr1	154149192	154149193	9.99257		0
chr1	154154082	154154083	19.2169		0
chr1	154182544	154182545	7.54429		0
chr1	155944544	155944545	8.69482	Cep350(28711),	1
chr1	156045925	156045926	3.65239	Tor1aip2(-10522),Tor1aip1(-9445),	2
chr1	156657676	156657677	9.50115	Tor3a(16680),	1
chr1	156717894	156717895	24.3417	Fam20b(1192),	1
chr1	157012873	157012874	6.00053	Gm28694(41161),	1
chr1	157254365	157254366	7.54429	Rasal2(158230),	1
chr1	158932018	158932019	13.9518	Pappa2(48472),	1
chr1	159269247	159269248	19.2169	Cop1(-36927),	1
chr1	160373491	160373492	9.23849	Gm36975(-109167),Rabgap1l(419720),	2
chr1	160374767	160374768	14.4418	Gm36975(-110443),Rabgap1l(418444),	2
chr1	160444791	160444792	17.884	Rabgap1l(348420),	1
chr1	160589236	160589237	4.60991	Gm37215(1904),Rabgap1l(203975),	2
chr1	160689700	160689701	7.88989	Rabgap1l(103511),	1
chr1	160925145	160925146	14.6475	Gm37653(-9821),Rc3h1(-18727),	2
chr1	160978589	160978590	16.6498	Gm37729(7169),Serpinc1(-4),	2
chr1	161268296	161268297	8.16268		0
chr1	162038011	162038012	6.00053	Dnm3(440023),	1
chr1	162660528	162660529	5.26418	Myocos(-2309),	1
chr1	162840340	162840341	21.7481	Fmo1(26270),	1
chr1	162892167	162892168	17.697	Fmo2(6559),	1
chr1	162898576	162898577	31.5533	Fmo2(150),	1
chr1	162963689	162963690	9.15703	Fmo3(20839),	1
chr1	162964351	162964352	15.9875	Fmo3(20177),	1
chr1	162964760	162964761	4.44329	Fmo3(19768),	1
chr1	162969834	162969835	14.4684	Fmo3(14694),	1
chr1	162987705	162987706	12.2183	Gm37273(-4691),Fmo3(-3177),	2
chr1	163818159	163818160	3.38925	Kifap3(-38576),	1
chr1	164153015	164153016	13.3172	F5(-1177),Gm16548(-798),Gm16587(-6649),	3
chr1	164158861	164158862	25.778	Gm16588(7718),F5(-7023),Gm16548(-6644),	3
chr1	164208674	164208675	12.2729	F5(-56836),	1
chr1	164210879	164210880	6.88804	F5(-59041),	1
chr1	164415406	164415407	10.8516	Gm37411(9307),Nme7(-111285),	2
chr1	164526867	164526868	10.8516		0
chr1	164528394	164528395	6.90353		0
chr1	165199269	165199270	11.9443	Sft2d2(-4831),	1
chr1	165421610	165421611	9.96772	Dcaf6(38865),	1
chr1	165484824	165484825	30.4167	Gm18186(8598),Adcy10(359),	2
chr1	166281649	166281650	14.2924	Ildr2(-27510),	1
chr1	166293357	166293358	4.44329	Ildr2(-39218),	1
chr1	167387521	167387522	17.6729	Mgst3(6320),	1
chr1	168336638	168336639	7.14521	Gm37524(1033),Pbx1(95632),	2
chr1	169166161	169166162	17.7173		0
chr1	170035293	170035294	9.69262	Ddr2(75469),	1
chr1	170491349	170491350	6.90353	Nos1ap(98512),	1
chr1	170516474	170516475	7.54429	Nos1ap(73387),	1
chr1	170607993	170607994	8.69482		0
chr1	170867102	170867103	5.23663	Gm9929(1543),Atf6(669),	2
chr1	170959979	170959980	10.8068	Fcgr2b(16568),	1
chr1	171109791	171109792	10.1776	Cfap126(4127),	1
chr1	171204405	171204406	14.8663	Nr1i3(9565),Pcp4l1(-8137),	2
chr1	171233130	171233131	9.15703	Fcer1g(1235),Apoa2(-8076),	2
chr1	171425258	171425259	17.109	Gm26641(12060),Tstd1(-6386),	2
chr1	171503362	171503363	4.51128	Alyref2(116),Gm24871(-199),B930036N10Rik(749),	3
chr1	171556449	171556450	18.0281	Cd244a(2744),	1
chr1	172364969	172364970	7.54429	Kcnj10(-23759),	1
chr1	172697541	172697542	20.9626	Crp(514),	1
chr1	172698132	172698133	4.88436	Crp(-77),	1
chr1	172700562	172700563	9.63649	Crp(-2507),	1
chr1	172702129	172702130	14.6475	Crp(-4074),	1
chr1	174907841	174907842	13.104	Grem2(13978),	1
chr1	174924025	174924026	13.3172	Grem2(-2206),	1
chr1	174931254	174931255	7.54429	Grem2(-9435),	1
chr1	175602427	175602428	8.69482	Fh1(23208),	1
chr1	175645997	175645998	4.56248	Kmo(-25616),	1
chr1	176819161	176819162	3.61354	Sdccag8(-4501),Cep170(-5094),	2
chr1	176826424	176826425	9.6921	Gm38158(9300),Sdccag8(-11764),	2
chr1	176982830	176982831	9.58042	Gm37519(-8594),Sdccag8(-168170),	2
chr1	177009202	177009203	9.69262	Sdccag8(-194542),	1
chr1	177046064	177046065	20.1579	Gm37106(709),Gm37960(-9128),Akt3(212139),	3
chr1	177711197	177711198	19.9983		0
chr1	178188680	178188681	7.54429	Desi2(-1263),	1
chr1	178236068	178236069	9.69262	Desi2(-48651),	1
chr1	178330169	178330170	7.37015	Gm38300(9432),Hnrnpu(7628),	2
chr1	178369440	178369441	7.38728	Gm27458(-5919),	1
chr1	178641381	178641382	13.0657	Gm24405(-4476),Kif26b(-112256),	2
chr1	179108566	179108567	17.884	Smyd3(409475),	1
chr1	179517108	179517109	7.16085	Gm5561(3749),Smyd3(933),	2
chr1	179561120	179561121	37.8211	Cnst(-14750),	1
chr1	179586956	179586957	20.1579	Cnst(-40586),	1
chr1	180178027	180178028	8.37008	Coq8a(21575),	1
chr1	180279692	180279693	16.1083		0
chr1	181257831	181257832	5.85862		0
chr1	182287847	182287848	7.88989	1700047M11Rik(143),Degs1(-5043),	2
chr1	182413052	182413053	10.2847	Trp53bp2(-3880),Gm10517(-4031),	2
chr1	182426956	182426957	10.8135	Trp53bp2(-17784),	1
chr1	182806576	182806577	5.91759	Susd4(-42716),	1
chr1	183194454	183194455	17.697	Disp1(27068),	1
chr1	183349963	183349964	12.6151	Mia3(19590),	1
chr1	184060673	184060674	5.52359	Dusp10(-47371),	1
chr1	184675743	184675744	14.7962		0
chr1	184837841	184837842	8.93349	2-Mar(8610),	1
chr1	184867985	184867986	11.5539	Gm23780(-9573),	1
chr1	186263354	186263355	19.2274		0
chr1	186358267	186358268	15.6522		0
chr1	186735773	186735774	15.4905	Rrp15(13585),	1
chr1	186785556	186785557	14.4418		0
chr1	187241441	187241442	9.15703	Gm37254(-4984),Gpatch2(-25933),	2
chr1	187763354	187763355	35.3331	Esrrg(-154563),	1
chr1	188330572	188330573	14.8663	Ush2a(-68549),	1
chr1	188653232	188653233	16.548	Ush2a(-391209),	1
chr1	191071817	191071818	10.6064	Gm38188(6863),Nsl1(-8805),Tatdn3(-8885),	3
chr1	191254699	191254700	5.53111	Gm37074(-5275),	1
chr1	191445695	191445696	13.104	Gm32200(19353),	1
chr1	191446591	191446592	17.0354	Gm32200(18457),	1
chr1	191449611	191449612	10.0733	Gm32200(15437),	1
chr1	191480025	191480026	9.96772	Gm37688(-2694),	1
chr1	191588941	191588942	29.1409	Gm37349(8706),Ints7(-13305),	2
chr1	191663719	191663720	8.65089		0
chr1	191687753	191687754	8.59171		0
chr1	191846724	191846725	9.15703		0
chr1	191996121	191996122	9.15703	Mir3473c(2513),Gm32460(-3260),Gm26670(-5983),	3
chr1	191996813	191996814	18.2383	Mir3473c(1821),Gm32460(-3952),Gm26670(-6675),	3
chr1	192072685	192072686	6.5251	Gstp-ps(1765),Traf5(19874),	2
chr1	193011165	193011166	6.88804	Syt14(24610),	1
chr1	193230634	193230635	14.2924	Hsd11b1(33441),Lamb3(-22935),	2
chr1	193242499	193242500	11.4682	Hsd11b1(21576),Lamb3(-34800),	2
chr1	194318825	194318826	6.75824		0
chr1	194376806	194376807	8.6018		0
chr1	194413540	194413541	13.104		0
chr1	194528757	194528758	6.56304		0
chr1	194977655	194977656	25.0654	A330023F24Rik(-1280),Gm16897(-695),	2
chr1	194998540	194998541	10.8068	Gm37334(-5282),Gm32250(-3195),A330023F24Rik(-22165),	3
chr1	195038121	195038122	17.8051	Gm37366(4262),Mir29c(-574),Mir29b-2(-1081),Cd46(54128),	4
chr1	195222019	195222020	9.15703	Gm24802(6259),Gm37887(747),	2
chr10	3978512	3978513	6.5251	Mthfd1l(-5394),	1
chr10	4120854	4120855	7.88989	Mthfd1l(-147736),	1
chr10	4604708	4604709	4.86153	Esr1(6885),	1
chr10	4618088	4618089	13.4868	Esr1(-6495),	1
chr10	4624864	4624865	24.2712	Esr1(-13271),	1
chr10	4736863	4736864	4.87174	Esr1(-125270),	1
chr10	4876100	4876101	11.9443	Esr1(-264507),	1
chr10	4944970	4944971	6.56304	Esr1(-333377),	1
chr10	7737505	7737506	14.5551	Katna1(-11505),	1
chr10	8087481	8087482	19.7202		0
chr10	8818033	8818034	12.2729	Gm25410(6114),Sash1(68037),	2
chr10	8873796	8873797	25.6662	Sash1(12274),	1
chr10	8951466	8951467	4.06192	Gm48728(483),	1
chr10	9118351	9118352	9.99257		0
chr10	10321289	10321290	12.5326		0
chr10	12469807	12469808	20.2763	Utrn(399558),	1
chr10	12472594	12472595	15.1411	Utrn(396771),	1
chr10	12588197	12588198	12.2729	Utrn(281168),	1
chr10	12864827	12864828	8.93349	Utrn(4538),	1
chr10	12997196	12997197	7.14521	Sf3b5(8147),	1
chr10	13964110	13964111	14.34	Hivep2(1965),	1
chr10	13984460	13984461	31.4777	Gm26835(22945),Hivep2(-18385),	2
chr10	14035822	14035823	17.0454	Hivep2(-69747),	1
chr10	14977548	14977549	20.1579	Gm23892(7122),	1
chr10	15747362	15747363	6.5251	Gm32283(-8540),Gm40604(12650),Gm47712(-147135),	3
chr10	16629083	16629084	33.9317	Gm47729(-44815),	1
chr10	17355613	17355614	10.7549		0
chr10	17362831	17362832	22.2069		0
chr10	17408056	17408057	23.9867		0
chr10	17576345	17576346	4.56248	Gm47771(82168),	1
chr10	17613430	17613431	6.05525	Gm47771(45083),	1
chr10	17653796	17653797	7.54429	Gm47771(4717),	1
chr10	17684219	17684220	7.54429		0
chr10	18283997	18283998	7.30617		0
chr10	18943537	18943538	9.63649		0
chr10	18994236	18994237	14.7962		0
chr10	20046294	20046295	13.2399	Map3k5(-111822),	1
chr10	20164970	20164971	20.4618	Map7(-16499),	1
chr10	20169360	20169361	11.6367	Map7(-20889),	1
chr10	21294471	21294472	15.6322	Hbs1l(1508),Gm2467(-5252),	2
chr10	21460226	21460227	10.4867		0
chr10	23028101	23028102	8.34747		0
chr10	23137808	23137809	5.85862	Eya4(212978),	1
chr10	23837713	23837714	13.104		0
chr10	23851442	23851443	21.5323	Vnn3(20),	1
chr10	23924222	23924223	9.99257	Taar1(-3866),	1
chr10	24271443	24271444	9.69262	Moxd1(-47926),	1
chr10	24534897	24534898	17.2705		0
chr10	24702747	24702748	6.56304	Enpp1(9412),	1
chr10	24833015	24833016	25.6662	Enpp3(9808),	1
chr10	24836413	24836414	9.69262	Enpp3(6410),	1
chr10	24842850	24842851	8.93349	Enpp3(-27),	1
chr10	24951921	24951922	13.104		0
chr10	25317955	25317956	8.35068		0
chr10	25395679	25395680	10.8068	Epb41l2(-35881),	1
chr10	25540274	25540275	14.1616	Gm29571(-3888),Smlr1(-4007),	2
chr10	25563441	25563442	37.6483	Gm29571(-27055),	1
chr10	25596105	25596106	8.6018	Gm29571(-59719),	1
chr10	25597007	25597008	15.4905	Gm29571(-60621),	1
chr10	26856028	26856029	13.3172	Arhgap18(-102607),	1
chr10	27013424	27013425	20.5825	Lama2(606334),	1
chr10	28087581	28087582	9.99257	Ptprk(-12761),	1
chr10	28227963	28227964	20.4676	Ptprk(-153143),	1
chr10	28366838	28366839	13.9473	Ptprk(-292018),	1
chr10	28648084	28648085	19.0213		0
chr10	28649891	28649892	11.6367		0
chr10	29311614	29311615	9.59022	Echdc1(1552),Gm46218(2211),	2
chr10	29351570	29351571	10.5102	Gm47483(2323),Gm25596(-1985),Rnf146(10872),	3
chr10	29361155	29361156	6.5251	Gm40621(5585),Gm30698(993),Gm47483(-7262),Rnf146(1287),	4
chr10	30752718	30752719	6.5251	Gm48335(-8756),Ncoa7(50608),	2
chr10	31525924	31525925	12.1931	Rnf217(83260),	1
chr10	31584899	31584900	17.9467	Gm7909(-9886),Rnf217(24285),	2
chr10	31587156	31587157	4.56248	Rnf217(22028),	1
chr10	33847329	33847330	5.26418		0
chr10	33986869	33986870	12.2729	A830082N09Rik(8186),Gm48034(-6029),	2
chr10	34128748	34128749	2.92786	Calhm6(-764),	1
chr10	34281501	34281502	6.53241	Tspyl1(689),	1
chr10	37272069	37272070	19.7672	4930543K20Rik(-8321),	1
chr10	37276067	37276068	20.9626		0
chr10	37478244	37478245	12.5347		0
chr10	38439245	38439246	5.23663	Gm48198(-5110),	1
chr10	39216896	39216897	8.35068		0
chr10	40063762	40063763	4.44329	Slc16a10(78496),	1
chr10	40069478	40069479	31.8323	Slc16a10(72780),	1
chr10	40077816	40077817	5.76067	Slc16a10(64442),	1
chr10	40119188	40119189	6.88804	Gm25613(-9726),Slc16a10(23070),	2
chr10	40125381	40125382	2.58782	Slc16a10(16877),	1
chr10	40328563	40328564	12.562	Gm8948(5388),	1
chr10	40512448	40512449	31.5533		0
chr10	40516524	40516525	8.93349		0
chr10	40524547	40524548	9.96045		0
chr10	40631163	40631164	19.8868	Ddo(-1152),	1
chr10	40882468	40882469	13.1861	Wasf1(1007),Gm22948(-6586),Cdc40(843),	3
chr10	40883216	40883217	11.7295	Wasf1(259),Gm22948(-7334),Cdc40(95),	3
chr10	41291239	41291240	12.2729	Fig4(12021),	1
chr10	41341538	41341539	10.5945	Ak9(-37558),	1
chr10	41588811	41588812	9.03377	Ccdc162(127823),	1
chr10	42202803	42202804	18.6852	Foxo3(73952),	1
chr10	42230700	42230701	5.52359	Foxo3(46055),	1
chr10	42251493	42251494	10.0733	Foxo3(25262),	1
chr10	42265480	42265481	11.4717	Foxo3(11275),	1
chr10	42270816	42270817	11.4717	Foxo3(5939),	1
chr10	42723943	42723944	8.59171		0
chr10	43359456	43359457	10.8068	Gm47857(3554),Pdss2(-137970),	2
chr10	43709492	43709493	7.54429	F930017D23Rik(-116095),	1
chr10	44428093	44428094	7.54429	Gm35028(-3769),	1
chr10	44455112	44455113	10.8068	Prdm1(73389),	1
chr10	44755259	44755260	6.6732	Gm47392(-24319),	1
chr10	44776331	44776332	21.2045	Gm47392(-45391),	1
chr10	45164476	45164477	15.6322	Prep(-97273),	1
chr10	45852850	45852851	18.2383		0
chr10	47652931	47652932	19.7672		0
chr10	50764228	50764229	4.61547	Gm18120(-6044),Ascc3(-171559),	2
chr10	50868604	50868605	6.5251	Gm23883(-2240),	1
chr10	53382871	53382872	3.61354	Gm47641(-3419),Cep85l(-2924),	2
chr10	53407644	53407645	8.37607	Gm36229(2238),	1
chr10	54046400	54046401	16.3167	Man1a(30209),	1
chr10	54049727	54049728	5.23663	Man1a(26882),	1
chr10	54050430	54050431	6.5251	Man1a(26179),	1
chr10	54073809	54073810	17.4653	Gm16998(2113),Gm47917(-9998),Man1a(2800),	3
chr10	55193799	55193800	12.8525		0
chr10	57301140	57301141	8.78253		0
chr10	57494127	57494128	15.2386	Hsf2(-7742),4930467K11Rik(-7776),	2
chr10	57660711	57660712	8.69482	Pkib(-28730),	1
chr10	57763199	57763200	9.69262		0
chr10	59277885	59277886	12.8013		0
chr10	60934413	60934414	14.0842	Gm26947(-2422),Pldi(3719),	2
chr10	61665303	61665304	8.33147	Ppa1(-16751),	1
chr10	61670345	61670346	7.01701	Sar1a(9954),1700022H01Rik(9910),Ppa1(-21793),	3
chr10	62971793	62971794	6.90353	Rufy2(8430),Dna2(-24767),	2
chr10	63065675	63065676	3.65239	Gm48072(9385),Pbld1(-5513),Gm16143(-8208),	3
chr10	63121692	63121693	5.23663	Mypn(82260),	1
chr10	67087691	67087692	16.3167	Jmjd1c(8434),Reep3(9254),	2
chr10	67785789	67785790	12.5347	Gm29774(7413),AC127568.1(-40),4930543I11Rik(-54),	3
chr10	68058104	68058105	14.4684	Rtkn2(-78534),	1
chr10	68125163	68125164	9.15703	Arid5b(153577),	1
chr10	68126851	68126852	6.75824	Arid5b(151889),	1
chr10	68127845	68127846	10.5945	Arid5b(150895),	1
chr10	68150719	68150720	6.5251	Arid5b(128021),	1
chr10	68162627	68162628	7.54429	Arid5b(116113),	1
chr10	68182473	68182474	5.52359	Arid5b(96267),	1
chr10	68221580	68221581	8.78253	Arid5b(57160),	1
chr10	68279033	68279034	9.15703	Arid5b(-293),	1
chr10	68436036	68436037	13.5322	Cabcoco1(105860),	1
chr10	68446822	68446823	11.9443	Cabcoco1(95074),	1
chr10	68541253	68541254	7.54429	Cabcoco1(643),	1
chr10	68872270	68872271	17.9467		0
chr10	69166136	69166137	4.88436	Rhobtb1(-14702),	1
chr10	69204970	69204971	6.6732	A930033H14Rik(8128),Rhobtb1(-53536),	2
chr10	69206076	69206077	6.2585	A930033H14Rik(7022),Rhobtb1(-54642),	2
chr10	69218951	69218952	9.31724	A930033H14Rik(-5853),Rhobtb1(-67517),	2
chr10	69320893	69320894	7.72325	Gm40685(-8754),	1
chr10	69895891	69895892	16.7034	Ank3(-497118),	1
chr10	69910559	69910560	15.597	Ank3(-511786),	1
chr10	69930702	69930703	9.99257	Ank3(-531929),	1
chr10	69941277	69941278	4.2153	Ank3(-542504),	1
chr10	70532985	70532986	14.4684	Fam13c(-92504),	1
chr10	70635448	70635449	14.5551	Phyhipl(20517),	1
chr10	71193016	71193017	17.9467	1700113B09Rik(-11980),	1
chr10	71234294	71234295	22.6406	Tfam(3986),	1
chr10	71329104	71329105	29.2949		0
chr10	71343412	71343413	25.8215	Ipmk(4351),Cisd1(1542),	2
chr10	73138311	73138312	20.2085	Pcdh15(-38969),	1
chr10	75428699	75428700	16.3048	Upb1(-27584),Gucd1(89273),	2
chr10	75449441	75449442	12.5347	Gm25545(-6821),Gucd1(68531),	2
chr10	75789254	75789255	6.88804	Gstt1(9330),Gstt3(-7840),Gm20441(-8300),	3
chr10	75797895	75797896	19.0213	Gstt1(689),	1
chr10	75804537	75804538	8.93349	Gstt1(-5953),	1
chr10	75873023	75873024	14.5551	Gm47744(2408),	1
chr10	77022587	77022588	5.52359	Slc19a1(9654),Gm3137(6988),	2
chr10	77091747	77091748	17.0309	Col18a1(74801),	1
chr10	77111699	77111700	12.462	Col18a1(54849),	1
chr10	77113932	77113933	9.88978	Col18a1(52616),	1
chr10	77116650	77116651	4.44329	Col18a1(49898),	1
chr10	77159231	77159232	12.7222	Col18a1(7317),	1
chr10	77406775	77406776	16.899	Adarb1(11495),	1
chr10	77626287	77626288	10.5945	Ube2g2(-4012),Gm49325(-20090),	2
chr10	78323791	78323792	11.9443	n-R5s77(-9626),Agpat3(28698),	2
chr10	79877937	79877938	17.2705	Elane(8310),Prtn3(-3461),Plppr3(-3303),	3
chr10	80161904	80161905	6.00053	Cirbp(4081),	1
chr10	80332423	80332424	8.34747	Reep6(-2470),Pcsk4(-2925),	2
chr10	80959173	80959174	11.4682	Gm3828(-4463),Gng7(55772),	2
chr10	80962775	80962776	11.7295	Gm3828(-8065),Gng7(52170),	2
chr10	82623971	82623972	7.37015	Tdg(5857),1190007I07Rik(-743),	2
chr10	82758969	82758970	24.5698	Nfyb(5175),	1
chr10	82762162	82762163	16.4735	Gm47561(9159),Gm47560(7743),Nfyb(1982),	3
chr10	82782738	82782739	40.152		0
chr10	82838523	82838524	11.5522	Txnrd1(-4572),	1
chr10	83310483	83310484	11.4717	Slc41a2(27399),	1
chr10	83636508	83636509	4.44329	Appl2(12230),	1
chr10	84335661	84335662	15.6322		0
chr10	84412495	84412496	4.44329	Nuak1(28102),	1
chr10	84424579	84424580	11.5539	Nuak1(16018),	1
chr10	85111523	85111524	4.44329	Tmem263(-8896),Fhl4(-9028),	2
chr10	85482163	85482164	7.54429	Btbd11(-95349),	1
chr10	86339893	86339894	7.88989	Timp3(-39521),Syn3(159003),	2
chr10	86700427	86700428	9.59022	Ttc41(5384),Gm25745(5021),Gm15344(-7332),Hsp90b1(5082),	4
chr10	87032939	87032940	9.31724		0
chr10	87051926	87051927	26.2861	1700113H08Rik(6119),	1
chr10	87518547	87518548	3.61354	Pah(3248),	1
chr10	87711854	87711855	21.3249		0
chr10	87720080	87720081	18.3193		0
chr10	87866607	87866608	12.2729	Igf1(-8342),Igf1os(-3226),	2
chr10	87873744	87873745	6.90353	Igf1(-15479),	1
chr10	87885644	87885645	8.34747	Igf1(-27379),	1
chr10	87892352	87892353	7.88989	Igf1(-34087),	1
chr10	87894887	87894888	9.69262	Igf1(-36622),	1
chr10	87906814	87906815	17.0354	Igf1(-48549),	1
chr10	87915916	87915917	9.99257	Igf1(-57651),	1
chr10	88057121	88057122	22.015		0
chr10	88484698	88484699	37.4227	Chpt1(19375),	1
chr10	88507946	88507947	27.0016	Chpt1(-3873),	1
chr10	88514643	88514644	10.8516		0
chr10	88784874	88784875	39.0418	Utp20(41930),	1
chr10	89458942	89458943	29.566	Nr1h4(74643),	1
chr10	89471141	89471142	10.3252	Nr1h4(62444),	1
chr10	89532177	89532178	7.16225	Nr1h4(1408),	1
chr10	89565440	89565441	19.2304	Gm48087(-9721),	1
chr10	89566088	89566089	9.03377		0
chr10	89624421	89624422	10.8068	Slc17a8(-3168),	1
chr10	89633410	89633411	6.16169		0
chr10	89722433	89722434	18.6593	Actr6(9862),	1
chr10	89756219	89756220	7.88989	Uhrf1bp1l(-11228),	1
chr10	89766456	89766457	8.35068	Uhrf1bp1l(-21465),	1
chr10	90657959	90657960	7.7925	Anks1b(-784450),	1
chr10	92146374	92146375	5.76067	Mir1251(-9151),Rmst(18796),	2
chr10	93949130	93949131	4.88436	Vezt(86687),	1
chr10	94008866	94008867	10.6702	Vezt(26951),	1
chr10	94010601	94010602	12.562	Vezt(25216),	1
chr10	94098305	94098306	26.9949	Gm18391(-165),Fgd6(-62304),	2
chr10	94119268	94119269	26.9949	Fgd6(-83267),	1
chr10	94142607	94142608	28.3608	Nr2c1(5416),Fgd6(-106606),	2
chr10	94160808	94160809	18.492	Nr2c1(-12785),	1
chr10	94171343	94171344	2.92786	Nr2c1(-23320),	1
chr10	94546762	94546763	12.5347	Tmcc3(-234813),	1
chr10	95117756	95117757	17.3283	Gm48868(-1377),	1
chr10	95232869	95232870	29.5468	Cradd(91264),	1
chr10	95255212	95255213	7.54429	Cradd(68921),	1
chr10	95426341	95426342	33.9317	5730420D15Rik(-8966),Socs2(-9161),	2
chr10	95625386	95625387	6.19041	Gm47667(9097),Gm33336(6853),	2
chr10	95681180	95681181	9.15703	Anapc15-ps(-7729),	1
chr10	95773735	95773736	22.9764	4732465J04Rik(-27658),	1
chr10	95946268	95946269	13.0264	Eea1(-5618),	1
chr10	95947680	95947681	13.104	Eea1(-7030),	1
chr10	95956803	95956804	11.0761	Eea1(-16153),	1
chr10	96075654	96075655	6.00053	AC115970.1(20351),	1
chr10	96108069	96108070	17.0354		0
chr10	96126193	96126194	4.44329	Gm48425(3549),	1
chr10	96232989	96232990	9.69262	4930459C07Rik(-6969),	1
chr10	96686545	96686546	11.9777		0
chr10	96691442	96691443	6.5251		0
chr10	97249949	97249950	11.5539	Gm18515(-8037),	1
chr10	97305056	97305057	5.6577		0
chr10	98666243	98666244	7.60688	Gm5427(33467),	1
chr10	98678463	98678464	15.6322	Gm5427(21247),	1
chr10	99169995	99169996	20.9865	Poc1b(-62959),	1
chr10	99211660	99211661	18.2643		0
chr10	99228565	99228566	25.0654	Gm34777(4552),Gm48884(9051),Gm34574(341),	3
chr10	99232730	99232731	32.885	Gm34777(387),Gm48884(4886),Gm34574(-3824),	3
chr10	99256046	99256047	20.2085	Dusp6(7185),	1
chr10	99349421	99349422	16.7034	B530045E10Rik(-50533),	1
chr10	99353984	99353985	13.3172	B530045E10Rik(-55096),	1
chr10	99356506	99356507	4.56248	B530045E10Rik(-57618),	1
chr10	99384998	99384999	5.6993	B530045E10Rik(-86110),	1
chr10	99526798	99526799	5.52359		0
chr10	99602516	99602517	4.56248	Gm20110(6655),	1
chr10	100054135	100054136	7.88989	Kitl(-38505),	1
chr10	101469055	101469056	9.15703		0
chr10	105568045	105568046	9.96045	Gm15663(5908),Tmtc2(6406),	2
chr10	107039432	107039433	23.2861	Acss3(84236),	1
chr10	107040731	107040732	15.6522	Acss3(82937),	1
chr10	107312706	107312707	18.492	Lin7a(-41020),	1
chr10	107315498	107315499	12.9677	Lin7a(-43812),	1
chr10	107316275	107316276	17.3368	Lin7a(-44589),	1
chr10	107325741	107325742	12.5347	Lin7a(-54055),	1
chr10	107326190	107326191	3.65239	Lin7a(-54504),	1
chr10	107358913	107358914	6.75824	Lin7a(-87227),	1
chr10	107922892	107922893	10.6702		0
chr10	108368503	108368504	10.1776	Gm23105(-4838),Pawr(-36382),	2
chr10	108388597	108388598	11.5539	Pawr(-56476),	1
chr10	108432379	108432380	22.0261	Gm25591(-4312),Gm36283(-15128),	2
chr10	108705882	108705883	32.4924	Gm5136(-5722),Syt1(305100),	2
chr10	110707528	110707529	8.6018		0
chr10	110953157	110953158	9.63649	Zdhhc17(56983),	1
chr10	111133438	111133439	5.23663	Gm22101(-4229),Rpl6l(-7587),	2
chr10	111365267	111365268	9.99257		0
chr10	111544549	111544550	15.597		0
chr10	111588057	111588058	4.2153	4933440J02Rik(6216),	1
chr10	111701898	111701899	19.4048		0
chr10	111795373	111795374	5.76067	Gm47865(4480),Gm30624(-70189),	2
chr10	111820154	111820155	9.86829	Gm47866(9790),Gm37189(-9374),Gm30624(-94970),	3
chr10	111828092	111828093	18.0812	Gm47866(1852),Gm30624(-102908),	2
chr10	111835107	111835108	11.4717	Gm47866(-5163),Gm30624(-109923),	2
chr10	112954390	112954391	12.5347	Gm47519(5798),	1
chr10	113290428	113290429	10.8516		0
chr10	115238169	115238170	7.16225	Tbc1d15(13298),	1
chr10	115263342	115263343	12.9677	Gm8942(6636),Gm22794(-5413),	2
chr10	115298969	115298970	7.7925	Rab21(16625),	1
chr10	115311434	115311435	17.0309	Gm10752(4212),Rab21(4160),	2
chr10	115512046	115512047	10.8068	Lgr5(75734),	1
chr10	117144829	117144830	12.3972	Frs2(3705),	1
chr10	117411707	117411708	10.8068	Gm40770(2197),	1
chr10	117412819	117412820	13.104	Gm40770(1085),	1
chr10	117437207	117437208	10.1776	Gm9002(-7589),	1
chr10	117708763	117708764	14.4418	Mdm2(1995),	1
chr10	118749947	118749948	9.99257		0
chr10	119011238	119011239	3.86718		0
chr10	119200040	119200041	8.69482	Cand1(40015),	1
chr10	120915304	120915305	7.38922		0
chr10	121129230	121129231	3.86718		0
chr10	121297198	121297199	9.99257	Tbc1d30(54080),	1
chr10	121349892	121349893	3.86718	Gm48435(568),Gm4478(-6716),Tbc1d30(1386),	3
chr10	121450876	121450877	31.0976	Gm48591(11818),Rassf3(25471),	2
chr10	121486576	121486577	12.6927	Gm40787(2410),	1
chr10	121488828	121488829	13.0657	Gm40787(158),	1
chr10	121500252	121500253	30.8398	Gm35696(6371),Gm46204(5099),	2
chr10	122258885	122258886	4.2153		0
chr10	122327107	122327108	5.23663		0
chr10	123120884	123120885	4.44329	Usp15(76111),	1
chr10	123197561	123197562	9.15703	Gm27920(-590),Gm4129(-866),Usp15(-566),	3
chr10	123567997	123567998	9.10549	Fam19a2(-304001),	1
chr10	123842430	123842431	10.1742		0
chr10	123843922	123843923	5.6577		0
chr10	125270380	125270381	10.7704	Slc16a7(119085),	1
chr10	125494024	125494025	6.29324		0
chr10	125494888	125494889	7.30617		0
chr10	125764684	125764685	12.1931		0
chr10	125951937	125951938	12.1931		0
chr10	126698368	126698369	13.104		0
chr10	126990598	126990599	14.4418	Mir546(7842),Mir26a-2(4932),Ctdsp2(-11881),	3
chr10	127154333	127154334	7.54429		0
chr10	127405017	127405018	12.2729	Gm23819(-625),R3hdm2(-24690),	2
chr10	127406436	127406437	22.015	Gm23819(-2044),R3hdm2(-26109),	2
chr10	127492244	127492245	5.85862	Stac3(9442),R3hdm2(-111917),	2
chr10	127594617	127594618	7.60688	Gm16217(1931),Lrp1(26531),	2
chr10	127759419	127759420	10.8516	Rdh16f1(368),Rdh1(302),Gpr182(-7687),	3
chr10	127776178	127776179	9.69262	Rdh9(208),Rdh16f1(-16391),	2
chr10	127800787	127800788	11.9443	Rdh16(365),	1
chr10	127878809	127878810	12.5347		0
chr10	127888909	127888910	29.0337	Sdr9c7(9609),Rdh7(-92),	2
chr10	127937205	127937206	26.3305		0
chr10	127949749	127949750	15.1973	Gm23996(3426),Gm15900(-1189),	2
chr10	128253941	128253942	20.5825	Apon(155),	1
chr10	128961175	128961176	21.3167	Mettl7b(-187),	1
chr10	128965071	128965072	11.5981	9030616G12Rik(6126),Mettl7b(-4083),	2
chr10	128971221	128971222	6.88804	9030616G12Rik(-24),	1
chr11	4036075	4036076	13.3172	Sec14l4(-4613),	1
chr11	4112236	4112237	14.8663	Gm11955(-4481),Sec14l2(11179),	2
chr11	4294684	4294685	6.19041	Gm11958(-9224),	1
chr11	4394503	4394504	6.5251	Hormad2(46602),	1
chr11	4571515	4571516	10.8068	Gm11960(-9735),Mtmr3(23348),	2
chr11	4687167	4687168	15.3903		0
chr11	4697801	4697802	4.51128	Zmat5(6877),Uqcr10(6541),	2
chr11	4906274	4906275	12.5347	Thoc5(-10954),	1
chr11	5096800	5096801	13.9473	Rhbdd3(2126),Ewsr1(2466),	2
chr11	5098251	5098252	7.5191	Rhbdd3(675),Ewsr1(1015),	2
chr11	5422143	5422144	9.96045	Znrf3(22704),	1
chr11	5502643	5502644	18.2383	Gm11963(-3803),Gm11962(-7197),	2
chr11	5510020	5510021	25.322		0
chr11	6021418	6021419	6.51964	Camk2b(44944),	1
chr11	7120937	7120938	8.35068	Adcy1(-57448),	1
chr11	7192893	7192894	10.7704	Igfbp1(4889),Gm11985(-4324),	2
chr11	7759306	7759307	14.1789		0
chr11	7765556	7765557	13.7744		0
chr11	7815833	7815834	6.00053		0
chr11	8238744	8238745	15.6522		0
chr11	8510473	8510474	20.2085	Tns3(154062),	1
chr11	12463926	12463927	13.3172	Cobl(1034),	1
chr11	12474165	12474166	18.3193	Cobl(-9205),	1
chr11	12480744	12480745	7.54429		0
chr11	12482197	12482198	2.92786		0
chr11	12495640	12495641	31.4427		0
chr11	12501701	12501702	8.69482		0
chr11	16701931	16701932	14.2778		0
chr11	16703459	16703460	16.5225		0
chr11	16744871	16744872	23.0381	Egfr(7332),	1
chr11	16789651	16789652	4.56248	Egfr(-37448),	1
chr11	16862675	16862676	8.34747	Egfr(-110472),	1
chr11	19019012	19019013	9.55885	Gm16141(-5195),Gm16140(-9884),Meis1(-27),	3
chr11	19987017	19987018	9.63649	Spred2(-62642),	1
chr11	20193722	20193723	5.52359	Rab1a(7710),Gm26253(1013),	2
chr11	20472442	20472443	11.9443		0
chr11	20492777	20492778	13.104		0
chr11	20862297	20862298	7.54429		0
chr11	20990855	20990856	11.5539		0
chr11	21079899	21079900	33.9317		0
chr11	21315347	21315348	3.2119	Vps54(-76066),	1
chr11	21363968	21363969	6.05525	Gm12043(6432),Ugp2(7233),	2
chr11	21403028	21403029	12.5347		0
chr11	21427600	21427601	10.8527		0
chr11	21549933	21549934	6.90353		0
chr11	22195101	22195102	23.9867	Ehbp1(147191),	1
chr11	22376907	22376908	9.63649	Rpsa-ps3(9385),	1
chr11	22438754	22438755	8.02368	Gm12050(1021),	1
chr11	22856952	22856953	6.75824	9130230N09Rik(1979),Gm28048(125138),B3gnt2(4009),	3
chr11	22883843	22883844	29.7169	Gm28048(98247),	1
chr11	23141010	23141011	18.6852		0
chr11	23275936	23275937	11.5539	Xpo1(-19895),	1
chr11	23447215	23447216	15.8128	Usp34(-140320),	1
chr11	24135476	24135477	16.7034	Bcl11a(-57420),	1
chr11	25838632	25838633	8.22424	5730522E02Rik(372131),	1
chr11	26444501	26444502	6.01669	Fancl(-58366),	1
chr11	26684071	26684072	18.7332		0
chr11	27970554	27970555	9.63649		0
chr11	28153963	28153964	7.88989		0
chr11	28695235	28695236	29.3422		0
chr11	28698576	28698577	14.2133		0
chr11	28906415	28906416	10.5945	Efemp1(-53211),	1
chr11	29572774	29572775	8.93349	Clhc1(-24824),	1
chr11	30749095	30749096	11.5809	Gm12101(5866),Gm12100(1737),	2
chr11	31861805	31861806	25.518		0
chr11	31886077	31886078	6.76418	Cpeb4(-13866),	1
chr11	32151056	32151057	9.69262		0
chr11	32339257	32339258	9.15703	Sh3pxd2b(8563),	1
chr11	32688647	32688648	11.0761	Fbxw11(-45923),	1
chr11	33398967	33398968	5.52359	Anp32-ps(-3701),Ranbp17(114779),	2
chr11	35007024	35007025	6.5251		0
chr11	35732645	35732646	22.0966		0
chr11	35783355	35783356	6.75824	Gm12124(9426),Mir103-1(-959),Pank3(-13871),	3
chr11	35917093	35917094	14.2924	Wwc1(63434),	1
chr11	35974832	35974833	8.21095	Wwc1(5695),	1
chr11	36632393	36632394	11.2721	Tenm2(603571),	1
chr11	37144174	37144175	7.60688	Tenm2(91790),	1
chr11	37149925	37149926	8.34747	Tenm2(86039),	1
chr11	38075423	38075424	8.37607		0
chr11	38618872	38618873	5.05877		0
chr11	38681437	38681438	26.6813		0
chr11	40127618	40127619	5.23663	Gm12132(-119424),	1
chr11	43170849	43170850	5.26418	Atp10b(-20972),	1
chr11	43353202	43353203	24.1899		0
chr11	43884757	43884758	7.60688	Adra1b(16453),	1
chr11	43889661	43889662	5.76067	Adra1b(11549),	1
chr11	43891705	43891706	25.3159	Adra1b(9505),	1
chr11	43901225	43901226	10.5102	Adra1b(-15),	1
chr11	43911786	43911787	20.9865		0
chr11	43927393	43927394	4.51128		0
chr11	44157754	44157755	7.88989		0
chr11	45175150	45175151	4.44329	Gm12160(-14207),	1
chr11	45190026	45190027	6.5251	Gm38087(-154),Gm12160(-29083),	2
chr11	45888648	45888649	9.15703	Clint1(-36597),	1
chr11	45893206	45893207	23.1006	Clint1(-41155),	1
chr11	46065860	46065861	7.54429	Adam19(-9868),	1
chr11	46299127	46299128	17.4308	Cyfip2(13732),	1
chr11	48814013	48814014	16.1083	Trim41(3340),	1
chr11	49083914	49083915	15.3954	Gm12188(4629),Ifi47(-7327),Olfr56(-105025),	3
chr11	49209706	49209707	7.88989	Zfp62(-6414),	1
chr11	49835772	49835773	9.69335	Gfpt2(-41594),	1
chr11	50303745	50303746	6.19041	Canx(21928),	1
chr11	50379722	50379723	10.0733	Hnrnph1(-2732),	1
chr11	50443877	50443878	8.34747		0
chr11	50913535	50913536	16.1297	Zfp2(2630),	1
chr11	51268359	51268360	11.7855	Gm25082(2076),Clk4(-6629),BC049762(-5313),	3
chr11	51495349	51495350	9.99257	Col23a1(-205429),	1
chr11	51757868	51757869	38.424	Sar1b(5819),Sec24a(5766),	2
chr11	51767939	51767940	19.3916	Sar1b(-4252),Sec24a(-4305),	2
chr11	51775014	51775015	10.8068	Sar1b(-11327),	1
chr11	51777704	51777705	20.336	Sar1b(-14017),	1
chr11	52072004	52072005	7.88989	Cdkl3(-67783),Gm26551(197510),	2
chr11	52394674	52394675	12.5347	9530068E07Rik(1754),	1
chr11	53426089	53426090	5.80419	Gdf9(4934),Uqcrq(4742),Leap2(-2919),	3
chr11	53431323	53431324	7.72325	Gdf9(-300),Uqcrq(-492),Leap2(-8153),	3
chr11	53453350	53453351	7.60688	Shroom1(3855),Gm10447(3760),	2
chr11	53791069	53791070	15.4905	Gm12216(68187),	1
chr11	53824481	53824482	18.792	Gm12216(34775),	1
chr11	53889376	53889377	20.9626	Slc22a5(2284),	1
chr11	53903922	53903923	9.69262	Gm12218(-767),Gm12217(-1732),	2
chr11	53911365	53911366	8.34747	Gm12218(-8210),Gm12217(-9175),	2
chr11	54439714	54439715	19.2304	Fnip1(-1515),	1
chr11	55093340	55093341	13.5322	Gm2a(4775),	1
chr11	55217715	55217716	6.05525	Slc36a1(-13365),	1
chr11	57127340	57127341	4.44329	Gria1(-115953),	1
chr11	57999036	57999037	20.2085		0
chr11	58010567	58010568	6.56304	Larp1(-1503),	1
chr11	58100177	58100178	12.9677	Cnot8(3976),Gm12247(-2404),Gm12248(-7043),	3
chr11	58804112	58804113	7.54429	Fam183b(-2152),	1
chr11	58979866	58979867	5.85862	Trim11(-1773),2310058D17Rik(-1816),	2
chr11	59432714	59432715	12.5347	Snap47(18472),	1
chr11	59918287	59918288	8.34747	1810063I02Rik(3212),	1
chr11	59941626	59941627	6.88804	Med9(6580),Med9os(6516),	2
chr11	60046110	60046111	8.16268	Pemt(379),	1
chr11	60110485	60110486	11.6367	4930412M03Rik(4745),Rai1(-5472),	2
chr11	60240755	60240756	5.91759	Gm12265(55),Tom1l2(112150),	2
chr11	60244669	60244670	11.0761	Gm12265(-3859),Tom1l2(108236),	2
chr11	60300432	60300433	7.54429	Gm27711(2392),Tom1l2(52473),	2
chr11	60402171	60402172	8.35068	Atpaf2(16286),	1
chr11	60825283	60825284	13.104	Dhrs7b(5348),Gm12618(-6005),Gm12611(-8908),	3
chr11	60933664	60933665	6.6732	Map2k3(-1631),Map2k3os(-1797),	2
chr11	61236282	61236283	14.34	Aldh3a2(31182),	1
chr11	61271840	61271841	9.07261	Aldh3a2(-4376),	1
chr11	61378918	61378919	34.7357	Slc47a1(-573),	1
chr11	62358266	62358267	7.88989	Ncor1(100275),	1
chr11	62431796	62431797	15.597	Ncor1(26745),	1
chr11	62445927	62445928	4.56248	Ncor1(12614),	1
chr11	62495060	62495061	12.2183	Gm12278(-12263),Pigl(-36600),	2
chr11	63878807	63878808	16.548		0
chr11	63888481	63888482	11.0761	Hs3st3b1(33809),	1
chr11	63914533	63914534	4.86153	Hs3st3b1(7757),	1
chr11	65754427	65754428	17.6729	Map2k4(33870),	1
chr11	67035044	67035045	6.57562	Tmem220(-9890),	1
chr11	67238329	67238330	7.54429	Myh4(-300),Myhas(-756),	2
chr11	67239025	67239026	4.56248	Myh4(-996),Myhas(-1452),	2
chr11	67526823	67526824	6.75824	Gas7(-71386),	1
chr11	67923275	67923276	5.91759	9130017K11Rik(-1771),Usp43(-1122),	2
chr11	68865195	68865196	18.2383	Ndel1(6663),	1
chr11	68939730	68939731	9.15703		0
chr11	69092470	69092471	6.23207	Per1(2747),Vamp2(-3980),	2
chr11	69094900	69094901	12.3506	Per1(317),Vamp2(-6410),	2
chr11	69114820	69114821	9.8776	Hes7(5584),9130213A22Rik(7769),	2
chr11	69418192	69418193	6.51964	Kdm6b(-4517),	1
chr11	70053985	70053986	8.35068	Asgr1(100),	1
chr11	70445373	70445374	9.99257	Med11(6546),Mir7115(-7118),	2
chr11	70473927	70473928	15.6522		0
chr11	70678230	70678231	5.76067	Camta2(9875),Spag7(-8814),	2
chr11	71004651	71004652	4.51128	Gm22297(-8007),Dhx33(-214),	2
chr11	71017341	71017342	9.5482	Mis12(2270),Derl2(2500),	2
chr11	71138653	71138654	13.3172	Nlrp1a(6051),	1
chr11	72281693	72281694	13.104	n-R5s70(-677),	1
chr11	72522344	72522345	18.792	Spns3(28162),	1
chr11	72685994	72685995	12.9614	Ankfy1(4012),Ube2g1(-78711),	2
chr11	73139196	73139197	12.1931	Haspin(-902),Itgae(-48613),	2
chr11	73324077	73324078	16.548	Gm49340(5664),Spata22(5664),Aspa(5519),	3
chr11	74677191	74677192	8.26558	Pafah1b1(47479),	1
chr11	74839058	74839059	8.6392	Mnt(-8138),	1
chr11	75494926	75494927	22.9764	Prpf8(-8110),	1
chr11	77098509	77098510	21.3557	Gm12344(9671),Efcab5(90459),	2
chr11	77200006	77200007	5.29123	Gm45027(813),	1
chr11	77357968	77357969	11.5809	Ssh2(-141681),	1
chr11	77364556	77364557	5.26418	Ssh2(-148269),	1
chr11	77386611	77386612	9.11242	Ssh2(-170324),	1
chr11	77418168	77418169	10.6702	Ssh2(-201881),	1
chr11	77442705	77442706	4.97532	Ssh2(-226418),	1
chr11	77445048	77445049	8.69482	Ssh2(-228761),	1
chr11	77663830	77663831	6.90353	Gm23132(-5123),	1
chr11	77981757	77981758	8.26558	Phf12(997),	1
chr11	78137868	78137869	11.4717	Fam222b(-43208),	1
chr11	78427853	78427854	19.0213	Slc13a2(-5636),	1
chr11	78498788	78498789	8.59171	Sebox(4659),Vtn(303),Sarm1(-1034),	3
chr11	78540528	78540529	11.4717	Ift20(-4167),Tnfaip1(-4196),	2
chr11	78611458	78611459	7.54429	Nlk(85915),	1
chr11	78848169	78848170	8.34747		0
chr11	78973551	78973552	6.88804	Lgals9(11395),	1
chr11	79560870	79560871	10.711	Nf1(-221177),	1
chr11	79746493	79746494	5.85862		0
chr11	79763904	79763905	4.44329		0
chr11	79867052	79867053	8.6018	9130204K15Rik(5342),	1
chr11	79884970	79884971	8.93349	Gm24454(8745),	1
chr11	80081922	80081923	13.104	Atad5(7478),Crlf3(-931),	2
chr11	80190430	80190431	5.52359	Rnf135(-6579),	1
chr11	80447331	80447332	6.5251	Psmd11(-18716),	1
chr11	80618691	80618692	8.34747	Myo1d(161334),	1
chr11	80784419	80784420	6.88804	Myo1d(-4394),	1
chr11	82870287	82870288	5.90068	Rffl(923),	1
chr11	82888660	82888661	6.51964	Fndc8(3464),Rad51d(1954),	2
chr11	82920746	82920747	5.26418	Unc45b(-10196),	1
chr11	83562677	83562678	9.59022		0
chr11	83578585	83578586	13.104	E230016K23Rik(3471),Ccl9(51),	2
chr11	83583503	83583504	19.206	Ccl6(9584),E230016K23Rik(-1447),Ccl9(-4867),	3
chr11	83720793	83720794	10.1776		0
chr11	83747952	83747953	4.2153	Heatr6(5744),Wfdc21(-1012),	2
chr11	83878738	83878739	10.08	Hnf1b(-28675),	1
chr11	83885430	83885431	10.4867	Hnf1b(-35367),	1
chr11	84016203	84016204	6.6732	Synrg(-51775),	1
chr11	84033943	84033944	16.7034	Synrg(-69515),	1
chr11	84053736	84053737	10.5945	Dusp14(15525),	1
chr11	84145382	84145383	13.104	Acaca(-15710),	1
chr11	84186012	84186013	10.1553	Gm37391(3581),Acaca(-56340),	2
chr11	84353524	84353525	7.83309	Acaca(-223852),	1
chr11	84871832	84871833	10.8516	Myo19(8316),Pigw(8453),Ggnbp2(-1015),	3
chr11	85812756	85812757	15.597	2610027K06Rik(19467),Bcas3(-459589),	2
chr11	86268200	86268201	4.77554	Med13(89402),Brip1os(-66830),	2
chr11	86286094	86286095	9.24412	Med13(71508),Brip1os(-84724),	2
chr11	86348815	86348816	15.9843	Med13(8787),	1
chr11	86581798	86581799	3.65239	Mir21a(2360),	1
chr11	86596364	86596365	18.6593	Vmp1(87472),	1
chr11	87689518	87689519	6.88804	Gm25968(5063),Rnf43(-26796),	2
chr11	88882383	88882384	10.6702		0
chr11	88884600	88884601	7.54429		0
chr11	89007779	89007780	11.6555	Trim25(-8403),	1
chr11	89012477	89012478	14.4684	Trim25(-13101),	1
chr11	89459613	89459614	17.7173	Ankfn1(318040),	1
chr11	90000839	90000840	13.8001	Pctp(2055),	1
chr11	90231799	90231800	10.7064	Gm45883(-43691),Gm45716(-44116),	2
chr11	90240878	90240879	24.8748	Mmd(8578),Gm45883(-52770),Gm45716(-53195),	3
chr11	90260407	90260408	4.2153	Mmd(-10951),Gm45883(-72299),	2
chr11	90417148	90417149	4.56248		0
chr11	90667553	90667554	20.336	Tom1l1(20813),	1
chr11	93908051	93908052	4.56248	Mbtd1(-22199),	1
chr11	94362355	94362356	8.59171	Abcc3(30642),	1
chr11	94365585	94365586	8.69482	Abcc3(27412),	1
chr11	94389074	94389075	15.3816	Abcc3(3923),	1
chr11	95462382	95462383	11.7855	Gm11522(339),Spop(-48302),	2
chr11	96831754	96831755	6.90353	Nfe2l1(-1786),	1
chr11	97142556	97142557	15.5849	Mir7235(3863),Tbkbp1(8939),	2
chr11	97241439	97241440	22.2069	Npepps(39199),	1
chr11	97331465	97331466	33.8854	Gm11594(-8976),	1
chr11	97737946	97737947	16.899	Mir8102(6951),Pip4k2b(6758),	2
chr11	98356741	98356742	20.8962	Stard3(1627),1700003D09Rik(1542),Ppp1r1b(-8337),	3
chr11	98564222	98564223	4.56248		0
chr11	98755112	98755113	16.548	Thra(-14474),	1
chr11	98788923	98788924	7.83309	Msl1(6593),	1
chr11	99063961	99063962	10.8527		0
chr11	99066106	99066107	21.5797	Tns4(23200),	1
chr11	99114080	99114081	19.0213		0
chr11	99314760	99314761	5.23663	Krt25(8191),Gm12358(-8620),	2
chr11	99448979	99448980	7.54429		0
chr11	99491274	99491275	5.26418	Krt23(1863),	1
chr11	100318137	100318138	6.90353	Eif1(1748),	1
chr11	100829046	100829047	5.23663	Stat5b(21678),	1
chr11	100848243	100848244	13.3172	Stat5b(2481),	1
chr11	100916669	100916670	13.5322	Stat3(22871),	1
chr11	100938324	100938325	25.0224	Stat3(1216),	1
chr11	101287540	101287541	4.44329	Becn1(14746),Cntd1(-8528),Coa3(-8426),	3
chr11	101364655	101364656	5.23663	G6pc(2906),	1
chr11	101367577	101367578	10.6702	G6pc(-16),	1
chr11	101378982	101378983	20.1365		0
chr11	101972851	101972852	6.00053	Dusp3(14162),Gm20659(-1708),Sost(-5836),	3
chr11	102486927	102486928	20.9865	Gm11628(5682),Gpatch8(69465),	2
chr11	102496018	102496019	10.8726	Gm11628(-3409),Gpatch8(60374),	2
chr11	103006956	103006957	6.90353	Mir6931(-7035),Dcakd(21377),Gm26668(-143619),	3
chr11	103011180	103011181	9.69262	Dcakd(17153),Gm26668(-147843),	2
chr11	104271141	104271142	11.0761	Mapt(-39751),	1
chr11	104383609	104383610	14.8392	Kansl1(85252),	1
chr11	104401806	104401807	12.6927	Kansl1(67055),	1
chr11	104407504	104407505	20.9865	Kansl1(61357),	1
chr11	104408584	104408585	7.46953	Kansl1(60277),	1
chr11	104440425	104440426	26.8301	Kansl1(28436),	1
chr11	104565386	104565387	6.05525	Gm11663(6171),Gm11661(1340),Gm22000(275),Gm11665(-7609),Myl4(-14723),	5
chr11	105231133	105231134	5.76067	Tlk2(-52326),	1
chr11	105749435	105749436	14.34	Tanc2(-159449),	1
chr11	105905734	105905735	48.279	Tanc2(-315748),	1
chr11	106268614	106268615	8.54059	Tcam1(8058),Smarcd2(4358),Gm23645(-8408),	3
chr11	106777216	106777217	15.6522	Gm25994(6055),Mir3064(5543),Polg2(2321),	3
chr11	106842164	106842165	12.462	Smurf2(78551),	1
chr11	106880194	106880195	9.99257	Smurf2(40521),	1
chr11	106950667	106950668	6.5251		0
chr11	107109909	107109910	12.6927	Bptf(22218),	1
chr11	107241820	107241821	10.711	Pitpnc1(228879),	1
chr11	107270697	107270698	9.59022	Pitpnc1(200002),	1
chr11	107377378	107377379	16.6513	Gm11712(9605),Pitpnc1(93321),	2
chr11	107392808	107392809	15.3816	Gm11712(-5825),Pitpnc1(77891),	2
chr11	107428246	107428247	6.56304	Gm11714(30),Pitpnc1(42453),	2
chr11	107431376	107431377	10.6702	Gm11714(-3100),Pitpnc1(39323),	2
chr11	107560077	107560078	15.597	Helz(-12147),	1
chr11	108256864	108256865	20.1579	Prkca(87064),	1
chr11	108385472	108385473	48.4359	Gm11656(-7595),Apoh(-42118),	2
chr11	108842988	108842989	14.2924	Cep112(-417796),	1
chr11	108858152	108858153	19.2274	Cep112(-432960),	1
chr11	109144518	109144519	12.9986	E030025P04Rik(-149),	1
chr11	109494999	109495000	8.37607	Gm22378(4825),Arsg(-21625),	2
chr11	109545433	109545434	6.88804	Arsg(-72059),	1
chr11	109706299	109706300	19.1632	Fam20a(15980),	1
chr11	109732898	109732899	8.27337		0
chr11	109822474	109822475	9.63649	1700012B07Rik(5572),	1
chr11	109927235	109927236	15.597	Gm11697(9081),	1
chr11	110011332	110011333	4.86153		0
chr11	110037916	110037917	5.52359	Abca8a(58062),	1
chr11	110060261	110060262	19.0202	Abca8a(35717),	1
chr11	110094403	110094404	11.6367	Abca8a(1575),	1
chr11	110154978	110154979	5.91759	Abca9(13218),	1
chr11	110199168	110199169	5.23663	Abca6(52608),	1
chr11	110463310	110463311	30.5357	Map2k6(-64188),	1
chr11	110476866	110476867	8.49544	Map2k6(-77744),	1
chr11	111971727	111971728	4.12256		0
chr11	111997199	111997200	35.4094		0
chr11	112374138	112374139	6.5251		0
chr11	113126352	113126353	21.7336	2610035D17Rik(75486),	1
chr11	113138527	113138528	6.88804	2610035D17Rik(63311),	1
chr11	113731290	113731291	11.5809	Cdc42ep4(20591),	1
chr11	115162326	115162327	5.23663	Slc9a3r1(1015),	1
chr11	115167041	115167042	14.7962	Slc9a3r1(-3700),	1
chr11	115167665	115167666	4.44329	Slc9a3r1(-4324),	1
chr11	115178825	115178826	11.0761	Tmem104(8662),Nat9(9034),Slc9a3r1(-15484),	3
chr11	115432986	115432987	6.00053	Trim80(7559),	1
chr11	115450314	115450315	11.2721	Mir3968(-2254),Trim80(-9769),	2
chr11	115697190	115697191	12.6927	Grb2(11407),	1
chr11	116088356	116088357	24.1899	Wbp2(-1361),	1
chr11	116203420	116203421	7.54429	Ten1(-4565),Acox1(-4375),	2
chr11	116491944	116491945	27.7415	Prpsap1(2258),	1
chr11	117083619	117083620	7.29602	Gm24323(2217),Mir6516(-6271),Gm26083(-6376),Snhg20(-7611),	4
chr11	117087658	117087659	13.3172	Gm11730(9409),Gm24323(-1822),	2
chr11	117568130	117568131	10.8068		0
chr11	117729673	117729674	8.34747	Tnrc6c(-75384),	1
chr11	117959506	117959507	9.10549		0
chr11	118222438	118222439	6.19041	Cyth1(26154),	1
chr11	118250915	118250916	22.9806	Cyth1(-2323),	1
chr11	118454110	118454111	9.99257	Gm11747(885),	1
chr11	119001966	119001967	8.54059		0
chr11	119558150	119558151	9.10549	Gm11762(-9520),	1
chr11	119688608	119688609	8.6018	Rptor(-85703),	1
chr11	120230570	120230571	5.23663	Gm11772(5552),Bahcc1(2377),2900052L18Rik(1015),	3
chr11	120340082	120340083	7.43338	0610009L18Rik(8596),Mir6935(7331),Gm23419(6737),Actg1(8460),	4
chr11	120630636	120630637	4.51128	Gm17586(3132),Mafg(2964),Mir6936(-5760),Sirt7(-5396),	4
chr11	120677217	120677218	7.54429	Aspscr1(-4244),	1
chr11	120852286	120852287	5.52359	Ccdc57(80586),	1
chr11	120994837	120994838	6.90353	Gm11774(8947),Csnk1d(-3507),	2
chr11	121326894	121326895	7.54429		0
chr11	121328567	121328568	9.99257	Wdr45b(25878),	1
chr12	3582878	3582879	21.819	Dtnb(-10497),	1
chr12	4386547	4386548	5.31663	Gm22343(7935),Ncoa1(90635),	2
chr12	4463819	4463820	15.597	Ncoa1(13363),	1
chr12	7910208	7910209	22.9764		0
chr12	7949323	7949324	10.5945	Gm48633(738),	1
chr12	7950448	7950449	21.7715	Gm48633(-387),	1
chr12	7958173	7958174	22.4078	Gm48633(-8112),	1
chr12	8021021	8021022	12.7222		0
chr12	8205823	8205824	7.14521	Ldah(2284),Gm33037(3342),	2
chr12	8433030	8433031	7.83309		0
chr12	8454327	8454328	5.52359	Gm48076(591),	1
chr12	8507577	8507578	10.8527	5033421B08Rik(3624),Rhob(-7568),	2
chr12	8535038	8535039	19.8868	Slc7a15(64028),5033421B08Rik(-23837),	2
chr12	8811717	8811718	10.8665		0
chr12	8829881	8829882	24.2712		0
chr12	8831214	8831215	6.5251		0
chr12	8882495	8882496	4.95355	9930038B18Rik(10978),	1
chr12	11337065	11337066	9.69262	Vsnl1(99548),	1
chr12	12484951	12484952	8.59171		0
chr12	13668650	13668651	9.69262	Gm35890(203),	1
chr12	13686811	13686812	7.88989		0
chr12	13703191	13703192	10.8068		0
chr12	15651591	15651592	10.8068	Gm4804(-45179),	1
chr12	15704677	15704678	25.3159	Gm4804(-98265),	1
chr12	16042430	16042431	14.4418		0
chr12	16620440	16620441	14.2924	Lpin1(-9474),	1
chr12	16875416	16875417	20.2085		0
chr12	16877970	16877971	8.54059		0
chr12	17258615	17258616	6.90353	Pdia6(7930),	1
chr12	17401743	17401744	4.88436	Nol10(-53285),	1
chr12	17425896	17425897	5.0711	Nol10(-77438),	1
chr12	17507242	17507243	9.99257		0
chr12	24679721	24679722	8.93349	Cys1(2092),	1
chr12	25013331	25013332	10.0733	Kidins220(-38406),	1
chr12	25100028	25100029	12.7222	Id2(-2888),	1
chr12	25140408	25140409	11.5539		0
chr12	25181522	25181523	11.5539	Gm47705(246),Gm36287(-30607),	2
chr12	25265745	25265746	24.1899		0
chr12	25284001	25284002	6.90353	Gm19340(-1406),	1
chr12	25310464	25310465	10.0733	Gm36723(-6524),Gm47713(-5851),	2
chr12	25381857	25381858	5.52359	Gm36723(-77917),	1
chr12	26316432	26316433	13.5215	Rnf144a(98822),	1
chr12	26401035	26401036	11.9443	Rnf144a(14219),	1
chr12	26460430	26460431	18.792	Cmpk2(8774),Rsad2(-3978),	2
chr12	28038284	28038285	11.9777		0
chr12	29079137	29079138	14.4364		0
chr12	30198419	30198420	10.5945	Sntg2(174956),	1
chr12	30200516	30200517	4.56248	Sntg2(172859),	1
chr12	30241058	30241059	16.6171	Sntg2(132317),	1
chr12	30334770	30334771	19.206	Sntg2(38605),	1
chr12	30341011	30341012	20.9865	Sntg2(32364),	1
chr12	30410598	30410599	11.9443	2310016D03Rik(56760),	1
chr12	30943665	30943666	28.4818	Sh3yl1(-31997),	1
chr12	31501580	31501581	26.6813	Gm29541(-835),Cbll1(-1964),	2
chr12	31539694	31539695	21.2045	Slc26a4(20275),	1
chr12	31939179	31939180	17.5873	Hbp1(11356),	1
chr12	32306616	32306617	9.59022		0
chr12	32488355	32488356	24.0354	Gm17820(-937),	1
chr12	32679028	32679029	9.35822	Gm47937(-5734),	1
chr12	32693114	32693115	10.0733		0
chr12	32764517	32764518	27.8333		0
chr12	32766766	32766767	12.5347		0
chr12	32767370	32767371	16.6513		0
chr12	32768655	32768656	10.1776		0
chr12	32961349	32961350	27.2786	Sypl(-7458),4933406C10Rik(-7560),	2
chr12	34721201	34721202	4.89695	Hdac9(195894),	1
chr12	34989649	34989650	72.9426	Prps1l1(-4888),	1
chr12	35050624	35050625	8.35068	Gm10933(4477),Snx13(-3438),	2
chr12	35187219	35187220	7.46953	Mir680-3(7678),	1
chr12	35284309	35284310	8.04163		0
chr12	35418128	35418129	6.19041		0
chr12	35607968	35607969	9.99257	Gm34047(-5424),	1
chr12	35663266	35663267	6.5251	Gm34047(-60722),	1
chr12	35667988	35667989	33.5513	Gm34047(-65444),	1
chr12	36032611	36032612	3.6518	Tspan13(9889),	1
chr12	37241679	37241680	14.7962	Agmo(-38),	1
chr12	37257266	37257267	22.4078	Agmo(-15625),	1
chr12	39372803	39372804	17.7173		0
chr12	39955906	39955907	20.4604	AC134468.1(-5274),	1
chr12	40027167	40027168	6.75824	Arl4a(10858),	1
chr12	40385492	40385493	19.206	Zfp277(60410),	1
chr12	40521923	40521924	4.61547	Dock4(-75971),	1
chr12	40574188	40574189	8.26558	Dock4(-128236),	1
chr12	40576891	40576892	29.566	Dock4(-130939),	1
chr12	41014636	41014637	6.75824	Immp2l(9454),Gm18954(5616),	2
chr12	41246843	41246844	7.7925	Immp2l(-222753),	1
chr12	41436229	41436230	14.9606	Immp2l(-412139),	1
chr12	43274456	43274457	6.84589		0
chr12	44274362	44274363	12.6151	Pnpla8(-52992),Gm47096(-5244),	2
chr12	45211390	45211391	19.7202		0
chr12	51687359	51687360	12.9986	Ap4s1(3674),Strn3(4538),	2
chr12	51695123	51695124	9.39326	Ap4s1(-4090),Strn3(-3226),	2
chr12	51830855	51830856	6.73985	Gm19309(9766),Hectd1(-1319),	2
chr12	52464783	52464784	9.99257		0
chr12	52471698	52471699	29.573	Gm35135(8911),	1
chr12	52475072	52475073	25.518	Gm35135(5537),	1
chr12	52868045	52868046	8.6018	Akap6(-168662),	1
chr12	54312011	54312012	11.4461	Gm47552(5004),	1
chr12	54453679	54453680	24.3417		0
chr12	54460346	54460347	11.6367		0
chr12	54549891	54549892	7.54429		0
chr12	54959806	54959807	20.078	Gm27014(3258),Baz1a(54542),	2
chr12	55416372	55416373	14.4418	Psma6(-32150),	1
chr12	55481848	55481849	7.60688		0
chr12	55488952	55488953	14.7962	Gm36634(8769),Nfkbia(3695),	2
chr12	56415642	56415643	7.60688	Gm18027(-5085),	1
chr12	57197545	57197546	11.5539	Slc25a21(-73),	1
chr12	57402637	57402638	6.53241	Mipol1(-172210),	1
chr12	57444536	57444537	6.87731	Gm16246(5584),Mipol1(-214109),	2
chr12	57918483	57918484	6.5251		0
chr12	59106018	59106019	10.5945	Mia2(-10219),	1
chr12	59106747	59106748	6.88804	Mia2(-10948),	1
chr12	69683847	69683848	16.4735	Sos2(-1995),	1
chr12	69922251	69922252	17.6647	Gm22058(8653),Gm6316(-760),Atl1(-29637),	3
chr12	69942082	69942083	7.54429	Atl1(-49468),	1
chr12	69957677	69957678	6.6732	Gm3086(5732),Atl1(-65063),	2
chr12	70012247	70012248	7.54429	Nin(101470),	1
chr12	70225951	70225952	14.6475	F730035M05Rik(1890),Pygl(5537),	2
chr12	70233787	70233788	13.9518	F730035M05Rik(-5946),Pygl(-2299),	2
chr12	70758375	70758376	27.7017	Gm40437(66970),	1
chr12	70913545	70913546	35.0984	Gm10457(-1286),Gm46355(-1394),	2
chr12	71015799	71015800	8.54059	Arid4a(191),3110056K07Rik(33),	2
chr12	71053376	71053377	6.75824	Arid4a(-37386),	1
chr12	71355410	71355411	11.4717	Gm40438(31),	1
chr12	71368853	71368854	5.23663	Gm40438(-13412),	1
chr12	71719267	71719268	15.9843	Gm22959(5385),	1
chr12	71875827	71875828	6.5251	Daam1(-44749),	1
chr12	71904427	71904428	9.31724	Daam1(-73349),	1
chr12	71934345	71934346	11.4717	Daam1(-103267),	1
chr12	71936667	71936668	12.9986	Daam1(-105589),	1
chr12	71997114	71997115	5.52359		0
chr12	71997299	71997300	4.9685		0
chr12	72285456	72285457	9.63649	Rtn1(123598),	1
chr12	72307888	72307889	9.69262	Rtn1(101166),	1
chr12	72476978	72476979	6.90353	Gm44392(-1011),Lrrc9(-35112),	2
chr12	72490198	72490199	6.6732	Lrrc9(-48332),	1
chr12	72649445	72649446	6.90353	Gm4756(216),	1
chr12	72789453	72789454	6.5251	Ppm1a(-31998),	1
chr12	73091032	73091033	15.6322		0
chr12	73162978	73162979	5.23663	Mnat1(-39261),	1
chr12	73543377	73543378	15.099	2210039B01Rik(5101),Tmem30b(3015),	2
chr12	73868624	73868625	13.2973	Gm15283(81190),	1
chr12	73883960	73883961	14.8663	Gm15283(65854),	1
chr12	75453608	75453609	17.9467	Ppp2r5e(142637),	1
chr12	75539410	75539411	15.9843	Ppp2r5e(56835),	1
chr12	75667204	75667205	3.88621	Wdr89(2333),	1
chr12	75694574	75694575	5.26418		0
chr12	75733906	75733907	14.4684	Sgpp1(1823),	1
chr12	76194854	76194855	9.15703		0
chr12	76431592	76431593	17.9467	Ppp1r36(-14054),	1
chr12	77061698	77061699	11.4682		0
chr12	77335059	77335060	20.9865	Fut8(-96934),	1
chr12	77929929	77929930	17.697		0
chr12	78206429	78206430	31.5006	Gm6657(-12187),	1
chr12	78210028	78210029	9.07261		0
chr12	78215543	78215544	26.4332		0
chr12	78919560	78919561	17.9467		0
chr12	79481776	79481777	4.56248	Rad51b(-184494),	1
chr12	79499088	79499089	5.23663	Rad51b(-201806),	1
chr12	79501611	79501612	10.5945	Rad51b(-204329),	1
chr12	79541647	79541648	8.34747	Rad51b(-244365),	1
chr12	79557986	79557987	10.6064	Rad51b(-260704),	1
chr12	79599285	79599286	12.7222	Rad51b(-302003),	1
chr12	79675546	79675547	10.6702	Rad51b(-378264),	1
chr12	79676434	79676435	9.10549	Rad51b(-379152),	1
chr12	80116463	80116464	13.7744	1300014J16Rik(-600),Gm26669(-8429),Zfp36l1(-3450),	3
chr12	80145534	80145535	11.2721		0
chr12	80182034	80182035	9.96772	Gm47765(9394),Actn1(78337),	2
chr12	80324927	80324928	13.104		0
chr12	80399328	80399329	12.2729	CT030161.1(-7591),Scarna3b(-7577),Mir1843a(-7651),Dcaf5(37273),	4
chr12	80654857	80654858	19.4048	Gm47874(-5646),Slc39a9(-10974),	2
chr12	80829078	80829079	40.09	Susd6(-38568),	1
chr12	80832512	80832513	11.5539	Susd6(-42002),	1
chr12	80844235	80844236	19.2304	Susd6(-53725),	1
chr12	80929004	80929005	12.5347	1700052I22Rik(-4555),	1
chr12	80930399	80930400	7.88989	1700052I22Rik(-5950),	1
chr12	80968121	80968122	17.0354	Slc10a1(584),	1
chr12	81188718	81188719	18.0812		0
chr12	81189884	81189885	32.632		0
chr12	81836385	81836386	15.4905	Gm47080(-8586),	1
chr12	81856859	81856860	13.5322	Pcnx(3164),	1
chr12	81943772	81943773	35.3331	Pcnx(-83749),	1
chr12	82086256	82086257	9.69262		0
chr12	82476035	82476036	9.6921		0
chr12	82880895	82880896	10.5102	Rgs6(-292603),	1
chr12	82883309	82883310	6.5251	Rgs6(-295017),	1
chr12	82914635	82914636	5.52359	Rgs6(-326343),	1
chr12	83055765	83055766	18.3336	Rgs6(-467473),	1
chr12	83329110	83329111	11.6555	Dpf3(158606),	1
chr12	83445118	83445119	4.44329	Dpf3(42598),	1
chr12	83579259	83579260	8.69482	Zfyve1(17963),	1
chr12	83592078	83592079	14.2924	Zfyve1(5144),	1
chr12	83598333	83598334	4.88436	Zfyve1(-1111),	1
chr12	83789992	83789993	8.21095	Papln(-26358),	1
chr12	83848816	83848817	4.86153	Gm47748(-766),Numb(73118),	2
chr12	83854516	83854517	9.15703	Gm47748(-6466),Numb(67418),	2
chr12	83855544	83855545	15.3974	Gm47748(-7494),Numb(66390),	2
chr12	83905103	83905104	7.29602	Numb(16831),	1
chr12	83923413	83923414	11.7295	Numb(-1479),	1
chr12	84032927	84032928	10.6702	Gm49366(6008),Acot4(5452),Gm47943(-9119),	3
chr12	84052911	84052912	21.3167	Acot3(-767),4732463B04Rik(896),Gm49366(-13976),	3
chr12	84174608	84174609	8.81226	Elmsan1(44273),	1
chr12	84304229	84304230	14.5551	Ptgr2(-18997),	1
chr12	84385066	84385067	12.1339	Entpd5(23963),	1
chr12	84507005	84507006	16.3167	Lin52(-55583),	1
chr12	84943174	84943175	11.0761	Arel1(27726),	1
chr12	84948040	84948041	24.3417	Arel1(22860),	1
chr12	84979388	84979389	41.3941	Fcf1(-8491),Arel1(-8488),	2
chr12	85104957	85104958	19.2274	Dlst(5876),Gm38355(-2610),Prox2(5802),	3
chr12	85115826	85115827	7.01701	Dlst(-4993),Prox2(-5067),	2
chr12	85758854	85758855	7.7925	Flvcr2(-12315),	1
chr12	85823061	85823062	26.8303	Ttll5(1598),Erg28(1489),	2
chr12	86539809	86539810	8.54059		0
chr12	86897384	86897385	13.104	Gm26698(-4817),	1
chr12	87348206	87348207	21.7715	Sptlc2(40149),	1
chr12	87391530	87391531	17.7173	Gm48873(2914),Sptlc2(-3175),	2
chr12	91577215	91577216	4.44329	Gm25776(-3643),Gtf2a1(13272),	2
chr12	91848405	91848406	7.88989	Sel1l(752),	1
chr12	94421721	94421722	12.8013		0
chr12	94862864	94862865	18.4308		0
chr12	95631175	95631176	9.15703		0
chr12	96011915	96011916	5.91759		0
chr12	98521629	98521630	11.5539	Gm40893(2215),Kcnk10(56681),	2
chr12	98716288	98716289	9.99257	Ptpn21(21117),	1
chr12	98834006	98834007	8.35068	A930040O22Rik(-2193),Eml5(67478),	2
chr12	98965546	98965547	6.75824	Ttc8(-44972),	1
chr12	99187842	99187843	8.69482		0
chr12	99234642	99234643	27.4156	Foxn3(328940),	1
chr12	99336545	99336546	16.1083	3300002A11Rik(4609),Foxn3(227037),	2
chr12	99349835	99349836	13.104	3300002A11Rik(-8681),Foxn3(213747),	2
chr12	99445362	99445363	13.104	Foxn3(118220),	1
chr12	99858727	99858728	8.69482	Efcab11(25712),	1
chr12	100343714	100343715	20.2085	Ttc7b(177112),	1
chr12	100778806	100778807	8.6018	Dglucy(251),Gm25801(-9678),	2
chr12	100935023	100935024	10.6064	A630072L19Rik(6719),Ccdc88c(94033),	2
chr12	101086270	101086271	7.83309	D130020L05Rik(-3819),Ppp4r3a(-2568),	2
chr12	101767440	101767441	5.91759	Fbln5(51615),	1
chr12	101935418	101935419	5.23663	Atxn3(22828),	1
chr12	102044018	102044019	12.5347		0
chr12	102819710	102819711	16.1083	Btbd7(58761),	1
chr12	103148365	103148366	8.6018	Unc79(-199506),	1
chr12	103312159	103312160	20.2085	Gm29508(2610),Fam181a(-1184),	2
chr12	103328700	103328701	5.26418	Gm15523(8206),Asb2(27301),	2
chr12	103636082	103636083	23.2186	Gm18501(5987),Serpina10(-4638),	2
chr12	103657330	103657331	9.96045	Serpina6(-118),	1
chr12	103681950	103681951	9.69262	Serpina16(-5811),	1
chr12	103963487	103963488	26.6507	Serpina1e(-4512),	1
chr12	104002931	104002932	22.2069	Serpina9(10824),Gm28577(-6352),	2
chr12	104041020	104041021	4.87174	Serpina12(3423),	1
chr12	104105963	104105964	20.1579	Serpina3a(6761),Gm23289(3320),Serpina5(-4850),	3
chr12	104107079	104107080	13.9473	Serpina3a(5645),Gm23289(2204),Serpina5(-5966),	3
chr12	104847372	104847373	9.96772	4930408O17Rik(9999),Clmn(17704),	2
chr12	105000666	105000667	8.69482	Syne3(9143),	1
chr12	109531771	109531772	4.44329	Gm27596(9397),Meg3(9230),Gm27528(671),Gm27528(-879),	4
chr12	109799038	109799039	16.652		0
chr12	110024471	110024472	28.0906	Gm34667(-598),	1
chr12	110230519	110230520	16.4012	4930425K24Rik(5973),Gm40576(5843),	2
chr12	111050483	111050484	13.5322	Rcor1(-11132),	1
chr12	111091071	111091072	11.9443	Gm48632(129),Rcor1(-51720),	2
chr12	111114669	111114670	10.8516	Rcor1(-75318),	1
chr12	111370321	111370322	6.05525	Cdc42bpb(7397),	1
chr12	111525067	111525068	14.5551		0
chr12	111535374	111535375	7.37015	Snora28(5567),Eif5(2642),	2
chr12	111901976	111901977	7.37015	Ppp1r13b(6134),	1
chr12	112094374	112094375	6.75824		0
chr12	112587735	112587736	13.3368	Inf2(1049),	1
chr12	112629578	112629579	14.4418	Adssl1(-9533),	1
chr12	113926511	113926512	6.90353	Ighv14-1(5871),	1
chr12	117385467	117385468	16.548		0
chr12	117721949	117721950	27.4156	Gm18955(2023),Rapgef5(-205470),	2
chr12	118112833	118112834	18.2383	Dnah11(86210),	1
chr12	118186930	118186931	11.6367	Dnah11(12113),	1
chr12	118367551	118367552	23.1006		0
chr13	3646116	3646117	12.9677	Gm23084(2421),Asb13(-12084),	2
chr13	3659698	3659699	19.7202		0
chr13	3768786	3768787	6.75824	Gm35190(-2064),Gm47695(-8961),	2
chr13	4046340	4046341	15.3954	Akr1c14(2671),Gm18857(-11095),	2
chr13	4056367	4056368	20.1365	Akr1c14(-7356),	1
chr13	4206247	4206248	15.6322		0
chr13	4231754	4231755	3.86718	Akr1c19(-3054),	1
chr13	4234035	4234036	9.99257	Akr1c19(-5335),	1
chr13	4265314	4265315	6.05525		0
chr13	4270616	4270617	16.3167	Akr1c12(8817),	1
chr13	4384174	4384175	7.60688	Gm9973(7091),	1
chr13	4429178	4429179	14.5551	Akr1c6(5128),	1
chr13	4433001	4433002	6.75824	Akr1c6(1305),	1
chr13	4437109	4437110	12.5347	Akr1c6(-2803),	1
chr13	4512466	4512467	5.98025	Akr1c20(10879),	1
chr13	5424332	5424333	9.69262		0
chr13	5803946	5803947	6.00053		0
chr13	5868752	5868753	4.2153	Klf6(-7270),	1
chr13	5870090	5870091	23.2186	Klf6(-8608),	1
chr13	7415402	7415403	25.8366		0
chr13	8822325	8822326	22.9859	Wdr37(49584),	1
chr13	9017344	9017345	25.0673	Gm36264(59107),	1
chr13	9057879	9057880	10.8068	Gm36264(18572),	1
chr13	9076242	9076243	9.63649	Gm36264(209),	1
chr13	9107281	9107282	7.54429	Gm23553(2024),Larp4b(-13400),	2
chr13	9129085	9129086	5.21232	Larp4b(-35204),	1
chr13	9223020	9223021	9.59022	Gm8784(517),	1
chr13	9749989	9749990	13.681	Gm47826(6890),Zmynd11(15341),	2
chr13	9940400	9940401	9.69262	Chrm3(420447),	1
chr13	12455979	12455980	7.54429	Lgals8(8965),	1
chr13	13471660	13471661	7.88989	Nid1(-34109),	1
chr13	13592095	13592096	14.2924	Lyst(-1698),	1
chr13	14031363	14031364	9.40524	Tbce(8275),	1
chr13	16270052	16270053	29.4813	Gm48491(7786),	1
chr13	16281889	16281890	9.63649	Gm48491(-4051),	1
chr13	16316865	16316866	28.7681		0
chr13	16630341	16630342	9.37085	Gm7537(9149),	1
chr13	16759466	16759467	25.8366		0
chr13	17717455	17717456	7.60688	Cdk13(87642),Gm48621(-7591),	2
chr13	17719886	17719887	19.8868	Cdk13(85211),	1
chr13	17743280	17743281	15.9875	Mir466i(4193),8430406P12Rik(-6226),Cdk13(61817),	3
chr13	19770298	19770299	7.6199	Gpr141(53959),	1
chr13	20012352	20012353	11.0761		0
chr13	21025048	21025049	26.6507	Aoah(-230935),	1
chr13	21263994	21263995	7.54429		0
chr13	23543611	23543612	14.4418	Hist1h1d(9651),Hist1h4f(8037),Hist1h3f(441),Hist1h2bh(-219),Hist1h3g(-8189),Gm44297(-9357),Hist1h2af(-9705),	7
chr13	23563394	23563395	6.00053	Hist1h2bg(8002),Gm44394(7332),Hist1h2ae(7826),Hist1h3e(-1025),	4
chr13	23586208	23586209	31.0976	Hist1h2be(34916),Hist1h4d(-4610),	2
chr13	23686404	23686405	11.5522	Hist1h1t(9410),Hist1h2bc(-2205),Gm44350(-2869),Gm24991(-3752),Hist1h2ac(-2456),	5
chr13	23711530	23711531	9.63649	Hfe(-676),	1
chr13	23808237	23808238	8.81226	Slc17a2(-1244),Gm11337(-3638),	2
chr13	23827426	23827427	5.73846		0
chr13	23840612	23840613	6.00139	Slc17a3(-1178),	1
chr13	23867549	23867550	29.796	Slc17a1(201),	1
chr13	23868913	23868914	18.0812	Slc17a1(-1163),	1
chr13	24047756	24047757	9.96772	Carmil1(233039),	1
chr13	24352547	24352548	7.54429	Gm11342(62256),Cmah(-25143),	2
chr13	24365429	24365430	12.2729	Gm11342(49374),Cmah(-38025),	2
chr13	24547112	24547113	8.53202		0
chr13	24943032	24943033	14.2901	Gpld1(120),9330162012Rik(-5631),Aldh5a1(-5371),	3
chr13	24947438	24947439	20.9865	Gpld1(-4286),Aldh5a1(-9777),	2
chr13	28069847	28069848	7.54429	Gm47019(2214),	1
chr13	28529013	28529014	8.69482	2610307P16Rik(356607),	1
chr13	28652029	28652030	7.7925	2610307P16Rik(233591),	1
chr13	28930471	28930472	9.99257		0
chr13	30362479	30362480	8.93349	Gm48161(7880),Agtr1a(-26038),	2
chr13	30385383	30385384	14.5689		0
chr13	31178578	31178579	6.16169		0
chr13	31223141	31223142	10.8068	4930401O12Rik(17945),	1
chr13	31477308	31477309	19.5818		0
chr13	31481634	31481635	28.4818		0
chr13	31486582	31486583	14.34		0
chr13	31518505	31518506	5.91759		0
chr13	31578677	31578678	17.2705	1700018A04Rik(47115),	1
chr13	31955410	31955411	9.69262	Gmds(383330),	1
chr13	32763301	32763302	22.2069	Gm27342(-5099),Mylk4(20653),	2
chr13	32811793	32811794	8.69482	D930007J09Rik(-8944),Wrnip1(-9755),	2
chr13	32825203	32825204	6.68677		0
chr13	32827365	32827366	9.99257		0
chr13	34039379	34039380	5.09801	Bphl(-1782),Gm17084(-4853),	2
chr13	34112627	34112628	14.4418	Gm47076(7074),4930447K03Rik(645),	2
chr13	34550339	34550340	10.5945		0
chr13	34550982	34550983	20.4676		0
chr13	34653522	34653523	5.17683	Gm15908(-599),Pxdc1(-36),	2
chr13	34665308	34665309	15.6322	Gm15908(-12385),	1
chr13	34738252	34738253	8.69482	Fam50b(-3402),	1
chr13	34789441	34789442	8.21095	Gm47157(25103),	1
chr13	34976283	34976284	10.6064	Gm16984(-12301),	1
chr13	35016402	35016403	7.54429	Eci2(10694),	1
chr13	35380340	35380341	19.7672		0
chr13	35963727	35963728	13.2331	Ppp1r3g(-4888),Gm30127(1281),	2
chr13	35994124	35994125	9.96422	Gm48770(1329),Gm18132(-1992),Tmed10-ps(-2604),Lyrm4(123402),	4
chr13	36019496	36019497	17.2705	Gm48765(170227),Lyrm4(98030),	2
chr13	36460498	36460499	32.4924	Gm48763(-1218),Fars2(-343086),	2
chr13	36497541	36497542	5.6577	Fars2(-380129),	1
chr13	36578072	36578073	10.6702	4933436N17Rik(5454),Gm48767(-2138),Fars2(-460660),	3
chr13	36681737	36681738	7.7925	Fars2(-564325),	1
chr13	37298835	37298836	14.5689		0
chr13	37562990	37562991	17.6729	Gm47751(1982),	1
chr13	37603687	37603688	8.6018		0
chr13	37619974	37619975	21.7893	Gm40915(7629),	1
chr13	37626013	37626014	4.44329	Gm40915(1590),	1
chr13	37644974	37644975	12.2729	Gm40916(3262),	1
chr13	37677051	37677052	14.5551	Gm49350(9374),AI463229(-9317),	2
chr13	37761824	37761825	19.2169	Gm31600(-76),	1
chr13	37847878	37847879	11.8008	Rreb1(-69478),	1
chr13	37903755	37903756	7.7925	Rreb1(-125355),	1
chr13	38150871	38150872	10.8068	Dsp(423),Gm10129(921),	2
chr13	38165198	38165199	7.7925	Dsp(-13904),	1
chr13	38320626	38320627	20.5825	Gm47990(-100),	1
chr13	38515569	38515570	11.9443	Gm47994(-1473),Txndc5(13255),	2
chr13	38528860	38528861	11.5522	Gm48056(7820),Gm31834(-1457),Txndc5(-36),	3
chr13	39440507	39440508	7.7925	Gm47348(58),	1
chr13	40317956	40317957	12.5347	Ofcc1(43494),	1
chr13	40841645	40841646	16.1297	Gm35160(5094),Gm7201(-2989),	2
chr13	40850797	40850798	13.0264	Gcnt2(8957),Gm35160(-4058),	2
chr13	40855422	40855423	14.554	Gcnt2(4332),Gm35160(-8683),	2
chr13	40875581	40875582	12.5347	Gm48192(-1392),Mir5124a(-9790),Gcnt2(-15827),	3
chr13	40913745	40913746	10.8068	Gm48188(-1538),Gm31683(4150),Gcnt2(-53991),	3
chr13	40971366	40971367	39.549	A730081D07Rik(29785),	1
chr13	41006494	41006495	4.44329	Tmem14c(9798),Pak1ip1(-5471),A730081D07Rik(-5343),	3
chr13	41008472	41008473	14.7962	Tmem14c(7820),Pak1ip1(-7449),A730081D07Rik(-7321),	3
chr13	41212751	41212752	13.104	Elovl2(7654),	1
chr13	41404083	41404084	7.60688	Gm48570(-1792),Nedd9(83279),	2
chr13	41817696	41817697	5.52359	Adtrp(29988),	1
chr13	41865649	41865650	6.5251	Gm10790(266),	1
chr13	42103087	42103088	9.31724	Hivep1(-51066),	1
chr13	42298515	42298516	5.6577	Gm47118(6476),Edn1(2961),	2
chr13	42370141	42370142	12.9677		0
chr13	42593732	42593733	9.69262		0
chr13	42724212	42724213	26.9685	Phactr1(-43589),	1
chr13	43478569	43478570	17.2705	Ranbp9(2713),	1
chr13	43547014	43547015	7.54429	Mcur1(13177),	1
chr13	44339202	44339203	8.35068		0
chr13	44408989	44408990	21.7481	Gm27007(46314),	1
chr13	45960391	45960392	6.90353	5033430I15Rik(4862),Atxn1(4617),	2
chr13	46056365	46056366	17.3693	Gm45949(4232),	1
chr13	46861181	46861182	4.2153	Kif13a(68686),	1
chr13	47077577	47077578	8.54059	Kdm1b(-34078),	1
chr13	47244958	47244959	19.206	Rnf144b(-122302),	1
chr13	47247665	47247666	7.38922	Rnf144b(-125009),	1
chr13	47250485	47250486	19.4048		0
chr13	48542583	48542584	10.2847	Gm37238(2450),Mirlet7a-1(-4311),Mirlet7f-1(-4666),Gm24111(-4758),Mirlet7d(-6469),6720427I07Rik(3917),	6
chr13	48982673	48982674	12.3972		0
chr13	49480227	49480228	21.3249	Cenpp(172558),	1
chr13	49570505	49570506	7.60688	Cenpp(82280),	1
chr13	51071567	51071568	15.597		0
chr13	51095019	51095020	9.15703	Spin1(5861),	1
chr13	51897803	51897804	6.6732		0
chr13	52022455	52022456	5.56964	Gm37872(-528),	1
chr13	52068446	52068447	10.7704		0
chr13	52125223	52125224	5.97266		0
chr13	52153295	52153296	12.7512		0
chr13	52176766	52176767	9.99257	Gm48199(3645),	1
chr13	52183889	52183890	16.5948	Gm48199(-3478),	1
chr13	52216962	52216963	10.8068		0
chr13	52766462	52766463	21.7893	BB123696(-9257),	1
chr13	52831611	52831612	9.23849		0
chr13	52892180	52892181	9.31724	Auh(37501),	1
chr13	52976374	52976375	6.19349	Nfil3(4699),	1
chr13	52976896	52976897	7.54429	Nfil3(4177),	1
chr13	53018135	53018136	8.34747	Gm33424(-1933),	1
chr13	54081041	54081042	5.91759	Sfxn1(-9172),	1
chr13	54629354	54629355	6.5251	Faf2(-7570),	1
chr13	55361377	55361378	29.0337	Rgs14(8355),Lman2(1406),	2
chr13	56353564	56353565	9.15703	Gm10782(9336),	1
chr13	56647809	56647810	4.44329		0
chr13	56756179	56756180	12.462	Gm45623(-2352),	1
chr13	58181915	58181916	8.69482	Gm48357(9403),Ubqln1(33738),	2
chr13	58216625	58216626	20.4604	Gm48432(2094),Ubqln1(-972),	2
chr13	58249066	58249067	19.206	Gkap1(26633),	1
chr13	59001819	59001820	8.6018	Ntrk2(-195250),	1
chr13	59771578	59771579	8.69482	Tut7(51569),Etohd2(-2081),Gm49354(10667),Isca1(-1768),	4
chr13	60110688	60110689	19.2304	A530065N20Rik(-80977),	1
chr13	60508354	60508355	19.206		0
chr13	60660080	60660081	7.60688	Dapk1(-58133),	1
chr13	60708404	60708405	8.6018	Dapk1(-106457),	1
chr13	60736646	60736647	12.3181	Dapk1(-134699),	1
chr13	63228001	63228002	12.5347	2010111I01Rik(-263108),	1
chr13	63231458	63231459	26.0933	2010111I01Rik(-266565),	1
chr13	63562434	63562435	9.63649	A930032L01Rik(5620),Ptch1(11164),	2
chr13	63696643	63696644	14.7962	1700024I08Rik(37655),	1
chr13	63986023	63986024	11.9443		0
chr13	64034162	64034163	10.8068		0
chr13	64078559	64078560	23.0381	Hsd17b3(10671),	1
chr13	66963276	66963277	8.35068	Ptdss1(-30446),	1
chr13	67030068	67030069	22.9859	4933433G19Rik(2340),	1
chr13	67108643	67108644	6.75824	Rslcan18(7620),Gm28557(-39),	2
chr13	69002794	69002795	11.4717	Gm35161(-4001),Gm48593(-4775),Adcy2(-3253),	3
chr13	69007018	69007019	13.9188	Gm37122(9604),Gm35161(-8225),Gm48593(-8999),Adcy2(-7477),	4
chr13	69066851	69066852	9.69262		0
chr13	69074038	69074039	5.23663		0
chr13	69528705	69528706	8.35068	Nsun2(5041),Tent4a(5912),	2
chr13	69577682	69577683	7.54429	Srd5a1(33760),Nsun2(-43936),	2
chr13	69856092	69856093	12.2729		0
chr13	70865982	70865983	7.7925		0
chr13	73720526	73720527	8.93349		0
chr13	73755941	73755942	9.59022	Slc12a7(-22847),	1
chr13	73770485	73770486	4.07177	Slc12a7(-37391),	1
chr13	74809441	74809442	11.9443	Cast(-631),	1
chr13	75226411	75226412	7.54429		0
chr13	75350793	75350794	19.9983		0
chr13	75385106	75385107	9.59022		0
chr13	75631102	75631103	16.7034		0
chr13	75653105	75653106	8.59171	Mir682(-8059),Gm4149(-8209),	2
chr13	75735280	75735281	15.9875	Gm48302(-8001),Ell2(-28523),	2
chr13	75797927	75797928	11.2721	Gm8288(4779),	1
chr13	75842132	75842133	8.34747	Glrx(-2264),	1
chr13	75859416	75859417	5.52359		0
chr13	75907358	75907359	16.7034	Gm24163(-2211),Rhobtb3(36567),	2
chr13	75976758	75976759	19.8868	Spata9(-9608),	1
chr13	77034194	77034195	19.206		0
chr13	77177678	77177679	4.61547	Gm29844(-8300),2210408I21Rik(-42138),	2
chr13	78124281	78124282	6.56304	Gm38604(58887),Gm18990(-3211),Fam172a(-422248),	3
chr13	80963437	80963438	13.9518	9330111N05Rik(-549),Gm4211(293),	2
chr13	81233050	81233051	6.5251	Gm48566(7734),Adgrv1(400104),	2
chr13	81279630	81279631	9.63649	Adgrv1(353524),	1
chr13	81324057	81324058	8.34747	Adgrv1(309097),	1
chr13	81330029	81330030	13.5322	Adgrv1(303125),	1
chr13	81343382	81343383	5.52359	Adgrv1(289772),	1
chr13	85290907	85290908	9.8776	Rasa1(-1777),	1
chr13	86045492	86045493	6.90353	Gm22574(-444),Cox7c(1412),	2
chr13	89652979	89652980	10.5945	Gm16318(9791),	1
chr13	90092194	90092195	11.9777	Gm24507(6787),Tmem167(-3071),Xrcc4(-2586),	3
chr13	90474787	90474788	17.6729		0
chr13	90536667	90536668	14.7962		0
chr13	90897019	90897020	27.8524	Atp6ap1l(8336),	1
chr13	91741015	91741016	8.69482	Gm24597(3989),Acot12(497),4833422C13Rik(857),	3
chr13	91748583	91748584	25.4114	Gm27656(3523),Gm24597(-3579),Acot12(-7071),4833422C13Rik(-6711),	4
chr13	91765730	91765731	4.44329	Acot12(-24218),	1
chr13	92589485	92589486	6.88804		0
chr13	92636953	92636954	9.10549	Serinc5(-25862),	1
chr13	92651093	92651094	21.0755	Serinc5(-40002),	1
chr13	93177977	93177978	13.7392	Tent2(14408),	1
chr13	93234542	93234543	13.3172		0
chr13	93342976	93342977	5.52359	Homer1(-43341),	1
chr13	93639818	93639819	12.5347	Bhmt(-1857),	1
chr13	93653686	93653687	23.4307		0
chr13	93689626	93689627	8.34747	Dmgdh(-15193),	1
chr13	93690353	93690354	6.56304	Dmgdh(-15920),	1
chr13	93711393	93711394	20.1579	AW495222(7782),Dmgdh(-36960),	2
chr13	93755268	93755269	12.6151		0
chr13	94517295	94517296	8.6018	Gm25109(-133),Ap3b1(-158335),	2
chr13	94598849	94598850	19.0112		0
chr13	95753095	95753096	9.96772	Iqgap2(138827),	1
chr13	95843894	95843895	20.9865	Iqgap2(48028),	1
chr13	95872457	95872458	10.8068	Iqgap2(19465),	1
chr13	95884647	95884648	10.6702	Iqgap2(7275),	1
chr13	96567732	96567733	30.6573	Gm46436(8898),Col4a3bp(-25114),	2
chr13	96598988	96598989	5.23663	Gm48139(6689),Col4a3bp(-56370),	2
chr13	96740394	96740395	16.3167	Ankrd31(7878),	1
chr13	97072549	97072550	8.6018	Fam169a(-5263),	1
chr13	97853537	97853538	8.6018		0
chr13	98539495	98539496	14.9606		0
chr13	98896582	98896583	10.8068	Gm5453(7642),Tnpo1(29802),	2
chr13	98918253	98918254	2.92786	Tnpo1(8131),	1
chr13	98923386	98923387	17.7173	Tnpo1(2998),	1
chr13	100033640	100033641	8.93349	Bdp1(70430),	1
chr13	100152916	100152917	23.2186	Gm18413(1589),Naip2(49176),	2
chr13	100602479	100602480	13.5322	Gm24261(1880),Marveld2(14492),	2
chr13	100843304	100843305	3.2119	Gm29502(4129),Slc30a5(-9877),	2
chr13	101016466	101016467	8.34747	Gm6114(-2480),	1
chr13	101523521	101523522	15.9875		0
chr13	101758323	101758324	9.99257	Gm36638(-5118),Gm36638(-6435),Pik3r1(9894),	3
chr13	101761821	101761822	7.13023	Gm36638(-8616),Gm36638(-9933),Pik3r1(6396),	3
chr13	101766122	101766123	18.7332	Pik3r1(2095),	1
chr13	101849539	101849540	22.015	Gm47007(5952),Gm19108(-7233),	2
chr13	101916351	101916352	6.19041	Gm17832(4069),	1
chr13	101936573	101936574	12.7512		0
chr13	101968338	101968339	8.93349		0
chr13	101980322	101980323	15.7143		0
chr13	102658688	102658689	13.9518		0
chr13	103860334	103860335	5.09124	Erbin(60180),	1
chr13	104039023	104039024	11.5981	Nln(70591),	1
chr13	105089383	105089384	7.01701	4933425L06Rik(-7261),	1
chr13	105266913	105266914	14.9606	Rnf180(27902),	1
chr13	106099395	106099396	5.23663		0
chr13	107831511	107831512	21.3249	Gm22118(-2231),Zswim6(58553),	2
chr13	107923358	107923359	18.6593		0
chr13	108338238	108338239	3.61354	Depdc1b(-21906),	1
chr13	109315645	109315646	6.90353	Mir582(9099),Pde4d(-865697),	2
chr13	109503137	109503138	9.69262	Pde4d(-1053189),	1
chr13	109633618	109633619	26.9256	Pde4d(-1183670),	1
chr13	109636010	109636011	24.8748	Pde4d(-1186062),	1
chr13	109693937	109693938	7.46953	Pde4d(-1243989),	1
chr13	110455244	110455245	17.4308		0
chr13	111286909	111286910	11.5539		0
chr13	111531904	111531905	17.9467	Gm15290(18007),Gm49496(18043),	2
chr13	111722437	111722438	15.6322	Gm15287(3080),Gm15488(1897),	2
chr13	111856576	111856577	11.4682	Gm15324(420),Gm15325(-3954),	2
chr13	111941027	111941028	7.7925		0
chr13	111992305	111992306	30.8398	Gm15322(-839),	1
chr13	112314860	112314861	35.2888	Ankrd55(-26409),	1
chr13	112335891	112335892	32.7927	Ankrd55(-47440),	1
chr13	112345752	112345753	18.792	Ankrd55(-57301),	1
chr13	113518299	113518300	8.26558		0
chr13	113615935	113615936	9.10549	Snx18(2629),	1
chr13	114303311	114303312	11.9443	Ndufs4(84947),	1
chr13	114681367	114681368	7.60688	4930544M13Rik(-74130),	1
chr13	114818786	114818787	30.4091	Mocs2(-550),	1
chr13	115178712	115178713	10.8516		0
chr13	117508918	117508919	13.2973		0
chr13	117799514	117799515	11.788	Hcn1(-197194),	1
chr13	118414315	118414316	8.6018		0
chr13	119456547	119456548	26.0992	4833420G17Rik(6221),Paip1(-27946),	2
chr13	119713084	119713085	15.6322	Nim1k(42798),Gm48342(-8535),	2
chr14	7824662	7824663	18.2539	Flnb(-6705),	1
chr14	7840030	7840031	7.88989	Flnb(-22073),	1
chr14	8000469	8000470	8.6018	Abhd6(2433),Dnase1l3(-5896),	2
chr14	8015893	8015894	11.4717	Abhd6(-12991),	1
chr14	8036129	8036130	7.88989	Abhd6(-33227),	1
chr14	8037739	8037740	9.99257	Abhd6(-34837),	1
chr14	8039065	8039066	4.56248	Abhd6(-36163),	1
chr14	8099831	8099832	19.8868	Pxk(-1620),	1
chr14	8244472	8244473	13.104	Acox2(14881),	1
chr14	8259434	8259435	6.5251	Acox2(-81),	1
chr14	8304229	8304230	11.5539	Fam107a(13794),	1
chr14	9588173	9588174	4.56248	Fhit(1573862),	1
chr14	10258408	10258409	6.75824	Fhit(903627),	1
chr14	11159341	11159342	27.0016	Slc25a5-ps(2188),Fhit(2694),	2
chr14	11160767	11160768	29.3682	Slc25a5-ps(762),Fhit(1268),	2
chr14	11570547	11570548	5.6577	Ptprg(-17015),	1
chr14	11615722	11615723	7.38922	Ptprg(-62190),	1
chr14	11775434	11775435	12.2729	Gm48602(-7491),Ptprg(-221902),	2
chr14	11811489	11811490	10.8068	Ptprg(-257957),	1
chr14	12071098	12071099	11.7295	Ptprg(-517566),	1
chr14	12104460	12104461	11.4682	Ptprg(-550928),	1
chr14	14081546	14081547	7.54429	Atxn7(-120106),	1
chr14	14111625	14111626	7.7925	Psmd6(9359),	1
chr14	14741715	14741716	11.7295	Slc4a7(-39436),	1
chr14	14790142	14790143	13.2973	Slc4a7(-87863),	1
chr14	16244060	16244061	7.60688	Ngly1(5220),Gm47794(-709),Oxsm(5748),	3
chr14	16561782	16561783	6.5251	Rarb(257374),	1
chr14	16845322	16845323	6.88804		0
chr14	17661873	17661874	7.60688	Thrb(-1612),	1
chr14	17695910	17695911	5.76067	Thrb(-35649),	1
chr14	17748053	17748054	24.3417	Thrb(-87792),	1
chr14	17786564	17786565	12.9986	Thrb(-126303),	1
chr14	17846048	17846049	26.3618	Thrb(-185787),	1
chr14	17885526	17885527	20.4676	Gm24140(-393),Thrb(-225265),	2
chr14	17917431	17917432	7.88989	Thrb(-257170),	1
chr14	17996597	17996598	12.5347	Gm48321(25312),Thrb(-336336),	2
chr14	18318222	18318223	7.46953	Ube2e1(13637),	1
chr14	18889827	18889828	9.63649	Ube2e2(4440),	1
chr14	19808020	19808021	15.4905	Nid2(-56755),	1
chr14	20166294	20166295	11.7295	Kcnk5(15515),	1
chr14	20206011	20206012	23.2186	Gm48395(9491),Gm24912(-5899),Gm48394(-6057),	3
chr14	20214335	20214336	6.00053	Gm48395(1167),	1
chr14	20228439	20228440	10.6064		0
chr14	20294618	20294619	13.2331	Nudt13(79),	1
chr14	20340253	20340254	13.2715	Fam149b(7909),Ecd(7868),	2
chr14	20607977	20607978	7.7925	Usp54(33086),	1
chr14	20638203	20638204	6.6732	2810402E24Rik(2806),Usp54(2860),	2
chr14	20733595	20733596	10.2847	Ndst2(967),	1
chr14	20945457	20945458	9.69262	Vcl(-16059),	1
chr14	20963060	20963061	15.1973	Vcl(-33662),	1
chr14	20993191	20993192	23.1006	Vcl(-63793),	1
chr14	21053435	21053436	8.26558	Adk(-861),Ap3m1(-927),	2
chr14	21090654	21090655	14.6475	Adk(-38080),	1
chr14	21091281	21091282	9.07261	Adk(-38707),	1
chr14	21112865	21112866	15.3954	Adk(-60291),	1
chr14	21127403	21127404	5.6577	Adk(-74829),	1
chr14	21421973	21421974	11.9443	Adk(-369399),	1
chr14	21423731	21423732	9.69262	Adk(-371157),	1
chr14	21790837	21790838	7.54429	Samd8(-40306),	1
chr14	24234694	24234695	12.2183	Gm17105(8697),Dlg5(11226),	2
chr14	24490519	24490520	8.26558	Rps24(-3394),Polr3a(-3461),	2
chr14	25182666	25182667	8.70235		0
chr14	25479922	25479923	11.6367	Gm47921(132),Zmiz1(-20737),	2
chr14	25745477	25745478	14.2924	Zcchc24(23562),	1
chr14	25750761	25750762	7.88989	Zcchc24(18278),	1
chr14	25783302	25783303	12.462		0
chr14	25791040	25791041	15.3816		0
chr14	26519952	26519953	5.57784	Gm2178(-5398),Slmap(14979),	2
chr14	26643484	26643485	8.34747	Arf4(-5410),Arf4os(-5301),	2
chr14	26858542	26858543	18.0812	Dnah12(-165268),	1
chr14	27101945	27101946	13.777	Il17rd(-63004),	1
chr14	27211926	27211927	14.2924	Gm7591(-1529),Arhgef3(-97027),	2
chr14	27245056	27245057	12.2729	AC140462.1(-6994),Arhgef3(-130157),	2
chr14	27297182	27297183	19.7294	Arhgef3(-182283),	1
chr14	27329216	27329217	13.104	Arhgef3(-214317),	1
chr14	27351965	27351966	4.88436	Arhgef3(-237066),	1
chr14	27617531	27617532	26.6813	Erc2(4897),	1
chr14	28775306	28775307	3.61354		0
chr14	28996809	28996810	17.2705	Cacna2d3(725055),	1
chr14	29996219	29996220	24.347	Il17rb(12677),Mir6947(-7331),Actr8(-17882),	3
chr14	30024644	30024645	22.4078	Gm18760(3707),Chdh(-15621),	2
chr14	30440125	30440126	14.2924	Cacna1d(51330),	1
chr14	30717195	30717196	8.34747	Sfmbt1(-2346),	1
chr14	30930645	30930646	7.7925	Itih1(12644),Itih3(-6885),	2
chr14	30944876	30944877	8.54059	Nek4(6501),Itih1(-1587),	2
chr14	31112404	31112405	9.63649	Smim4(16552),Pbrm1(-93266),	2
chr14	31531057	31531058	12.2729	Gm24057(6201),Colq(60286),	2
chr14	31870655	31870656	23.0381		0
chr14	32093133	32093134	13.681	Oxnad1(-7759),Dph3(-7404),	2
chr14	32164611	32164612	8.81226	Ncoa4(-4746),Gm18909(-8540),	2
chr14	32200873	32200874	10.1776	Parg(1076),Gm23946(-8823),Timm23(1025),	3
chr14	32527750	32527751	7.7925	Ercc6(-14229),	1
chr14	32889349	32889350	7.60688	Gm7734(8370),Vstm4(-32593),	2
chr14	34240999	34241000	2.92786	Shld2(69494),Gm49201(-9271),	2
chr14	34299249	34299250	7.54429	Shld2(11244),	1
chr14	34314823	34314824	5.76067	Glud1(-4096),Shld2(-4330),	2
chr14	34472970	34472971	15.597	Bmpr1a(30371),	1
chr14	34628309	34628310	7.54429		0
chr14	34635444	34635445	9.15703		0
chr14	34760231	34760232	9.59022	Gm49032(9824),A930038B10Rik(-829),	2
chr14	35174023	35174024	5.91759	Grid1(-353915),	1
chr14	39440051	39440052	11.5539	Nrg3(33037),	1
chr14	40036289	40036290	14.5551		0
chr14	41100983	41100984	29.8175	Mat1a(4052),	1
chr14	41104815	41104816	9.06363	Mat1a(220),	1
chr14	41106856	41106857	8.6392	Mat1a(-1821),	1
chr14	41109628	41109629	6.5251	Mat1a(-4593),	1
chr14	41113048	41113049	20.9865	Mat1a(-8013),	1
chr14	41160996	41160997	12.5347	Mbl1(-9538),	1
chr14	41170737	41170738	5.26418		0
chr14	45387695	45387696	9.99257	Gnpnat1(17218),Styx(-36602),	2
chr14	45418764	45418765	12.562	Styx(-67671),	1
chr14	45472709	45472710	9.99257	Fermt2(57409),	1
chr14	45511210	45511211	6.5251	Fermt2(18908),	1
chr14	45661756	45661757	14.2924	A530076I17Rik(6742),Mir5131(-3703),Ddhd1(-3613),	3
chr14	45707400	45707401	7.46953	Gm15516(5924),Gm7206(-2864),	2
chr14	45707929	45707930	13.8001	Gm15516(5395),Gm7206(-3393),	2
chr14	46143444	46143445	8.93349		0
chr14	46605612	46605613	12.5347	Gm18761(1940),4933425B07Rik(31811),Rubie(-7187),Gm49319(31796),	4
chr14	46616278	46616279	26.3618	Gm18761(-8726),4933425B07Rik(21145),Gm49319(21130),	3
chr14	46725180	46725181	8.22424		0
chr14	46794377	46794378	15.3816	Gm48933(-6744),Cnih1(-5966),	2
chr14	47177938	47177939	14.8663	Gm18811(608),Gch1(11475),	2
chr14	47353421	47353422	7.54429		0
chr14	47488767	47488768	3.86718	Gm48986(2801),Fbxo34(-38346),	2
chr14	47522338	47522339	11.9443	Fbxo34(-71917),	1
chr14	47562726	47562727	32.4811	Gm6616(6800),Atg14(7923),	2
chr14	47568640	47568641	14.0877	Gm6616(886),Atg14(2009),	2
chr14	47578349	47578350	8.6018	Gm6616(-8823),Atg14(-7700),	2
chr14	48099423	48099424	9.99257		0
chr14	50991178	50991179	16.5549	Gm49038(5897),	1
chr14	51091563	51091564	6.10015	Ang(-413),Rnase4(-486),	2
chr14	51095780	51095781	8.6018	Ang(-4630),Rnase4(-4703),	2
chr14	52124861	52124862	5.91759	Rpgrip1(-14157),	1
chr14	54687931	54687932	11.6367	1700123O20Rik(-1715),Acin1(-1000),	2
chr14	54893871	54893872	8.75854	Pabpn1(-1371),Gm20521(-10430),	2
chr14	55577867	55577868	17.4308	Emc9(7435),Psme1(256),Fitm1(-2250),Gm15932(-1876),	4
chr14	55724478	55724479	18.7332	Rabggta(-2215),	1
chr14	55882312	55882313	10.5945	Khnyn(2635),Cbln3(2080),Gm26751(-7577),	3
chr14	56605370	56605371	7.30617	Parp4(-29751),	1
chr14	56620635	56620636	21.2045	Gm16573(-122),Parp4(-45016),	2
chr14	57090176	57090177	13.2715		0
chr14	57607654	57607655	6.05525	Xpo4(57776),	1
chr14	58153982	58153983	8.93349		0
chr14	58761216	58761217	8.22424		0
chr14	59185655	59185656	14.34	Gm5142(-6906),	1
chr14	59423099	59423100	11.4999	Gm16301(-8535),Setdb2(17785),	2
chr14	59440211	59440212	7.8503	Cab39l(761),Setdb2(673),	2
chr14	59445487	59445488	13.7392	Cab39l(-4515),Setdb2(-4603),	2
chr14	59447992	59447993	12.3181	Cab39l(-7020),Setdb2(-7108),	2
chr14	60387063	60387064	20.4676	Amer2(-13804),	1
chr14	60388555	60388556	15.3816		0
chr14	60916873	60916874	8.37607		0
chr14	60975915	60975916	9.15703	Tnfrsf19(70575),	1
chr14	61041123	61041124	11.8413	Gm41168(-3163),Tnfrsf19(5367),	2
chr14	61358302	61358303	13.104	Ebpl(2137),	1
chr14	61363961	61363962	9.31724	Ebpl(-3522),	1
chr14	61442173	61442174	25.3159	Kpna3(-2299),	1
chr14	61829761	61829762	8.93349		0
chr14	62132549	62132550	7.54429	Gm35419(38577),	1
chr14	62249513	62249514	21.819		0
chr14	62371063	62371064	11.9443	Rnaseh2b(-78474),	1
chr14	62468683	62468684	26.1691	Gm4131(98238),	1
chr14	62509625	62509626	19.0572	Gm6076(5670),Gm4131(57296),	2
chr14	62732135	62732136	11.0761	Ints6(29034),	1
chr14	62783181	62783182	4.87174	Gm18146(-3484),4931440J10Rik(-22680),	2
chr14	62892489	62892490	10.1553	Wdfy2(-54811),	1
chr14	63126627	63126628	14.2847	Ctsb(-4165),	1
chr14	63166254	63166255	4.44329	Fdft1(13324),	1
chr14	63326085	63326086	5.23663	Gm5463(3135),Gm49390(-8340),	2
chr14	63632444	63632445	26.9256	Xkr6(-25941),	1
chr14	64158465	64158466	15.6522	Msra(297438),	1
chr14	64193991	64193992	14.1616	Msra(261912),	1
chr14	64310084	64310085	5.26418	Msra(145819),	1
chr14	64312417	64312418	5.52359	Msra(143486),	1
chr14	64654643	64654644	10.5102	Kif13b(-7378),	1
chr14	64659902	64659903	6.00053	Kif13b(-12637),	1
chr14	64679565	64679566	9.03377	Kif13b(-32300),	1
chr14	64725504	64725505	11.7295	Kif13b(-78239),	1
chr14	64876775	64876776	18.0378	Hmbox1(73096),	1
chr14	65360341	65360342	4.03957	Zfp395(-1952),Gm48449(-931),	2
chr14	65773408	65773409	14.2924		0
chr14	65873478	65873479	15.1367		0
chr14	65970736	65970737	19.5455	Clu(-2253),Gm19222(-7848),	2
chr14	66082918	66082919	13.1299	Adam2(-5185),	1
chr14	66111672	66111673	14.5551	Ephx2(12828),	1
chr14	66118474	66118475	8.22424	Ephx2(6026),	1
chr14	66784298	66784299	15.1973	Gm10032(182),	1
chr14	67055062	67055063	11.9443	Ppp2r2a(17382),	1
chr14	67068910	67068911	9.03377	Gm27647(5920),Ppp2r2a(3534),	2
chr14	67086645	67086646	14.7962		0
chr14	67574780	67574781	3.46784	Gm24981(-7930),	1
chr14	67758626	67758627	5.52359	Dock5(174816),	1
chr14	67770017	67770018	6.68677	Dock5(163425),	1
chr14	68458917	68458918	9.63649	Gm31227(2714),	1
chr14	70051791	70051792	23.2186	Gm33524(5576),Pebp4(-211371),	2
chr14	70107247	70107248	13.104	Bin3(-7142),	1
chr14	70331567	70331568	6.57562	Slc39a14(19858),	1
chr14	70337305	70337306	6.16169	Slc39a14(14120),	1
chr14	70509133	70509134	13.681	Bmp1(11101),	1
chr14	70762963	70762964	9.96772	Dok2(3073),Xpo7(3665),	2
chr14	72589599	72589600	11.4682	Gm16549(153),Fndc3a(120404),	2
chr14	72599312	72599313	3.65239	Gm16549(-9560),Fndc3a(110691),	2
chr14	73172399	73172400	9.15703	Rcbtb2(-49362),	1
chr14	73253378	73253379	13.5215	Rb1(72444),	1
chr14	73374762	73374763	14.4418	Itm2b(10527),	1
chr14	73410284	73410285	11.019		0
chr14	73475007	73475008	9.99257		0
chr14	74733698	74733699	9.63649	Esd(-1401),	1
chr14	75185949	75185950	9.40524	Lcp1(-54848),	1
chr14	75233218	75233219	9.8151	Cpb2(9069),	1
chr14	75244810	75244811	10.5945	Cpb2(-2523),	1
chr14	75249880	75249881	15.4905	Cpb2(-7593),	1
chr14	75727426	75727427	4.666	Cog3(27091),	1
chr14	75793305	75793306	10.711	Slc25a30(-6268),	1
chr14	75827127	75827128	12.2729		0
chr14	76566319	76566320	15.4905	Serp2(-9430),	1
chr14	76642309	76642310	5.52359	Fkbp1a-ps1(-5445),	1
chr14	76779088	76779089	14.4364	Gm30246(1739),	1
chr14	76817581	76817582	13.2973		0
chr14	76827626	76827627	6.5251	Gm48968(5195),	1
chr14	76837821	76837822	13.3172	Gm48968(-5000),	1
chr14	78895749	78895750	11.9443	Vwa8(-46697),	1
chr14	79047382	79047383	9.86829	Vwa8(-198330),	1
chr14	79502414	79502415	17.2769	Elf1(-21220),	1
chr14	79633408	79633409	9.06363	Sugt1(-45717),	1
chr14	80484425	80484426	7.60688		0
chr14	83464778	83464779	5.23663		0
chr14	86335360	86335361	6.05525		0
chr14	88424434	88424435	12.1931	Gm48930(-8409),	1
chr14	93393845	93393846	12.1931	Pcdh9(496834),	1
chr14	98864242	98864243	20.2243		0
chr14	99126899	99126900	13.9518	Pibf1(-27475),	1
chr14	99157099	99157100	9.69262	Pibf1(-57675),	1
chr14	99975297	99975298	13.5191	Klf12(309382),	1
chr14	100137306	100137307	6.88804	Klf12(147373),	1
chr14	100199586	100199587	7.60688	Klf12(85093),	1
chr14	100236879	100236880	7.38671	4930517O19Rik(-23737),Klf12(47800),	2
chr14	100324660	100324661	18.2383		0
chr14	100348453	100348454	29.257		0
chr14	100459270	100459271	9.99257	6330576A10Rik(153),	1
chr14	101494355	101494356	11.5951	Tbc1d4(114836),	1
chr14	103070817	103070818	13.3172	Cln5(-601),	1
chr14	105124737	105124738	7.60688	Rbm26(52590),	1
chr14	105254160	105254161	7.7925	Ndfip2(4413),Gm22290(-4150),	2
chr14	105779616	105779617	8.34747		0
chr14	105793468	105793469	7.7925		0
chr14	106029291	106029292	5.76067		0
chr14	113933917	113933918	26.6507		0
chr14	113946133	113946134	22.015		0
chr14	116350555	116350556	16.6513	Gpc5(-1258340),	1
chr14	116448482	116448483	9.63649	Gpc5(-1356267),	1
chr14	117817337	117817338	8.21095	Gpc6(-892022),	1
chr14	118021021	118021022	20.1365	Dct(31223),	1
chr14	118694664	118694665	5.52359	Abcc4(11555),	1
chr14	118837843	118837844	5.85862	Cldn10(-49935),	1
chr14	118848365	118848366	7.88989	Cldn10(-60457),	1
chr14	118934896	118934897	5.23663	Dnajc3(3080),Dzip1(-9436),	2
chr14	118952120	118952121	13.5322	Dnajc3(-14144),	1
chr14	120137958	120137959	6.22868	Gm48997(-7355),Gm4681(57494),	2
chr14	120288636	120288637	9.8776	Mbnl2(-12967),	1
chr14	120500445	120500446	5.23663	Rap2a(-22001),	1
chr14	120909636	120909637	9.69262	Ipo5(1588),	1
chr14	121073208	121073209	10.711	Farp1(-38008),	1
chr14	121299319	121299320	2.58782	Stk24(80692),	1
chr14	121546839	121546840	7.54429	Dock9(250998),	1
chr14	121614655	121614656	29.9172	Dock9(183182),	1
chr14	122535982	122535983	8.1117	Pcca(-1658),	1
chr14	122602457	122602458	4.4673	Gm49259(7656),Pcca(-68133),	2
chr14	122904260	122904261	7.54429	4930594M22Rik(8770),Ggact(9497),	2
chr14	122979094	122979095	17.9467	Tmtc4(4941),	1
chr14	124578050	124578051	15.3974	Fgf14(99077),	1
chr15	3236733	3236734	6.5251		0
chr15	3247688	3247689	16.6513		0
chr15	3251165	3251166	14.8392		0
chr15	3449833	3449834	11.0761	Ghr(133659),	1
chr15	3576952	3576953	6.75824	Ghr(6540),	1
chr15	3608058	3608059	5.80543	Gm22031(-4661),	1
chr15	3640526	3640527	7.7925		0
chr15	4835991	4835992	16.7034		0
chr15	4837204	4837205	7.7925		0
chr15	5186486	5186487	14.4684	Ttc33(-961),Gm15938(-763),	2
chr15	6445218	6445219	11.783	C9(109),	1
chr15	6710451	6710452	22.722	Rictor(-2072),	1
chr15	6884419	6884420	9.69262	Osmr(-9450),	1
chr15	7145813	7145814	8.35068	Lifr(-55199),	1
chr15	7166983	7166984	6.88804	Lifr(-76369),	1
chr15	7460014	7460015	11.9443		0
chr15	8798045	8798046	14.7962		0
chr15	9069116	9069117	27.3834	Nadk2(2144),	1
chr15	9070461	9070462	19.2274	Nadk2(799),	1
chr15	9074753	9074754	12.7709	Nadk2(-3493),	1
chr15	9114366	9114367	17.109	Skp2(41059),	1
chr15	9119203	9119204	6.88804	Skp2(36222),	1
chr15	9973890	9973891	35.3331		0
chr15	10180824	10180825	22.6406	Prlr(-3586),	1
chr15	10203213	10203214	11.5539	Prlr(-25975),	1
chr15	10249916	10249917	9.63649	Prlr(-72678),	1
chr15	10262872	10262873	6.05525	Prlr(-85634),	1
chr15	10276540	10276541	14.4418	Prlr(-99302),	1
chr15	10358735	10358736	7.88989	Agxt2(-203),Gm21973(-33355),	2
chr15	10380096	10380097	4.89695	Agxt2(-21564),	1
chr15	10672187	10672188	3.4785	Rai14(42437),	1
chr15	10689526	10689527	10.2847	Rai14(25098),	1
chr15	10834477	10834478	5.52359	Gm19276(-19685),	1
chr15	10955041	10955042	5.23663	C1qtnf3(-2709),	1
chr15	11013539	11013540	27.7415	Slc45a2(-12818),	1
chr15	11610520	11610521	15.9875		0
[truncated: 4,067 more rows]

## Sheet: WT-ZT24_E4BP4
chr	start	end	chip_score	gene_name	gene_count
chr1	4661824	4661825	7.53719		0
chr1	4810666	4810667	5.68532	Gm37988(-2774),Lypla1(-2878),	2
chr1	13312794	13312795	8.63647	Ncoa2(61289),	1
chr1	16228467	16228468	5.68532	Gm28095(39),	1
chr1	21228966	21228967	10.9246	Gm38224(5756),Tmem14a(-10391),	2
chr1	21232268	21232269	22.0681	Gsta3(8321),Gm38224(2454),	2
chr1	21305669	21305670	12.1154	Gm4956(-7357),	1
chr1	23762900	23762901	9.0559	B3gat2(-1147),	1
chr1	31017777	31017778	32.297	4931428L18Rik(204907),	1
chr1	31073285	31073286	41.5909	4931428L18Rik(149399),	1
chr1	31094296	31094297	15.808	4931428L18Rik(128388),	1
chr1	31094615	31094616	3.81908	4931428L18Rik(128069),	1
chr1	31154206	31154207	23.7545	4931428L18Rik(68478),	1
chr1	34236492	34236493	28.1758	Dst(-328267),	1
chr1	36557322	36557323	10.6524	D430040D24Rik(379),Sema4c(1027),Ankrd39(-9877),	3
chr1	37346399	37346400	16.9631	Inpp4a(-46534),	1
chr1	38987481	38987482	3.1217	Gm37309(5197),Pdcl3(-1873),	2
chr1	39015826	39015827	10.7366		0
chr1	39313529	39313530	10.8969	Gm3617(1370),Npas2(-119798),	2
chr1	40229248	40229249	30.8445	Gm38070(8772),Il1r1(-4168),	2
chr1	40437954	40437955	9.76418	Il1rl1(-8384),	1
chr1	41556283	41556284	4.09386		0
chr1	42699862	42699863	10.6283	Pou3f3(-4094),Gm20646(-4937),Pantr1(-5020),	3
chr1	44015686	44015687	10.9246	Gm15838(2963),Mettl21c(4348),	2
chr1	44745824	44745825	2.9414	4930521E06Rik(-875),Gulp1(-194313),	2
chr1	45314235	45314236	9.73098	Gm47302(-2562),Col3a1(-2697),	2
chr1	45920710	45920711	13.3576	Slc40a1(5813),	1
chr1	46853471	46853472	18.3796	Gm28151(-2992),Slc39a10(39381),	2
chr1	50682929	50682930	72.0731		0
chr1	51759872	51759873	29.4039	Myo1b(156199),	1
chr1	52113941	52113942	23.3649	Stat1(5499),Gm31812(-190),Gm28177(-36680),	3
chr1	52630651	52630652	7.25006	Nemp2(52),	1
chr1	52817509	52817510	7.5381	Inpp1(179),	1
chr1	54523920	54523921	15.808	Gm36955(-3650),Pgap1(33764),	2
chr1	54552818	54552819	22.5962	Pgap1(4866),	1
chr1	55052524	55052525	66.7486	Coq10b(246),E330011M16Rik(588),	2
chr1	57341582	57341583	12.1154		0
chr1	58111735	58111736	14.551	Aox3(1395),	1
chr1	58584576	58584577	10.3146	Ndufb3(1808),Fam126b(1747),	2
chr1	59670277	59670278	35.8969	Gm29596(2964),Sumo1(557),	2
chr1	60563281	60563282	10.9246	Raph1(3823),	1
chr1	60571886	60571887	7.51799	Raph1(-4782),	1
chr1	60641641	60641642	10.3412		0
chr1	60650333	60650334	6.46707		0
chr1	66821443	66821444	15.4778	Gm38218(4471),Gm37755(-9128),Kansl1l(-3881),	3
chr1	67268040	67268041	13.3317	Gm15668(-18840),	1
chr1	67357860	67357861	12.1154		0
chr1	70918474	70918475	5.43923		0
chr1	71722363	71722364	9.75673	Gm5256(-7439),	1
chr1	71874231	71874232	11.0131		0
chr1	71888077	71888078	8.98036	Gm8883(35),	1
chr1	72211028	72211029	14.2123	Mreg(1279),	1
chr1	72792395	72792396	6.46707		0
chr1	72871290	72871291	9.62807	Igfbp5(3594),	1
chr1	74391620	74391621	9.75673	Mir26b(2690),Ctdsp1(-111),	2
chr1	74397504	74397505	12.0813	Mir26b(-3194),Ctdsp1(-5995),	2
chr1	74750761	74750762	11.1281	Prkag3(-1540),	1
chr1	75251798	75251799	6.57842	Gm28294(524),Ptprn(12704),	2
chr1	75477570	75477571	2.58188	Tmem198(1962),Chpf(1737),Gm37264(-6809),	3
chr1	75559639	75559640	10.7208	Gm15180(8444),Slc4a3(-13373),	2
chr1	76919008	76919009	17.0793	Gm816(108784),	1
chr1	78511032	78511033	4.75012	Mogat1(-41),BC035947(1126),	2
chr1	78567999	78568000	4.85172		0
chr1	84278353	84278354	8.43612	Pid1(85827),	1
chr1	84299908	84299909	24.4999	Pid1(64272),	1
chr1	86528394	86528395	12.6099	Ptma(-1668),	1
chr1	86713235	86713236	10.9246	Dis3l2(-9427),	1
chr1	87583926	87583927	11.7476	Neu2(-74037),	1
chr1	87798553	87798554	31.9199	Sag(5127),	1
chr1	88014067	88014068	7.53719	Gm5832(8314),Gm25198(1857),Usp40(-5516),	3
chr1	88014536	88014537	10.3412	Gm5832(7845),Gm25198(1388),Usp40(-5985),	3
chr1	88074607	88074608	10.6283	Ugt1a9(-3807),Gm20528(143977),Ugt1a10(-19219),	3
chr1	88277566	88277567	30.8678	Trpm8(95),Hjurp(67),	2
chr1	88279254	88279255	45.3155	Trpm8(-1593),Hjurp(-1621),	2
chr1	88861187	88861188	30.8445		0
chr1	89104584	89104585	33.1765	Gm38312(-7511),Sh3bp4(-34169),	2
chr1	90905189	90905190	17.1785	Mlph(9896),	1
chr1	91459508	91459509	41.2075	Per2(-184),	1
chr1	91823773	91823774	25.3623	Gm29101(-1258),Twist2(-22312),	2
chr1	93635786	93635787	13.6163	Gm28536(-593),Stk25(22873),	2
chr1	93801908	93801909	5.70224	Gm22089(6763),Ing5(2057),Dtymk(26),	3
chr1	98793450	98793451	9.76418		0
chr1	100410736	100410737	73.7297	Cntnap5b(-637971),	1
chr1	102734196	102734197	8.63647		0
chr1	105179284	105179285	23.7545		0
chr1	105317176	105317177	18.3796	Gm29014(3945),Rnf152(39534),	2
chr1	105661139	105661140	6.59782	Relch(2722),Pign(2538),	2
chr1	105925866	105925867	4.44092		0
chr1	107937605	107937606	22.382	D830032E09Rik(-20346),	1
chr1	119294171	119294172	11.2334		0
chr1	119437713	119437714	12.1598		0
chr1	119557790	119557791	17.0793	Epb41l5(91210),	1
chr1	119596873	119596874	5.71673	Epb41l5(52127),	1
chr1	124068973	124068974	8.63647		0
chr1	125560503	125560504	14.5326	Slc35f5(92),	1
chr1	126604806	126604807	8.88384	Nckap5(225993),	1
chr1	127732733	127732734	6.46707	Acmsd(-3320),	1
chr1	128051276	128051277	6.46707	Zranb3(51771),	1
chr1	128587047	128587048	11.4636	Cxcr4(5246),	1
chr1	129250822	129250823	13.3317		0
chr1	130678719	130678720	2.85181	C4bp-ps1(5352),Gm29427(37080),	2
chr1	130680478	130680479	7.53719	C4bp-ps1(3593),Gm29427(35321),	2
chr1	130775816	130775817	12.3322	Gm28856(-9432),	1
chr1	130822249	130822250	10.9246	Pigr(4435),Gm15848(1835),	2
chr1	132327005	132327006	8.81024	Nuak2(-10879),	1
chr1	132417560	132417561	4.09386	Dstyk(-5),	1
chr1	133131183	133131184	18.4425	Ppp1r15b(-40),Gm26616(599),	2
chr1	133134305	133134306	23.8168	Ppp1r15b(-3162),Gm26616(-2523),	2
chr1	133713052	133713053	16.1675	Atp2b4(87989),	1
chr1	134093107	134093108	8.63647	Gm38140(6052),	1
chr1	134455453	134455454	24.0897	Klhl12(78),Gm37935(20),	2
chr1	135170089	135170090	14.422	Gpr37l1(-2408),	1
chr1	135368415	135368416	4.89687	Shisa4(6822),	1
chr1	137010824	137010825	22.1943		0
chr1	139096626	139096627	6.46707	Gm37655(-9642),Dennd1b(-133191),	2
chr1	140381135	140381136	15.808	Kcnt2(-134977),	1
chr1	140407221	140407222	5.76754	Kcnt2(-161063),	1
chr1	143558727	143558728	13.3317		0
chr1	143777152	143777153	11.7551	Gm25663(1776),Gm29170(490),Uchl5(120),Trove2(-84),	4
chr1	151121918	151121919	23.7545		0
chr1	151128427	151128428	25.7445	C730036E19Rik(9607),Gm8941(8080),	2
chr1	151264992	151264993	32.297	Gm24402(-4078),	1
chr1	152444856	152444857	13.9484	Colgalt2(-45026),	1
chr1	153065874	153065875	16.9631	Nmnat2(-110881),	1
chr1	153679381	153679382	60.915	Rgs8(-26356),	1
chr1	154150428	154150429	49.7741		0
chr1	155158626	155158627	15.4778	Stx6(89),	1
chr1	155808635	155808636	25.4402	Gm37571(9859),Qsox1(4254),	2
chr1	155944653	155944654	8.80481	Gm23744(9921),Cep350(28602),	2
chr1	160044555	160044556	5.47692	4930523C07Rik(-173),Gm37294(-224),	2
chr1	160228110	160228111	5.73764	Rabgap1l(565101),	1
chr1	160374843	160374844	49.1661	Gm36975(-110519),Rabgap1l(418368),	2
chr1	160444757	160444758	13.3317	Rabgap1l(348454),	1
chr1	161070723	161070724	21.5886	Cenpl(-10),Dars2(-65),	2
chr1	162963709	162963710	13.3317	Fmo3(20819),	1
chr1	162969821	162969822	8.80481	Fmo3(14707),	1
chr1	162987677	162987678	9.76418	Gm37273(-4663),Fmo3(-3149),	2
chr1	164158815	164158816	17.6457	Gm16588(7764),F5(-6977),Gm16548(-6598),	3
chr1	164210849	164210850	10.9246	F5(-59011),	1
chr1	164415349	164415350	16.5532	Gm37411(9364),Nme7(-111228),	2
chr1	164631892	164631893	14.551	Gm37754(-135),	1
chr1	165237044	165237045	12.3322	Gm38190(-1919),Tiprl(-48),	2
chr1	165462036	165462037	6.20153	Gm37860(5464),Mpc2(-1399),Gm37864(-7407),Dcaf6(-1561),	4
chr1	165484843	165484844	8.71783	Gm18186(8579),Adcy10(340),	2
chr1	166281653	166281654	14.551	Ildr2(-27514),	1
chr1	167387495	167387496	16.5532	Mgst3(6346),	1
chr1	168366415	168366416	16.5532	Pbx1(65855),	1
chr1	169166108	169166109	24.7164		0
chr1	170325133	170325134	15.3971	Nos1ap(264728),	1
chr1	170607964	170607965	10.1711		0
chr1	170867148	170867149	4.50494	Gm9929(1497),Atf6(623),	2
chr1	170867669	170867670	7.8145	Gm9929(976),Atf6(102),	2
chr1	171169030	171169031	21.0284		0
chr1	171417409	171417410	4.53425	Tstd1(1463),Usf1(-6096),	2
chr1	171425364	171425365	5.71673	Gm26641(11954),Tstd1(-6492),	2
chr1	172168445	172168446	8.63647	Dcaf8(-20361),	1
chr1	172310187	172310188	41.8773	Igsf8(-48546),	1
chr1	178236154	178236155	25.1418	Desi2(-48737),	1
chr1	178336573	178336574	5.73764	Gm38300(3028),Hnrnpu(1224),	2
chr1	178406560	178406561	21.3255	Efcab2(-475),	1
chr1	178418397	178418398	14.422	Efcab2(-12312),	1
chr1	178641302	178641303	9.37321	Gm24405(-4397),Kif26b(-112177),	2
chr1	179561082	179561083	33.7691	Cnst(-14712),	1
chr1	179587001	179587002	25.6929	Cnst(-40631),	1
chr1	179803089	179803090	39.8125	Gm10518(287),Ahctf1(591),	2
chr1	180641744	180641745	35.8393	Lin9(-594),	1
chr1	180942356	180942357	23.3438	Tmem63a(-12),Lefty1(-7334),	2
chr1	181888990	181888991	8.25849		0
chr1	182124672	182124673	16.488	Gm17968(3517),Srp9(65),	2
chr1	182610183	182610184	31.3001	Capn8(-45176),	1
chr1	183194521	183194522	11.3211	Disp1(27001),	1
chr1	184675767	184675768	7.70966		0
chr1	184827317	184827318	15.4778	Mir1981(-4829),2-Mar(19134),	2
chr1	184883095	184883096	4.28622	C130074G19Rik(123),	1
chr1	186263321	186263322	5.43923		0
chr1	187241531	187241532	5.43299	Gm37254(-5074),Gpatch2(-26023),	2
chr1	187762789	187762790	9.606	Esrrg(-153998),	1
chr1	187763373	187763374	12.3322	Esrrg(-154582),	1
chr1	188330581	188330582	7.15952	Ush2a(-68558),	1
chr1	188653230	188653231	32.297	Ush2a(-391207),	1
chr1	190042393	190042394	22.9975		0
chr1	190174507	190174508	14.7517	Prox1os(-4211),Gm28172(-5837),Prox1(-3793),	3
chr1	190929479	190929480	9.37321	Angel2(-4367),	1
chr1	191071835	191071836	10.4946	Gm38188(6845),Nsl1(-8823),Tatdn3(-8903),	3
chr1	191183430	191183431	24.0272	Atf3(34609),	1
chr1	191254692	191254693	10.6283	Gm37074(-5268),	1
chr1	191397587	191397588	6.19652	Ppp2r5a(5685),	1
chr1	191421106	191421107	15.2608		0
chr1	191445633	191445634	8.80481	Gm32200(19415),	1
chr1	191458757	191458758	12.3322	Gm32200(6291),	1
chr1	191495202	191495203	6.55948	Gm37432(-1297),	1
chr1	191575976	191575977	9.71847	Ints7(-340),Dtl(-432),	2
chr1	192092468	192092469	8.25849	Gm26879(-113),Traf5(91),	2
chr1	193230528	193230529	6.46707	Hsd11b1(33547),Lamb3(-22829),	2
chr1	194977588	194977589	8.62467	A330023F24Rik(-1213),Gm16897(-628),	2
chr1	195221927	195221928	4.44092	Gm24802(6351),Gm37887(839),	2
chr10	4233308	4233309	10.9246		0
chr10	4605146	4605147	63.8609	Esr1(6447),	1
chr10	4624819	4624820	6.46707	Esr1(-13226),	1
chr10	4738230	4738231	12.1154	Esr1(-126637),	1
chr10	8088939	8088940	10.9246		0
chr10	8873825	8873826	7.51799	Sash1(12245),	1
chr10	10321295	10321296	28.2852		0
chr10	12469962	12469963	15.4778	Utrn(399403),	1
chr10	12472520	12472521	15.3964	Utrn(396845),	1
chr10	13967863	13967864	8.94929	Gm26835(39542),Hivep2(-1788),	2
chr10	13984525	13984526	9.37321	Gm26835(22880),Hivep2(-18450),	2
chr10	15747363	15747364	6.70541	Gm32283(-8541),Gm40604(12649),Gm47712(-147136),	3
chr10	16629044	16629045	30.215	Gm47729(-44776),	1
chr10	17408022	17408023	12.1154		0
chr10	17653870	17653871	5.76754	Gm47771(4643),	1
chr10	18276590	18276591	5.43923		0
chr10	19015450	19015451	12.423	Tnfaip3(207),	1
chr10	19443716	19443717	8.63647		0
chr10	20046240	20046241	30.6682	Map3k5(-111768),	1
chr10	20487115	20487116	9.76418	Pde7b(237963),	1
chr10	20503779	20503780	15.0466	Pde7b(221299),	1
chr10	21686323	21686324	6.20153	Gm5420(88),	1
chr10	23028062	23028063	8.63647		0
chr10	23137765	23137766	8.63647	Eya4(213021),	1
chr10	23851440	23851441	12.1154	Vnn3(22),	1
chr10	23924235	23924236	4.89687	Taar1(-3879),	1
chr10	25317904	25317905	14.551		0
chr10	25395652	25395653	27.4349	Epb41l2(-35854),	1
chr10	25597033	25597034	17.0793	Gm29571(-60647),	1
chr10	26373521	26373522	20.8346	L3mbtl3(2450),	1
chr10	30752781	30752782	17.0793	Gm48335(-8819),Ncoa7(50545),	2
chr10	31445975	31445976	11.2396	Gm47687(6107),Tpd52l1(-17),	2
chr10	33817068	33817069	8.63647	Gm10327(-7570),	1
chr10	34418532	34418533	8.82518	Nt5dc1(20),	1
chr10	37276135	37276136	35.2612		0
chr10	38439267	38439268	6.46707	Gm48198(-5132),	1
chr10	40025180	40025181	4.98863	Mfsd4b1(88),	1
chr10	40106604	40106605	6.59782	Gm25613(2858),Slc16a10(35654),	2
chr10	40512397	40512398	26.546		0
chr10	40631163	40631164	8.82518	Ddo(-1152),	1
chr10	42230763	42230764	11.7967	Foxo3(45992),	1
chr10	42265528	42265529	10.4946	Foxo3(11227),	1
chr10	44149029	44149030	8.38777	Gm5949(4441),Crybg1(-176),	2
chr10	44755586	44755587	6.46707	Gm47392(-24646),	1
chr10	45852799	45852800	26.546		0
chr10	52374810	52374811	12.1154	Gm47580(6416),Gopc(7314),	2
chr10	53382493	53382494	4.44092	Gm47641(-3041),Cep85l(-2546),	2
chr10	54046426	54046427	13.3317	Man1a(30183),	1
chr10	54050371	54050372	17.0793	Man1a(26238),	1
chr10	54073774	54073775	5.93581	Gm16998(2148),Gm47917(-9963),Man1a(2835),	3
chr10	55193821	55193822	20.1029		0
chr10	57660819	57660820	9.76418	Pkib(-28838),	1
chr10	58255463	58255464	11.9279	Gcc2(34),	1
chr10	58323356	58323357	40.5182	Lims1(110),	1
chr10	58405465	58405466	8.63647	Lims1(-81999),	1
chr10	58675755	58675756	9.37321	Edar(-101),	1
chr10	59879558	59879559	14.7636	Dnajb12(-2),Gm7413(-7876),	2
chr10	60820742	60820743	31.9893	Gm19972(-6419),Unc5b(10839),	2
chr10	61665184	61665185	14.1756	Ppa1(-16632),	1
chr10	63024289	63024290	27.5663	Pbld2(26),Hnrnph3(-72),	2
chr10	65110933	65110934	22.382	Gm28881(9434),	1
chr10	67087715	67087716	24.0718	Jmjd1c(8410),Reep3(9230),	2
chr10	68127854	68127855	5.43923	Arid5b(150886),	1
chr10	68508058	68508059	21.0284	Cabcoco1(33838),	1
chr10	69219108	69219109	41.5262	A930033H14Rik(-6010),Rhobtb1(-67674),	2
chr10	69910525	69910526	12.1154	Ank3(-511752),	1
chr10	70635420	70635421	12.1154	Phyhipl(20545),	1
chr10	71234346	71234347	29.5768	Tfam(3934),	1
chr10	71329118	71329119	7.74157		0
chr10	71342093	71342094	5.76754	Ipmk(5670),Cisd1(2861),	2
chr10	71539466	71539467	5.87129	Gm34544(-12185),	1
chr10	75317092	75317093	11.064	Adora2a(-215),	1
chr10	75795088	75795089	6.59782	Gstt1(3496),	1
chr10	75797809	75797810	12.0201	Gstt1(775),	1
chr10	75942999	75943000	11.0131	Gm16221(2688),Vpreb3(58),Gm867(-2327),Chchd10(-9869),Mmp11(-6503),	5
chr10	77406858	77406859	7.05832	Adarb1(11412),	1
chr10	78457974	78457975	46.394	Pdxk(7001),	1
chr10	78464718	78464719	33.9187	4933436P19Rik(6538),Pdxk(257),	2
chr10	78574778	78574779	33.0014	Ilvbl(-432),	1
chr10	79683348	79683349	7.25176	Gzmm(5672),Cdc34(-1153),	2
chr10	79696248	79696249	7.25006	Bsg(8243),Gm25794(7342),Gzmm(-7228),	3
chr10	79780083	79780084	13.7827	Fstl3(-2811),	1
chr10	79802566	79802567	61.1615	Gm48495(-7910),Palm(-8994),	2
chr10	79925501	79925502	17.3439	Arid3a(1542),Kiss1r(-8530),R3hdm4(-4293),	3
chr10	80053663	80053664	6.8489	Gpx4(-6497),	1
chr10	80622135	80622136	15.2608	Csnk1g2(703),	1
chr10	80674669	80674670	43.8839	Gm26541(7169),Mknk2(3443),	2
chr10	80959154	80959155	10.6797	Gm3828(-4444),Gng7(55791),	2
chr10	80985727	80985728	10.9246	Gng7(29218),	1
chr10	81135462	81135463	55.8862	Zbtb7a(-242),	1
chr10	81176425	81176426	5.18716	Dapk3(6580),4930442H23Rik(7424),Snord37(2525),Eef2(206),Pias4(-8502),	5
chr10	81266843	81266844	32.4068	Mir3057(4754),Apba3(117),Mrpl54(91),	3
chr10	81414012	81414013	66.6071	Mir1191b(2285),Gm16104(-4437),Nfic(41623),	3
chr10	81502863	81502864	16.8262	Gm25595(1759),Gm16106(1610),Gna15(21362),S1pr4(-2731),Ncln(-6471),	5
chr10	82759016	82759017	4.6637	Nfyb(5128),	1
chr10	82762142	82762143	7.04048	Gm47561(9179),Gm47560(7763),Nfyb(2002),	3
chr10	82782788	82782789	11.6015		0
chr10	82805172	82805173	6.71322	1700028I16Rik(6951),	1
chr10	83310492	83310493	19.6992	Slc41a2(27390),	1
chr10	85161913	85161914	10.9246	Cry1(23151),	1
chr10	86021842	86021843	8.06468	Fbxo7(130),A230060F14Rik(487),Bpifc(-9947),	3
chr10	86339837	86339838	34.0369	Timp3(-39465),Syn3(159059),	2
chr10	86498903	86498904	5.15221	Syn3(-7),	1
chr10	87051885	87051886	10.9246	1700113H08Rik(6160),	1
chr10	87531335	87531336	12.1154	Pah(-9540),	1
chr10	87711892	87711893	19.6992		0
chr10	88057163	88057164	7.51799		0
chr10	88378900	88378901	16.5532	Gm26546(4811),Gnptab(232),Dram1(180),	3
chr10	88484717	88484718	33.029	Chpt1(19356),	1
chr10	88731016	88731017	26.0933	Arl1(-158),Gm4925(85),	2
chr10	88784882	88784883	25.1418	Utp20(41922),	1
chr10	89458806	89458807	37.8444	Nr1h4(74779),	1
chr10	89532162	89532163	18.2086	Nr1h4(1423),	1
chr10	89566095	89566096	22.3312		0
chr10	89729211	89729212	9.46223	Actr6(3084),	1
chr10	91688735	91688736	8.63647		0
chr10	93594139	93594140	11.5106	4933408J17Rik(-4726),Snrpf(-4433),	2
chr10	94008879	94008880	10.9246	Vezt(26938),	1
chr10	94081044	94081045	8.63647	Fgd6(-45043),	1
chr10	94135110	94135111	8.63647	Fgd6(-99109),	1
chr10	94160811	94160812	13.7632	Nr2c1(-12788),	1
chr10	95232888	95232889	19.6992	Cradd(91245),	1
chr10	95514780	95514781	14.551	Ube2n(365),	1
chr10	95773671	95773672	17.6202	4732465J04Rik(-27594),	1
chr10	96616820	96616821	51.3552	Btg1(186),	1
chr10	96691437	96691438	5.73764		0
chr10	97250008	97250009	44.4215	Gm18515(-8096),	1
chr10	99228528	99228529	9.37321	Gm34777(4589),Gm48884(9088),Gm34574(378),	3
chr10	99232748	99232749	17.0793	Gm34777(369),Gm48884(4868),Gm34574(-3842),	3
chr10	99261716	99261717	12.423	Gm48089(6180),Gm34921(8730),Dusp6(1515),	3
chr10	99349563	99349564	3.32326	B530045E10Rik(-50675),	1
chr10	99384979	99384980	15.3971	B530045E10Rik(-86091),	1
chr10	105841398	105841399	5.77958	Ccdc59(-331),Mettl25(-18),	2
chr10	107040775	107040776	17.3199	Acss3(82893),	1
chr10	107115363	107115364	12.3322	Acss3(8305),	1
chr10	107325739	107325740	10.9246	Lin7a(-54053),	1
chr10	107943850	107943851	30.215	Gm29685(2795),	1
chr10	108171115	108171116	6.46707	Ppp1r12a(-8922),	1
chr10	111302275	111302276	7.70966	Bbs10(-3596),	1
chr10	111490361	111490362	12.1154	Gm25117(-8868),Nap1l1(-17138),	2
chr10	111582893	111582894	5.73015		0
chr10	111625689	111625690	14.6435		0
chr10	111828078	111828079	21.0284	Gm47866(1866),Gm30624(-102894),	2
chr10	115263338	115263339	8.71783	Gm8942(6640),Gm22794(-5409),	2
chr10	115311493	115311494	8.63647	Gm10752(4153),Rab21(4101),	2
chr10	115777540	115777541	7.74157		0
chr10	117411679	117411680	7.98239	Gm40770(2225),	1
chr10	117437140	117437141	16.205	Gm9002(-7522),	1
chr10	120986371	120986372	12.1154	Gm48341(14690),Lemd3(-7039),	2
chr10	121450859	121450860	7.40031	Gm48591(11835),Rassf3(25488),	2
chr10	121500234	121500235	13.3576	Gm35696(6389),Gm46204(5117),	2
chr10	123121022	123121023	5.71673	Usp15(75973),	1
chr10	123843881	123843882	22.382		0
chr10	125346516	125346517	7.53719	Slc16a7(42949),	1
chr10	125389657	125389658	9.37321	Gm47862(-1118),Slc16a7(-192),	2
chr10	125951912	125951913	38.2693		0
chr10	126900956	126900957	24.4463	Gm6333(-7843),Atp23(399),	2
chr10	126979999	126980000	33.4423	Ctdsp2(-1282),	1
chr10	127071438	127071439	16.4455	Agap2(3846),A730063M14Rik(-1063),Tspan31(-1174),Cdk4(-7904),	4
chr10	127138722	127138723	9.37321	Gm23664(-105),Gm4178(-5226),	2
chr10	127165111	127165112	6.38836	B4galnt1(114),	1
chr10	127171092	127171093	6.18306	Slc26a10(9553),B4galnt1(-5867),	2
chr10	127290480	127290481	32.9634	Ddit3(349),Ddit3(294),Gm4189(308),Gm20492(-1966),Mbd6(-1462),	5
chr10	127311671	127311672	16.0956	Gm6283(1478),Mars(115),	2
chr10	127406437	127406438	8.96597	Gm23819(-2045),R3hdm2(-26110),	2
chr10	127512996	127512997	34.5741	Shmt2(9448),Ndufa4l2(1971),	2
chr10	127674817	127674818	12.2619	Gm16230(1907),Nemp1(-7916),Nab2(-6249),	3
chr10	127702458	127702459	13.3426	Myo1a(2712),	1
chr10	127937199	127937200	60.5348		0
chr10	128965129	128965130	7.63218	9030616G12Rik(6068),Mettl7b(-4141),	2
chr11	4394498	4394499	8.43612	Hormad2(46607),	1
chr11	4697866	4697867	15.318	Zmat5(6812),Uqcr10(6476),	2
chr11	5422225	5422226	21.0284	Znrf3(22622),	1
chr11	5502644	5502645	4.21504	Gm11963(-3804),Gm11962(-7198),	2
chr11	5510004	5510005	15.318		0
chr11	6444141	6444142	20.7689	Gm11971(9010),Gm11970(2077),H2afv(302),	3
chr11	6528797	6528798	10.4238	Snora9(-632),Snhg15(-37),Myo1g(-7832),	3
chr11	7759284	7759285	5.71673		0
chr11	8238759	8238760	7.53719		0
chr11	8510518	8510519	29.12	Tns3(154017),	1
chr11	8523777	8523778	8.55258	Tns3(140758),	1
chr11	11808875	11808876	8.25849	Fignl1(87),	1
chr11	16701900	16701901	18.3796		0
chr11	19019013	19019014	9.75673	Gm16141(-5196),Gm16140(-9885),Meis1(-28),	3
chr11	20332722	20332723	25.9282	Gm12033(3291),Slc1a4(-9),	2
chr11	20455202	20455203	12.4172	Gm12034(-8790),	1
chr11	20472449	20472450	6.46707		0
chr11	21079769	21079770	8.88384		0
chr11	22438750	22438751	17.0793	Gm12050(1025),	1
chr11	22844984	22844985	8.09962	Gm23772(1884),Gm20456(-5685),Gm28048(137106),B3gnt2(15977),	4
chr11	22913379	22913380	23.3807	Commd1(69003),Gm28048(68711),	2
chr11	23140969	23140970	4.44092		0
chr11	24049429	24049430	11.9279	A830031A19Rik(25625),	1
chr11	25838641	25838642	15.808	5730522E02Rik(372122),	1
chr11	26444434	26444435	6.46707	Fancl(-58299),	1
chr11	27970449	27970450	16.488		0
chr11	28695252	28695253	8.63647		0
chr11	30198357	30198358	9.62807	Sptbn1(69818),	1
chr11	30986215	30986216	8.96597	Chac2(135),Asb3(-100799),	2
chr11	31861829	31861830	10.6283		0
chr11	35732647	35732648	23.0856		0
chr11	35783399	35783400	7.53719	Gm12124(9382),Mir103-1(-1003),Pank3(-13915),	3
chr11	35834586	35834587	8.82518	Rars(-80),	1
chr11	38681399	38681400	17.0793		0
chr11	43353260	43353261	17.0793		0
chr11	43927615	43927616	33.4044		0
chr11	44157757	44157758	8.80481		0
chr11	44485619	44485620	21.0284	Gm12156(-6412),	1
chr11	44893706	44893707	9.89309	Ebf1(-276389),	1
chr11	45175269	45175270	6.46707	Gm12160(-14326),	1
chr11	45892970	45892971	11.0131	Clint1(-40919),	1
chr11	45945005	45945006	20.7601	Lsm11(-70),	1
chr11	46299068	46299069	5.71673	Cyfip2(13791),	1
chr11	49083891	49083892	10.4946	Gm12188(4652),Ifi47(-7304),Olfr56(-105002),	3
chr11	49260026	49260027	19.3195	Mgat1(-15835),	1
chr11	49835818	49835819	8.43612	Gfpt2(-41640),	1
chr11	49840821	49840822	5.87642	Mapk9(5930),	1
chr11	50303650	50303651	15.808	Canx(22023),	1
chr11	50377611	50377612	9.04627	Hnrnph1(-621),	1
chr11	50378558	50378559	9.73098	Hnrnph1(-1568),	1
chr11	50643283	50643284	8.63647	Adamts2(-41199),	1
chr11	51263626	51263627	49.8657	Gm25082(6809),Clk4(-1896),BC049762(-580),	3
chr11	51268307	51268308	13.3317	Gm25082(2128),Clk4(-6577),BC049762(-5261),	3
chr11	51757823	51757824	41.1355	Sar1b(5864),Sec24a(5811),	2
chr11	52351126	52351127	16.8456	Vdac1(9734),	1
chr11	53431270	53431271	21.8465	Gdf9(-247),Uqcrq(-439),Leap2(-8100),	3
chr11	53636315	53636316	8.22177	Rps2-ps4(9429),Il13(-1613),	2
chr11	53911260	53911261	35.903	Gm12218(-8105),Gm12217(-9070),	2
chr11	57999229	57999230	5.43923	Larp1(9835),	1
chr11	58008644	58008645	9.89309	Larp1(420),	1
chr11	58100168	58100169	30.6682	Cnot8(3985),Gm12247(-2395),Gm12248(-7034),	3
chr11	58607232	58607233	8.63647	2210407C18Rik(8843),	1
chr11	58979863	58979864	7.5381	Trim11(-1770),2310058D17Rik(-1813),	2
chr11	59191951	59191952	12.0813	Guk1(261),Gjc2(-8738),	2
chr11	60005012	60005013	11.3211	Pemt(41477),	1
chr11	60046221	60046222	12.8105	Pemt(268),	1
chr11	61271862	61271863	7.15952	Aldh3a2(-4398),	1
chr11	61378887	61378888	6.78813	Slc47a1(-542),	1
chr11	61956816	61956817	16.9611	Specc1(-53),Gm12273(-5901),	2
chr11	62757005	62757006	14.6435	Zfp286os(4231),Gm10428(-3905),Zfp286(32457),Wsb2-ps(-5725),Gm27194(-7153),	5
chr11	63914566	63914567	19.5869	Hs3st3b1(7724),	1
chr11	63925412	63925413	3.44646	Hs3st3b1(-3122),	1
chr11	63976957	63976958	17.3004	Cox10(102511),	1
chr11	64718793	64718794	21.3389		0
chr11	67035046	67035047	9.76418	Tmem220(-9892),	1
chr11	68851114	68851115	11.4511	Ndel1(20744),	1
chr11	68865207	68865208	22.382	Ndel1(6651),	1
chr11	69098927	69098928	66.5575	Per1(-3710),	1
chr11	69323837	69323838	20.4052	Kcnab3os(8285),Kcnab3(2421),Trappc1(143),Cntrob(-62),	4
chr11	69417701	69417702	12.2493	Kdm6b(-4026),	1
chr11	69418167	69418168	48.8998	Kdm6b(-4492),	1
chr11	69671434	69671435	6.19652	Gm22988(-1656),Gm25835(-2439),Gm24029(-3458),Eif4a1(989),Cd68(-5281),Mir1934(-8391),Mpdu1(-8792),	7
chr11	69685927	69685928	37.5918	Tnfsf12(9922),Tnfsf13(-143),Tnfsfm13(10171),Tnfsf13os(-3789),Senp3(-3843),	5
chr11	70452197	70452198	8.50393	Zmynd15(7236),Cxcl16(7787),Med11(-278),	3
chr11	72281756	72281757	8.63647	n-R5s70(-740),	1
chr11	72683467	72683468	12.1154	Ankfy1(6539),Ube2g1(-76184),	2
chr11	73324071	73324072	19.478	Gm49340(5670),Spata22(5670),Aspa(5525),	3
chr11	74677158	74677159	7.53719	Pafah1b1(47512),	1
chr11	74832206	74832207	8.96481	Mnt(-1286),	1
chr11	74894941	74894942	12.7913	Tsr1(3130),Sgsm2(2119),	2
chr11	74923094	74923095	8.63647	Smg6(2729),Srr(2854),	2
chr11	75047311	75047312	30.6682	Gm12333(-7963),Smg6(-121488),	2
chr11	75214007	75214008	40.071	Rtn4rl1(-20224),	1
chr11	75462227	75462228	74.2414	Mir22(1489),Tlcd2(-512),Mir22hg(-688),Wdr81(-7510),	4
chr11	75468093	75468094	17.1195	Mir22(-4377),Tlcd2(-6378),Mir22hg(-6554),	3
chr11	75494967	75494968	17.8362	Prpf8(-8151),	1
chr11	76909030	76909031	8.71545	Tmigd1(-6871),	1
chr11	76974833	76974834	19.2185	Gm22611(-747),Blmh(-50024),	2
chr11	77098496	77098497	17.6676	Gm12344(9684),Efcab5(90472),	2
chr11	77364602	77364603	32.297	Ssh2(-148315),	1
chr11	77418173	77418174	33.7691	Ssh2(-201886),	1
chr11	77515645	77515646	12.15	Gm10392(3553),Abhd15(-524),Trp53i13(335),	3
chr11	78137913	78137914	26.546	Fam222b(-43253),	1
chr11	78427851	78427852	9.75673	Slc13a2(-5634),	1
chr11	78826542	78826543	18.7566	Lyrm9(42),Gm23219(-2155),	2
chr11	79254782	79254783	14.7517	Wsb1(-111),	1
chr11	79339476	79339477	5.68532	Nf1(217),	1
chr11	79560813	79560814	10.9246	Nf1(-221120),	1
chr11	79884913	79884914	13.125	Gm24454(8802),	1
chr11	82908382	82908383	5.93581	Unc45b(2168),Nle1(29),	2
chr11	82920898	82920899	5.5278	Unc45b(-10348),	1
chr11	83272379	83272380	5.32639	Gm23444(-881),	1
chr11	83720999	83721000	14.551		0
chr11	83878739	83878740	13.7827	Hnf1b(-28676),	1
chr11	83885416	83885417	18.1937	Hnf1b(-35353),	1
chr11	84033949	84033950	10.3146	Synrg(-69521),	1
chr11	84353591	84353592	8.63647	Acaca(-223919),	1
chr11	84871773	84871774	20.4691	Myo19(8375),Pigw(8512),Ggnbp2(-956),	3
chr11	85776908	85776909	8.43612	Gm23473(1904),Bcas3os2(-1228),Bcas3(-423741),	3
chr11	87002232	87002233	10.9246	Gm22387(-4969),Ypel2(-8525),	2
chr11	87074143	87074144	8.09561	Gm9378(4644),Gm11479(815),Gdpd1(-81),	3
chr11	87986475	87986476	20.1629	Dynll2(1058),	1
chr11	88882372	88882373	10.9246		0
chr11	90000819	90000820	9.37321	Pctp(2075),	1
chr11	90231803	90231804	35.7478	Gm45883(-43695),Gm45716(-44120),	2
chr11	90240891	90240892	7.53719	Mmd(8565),Gm45883(-52783),Gm45716(-53208),	3
chr11	93908098	93908099	6.46707	Mbtd1(-22246),	1
chr11	94010510	94010511	14.551	Spag9(-14419),	1
chr11	94149312	94149313	15.2608	B230206L02Rik(-15827),	1
chr11	94327944	94327945	27.6993	Ankrd40(57),Luc7l3(-5956),	2
chr11	94549103	94549104	6.98145	Rsad1(152),	1
chr11	94629675	94629676	13.3426	Lrrc59(92),	1
chr11	95259310	95259311	35.7461	Tac4(2219),	1
chr11	95365802	95365803	19.2185	Fam117a(-28784),	1
chr11	95520893	95520894	18.0514	Nxph3(-6323),	1
chr11	95778959	95778960	15.5458	Zfp652(-66286),	1
chr11	96824251	96824252	11.7899	Nfe2l1(5717),	1
chr11	96977626	96977627	17.9067	Sp2(5333),	1
chr11	96978278	96978279	7.42242	Sp2(4681),	1
chr11	97022010	97022011	12.2159	Scrn2(7928),Gm11532(4238),Sp6(-8616),	3
chr11	97142488	97142489	22.3123	Mir7235(3931),Tbkbp1(9007),	2
chr11	97210870	97210871	17.0793	Npepps(69768),	1
chr11	97331502	97331503	3.50139	Gm11594(-9013),	1
chr11	97737845	97737846	5.36505	Mir8102(7052),Pip4k2b(6859),	2
chr11	98295387	98295388	3.67688		0
chr11	98298049	98298050	17.8591		0
chr11	98342690	98342691	12.8105	Ppp1r1b(5714),	1
chr11	98356746	98356747	4.76408	Stard3(1622),1700003D09Rik(1537),Ppp1r1b(-8342),	3
chr11	98587291	98587292	8.06468	Ormdl3(77),	1
chr11	98754992	98754993	5.93581	Thra(-14354),	1
chr11	98774066	98774067	61.6097	Nr1d1(1267),	1
chr11	98809719	98809720	9.72333	Casc3(-4814),Gm12359(368),	2
chr11	98829591	98829592	10.841	Rapgefl1(7194),Casc3(-24686),	2
chr11	98951545	98951546	18.3796	Gm22061(-5101),Rara(-23727),	2
chr11	98954038	98954039	9.81302	Gm22061(-7594),Rara(-26220),	2
chr11	99066168	99066169	17.1785	Tns4(23138),	1
chr11	99114073	99114074	31.3185		0
chr11	99230562	99230563	16.205	Smarce1(455),	1
chr11	99448984	99448985	10.9246		0
chr11	101173998	101173999	9.2879	Ccr10(1445),Cntnap1(-3475),Plekhh3(-2647),	3
chr11	101364639	101364640	16.488	G6pc(2922),	1
chr11	101379020	101379021	3.50139		0
chr11	101784864	101784865	35.1677	Etv4(507),	1
chr11	102241602	102241603	16.9631	BC030867(7280),	1
chr11	102496039	102496040	8.09561	Gm11628(-3430),Gpatch8(60353),	2
chr11	103006933	103006934	12.3322	Mir6931(-7012),Dcakd(21400),Gm26668(-143596),	3
chr11	103011227	103011228	10.9053	Dcakd(17106),Gm26668(-147890),	2
chr11	103102834	103102835	39.2439	Acbd4(-1152),Plcd3(-1176),	2
chr11	104440437	104440438	15.4778	Kansl1(28424),	1
chr11	105905727	105905728	44.4215	Tanc2(-315741),	1
chr11	106066029	106066030	18.2515	Taco1(32),Taco1os(276),	2
chr11	106216445	106216446	40.9354	Ddx42(481),Ccdc47(-101),	2
chr11	106268574	106268575	40.8294	Tcam1(8098),Smarcd2(4398),Gm23645(-8368),	3
chr11	106787633	106787634	38.1344	Cep95(1619),Gm25994(-4362),Mir3064(-4874),Ddx5(1552),Polg2(-8096),	5
chr11	106788592	106788593	50.9617	Cep95(660),Gm25994(-5321),Mir3064(-5833),Ddx5(593),Polg2(-9055),	5
chr11	106812696	106812697	23.8704	Gm11706(3312),Cep95(-23444),	2
chr11	106842221	106842222	12.0813	Smurf2(78494),	1
chr11	107189370	107189371	7.25006	Gm11718(1724),Nol11(11),	2
chr11	107241738	107241739	4.89687	Pitpnc1(228961),	1
chr11	107270671	107270672	8.80481	Pitpnc1(200028),	1
chr11	107379632	107379633	25.1194	Gm11712(7351),Pitpnc1(91067),	2
chr11	107469205	107469206	9.2872	Pitpnc1(1494),	1
chr11	108252560	108252561	17.0793	Prkca(91368),	1
chr11	108256852	108256853	25.7445	Prkca(87076),	1
chr11	108858117	108858118	21.2269	Cep112(-432925),	1
chr11	109425671	109425672	7.49254	Amz2(275),	1
chr11	109706317	109706318	11.9279	Fam20a(15962),	1
chr11	109892341	109892342	10.9246		0
chr11	109995267	109995268	11.3211	Abca8b(578),	1
chr11	110011088	110011089	6.59782		0
chr11	110379763	110379764	33.029		0
chr11	110463317	110463318	26.5195	Map2k6(-64195),	1
chr11	110488052	110488053	19.6992	Map2k6(-88930),	1
chr11	111997273	111997274	31.3185		0
chr11	113126356	113126357	5.87642	2610035D17Rik(75482),	1
chr11	113731233	113731234	13.7827	Cdc42ep4(20648),	1
chr11	114789275	114789276	21.4563	Gpr142(9649),Btbd17(6670),Kif19a(-23887),	3
chr11	115166979	115166980	6.33184	Slc9a3r1(-3638),	1
chr11	115536284	115536285	43.0605	Sumo2(-8),	1
chr11	115824423	115824424	19.2018	Llgl2(-374),Tsen54(-9699),	2
chr11	116088359	116088360	6.62329	Wbp2(-1364),	1
chr11	116218380	116218381	10.7208	Cdk3-ps(-2377),	1
chr11	116843509	116843510	4.73651	Mfsd11(8931),Srsf2(9585),Mettl23(-231),Gm27401(-3543),Jmjd6(-60),	5
chr11	116918735	116918736	11.3211	Mgat5b(128),	1
chr11	117081379	117081380	4.48602	Gm24323(4457),Mir6516(-4031),Gm26083(-4136),Snhg20(-5371),	4
chr11	117083637	117083638	17.3439	Gm24323(2199),Mir6516(-6289),Gm26083(-6394),Snhg20(-7629),	4
chr11	117729672	117729673	17.0793	Tnrc6c(-75383),	1
chr11	117845151	117845152	35.729	Birc5(4100),	1
chr11	117963570	117963571	5.70224	Socs3(6477),	1
chr11	118476859	118476860	49.8773	Engase(-30),Gm11748(2599),	2
chr11	119491293	119491294	16.1863	Endov(54),A930037H05Rik(5),	2
chr11	119558146	119558147	24.7996	Gm11762(-9516),	1
chr11	119938272	119938273	9.2879	Baiap2(4491),Gm11766(239),Gm11767(4426),	3
chr11	119943682	119943683	5.18716	Baiap2(-919),Gm11766(-5171),Gm11767(-984),	3
chr11	120065445	120065446	7.86364	Gm25948(2793),Cep131(21382),Gm47846(-6344),	3
chr11	120353695	120353696	7.60005	Fscn2(7839),0610009L18Rik(-5017),Mir6935(-6282),Gm23419(-6876),Actg1(-5153),	5
chr11	120439093	120439094	13.0379	Tspan10(3551),Nploc4(-1385),	2
chr11	120643795	120643796	8.24832	Myadml2os(3875),Myadml2(4363),Pycr1(-26),	3
chr12	3235798	3235799	16.205	Rab10os(-294),Gm45925(-5907),	2
chr12	3282691	3282692	12.1154	Rab10(27278),	1
chr12	4917271	4917272	7.323	Atad2b(82),Ubxn2a(-9566),	2
chr12	7816978	7816979	7.74157	Gm32828(42788),	1
chr12	7958151	7958152	45.9958	Gm48633(-8090),	1
chr12	8271630	8271631	23.7545	Ldah(-63523),	1
chr12	8764764	8764765	6.59782	Sdc1(6559),Gm4755(6417),	2
chr12	8829823	8829824	10.9246		0
chr12	10390830	10390831	6.20153	Rdh14(-58),	1
chr12	11337013	11337014	12.1598	Vsnl1(99600),	1
chr12	12421030	12421031	9.37321		0
chr12	16042466	16042467	17.0793		0
chr12	16877968	16877969	40.2533		0
chr12	17358193	17358194	8.63647	Mir3066(-2801),Nol10(-9735),Gm46336(-9820),	3
chr12	17495938	17495939	6.71322		0
chr12	17507287	17507288	12.1154		0
chr12	25265734	25265735	9.81387		0
chr12	25284130	25284131	5.43923	Gm19340(-1535),	1
chr12	26401024	26401025	14.1756	Rnf144a(14230),	1
chr12	28038338	28038339	6.46707		0
chr12	30200799	30200800	12.1598	Sntg2(172576),	1
chr12	32679107	32679108	34.4553	Gm47937(-5813),	1
chr12	32709317	32709318	15.808	Gm18726(844),	1
chr12	32768590	32768591	50.7623		0
chr12	32820944	32820945	9.72333	Gdap10(928),Nampt(-1399),	2
chr12	32961332	32961333	14.3488	Sypl(-7441),4933406C10Rik(-7543),	2
chr12	34989664	34989665	41.3142	Prps1l1(-4903),	1
chr12	35170416	35170417	7.53719		0
chr12	35607881	35607882	6.20153	Gm34047(-5337),	1
chr12	35667785	35667786	14.551	Gm34047(-65241),	1
chr12	37241697	37241698	35.2612	Agmo(-56),	1
chr12	40576965	40576966	18.3796	Dock4(-131013),	1
chr12	42435557	42435558	21.2516		0
chr12	44269086	44269087	9.62807	Pnpla8(-47716),Gm47096(32),	2
chr12	51274263	51274264	19.6992		0
chr12	51830776	51830777	5.68532	Gm19309(9845),Hectd1(-1240),	2
chr12	52471804	52471805	12.1154	Gm35135(8805),	1
chr12	54460368	54460369	5.87129		0
chr12	54959709	54959710	13.9928	Gm27014(3355),Baz1a(54639),	2
chr12	55440703	55440704	19.7998		0
chr12	57444491	57444492	4.44092	Gm16246(5629),Mipol1(-214064),	2
chr12	57918558	57918559	4.92791		0
chr12	59195309	59195310	39.7911		0
chr12	64869188	64869189	18.3796	Rpl7a-ps1(8440),	1
chr12	69683797	69683798	12.3322	Sos2(-1945),	1
chr12	70758370	70758371	18.3377	Gm40437(66975),	1
chr12	70969867	70969868	8.6862	Psma3(4754),	1
chr12	71053420	71053421	11.2334	Arid4a(-37430),	1
chr12	71355734	71355735	10.9246	Gm40438(-293),	1
chr12	71368891	71368892	21.8604	Gm40438(-13450),	1
chr12	71719262	71719263	14.8766	Gm22959(5390),	1
chr12	71875790	71875791	18.3796	Daam1(-44712),	1
chr12	72624739	72624740	6.46707	Ly6e-ps1(-3964),Gm4756(24922),	2
chr12	72664070	72664071	8.76663	Dhrs7(839),	1
chr12	72741675	72741676	6.46707	Gm48143(-93),	1
chr12	72954974	72954975	5.43923	Gm38170(-4079),Gm26709(-9167),	2
chr12	73275207	73275208	13.3317		0
chr12	75694595	75694596	22.382		0
chr12	76543296	76543297	24.923	AI463170(4647),Plekhg3(-12405),	2
chr12	77061544	77061545	7.53719		0
chr12	77335047	77335048	5.71673	Fut8(-96922),	1
chr12	77929940	77929941	58.905		0
chr12	78206351	78206352	22.3123	Gm6657(-12109),	1
chr12	79541612	79541613	5.73764	Rad51b(-244330),	1
chr12	79676433	79676434	17.0793	Rad51b(-379151),	1
chr12	80114461	80114462	26.1337	1300014J16Rik(1402),Gm26669(-6427),Zfp36l1(-1448),	3
chr12	80168434	80168435	49.9306	Actn1(91937),	1
chr12	80325051	80325052	14.2993		0
chr12	80929082	80929083	13.3317	1700052I22Rik(-4633),	1
chr12	81189891	81189892	9.89309		0
chr12	81943709	81943710	48.9253	Pcnx(-83686),	1
chr12	82883219	82883220	11.0131	Rgs6(-294927),	1
chr12	83445072	83445073	7.53719	Dpf3(42644),	1
chr12	83579325	83579326	21.8766	Zfyve1(17897),	1
chr12	84032941	84032942	38.3513	Gm49366(5994),Acot4(5438),Gm47943(-9133),	3
chr12	84385035	84385036	29.4111	Entpd5(23994),	1
chr12	84589969	84589970	26.0933	Vsx2(-20207),	1
chr12	84876934	84876935	10.6524	Gm48709(4890),D030025P21Rik(-1165),Ltbp2(-402),	3
chr12	85105299	85105300	14.551	Dlst(5534),Gm38355(-2952),Prox2(5460),	3
chr12	86836827	86836828	41.9486	Gm10095(9640),	1
chr12	86868078	86868079	25.0839		0
chr12	86947192	86947193	7.13648	Cipc(-149),	1
chr12	86974796	86974797	4.89687		0
chr12	87391556	87391557	21.0284	Gm48873(2888),Sptlc2(-3201),	2
chr12	94862857	94862858	44.4215		0
chr12	98525187	98525188	4.21504	Gm40893(-1343),Kcnk10(53123),	2
chr12	98716263	98716264	39.3174	Ptpn21(21142),	1
chr12	98965572	98965573	12.1154	Ttc8(-44998),	1
chr12	99084416	99084417	11.9279		0
chr12	99248100	99248101	12.1598	Gm19898(-2429),Foxn3(315482),	2
chr12	99336538	99336539	10.6283	3300002A11Rik(4616),Foxn3(227044),	2
chr12	99563046	99563047	8.63647	4930556H04Rik(6694),Gm47177(6622),Gm26839(750),Foxn3(536),	4
chr12	100202036	100202037	10.4238	Gm26723(7778),Calm1(-2601),	2
chr12	100343724	100343725	16.5532	Ttc7b(177102),	1
chr12	100935008	100935009	26.9548	A630072L19Rik(6734),Ccdc88c(94048),	2
chr12	101935435	101935436	21.0284	Atxn3(22811),	1
chr12	102469026	102469027	7.51799	Golga5(109),	1
chr12	102705424	102705425	13.3426	Gm28373(21909),Itpk1(-494),	2
chr12	102819661	102819662	33.7691	Btbd7(58810),	1
chr12	103312059	103312060	20.2189	Gm29508(2710),Fam181a(-1084),	2
chr12	103636171	103636172	9.76418	Gm18501(5898),Serpina10(-4727),	2
chr12	103963491	103963492	26.546	Serpina1e(-4516),	1
chr12	104107018	104107019	7.74157	Serpina3a(5706),Gm23289(2265),Serpina5(-5905),	3
chr12	104850232	104850233	18.2515	4930408O17Rik(7139),Clmn(14844),	2
chr12	108758053	108758054	28.959	Gm33682(4917),	1
chr12	108827129	108827130	6.19652	Mir345(9844),Slc25a47(8917),Slc25a29(8754),	3
chr12	108853013	108853014	4.89687	Gm22079(9656),Slc25a47(-16967),	2
chr12	110230588	110230589	5.68532	4930425K24Rik(5904),Gm40576(5774),	2
chr12	110978645	110978646	15.5458	Gm48630(8473),Ankrd9(395),	2
chr12	111114644	111114645	7.74157	Rcor1(-75293),	1
chr12	111413538	111413539	21.0103	Exoc3l4(3479),Lbhd2(-6729),	2
chr12	111525070	111525071	15.0466		0
chr12	111732713	111732714	10.3412	Gm15996(-882),Gm15995(-6321),Apopt1(-19452),	3
chr12	111967042	111967043	8.82518	Tdrd9(4517),Atp5mpl(-65),	2
chr12	112707164	112707165	10.7705		0
chr12	117200263	117200264	6.59782	Ptprn2(-714543),	1
chr12	117725010	117725011	5.43923	Gm18955(-1038),Rapgef5(-208531),	2
chr12	118367583	118367584	43.0337		0
chr13	4056377	4056378	7.53719	Akr1c14(-7366),	1
chr13	4206216	4206217	34.4553		0
chr13	4265340	4265341	5.73764		0
chr13	4429143	4429144	6.46707	Akr1c6(5163),	1
chr13	5587521	5587522	8.63647	AC133498.1(136989),	1
chr13	5868966	5868967	8.63647	Klf6(-7484),	1
chr13	7348638	7348639	17.0793		0
chr13	8996111	8996112	54.7791	Gm48650(-3106),Gtpbp4(-28),	2
chr13	9017358	9017359	9.76418	Gm36264(59093),	1
chr13	9107332	9107333	30.215	Gm23553(1973),Larp4b(-13451),	2
chr13	12146494	12146495	6.46707		0
chr13	16575263	16575264	13.3317		0
chr13	16759444	16759445	15.808		0
chr13	18759548	18759549	10.9246	Vps41(-42262),	1
chr13	19763343	19763344	5.87129	Gpr141(60914),	1
chr13	21024912	21024913	18.3796	Aoah(-230799),	1
chr13	21236819	21236820	33.7691		0
chr13	21402982	21402983	7.70966	Mir6942(-6344),Zkscan3(-227),	2
chr13	23761433	23761434	12.6099	Trim38(8480),Hist1h1a(2233),Hist1h3a(953),Hist1h4a(-203),Hist1h4b(-4420),4930558J22Rik(-3813),Hist1h3b(-9166),Gm44484(-9918),	8
chr13	23840555	23840556	5.43923	Slc17a3(-1121),	1
chr13	23867564	23867565	6.78813	Slc17a1(186),	1
chr13	23868933	23868934	44.4215	Slc17a1(-1183),	1
chr13	24363168	24363169	7.53719	Gm11342(51635),Cmah(-35764),	2
chr13	24365424	24365425	21.0284	Gm11342(49379),Cmah(-38020),	2
chr13	24546982	24546983	8.96597		0
chr13	24800048	24800049	6.46707	BC005537(1609),	1
chr13	24894202	24894203	19.478	D130043K22Rik(-49067),	1
chr13	24942643	24942644	2.57238	Gpld1(509),9330162012Rik(-5242),Aldh5a1(-4982),	3
chr13	28519940	28519941	10.9246	Gm6081(-8708),2610307P16Rik(365680),	2
chr13	28759049	28759050	6.70541	2610307P16Rik(126571),	1
chr13	31054483	31054484	14.531		0
chr13	31481688	31481689	12.9251		0
chr13	31955479	31955480	6.46707	Gmds(383261),	1
chr13	32763294	32763295	10.9246	Gm27342(-5092),Mylk4(20660),	2
chr13	32825111	32825112	24.5438		0
chr13	32827374	32827375	5.43923		0
chr13	32969915	32969916	7.74157	Serpinb6b(-4706),	1
chr13	34112612	34112613	21.0284	Gm47076(7089),4930447K03Rik(660),	2
chr13	34163087	34163088	5.68532	Psmg4(-123),	1
chr13	34256798	34256799	12.1154	Slc22a23(88384),	1
chr13	34550364	34550365	7.51799		0
chr13	34551063	34551064	4.44092		0
chr13	34976266	34976267	27.9696	Gm16984(-12284),	1
chr13	35380327	35380328	25.1418		0
chr13	35963703	35963704	34.0145	Ppp1r3g(-4864),Gm30127(1305),	2
chr13	35994119	35994120	27.9696	Gm48770(1334),Gm18132(-1987),Tmed10-ps(-2599),Lyrm4(123407),	4
chr13	36497553	36497554	6.46707	Fars2(-380141),	1
chr13	36578025	36578026	7.2156	4933436N17Rik(5501),Gm48767(-2091),Fars2(-460613),	3
chr13	36578755	36578756	14.8524	4933436N17Rik(4771),Gm48767(-2821),Fars2(-461343),	3
chr13	36681795	36681796	13.3317	Fars2(-564383),	1
chr13	36714106	36714107	10.9246	Fars2(-596694),	1
chr13	37298820	37298821	39.7911		0
chr13	37620012	37620013	29.9808	Gm40915(7591),	1
chr13	37666765	37666766	20.2012	AI463229(969),	1
chr13	38635019	38635020	5.21344	Gm47400(-48),Bloc1s5(90),	2
chr13	39290591	39290592	25.1418		0
chr13	39448178	39448179	9.76418	Gm47348(-7613),	1
chr13	39681838	39681839	7.74157	Gm47352(-110255),	1
chr13	40841524	40841525	30.6682	Gm35160(5215),Gm7201(-2868),	2
chr13	40848048	40848049	6.46707	Gm35160(-1309),Gm7201(-9392),	2
chr13	40855447	40855448	20.5267	Gcnt2(4307),Gm35160(-8708),	2
chr13	40921489	40921490	5.43923	Gm48188(-9282),Gm31683(-3594),Gcnt2(-61735),	3
chr13	41008500	41008501	15.7361	Tmem14c(7792),Pak1ip1(-7477),A730081D07Rik(-7349),	3
chr13	41817670	41817671	6.46707	Adtrp(30014),	1
chr13	42370134	42370135	21.0284		0
chr13	42593659	42593660	9.37321		0
chr13	42724226	42724227	27.0098	Phactr1(-43603),	1
chr13	43546972	43546973	21.0284	Mcur1(13219),	1
chr13	43864762	43864763	11.2396	Gm23117(8040),Gm33195(-93),	2
chr13	44306520	44306521	27.1146		0
chr13	46032556	46032557	10.9246		0
chr13	46056396	46056397	8.63647	Gm45949(4201),	1
chr13	46165283	46165284	10.841		0
chr13	46930425	46930426	36.946	Kif13a(-558),	1
chr13	47183828	47183829	16.1675	Rnf144b(-61172),	1
chr13	48542544	48542545	9.37321	Gm37238(2489),Mirlet7a-1(-4272),Mirlet7f-1(-4627),Gm24111(-4719),Mirlet7d(-6430),6720427I07Rik(3956),	6
chr13	49480177	49480178	25.1418	Cenpp(172608),	1
chr13	52021990	52021991	16.0956	Gm37872(-63),	1
chr13	52125226	52125227	11.9279		0
chr13	52766511	52766512	8.82518	BB123696(-9306),	1
chr13	52822313	52822314	7.51799		0
chr13	52822979	52822980	22.1943		0
chr13	52831604	52831605	36.0398		0
chr13	52976309	52976310	24.4999	Nfil3(4764),	1
chr13	52979857	52979858	7.8145	Nfil3(1216),	1
chr13	52980581	52980582	50.9617	Nfil3(492),	1
chr13	52981627	52981628	39.8125	Nfil3(-554),	1
chr13	54430221	54430222	9.89309	Gm22668(-521),	1
chr13	54562832	54562833	7.25006	4833439L19Rik(2603),	1
chr13	55078424	55078425	5.76754	Gm6344(7353),Uimc1(21876),	2
chr13	55153173	55153174	10.6283	Fgfr4(-533),	1
chr13	55471560	55471561	12.0201	Mir6944(6216),Prr7(-7293),	2
chr13	55634941	55634942	5.93581	Ddx46(86),	1
chr13	59770319	59770320	13.6163	Etohd2(-822),Gm49354(11926),Isca1(-509),	3
chr13	60660127	60660128	10.4544	Dapk1(-58180),	1
chr13	60736588	60736589	10.4674	Dapk1(-134641),	1
chr13	63114235	63114236	15.0466	2010111I01Rik(-149342),	1
chr13	63231137	63231138	5.32639	2010111I01Rik(-266244),	1
chr13	63326300	63326301	6.46707	Gm16133(3256),Fancc(170978),	2
chr13	63397489	63397490	15.808	Fancc(99789),	1
chr13	63696521	63696522	17.6676	1700024I08Rik(37777),	1
chr13	64034176	64034177	7.74157		0
chr13	64078554	64078555	12.3322	Hsd17b3(10676),	1
chr13	64370549	64370550	4.28622	Gm49230(-8812),Gm47123(-9497),Ctsl(341),	3
chr13	64388588	64388589	10.9246		0
chr13	66963265	66963266	8.63647	Ptdss1(-30435),	1
chr13	67108632	67108633	6.59782	Rslcan18(7631),Gm28557(-28),	2
chr13	69002764	69002765	13.3317	Gm35161(-3971),Gm48593(-4745),Adcy2(-3223),	3
chr13	69074047	69074048	12.1154		0
chr13	69482229	69482230	25.6994		0
chr13	69856052	69856053	8.63647		0
chr13	73160479	73160480	13.3426		0
chr13	74897970	74897971	23.7545		0
chr13	75059102	75059103	10.9246		0
chr13	75350776	75350777	11.5106		0
chr13	75385054	75385055	32.297		0
chr13	75631064	75631065	6.46707		0
chr13	75735264	75735265	15.7361	Gm48302(-7985),Ell2(-28507),	2
chr13	78163258	78163259	10.3412	3110006O06Rik(8372),Gm38604(19910),Fam172a(-461225),	3
chr13	80940668	80940669	6.46707	5430425K12Rik(-257),	1
chr13	85247451	85247452	5.80913	Rasa1(41679),	1
chr13	92354761	92354762	6.57842	Dhfr(-35),Msh3(242),	2
chr13	92484051	92484052	16.4147	Fam151b(-36),	1
chr13	92651106	92651107	7.53719	Serinc5(-40015),	1
chr13	93711457	93711458	5.43923	AW495222(7718),Dmgdh(-37024),	2
chr13	93755266	93755267	14.551		0
chr13	93772140	93772141	7.70966	Arsb(-510),Gm47210(54),	2
chr13	94250425	94250426	11.7947	Scamp1(35432),	1
chr13	95859188	95859189	6.026	Iqgap2(32734),	1
chr13	96597983	96597984	6.70541	Gm48139(7694),Col4a3bp(-55365),	2
chr13	96674080	96674081	11.9279	Gm48575(4043),Hmgcr(-3144),	2
chr13	98589127	98589128	11.9279		0
chr13	100152918	100152919	14.2993	Gm18413(1587),Naip2(49174),	2
chr13	100602485	100602486	13.9928	Gm24261(1874),Marveld2(14486),	2
chr13	100744579	100744580	7.86364	Mrps36(80),	1
chr13	100844112	100844113	8.63647	Gm29502(3321),	1
chr13	101016432	101016433	19.6992	Gm6114(-2446),	1
chr13	101373601	101373602	12.1154	4932411K12Rik(-119307),	1
chr13	101523540	101523541	4.75012		0
chr13	101766088	101766089	9.89309	Pik3r1(2129),	1
chr13	101849519	101849520	7.5381	Gm47007(5972),Gm19108(-7213),	2
chr13	101980337	101980338	29.3362		0
chr13	102852869	102852870	19.2018	Mast4(481628),	1
chr13	103499411	103499412	8.63647		0
chr13	105089400	105089401	10.9246	4933425L06Rik(-7278),	1
chr13	107831581	107831582	14.2993	Gm22118(-2301),Zswim6(58483),	2
chr13	109482106	109482107	8.63647	Pde4d(-1032158),	1
chr13	109635960	109635961	53.0434	Pde4d(-1186012),	1
chr13	110368802	110368803	10.9246		0
chr13	110455355	110455356	6.46707		0
chr13	111983222	111983223	9.40655	Gm15322(8244),	1
chr13	111992348	111992349	40.3236	Gm15322(-882),	1
chr13	112314829	112314830	7.53719	Ankrd55(-26378),	1
chr13	112500193	112500194	11.926	Il6st(-36123),	1
chr13	114301508	114301509	8.63647	Ndufs4(86750),	1
chr13	114818797	114818798	7.70966	Mocs2(-561),	1
chr13	115178714	115178715	3.48441		0
chr13	117508984	117508985	13.3576		0
chr13	119389610	119389611	3.81908	Nnt(19342),Nnt(19387),	2
chr13	119400493	119400494	6.46707	Nnt(8459),Nnt(8504),	2
chr13	119418695	119418696	8.63647	Paip1(9906),Nnt(-9743),Nnt(-9698),	3
chr13	119456587	119456588	7.53719	4833420G17Rik(6181),Paip1(-27986),	2
chr14	8039119	8039120	32.2306	Abhd6(-36217),	1
chr14	8080343	8080344	11.3685	Rpp14(24),	1
chr14	11160748	11160749	9.37321	Slc25a5-ps(781),Fhit(1287),	2
chr14	11430378	11430379	14.551		0
chr14	11523297	11523298	8.63647	Gm48595(-2527),	1
chr14	11570571	11570572	21.0284	Ptprg(-17039),	1
chr14	12071010	12071011	9.76418	Ptprg(-517478),	1
chr14	12104426	12104427	10.9246	Ptprg(-550894),	1
chr14	14067861	14067862	4.09386	Atxn7(-106421),	1
chr14	14790178	14790179	7.53719	Slc4a7(-87899),	1
chr14	16561767	16561768	34.4553	Rarb(257389),	1
chr14	16862029	16862030	17.0793		0
chr14	17729352	17729353	10.9246	Thrb(-69091),	1
chr14	17747965	17747966	12.4172	Thrb(-87704),	1
chr14	17885535	17885536	10.9246	Gm24140(-402),Thrb(-225274),	2
chr14	17996667	17996668	8.43612	Gm48321(25242),Thrb(-336406),	2
chr14	18238635	18238636	67.3935	Gm7084(3787),Nr1d2(492),	2
chr14	18271231	18271232	14.5326	Nkiras1(-95),Rpl15(160),	2
chr14	18893243	18893244	59.0343	Ube2e2(1024),	1
chr14	20206058	20206059	6.59782	Gm48395(9444),Gm24912(-5946),Gm48394(-6104),	3
chr14	20340316	20340317	7.40031	Fam149b(7846),Ecd(7805),	2
chr14	20393611	20393612	17.0733	7330404K18Rik(4748),Mrps16(23),Dnajc9(-4701),	3
chr14	20607977	20607978	11.0131	Usp54(33086),	1
chr14	20773638	20773639	5.3384	Camk2g(20450),	1
chr14	20962937	20962938	12.1598	Vcl(-33539),	1
chr14	21127375	21127376	19.6992	Adk(-74801),	1
chr14	21848983	21848984	18.6911	A430057M04Rik(-1405),Comtd1(-6),	2
chr14	22019501	22019502	9.0559	Gm27532(2569),Lrmda(211),	2
chr14	24234675	24234676	5.76754	Gm17105(8716),Dlg5(11245),	2
chr14	24486408	24486409	11.7428	Rps24(717),Polr3a(650),	2
chr14	25505418	25505419	6.57842	Zmiz1(-46233),	1
chr14	25661366	25661367	15.0888	Zmiz1(-202181),	1
chr14	25694033	25694034	12.8105	Ppifos(7249),Ppif(121),	2
chr14	25791150	25791151	28.1758		0
chr14	27297192	27297193	11.3211	Arhgef3(-182293),	1
chr14	28775334	28775335	4.89687		0
chr14	31635322	31635323	44.4868	Btd(5706),Hacl1(5964),Gm49387(5556),	3
chr14	31644484	31644485	14.0528	Btd(-3456),Hacl1(-3198),Gm49387(-3606),	3
chr14	31790783	31790784	4.21504	Ankrd28(39868),	1
chr14	32085640	32085641	35.042	Oxnad1(-266),Dph3(89),	2
chr14	32164655	32164656	23.7545	Ncoa4(-4790),Gm18909(-8584),	2
chr14	34549535	34549536	13.3576	Ldb3(39147),	1
chr14	34769135	34769136	6.8489	Gm49032(920),A930038B10Rik(-9733),	2
chr14	41160988	41160989	18.7566	Mbl1(-9530),	1
chr14	45219421	45219422	27.9385	Gpr137c(296),Gm15765(-7898),Txndc16(907),	3
chr14	45318817	45318818	7.51799	Ero1l(-46),	1
chr14	45707865	45707866	10.9246	Gm15516(5459),Gm7206(-3329),	2
chr14	46130221	46130222	14.551		0
chr14	46616183	46616184	4.33831	Gm18761(-8631),4933425B07Rik(21240),Gm49319(21225),	3
chr14	46822265	46822266	33.0014	Cgrrf1(9860),Gm10101(9762),Gmfb(-23),	3
chr14	46832843	46832844	8.63647	Cgrrf1(-718),Gm10101(-816),	2
chr14	47189471	47189472	8.55258	Gch1(-58),	1
chr14	47192214	47192215	6.90896	Gm49136(7656),Gch1(-2801),	2
chr14	47298235	47298236	21.0284	Gm49189(7250),Mapk1ip1l(31),Gm9502(307),	3
chr14	50991160	50991161	6.46707	Gm49038(5915),	1
chr14	51009849	51009850	24.7164	Rnase10(-2098),	1
chr14	52009020	52009021	16.1863	Tmem253(6638),Zfp219(11713),	2
chr14	52257923	52257924	9.62807	Gm43766(888),Chd8(-143),	2
chr14	52279492	52279493	30.8657	Tox4(-346),Gm23758(-2961),Rab2b(53),	3
chr14	54361110	54361111	3.2546	Oxa1l(-276),5330426L24Rik(-9474),	2
chr14	54893868	54893869	29.9808	Pabpn1(-1368),Gm20521(-10427),	2
chr14	55565770	55565771	10.4238	Fitm1(9847),Dcaf11(-5764),A730061H03Rik(-5364),	3
chr14	55722211	55722212	13.7827	Rabggta(52),Tgm1(-8285),	2
chr14	55724423	55724424	53.7763	Rabggta(-2160),	1
chr14	57090266	57090267	7.40031		0
chr14	58166800	58166801	23.7545		0
chr14	58710130	58710131	14.531		0
chr14	59440205	59440206	6.70541	Cab39l(767),Setdb2(679),	2
chr14	59444158	59444159	9.89309	Cab39l(-3186),Setdb2(-3274),	2
chr14	59448027	59448028	6.46707	Cab39l(-7055),Setdb2(-7143),	2
chr14	60251534	60251535	40.31	Gm49336(-27),Nupl1(-103),	2
chr14	60387063	60387064	10.9246	Amer2(-13804),	1
chr14	60388571	60388572	8.63647		0
chr14	60976159	60976160	4.44092	Tnfrsf19(70331),	1
chr14	61358219	61358220	13.3426	Ebpl(2220),	1
chr14	61442135	61442136	7.53719	Kpna3(-2261),	1
chr14	62371084	62371085	12.6274	Rnaseh2b(-78495),	1
chr14	62468746	62468747	14.3739	Gm4131(98175),	1
chr14	64154472	64154473	11.6722	Msra(301431),	1
chr14	65380682	65380683	15.5458	Zfp395(-22293),	1
chr14	65388248	65388249	23.2679	Zfp395(-29859),	1
chr14	65873460	65873461	9.75673		0
chr14	65891744	65891745	5.18716		0
chr14	65970743	65970744	21.4751	Clu(-2260),Gm19222(-7855),	2
chr14	66082812	66082813	12.1598	Adam2(-5079),	1
chr14	68830342	68830343	9.73098		0
chr14	70021583	70021584	5.93581	Gm33524(35784),Pebp4(-181163),	2
chr14	70051768	70051769	41.4486	Gm33524(5599),Pebp4(-211348),	2
chr14	70208425	70208426	19.2185	Gm49417(-3101),Sorbs3(3564),	2
chr14	70618196	70618197	7.95083	Dmtn(17852),	1
chr14	73382999	73383000	14.8766	Itm2b(2290),	1
chr14	73509952	73509953	13.3277	Med4(73),	1
chr14	75233142	75233143	23.7545	Cpb2(9145),	1
chr14	75820278	75820279	6.46707		0
chr14	76642317	76642318	6.46707	Fkbp1a-ps1(-5453),	1
chr14	79390450	79390451	5.43923	Mtrf1(7322),Naa16(328),	2
chr14	79502321	79502322	13.3317	Elf1(-21127),	1
chr14	79661426	79661427	2.039	Cnmd(744),	1
chr14	87141249	87141250	14.4381	Diaph3(-14),	1
chr14	100324714	100324715	14.551		0
chr14	100348486	100348487	7.53719		0
chr14	105779689	105779690	14.422		0
chr14	106029250	106029251	8.43612		0
chr14	113946159	113946160	12.1154		0
chr14	114074001	114074002	23.7545		0
chr14	118020997	118020998	18.3796	Dct(31247),	1
chr14	120137999	120138000	68.921	Gm48997(-7396),Gm4681(57453),	2
chr14	120336576	120336577	14.531	Mbnl2(-60907),	1
chr14	120477923	120477924	13.3229	Rap2a(521),	1
chr14	120909641	120909642	10.9246	Ipo5(1583),	1
chr14	121614698	121614699	23.3649	Dock9(183139),	1
chr14	121719740	121719741	14.422	Dock9(78097),	1
chr14	122602558	122602559	15.7361	Gm49259(7555),Pcca(-68234),	2
chr14	124578046	124578047	14.551	Fgf14(99081),	1
chr15	3449823	3449824	25.1418	Ghr(133669),	1
chr15	3608056	3608057	9.76418	Gm22031(-4659),	1
chr15	3640557	3640558	12.1154		0
chr15	3720913	3720914	9.76418		0
chr15	3995916	3995917	67.9654	Gm2093(123),Gm49286(-3821),AW549877(-172),	3
chr15	5116326	5116327	13.3426	Gm10250(4809),Snord72(2078),Rpl37(319),Card6(-7787),	4
chr15	6445187	6445188	50.4849	C9(140),	1
chr15	6587566	6587567	7.53719	Fyb(-64713),	1
chr15	6707831	6707832	35.285	Rictor(548),	1
chr15	8099204	8099205	8.25849	Wdr70(5),	1
chr15	8798028	8798029	12.1154		0
chr15	9069154	9069155	7.98239	Nadk2(2106),	1
chr15	9114483	9114484	7.53719	Skp2(40942),	1
chr15	9973841	9973842	33.029		0
chr15	10180769	10180770	5.76754	Prlr(-3531),	1
chr15	10245468	10245469	7.53719	Prlr(-68230),	1
chr15	10485991	10485992	25.5932	Rad1(27),Brix1(-44),	2
chr15	11610506	11610507	17.0793		0
chr15	11716609	11716610	5.43923		0
chr15	16848245	16848246	18.3796	Gm49127(2719),Cdh9(-119489),	2
chr15	22774878	22774879	7.53719	Cdh18(-225856),	1
chr15	25473555	25473556	19.6992		0
chr15	25485617	25485618	29.4039		0
chr15	25713671	25713672	15.2535	Myo10(-91146),	1
chr15	26377636	26377637	7.51799	11-Mar(-68588),	1
chr15	27461084	27461085	16.5532	Ank(5593),Gm36899(2365),	2
chr15	27982344	27982345	9.89309	Trio(43504),	1
chr15	28026237	28026238	11.2275	Trio(-389),	1
chr15	28070437	28070438	29.12	Gm31458(48015),	1
chr15	33305729	33305730	29.9808	Cpq(-222600),	1
chr15	34238108	34238109	11.3211	Laptm4b(-80),	1
chr15	36367479	36367480	9.37321	Gm34150(7570),Gm33936(-362),	2
chr15	36500740	36500741	27.4123	Gm49246(2691),Ankrd46(-3920),	2
chr15	37007541	37007542	56.8666	Gm26766(-18),Zfp706(232),	2
chr15	37135868	37135869	6.8489		0
chr15	38047281	38047282	12.0873	Ubr5(31573),	1
chr15	38106250	38106251	50.7623		0
chr15	38289305	38289306	18.4599		0
chr15	39147016	39147017	10.3412	n-R5s39(-529),	1
chr15	39150345	39150346	17.0793	n-R5s39(-3858),	1
chr15	39814040	39814041	19.8854	Dpys(43430),	1
chr15	39817232	39817233	34.2112	Dpys(40238),	1
chr15	40124777	40124778	26.546	9330182O14Rik(9588),Gm33251(-79586),	2
chr15	40439993	40439994	21.3389		0
chr15	42296491	42296492	11.0131		0
chr15	43651294	43651295	17.0793		0
chr15	44856620	44856621	14.551	A930017M01Rik(-104340),	1
chr15	46625242	46625243	14.551	4930548G14Rik(-1937),	1
chr15	50361801	50361802	15.808		0
chr15	52378289	52378290	24.5438		0
chr15	52564203	52564204	26.546		0
chr15	54866134	54866135	6.46707	Enpp2(86758),	1
chr15	54947778	54947779	6.46707	Gm26684(4292),Enpp2(5114),	2
chr15	55265679	55265680	5.43923	Gm26296(-3076),	1
chr15	56066537	56066538	15.4778		0
chr15	57218907	57218908	17.0793		0
chr15	57694085	57694086	11.2188	Zhx2(580),	1
chr15	58986652	58986653	4.89687	4930544F09Rik(-2516),Mtss1(95353),	2
chr15	59049252	59049253	7.70966	Mtss1(32753),	1
chr15	59078100	59078101	8.71783	Mtss1(3905),	1
chr15	59424521	59424522	14.551	Nsmce2(-50274),	1
chr15	59653061	59653062	12.7492	Trib1(-4711),	1
chr15	59674115	59674116	14.6435	Gm20150(-2002),	1
chr15	59772763	59772764	16.9179		0
chr15	61098742	61098743	22.382		0
chr15	62346089	62346090	18.3796	Pvt1(-308103),	1
chr15	62350082	62350083	10.9246	Pvt1(-312096),	1
chr15	62533259	62533260	26.546		0
chr15	64230357	64230358	13.3317	Asap1(152562),	1
chr15	64448769	64448770	36.7079		0
chr15	66103564	66103565	12.1154	Kcnq3(183078),	1
chr15	66610889	66610890	22.382	Phf20l1(-33329),	1
chr15	67013669	67013670	21.0284		0
chr15	67222251	67222252	23.8704	1700012I11Rik(4518),	1
chr15	67424141	67424142	7.53719		0
chr15	72549523	72549524	10.7208	Kcnk9(-3183),	1
chr15	75981993	75981994	8.94929	Ccdc166(462),	1
chr15	76307365	76307366	84.5948	Oplah(20650),	1
chr15	76576338	76576339	12.6067	Gm49413(1487),Adck5(20),	2
chr15	76639732	76639733	5.5308	Tonsl(226),	1
chr15	76682999	76683000	10.9246	Ppp1r16a(-11384),	1
chr15	76722749	76722750	9.72333	C030006K11Rik(1096),Lrrc24(-576),	2
chr15	76879216	76879217	12.8105	Gm49527(104),Zfp7(43),Zfp251(-7781),	3
chr15	77203863	77203864	10.9246	Rbfox2(103141),	1
chr15	77336670	77336671	9.62807		0
chr15	77820312	77820313	9.91518	Myh9(21863),	1
chr15	77842573	77842574	24.2594	Gm22107(-1817),Myh9(-398),	2
chr15	77933936	77933937	8.09561	Txn2(-4930),	1
chr15	78437043	78437044	13.1729	Kctd17(-8479),	1
chr15	78831899	78831900	7.88026		0
chr15	79333512	79333513	22.4949	Pla2g6(-5122),	1
chr15	79390653	79390654	41.2075	Tmem184b(12916),	1
chr15	79688110	79688111	6.35016	n-R5s40(4392),Gtpbp1(2735),Gm26884(4275),Gm49520(-6788),Josd1(-191),	5
chr15	79688482	79688483	14.3488	n-R5s40(4020),Gtpbp1(2363),Gm26884(3903),Gm49520(-7160),Josd1(-563),	5
chr15	80133126	80133127	12.4172	Tab1(1),	1
chr15	81481072	81481073	10.7591	Gm49406(5309),	1
chr15	81585515	81585516	9.72333	Gm22067(6578),Gm23880(618),Ep300(-164),1110025M09Rik(-487),	4
chr15	81802545	81802546	57.8976	Tef(-124),Gm17597(68),	2
chr15	81836659	81836660	41.9486	Gm8444(7054),	1
chr15	81839908	81839909	15.2446	Gm8444(3805),	1
chr15	81873958	81873959	7.53719	Aco2(-1649),Phf5a(-2047),	2
chr15	82016385	82016386	14.3139	Desi1(17477),Xrcc6(-28550),	2
chr15	82796264	82796265	12.8633	Gm49435(7700),Cyp2d26(-1970),	2
chr15	82890647	82890648	10.7518	Gm20324(8433),Tcf20(97225),	2
chr15	84156268	84156269	16.1675		0
chr15	84983116	84983117	12.1154	5031439G07Rik(5435),	1
chr15	85963552	85963553	14.0575	Celsr1(70225),	1
chr15	86182844	86182845	13.3317	Gm15569(2884),Cerk(3297),	2
chr15	88871089	88871090	14.422	Pim3(-8903),	1
chr15	88919466	88919467	15.9878	Ttll8(34952),	1
chr15	89196514	89196515	7.01877	Dennd6b(-18),	1
chr15	89374182	89374183	8.04068	Odf3b(5100),Tymp(2857),Sco2(-336),	3
chr15	89397024	89397025	29.4039	Syce3(13479),	1
chr15	90224228	90224229	13.7827	Mir7648(132),Alg10b(83),	2
chr15	90680147	90680148	9.72333	Cpne8(-715),	1
chr15	91091028	91091029	3.48441		0
chr15	94589615	94589616	14.8766	Twf1(274),	1
chr15	96285558	96285559	71.6278	Arid2(1960),2610037D02Rik(-1063),	2
chr15	96286084	96286085	6.71322	Arid2(1434),2610037D02Rik(-1589),	2
chr15	96742888	96742889	6.46707		0
chr15	96743618	96743619	6.46707		0
chr15	96903647	96903648	6.92442		0
chr15	96930630	96930631	4.75012	Rpl10a-ps3(-7225),	1
chr15	97004801	97004802	10.9246	Slc38a4(51155),	1
chr15	97020246	97020247	8.63647	Slc38a4(35710),	1
chr15	97099360	97099361	11.9279		0
chr15	97287084	97287085	7.51799	Pced1b(-39977),	1
chr15	98699613	98699614	11.2275	Ccdc65(8594),Gm34152(-3422),	2
chr15	98953174	98953175	9.37321	Tuba1a(529),Gm49450(377),	2
chr15	98993251	98993252	26.9548	4930578M01Rik(-9903),	1
chr15	99383046	99383047	15.808	Tmbim6(9836),	1
chr15	100320690	100320691	13.3317	Mettl7a1(-16550),	1
chr15	100600181	100600182	12.9251	Gm49492(23),Gm27209(-4765),Pou6f1(-197),	3
chr15	101246437	101246438	22.0041	Nr4a1(7832),	1
chr15	101254008	101254009	70.1311	Nr4a1(261),	1
chr15	102028135	102028136	9.55621	Krt18(45),	1
chr15	102199020	102199021	15.5458	Zfp740(4229),Csad(5704),	2
chr15	102224678	102224679	21.0284	Itgb7(7266),	1
chr15	102470390	102470391	8.06003	Pcbp2(149),Gm26518(13332),	2
chr15	102671151	102671152	10.5879	Mir688(715),Atp5g2(1201),	2
chr15	103182354	103182355	35.7461		0
chr15	103258443	103258444	63.5966	Nfe2(-40),	1
chr16	3884704	3884705	81.7928	Gm20695(-56),Naa60(-12329),Zfp597(-143),	3
chr16	3934258	3934259	14.0528	Gm15537(-4901),Gm15539(-6652),Gm23493(-7059),Gm15538(-7830),Cluap1(-25457),	5
chr16	4204979	4204980	7.53719	Crebbp(9018),	1
chr16	4475240	4475241	7.25487		0
chr16	4665955	4665956	13.1927	Dnaja3(-25966),Coro7(13822),	2
chr16	4790299	4790300	13.203	Cdip1(-7),	1
chr16	4896823	4896824	41.3142	Mgrn1(-10574),	1
chr16	5203933	5203934	11.3211	Nagpa(79),	1
chr16	5233645	5233646	8.04052	Alg1(-24),Gm26095(-5725),	2
chr16	5255987	5255988	6.57714	Gm15983(-1201),Eef2kmt(-4),	2
chr16	10649287	10649288	7.70966	Clec16a(-103948),	1
chr16	10676857	10676858	53.9946	Gm15558(6682),Clec16a(-131518),	2
chr16	11424077	11424078	8.88384	Snx29(-101169),	1
chr16	11590128	11590129	10.7518	Snx29(-267220),	1
chr16	11666147	11666148	17.3436	Snx29(-343239),	1
chr16	11909434	11909435	15.2017	Gm9961(-8071),Cpped1(11),	2
chr16	13109819	13109820	5.93581	Ercc4(-135),	1
chr16	13240546	13240547	24.5438		0
chr16	13324130	13324131	8.71783	Mkl2(-67649),	1
chr16	13509142	13509143	8.63647		0
chr16	13818912	13818913	20.0001	Gm27734(320),Ntan1(-67),	2
chr16	14892006	14892007	8.63647		0
chr16	15551062	15551063	10.9246		0
chr16	17209278	17209279	13.0567	Rimbp3(-675),Gm22129(-3380),Ube2l3(-6629),	3
chr16	17815519	17815520	9.23044	AC078895.2(802),	1
chr16	18574398	18574399	4.50494		0
chr16	20548534	20548535	37.1022	Abcf3(43),Gm15760(-78),	2
chr16	20693340	20693341	20.2012	Fam131a(-99),Snord66(-9101),	2
chr16	20717598	20717599	8.82518	Polr2h(67),Clcn2(148),	2
chr16	21783101	21783102	14.3488	Gm24898(-8988),Ehhadh(4706),	2
chr16	21815114	21815115	9.76418	Map3k13(-20768),	1
chr16	22439851	22439852	12.1598	Etv5(-132),	1
chr16	22951081	22951082	4.00163	Hrg(-9),	1
chr16	24224212	24224213	6.46707	Gm31814(38947),AC169509.1(158178),	2
chr16	24296316	24296317	7.5381	AC169509.1(86074),	1
chr16	24517319	24517320	7.51799	Lpp(-123812),	1
chr16	24586634	24586635	7.74157	Lpp(-193127),	1
chr16	24828439	24828440	15.0466	Mir28a(-584),Lpp(-434932),	2
chr16	24877744	24877745	10.9246	Gm22672(6429),Lpp(-484237),	2
chr16	25805146	25805147	23.7545	Trp63(-121383),	1
chr16	25875838	25875839	8.43612	Trp63(-192075),	1
chr16	28886276	28886277	15.0314	Mb21d2(43397),	1
chr16	29579482	29579483	17.8591	Opa1(-148),	1
chr16	30502668	30502669	18.9375		0
chr16	30520483	30520484	6.01669	Tmem44(30359),	1
chr16	30550600	30550601	15.5458	Tmem44(242),	1
chr16	30969433	30969434	34.9075	Gm15742(4085),Xxylt1(111999),	2
chr16	31454122	31454123	5.04921	Bdh1(-31842),	1
chr16	32434285	32434286	15.2336	Pcyt1a(-3364),	1
chr16	33318328	33318329	7.70966		0
chr16	33951153	33951154	6.81039		0
chr16	34094543	34094544	22.1046	Kalrn(478989),	1
chr16	34096009	34096010	5.3384	Kalrn(477523),	1
chr16	34725355	34725356	11.0131		0
chr16	35907673	35907674	8.63647		0
chr16	37293889	37293890	9.76418	Stxbp5l(91073),	1
chr16	37684800	37684801	5.68532		0
chr16	37874212	37874213	12.1154	Gm15725(8330),Lrrc58(-5823),	2
chr16	37902352	37902353	6.59782		0
chr16	38279780	38279781	4.92791	Nr1i2(15044),	1
chr16	38902241	38902242	5.73764	Igsf11(-9570),Gm15802(-73335),	2
chr16	42681332	42681333	6.59782		0
chr16	42912137	42912138	9.37321	AC161607.1(-72),Zbtb20(-36256),	2
chr16	43045113	43045114	18.4599	Zbtb20(-169232),	1
chr16	43069960	43069961	22.382	Zbtb20(-194079),	1
chr16	43169566	43169567	9.76418	Zbtb20(-293685),	1
chr16	43335588	43335589	6.46707	Zbtb20(-459707),	1
chr16	43889763	43889764	9.62807	Ccdc191(37),Gm25989(-2949),Qtrt2(37046),	3
chr16	44726127	44726128	49.462	Nepro(-1826),	1
chr16	45986521	45986522	7.51799	Plcxd2(23697),	1
chr16	46798552	46798553	16.488		0
chr16	46825427	46825428	9.37321		0
chr16	47879073	47879074	14.551		0
chr16	50306949	50306950	22.1943	Bbx(125441),	1
chr16	52016196	52016197	29.12		0
chr16	52044435	52044436	14.551	Cblb(-13210),	1
chr16	52453178	52453179	11.3685	Alcam(896),	1
chr16	52676134	52676135	12.3322		0
chr16	55822857	55822858	13.0379	Nfkbiz(16042),	1
chr16	56598651	56598652	3.32326	Abi3bp(-120773),	1
chr16	56717574	56717575	12.0813	Tfg(-124),	1
chr16	57167457	57167458	21.6303	Gm16892(-56),Nit2(-116),	2
chr16	58628240	58628241	33.7691		0
chr16	60233131	60233132	31.8102	Epha6(372400),	1
chr16	62844999	62845000	23.6364	Pros1(9308),Arl13b(2041),	2
chr16	64850342	64850343	13.3576	Cggbp1(1654),Zfp654(1310),	2
chr16	70535458	70535459	7.53719	Gbe1(-221509),	1
chr16	72765712	72765713	19.2134	Robo1(-457406),	1
chr16	73626635	73626636	21.0284		0
chr16	76181274	76181275	10.9246		0
chr16	76200771	76200772	8.63647		0
chr16	77535059	77535060	8.63647	Gm36963(4823),Mir99ahg(-298742),	2
chr16	81175822	81175823	14.7517		0
chr16	81434682	81434683	10.3412	Ncam2(-233985),	1
chr16	85020767	85020768	4.44092	Gm49228(855),App(152999),	2
chr16	85173811	85173812	20.0208	Gm27295(-4962),App(-45),	2
chr16	87535713	87535714	4.44092	Gm24891(-7548),	1
chr16	87612731	87612732	12.8633	Gm22808(8389),	1
chr16	87676499	87676500	45.9958		0
chr16	87681548	87681549	11.3211		0
chr16	90199390	90199391	19.9005	AC139573.2(-1242),	1
chr16	90217691	90217692	6.46707	Sod1(3063),	1
chr16	90785597	90785598	6.46707	Urb1(24816),	1
chr16	91271672	91271673	14.2993	Olig1(-1900),Gm37016(-9174),	2
chr16	91678583	91678584	10.4674	Donson(10187),Son(-31077),	2
chr16	92609745	92609746	7.52078	Gm26626(3069),Runx1(216404),	2
chr16	92611741	92611742	7.323	Gm26626(1073),Runx1(214408),	2
chr16	93341976	93341977	62.0715		0
chr16	93593557	93593558	26.546	AC160993.2(-2156),Setd4(10506),	2
chr16	93683139	93683140	2.85181	Cbr3(76),	1
chr16	93770415	93770416	5.77958	Dop1b(-58511),	1
chr16	93833022	93833023	10.6283	Morc3(-901),AC168220.3(-3),	2
chr16	94370320	94370321	27.3462	Ttc3(298),Pigp(1522),	2
chr16	94449900	94449901	29.4039	Ttc3(-79282),	1
chr16	95659742	95659743	9.37321		0
chr16	95995612	95995613	15.808	Brwd1(86914),Psmg1(-4652),	2
chr16	96943883	96943884	17.0793	Dscam(226869),	1
chr16	97074048	97074049	18.3796	Dscam(96704),	1
chr16	97752045	97752046	14.422	Ripk4(11742),	1
chr16	97758569	97758570	21.0284	Ripk4(5218),	1
chr16	97961383	97961384	14.422	Zbtb21(1239),C2cd2(1215),	2
chr16	97962461	97962462	25.6396	Zbtb21(161),C2cd2(137),	2
chr17	5413546	5413547	15.2142	Gm22475(7918),Ldhal6b(5221),Tmem242(26713),Gm29050(-24783),	4
chr17	5748650	5748651	6.70541	Zdhhc14(-256093),	1
chr17	5749248	5749249	5.62467	Zdhhc14(-256691),	1
chr17	8278624	8278625	8.24105	Mpc1(4280),	1
chr17	8311080	8311081	5.87129	AC164431.3(29),Sft2d1(22),4930506C21Rik(0),	3
chr17	11161378	11161379	8.71783	Prkn(-320994),	1
chr17	12387914	12387915	12.3322	Plg(-9306),	1
chr17	12960434	12960435	42.9896	Gm15946(2334),Acat2(313),	2
chr17	14943157	14943158	34.9075	1600012H06Rik(27),Gm7393(-1192),Wdr27(1),	3
chr17	15341591	15341592	18.3796		0
chr17	15393838	15393839	8.63647	Fam120b(2364),	1
chr17	15396184	15396185	15.7394	Fam120b(18),	1
chr17	15534186	15534187	30.8445	AC154378.2(2518),Pdcd2(-6885),	2
chr17	16860961	16860962	10.841	AC115797.2(7957),	1
chr17	17375896	17375897	22.0951	Riok2(-1587),AC154200.1(-1690),	2
chr17	17603791	17603792	20.1029	AC121795.2(-9015),Lnpep(21259),	2
chr17	24724414	24724415	7.5381	Rpl3l(3406),Ndufb10(64),Snora64(-3642),Snora78(-4611),Snhg9(-4449),Rps2(-6298),Rnf151(-6351),	7
chr17	25861513	25861514	6.55948	Mcrip2(7225),Wdr90(-12),Gm26694(-66619),	3
chr17	26508189	26508190	6.59782	Dusp1(330),	1
chr17	26916835	26916836	10.4674	Gm27775(4127),Kifc5b(256),	2
chr17	28226227	28226228	11.5106	Ppard(6473),AC126937.1(-2060),Def6(-18449),	3
chr17	28328481	28328482	4.61063	Rpl10a(-10),CT025652.2(40),CT025652.1(-8879),	3
chr17	28438651	28438652	18.8763	Gm22146(8210),AC154912.1(7849),Fkbp5(78876),	3
chr17	28683044	28683045	19.6992	Mapk14(8285),Slc26a8(7189),	2
chr17	28691333	28691334	21.1175	Mapk14(-4),Slc26a8(-1100),	2
chr17	29079055	29079056	26.9548	Trp53cor1(124),	1
chr17	29365603	29365604	5.24248	Fgd2(-4689),	1
chr17	29414812	29414813	21.6392		0
chr17	29513142	29513143	18.1937		0
chr17	30042176	30042177	33.7691	Zfand3(-37443),	1
chr17	30618592	30618593	10.9246	Dnah8(5762),1700097N02Rik(8313),Glo1(-5933),	3
chr17	30657776	30657777	10.3412	Dnah8(-33422),	1
chr17	31747653	31747654	29.6763		0
chr17	31904303	31904304	15.4608	AC138228.1(-5125),	1
chr17	32114039	32114040	38.9494	Gm17276(-610),Pdxk-ps(-6689),	2
chr17	32275678	32275679	13.3317	Gm26549(9111),Brd4(9044),	2
chr17	32327145	32327146	5.43923	Akap8l(23436),Akap8(-5992),	2
chr17	32483352	32483353	21.2516	Cyp4f39(-14890),	1
chr17	32637334	32637335	33.5179	CT033759.3(5391),	1
chr17	33503756	33503757	9.75673		0
chr17	33890856	33890857	17.1785	Gm27740(-4123),Kifc1(-195),	2
chr17	34135424	34135425	13.9597	H2-DMb2(7883),H2-DMa(-242),Gm20493(-1887),	3
chr17	34604789	34604790	35.6054	Agpat1(-527),Gm20463(-3638),Rnf5(-1099),Ager(-6927),	4
chr17	34862637	34862638	16.9611	C2(35628),Mir6972(-5005),Gm20547(19405),Cfb(-119),	4
chr17	36083418	36083419	9.75673	H2-Bl(805),	1
chr17	36271813	36271814	13.7827	Trim39(434),	1
chr17	36484159	36484160	3.81908		0
chr17	43106109	43106110	8.43612		0
chr17	43802133	43802134	11.064	Rcan2(-782),	1
chr17	44945604	44945605	6.71322	Supt3(-168452),	1
chr17	45886565	45886566	31.2859	AC127690.2(-1219),AC127690.3(-5113),	2
chr17	45958248	45958249	33.1691	AC127690.1(3611),	1
chr17	46051537	46051538	16.7873		0
chr17	46074077	46074078	56.5792	AC110562.2(10189),	1
chr17	46253921	46253922	14.4381	Lrrc73(-390),Yipf3(-5841),Polr1c(-5867),	3
chr17	47511386	47511387	4.64476	Ccnd3(-6335),Taf8(-9094),	2
chr17	47737595	47737596	35.042	Tfeb(-565),	1
chr17	48101055	48101056	4.92791	CAAA01189291.1(-8276),	1
chr17	48931875	48931876	18.3796	Lrfn2(504),	1
chr17	50288607	50288608	7.86121	Dazl(5029),	1
chr17	50292753	50292754	11.3211	Dazl(883),	1
chr17	50515418	50515419	7.53719	Plcl2(-6015),	1
chr17	51367702	51367703	13.3317		0
chr17	53587229	53587230	7.53719	Kat2b(-20368),	1
chr17	53628397	53628398	19.6992	Kat2b(-61536),	1
chr17	56036711	56036712	35.0519	Chaf1a(3728),Sh3gl1(-76),	2
chr17	56079350	56079351	5.18716	Hdgfl2(284),Ubxn6(-4322),	2
chr17	56116442	56116443	8.55258	Lrg1(5559),Plin5(1154),Plin4(-6639),	3
chr17	56134832	56134833	4.64476	Sema6b(5511),	1
chr17	56413299	56413300	79.1408	Mir6977(5610),Ptprs(63184),	2
chr17	59935805	59935806	8.55258	AC154244.1(-80588),	1
chr17	62687655	62687656	14.551	Efna5(193662),	1
chr17	64617636	64617637	9.76418	Man2a1(-16900),	1
chr17	64667627	64667628	7.53719	Man2a1(-66891),	1
chr17	65931156	65931157	20.7689	Twsg1(20070),	1
chr17	69384115	69384116	33.0014	Zbtb14(-1065),AC122487.1(93),	2
chr17	69955749	69955750	7.53719		0
chr17	69961126	69961127	9.73098	Dlgap1(7947),	1
chr17	71089280	71089281	7.51799	Myom1(-86647),Gm26561(-211202),	2
chr17	71202236	71202237	13.0379	Lpin2(-19676),Gm26561(-324158),	2
chr17	72829546	72829547	8.63647	Ypel5(6907),	1
chr17	73186968	73186969	12.1598	Gm25406(6944),Gm9311(4717),Lclat1(-78983),	3
chr17	74242175	74242176	7.53719	Memo1(53346),	1
chr17	74273356	74273357	9.72333	Memo1(22165),	1
chr17	74285033	74285034	7.53719	Memo1(10488),	1
chr17	74599624	74599625	5.73764	Gm26749(17495),Birc6(-71329),	2
chr17	79069287	79069288	6.46707	Qpct(-17381),	1
chr17	79995542	79995543	4.92791		0
chr17	80713606	80713607	6.59782	Map4k3(14879),	1
chr17	83175961	83175962	24.4463		0
chr17	84647748	84647749	6.23558	Dync2li1(-21252),	1
chr17	84865317	84865318	9.89309		0
chr17	86142240	86142241	11.4511	Srbd1(2935),	1
chr17	86503467	86503468	13.3576	Gm10309(1765),Prkce(-335682),	2
chr17	86532996	86532997	9.40655	Prkce(-365211),	1
chr17	86770080	86770081	27.6993	AC096777.1(3190),Epas1(-16380),	2
chr17	87263656	87263657	5.73764	Mcfd2(2279),	1
chr17	91875424	91875425	10.9246	AC154617.1(-3285),	1
chr17	94656623	94656624	12.0813	AC159289.1(3774),	1
chr18	3507918	3507919	7.323	Bambi(5),	1
chr18	3839927	3839928	4.21504		0
chr18	4921535	4921536	13.783	Svil(-995),	1
chr18	6513610	6513611	30.4802	Epc1(2498),	1
chr18	6517619	6517620	17.13	Epc1(-1511),	1
chr18	6530100	6530101	8.63647		0
chr18	8720549	8720550	22.382		0
chr18	8721144	8721145	7.53719		0
chr18	8766533	8766534	10.9246		0
chr18	8930669	8930670	36.7636	Gm37148(-2434),	1
chr18	9620928	9620929	9.37321	AC102492.2(7934),Cetn1(-1450),Gm22765(-6614),	3
chr18	9784870	9784871	25.7464	Colec12(-77275),	1
chr18	9787377	9787378	8.63647	Colec12(-79782),	1
chr18	9833552	9833553	7.70966	Gm23637(-6433),Colec12(-125957),	2
chr18	10610333	10610334	8.25849	Snrpd1(7442),Esco1(19),	2
chr18	11467588	11467589	10.9246		0
chr18	12236495	12236496	8.55258	Npc1(-95),	1
chr18	12245157	12245158	17.6457	Npc1(-8757),	1
chr18	12524766	12524767	23.8351	Lama3(-190947),	1
chr18	12637111	12637112	7.51799	AC139027.1(7253),Ttc39c(-37215),	2
chr18	12722314	12722315	6.59782	Mir1948(-7503),Ttc39c(-122418),	2
chr18	12802826	12802827	3.50139	Osbpl1a(139015),	1
chr18	13225748	13225749	14.551		0
chr18	13230695	13230696	19.6992		0
chr18	20222644	20222645	21.0284		0
chr18	20566752	20566753	9.76418	Dsg2(-8678),	1
chr18	21150946	21150947	6.71322	Garem1(149192),	1
chr18	21300604	21300605	8.06468	Gm24372(1594),Garem1(-466),	2
chr18	23782106	23782107	16.205	Mir6360(-7117),Mapre2(-29773),	2
chr18	23804192	23804193	48.4709	Mapre2(-51859),	1
chr18	23882228	23882229	20.1029	Mapre2(-129895),	1
chr18	32837444	32837445	12.0201	Wdr36(-219),4930455D15Rik(-157),	2
chr18	33335833	33335834	29.5964		0
chr18	33462545	33462546	31.3369	Gm10549(1618),Nrep(1484),	2
chr18	33464194	33464195	11.9279	Gm10549(-31),Nrep(-165),	2
chr18	33794787	33794788	7.73304	Gm23639(377),Epb41l4aos(105),	2
chr18	34262110	34262111	21.0284	Apc(-41186),	1
chr18	34758861	34758862	6.19652	Fam53c(45),2010110K18Rik(-7052),Cdc25c(-7328),	3
chr18	34776898	34776899	27.1146	Kdm3b(149),	1
chr18	34968871	34968872	13.3317		0
chr18	35103444	35103445	5.76754		0
chr18	35467735	35467736	22.3123	Sil1(31190),	1
chr18	35532225	35532226	10.3412	Gm5239(4358),	1
chr18	35939749	35939750	18.8453		0
chr18	36287004	36287005	11.3055	Gm45884(5622),Pura(-5907),	2
chr18	36735058	36735059	17.6837	Ik(9598),Ndufa2(9499),Tmco6(10),Cd14(-8322),	4
chr18	38177491	38177492	17.8694		0
chr18	38296654	38296655	9.48764	Gm23205(1285),Rnf14(-19),	2
chr18	38690828	38690829	22.0681	Arhgap26(-89294),	1
chr18	38771262	38771263	11.3211	Gm8302(1085),Arhgap26(-169728),	2
chr18	38792073	38792074	11.5106	Arhgap26(-190539),	1
chr18	38993087	38993088	42.9573	Gm15334(1105),Arhgap26(-391553),	2
chr18	39137499	39137500	25.7445	Arhgap26(-535965),	1
chr18	39187874	39187875	27.0098	Arhgap26(-586340),	1
chr18	39241117	39241118	10.7518	Arhgap26(-639583),	1
chr18	39301573	39301574	22.382	Gm15336(1117),Arhgap26(-700039),	2
chr18	39503860	39503861	8.63647		0
chr18	42554662	42554663	13.3317	Tcerg1(-43152),	1
chr18	44623588	44623589	47.431	Mcc(188594),	1
chr18	46525826	46525827	14.8896	Fem1c(145),	1
chr18	46629546	46629547	11.3211		0
chr18	46635437	46635438	7.53719		0
chr18	47155036	47155037	24.5438	Gm25036(-663),AC124466.1(-847),Commd10(-196220),	3
chr18	49755566	49755567	8.43612	Gm16283(228),Dtwd2(35),	2
chr18	50134035	50134036	6.20153	Cd63-ps(691),Hsd17b4(-5834),	2
chr18	51150976	51150977	7.51799	Prr16(-33078),	1
chr18	51217178	51217179	14.551	Prr16(-99280),	1
chr18	52473998	52473999	11.3211	Gm27026(-259),Srfbp1(-8305),	2
chr18	52887631	52887632	8.06468	Sncaip(-119922),	1
chr18	53268586	53268587	11.7434	Snx24(-22924),	1
chr18	53744710	53744711	33.1691	Cep120(-163),	1
chr18	54931962	54931963	7.53719	Zfp608(58218),	1
chr18	55025442	55025443	9.76418	Gm4221(-35132),	1
chr18	56716039	56716040	6.78813	Lmnb1(-8226),	1
chr18	58827094	58827095	6.46707	Adamts19(9670),	1
chr18	59170290	59170291	12.8633	Chsy3(5111),	1
chr18	60735694	60735695	10.6283		0
chr18	61398627	61398628	23.6778	Mir378a(-727),Gm25301(-814),Ppargc1b(1804),	3
chr18	61399240	61399241	22.741	Mir378a(-1340),Gm25301(-1427),Ppargc1b(1191),	3
chr18	61424263	61424264	6.46707		0
chr18	61830731	61830732	9.75673	Ablim3(81121),	1
chr18	61903076	61903077	26.7984	Ablim3(8776),	1
chr18	61903462	61903463	4.92791	Ablim3(8390),	1
chr18	62140365	62140366	8.43612		0
chr18	64356828	64356829	11.9279	Onecut2(-16464),	1
chr18	64532371	64532372	8.63647	Atp8b1(128629),	1
chr18	65096679	65096680	8.85702	Nedd4l(-208974),	1
chr18	65231895	65231896	14.5287		0
chr18	65934990	65934991	20.0001	Raxos1(2548),Rax(4099),	2
chr18	66291821	66291822	12.8105	Gm15958(-547),Ccbe1(10918),	2
chr18	67205396	67205397	32.0707	Chmp1b(-1865),Gnal(-117060),	2
chr18	68062527	68062528	6.70541	Ldlrad4(-129270),	1
chr18	68180868	68180869	10.9246	Ldlrad4(-247611),	1
chr18	68300352	68300353	8.72247	Rnmt(3),Fam210a(-19),	2
chr18	74267894	74267895	7.25006	Mbd1(-289),	1
chr18	74545207	74545208	8.43612	Myo5b(-104271),	1
chr18	74592771	74592772	13.3317	Myo5b(-151835),	1
chr18	74882997	74882998	4.98863		0
chr18	75180340	75180341	19.478	Gm8807(2369),Dym(-161568),	2
chr18	75600084	75600085	7.05832	Ctif(97612),	1
chr18	75676812	75676813	11.3211	Ctif(20884),	1
chr18	76161040	76161041	6.24793	Mir6358(9512),	1
chr18	77714519	77714520	13.6487	4930465K10Rik(-309),8030462N17Rik(-509),	2
chr18	77880116	77880117	10.6283	Pstpip2(-85571),	1
chr18	82462142	82462143	3.32326		0
chr18	82470094	82470095	13.3426	Mbp(5052),	1
chr18	82914999	82915000	13.7827	Zfp516(-4120),	1
chr18	84091993	84091994	8.04068	Zadh2(-3835),Tshz1(-5589),	2
chr18	84952105	84952106	10.9246	Timm21(-581),Fbxo15(-17323),	2
chr19	3324073	3324074	29.9896	Cpt1a(-772),	1
chr19	3609963	3609964	16.0347	Lrp5(76601),	1
chr19	3695196	3695197	10.9246	Lrp5(-8632),	1
chr19	4068432	4068433	7.53719	Gstp3(-8986),	1
chr19	4169655	4169656	15.2535	Gm17552(-89),Carns1(5824),Rps6kb2(-6301),	3
chr19	4545980	4545981	14.422	Pcx(-35508),	1
chr19	5117570	5117571	14.422	Klc2(990),	1
chr19	5567654	5567655	5.3384	Ap5b1(420),Ovol1(-7079),	2
chr19	6401638	6401639	5.21344	Rasgrp2(-2298),	1
chr19	6921996	6921997	5.70224	Catsperz(3384),Mir6990(-7710),Esrra(-183),	3
chr19	6979679	6979680	15.5458	Vegfb(7972),Fkbp2(782),Ppp1r14b(-4631),Plcb3(-9920),	4
chr19	7134737	7134738	11.2188	Macrod1(-77969),	1
chr19	7182624	7182625	5.18716	Macrod1(-125856),	1
chr19	7802828	7802829	9.76418	Slc22a26(-161),	1
chr19	9095460	9095461	16.9631	Scgb1a1(-7502),	1
chr19	9137307	9137308	14.551	Gm9750(-2150),Asrgl1(-1671),	2
chr19	10149498	10149499	22.1943		0
chr19	11515465	11515466	7.53719	Ms4a6b(1047),Gm19261(1488),	2
chr19	12445244	12445245	13.3317		0
chr19	12502090	12502091	36.0038	Dtx4(-94),	1
chr19	12794805	12794806	19.2018	Lpxn(3801),Zfp91(1321),	2
chr19	14740431	14740432	9.76418		0
chr19	14740985	14740986	5.43923		0
chr19	14742471	14742472	7.53719		0
chr19	15007478	15007479	14.551		0
chr19	15593008	15593009	19.8854		0
chr19	16130673	16130674	4.98863	Gnaq(2158),	1
chr19	16435955	16435956	21.8726	Gna14(-288),	1
chr19	16780719	16780720	14.422	Gm9806(-172),Vps13a(214),	2
chr19	17312828	17312829	15.7361		0
chr19	17498843	17498844	16.9179	Pcsk5(338789),	1
chr19	17748536	17748537	5.43923	Pcsk5(89096),	1
chr19	17781418	17781419	17.0793	Pcsk5(56214),	1
chr19	18063469	18063470	4.89687		0
chr19	18569348	18569349	17.0793		0
chr19	18632692	18632693	6.39761	Nmrk1(-742),Ostf1(-903),	2
chr19	20552359	20552360	33.7691	C730002L08Rik(-29),Aldh1a1(-59644),	2
chr19	20555533	20555534	8.63647	C730002L08Rik(-3203),Aldh1a1(-62818),	2
chr19	20600247	20600248	37.0493	Aldh1a1(-107532),	1
chr19	20634151	20634152	8.06003	Aldh1a1(-141436),	1
chr19	21477089	21477090	7.63218	Gda(-3644),	1
chr19	21481198	21481199	27.1146	Gda(-7753),	1
chr19	21624459	21624460	15.808	1110059E24Rik(28517),	1
chr19	23279474	23279475	5.73764	Smc5(-5577),	1
chr19	23289648	23289649	6.46707	Gm24263(6681),	1
chr19	23487589	23487590	9.76418		0
chr19	23758363	23758364	40.5182	Apba1(513),	1
chr19	24218545	24218546	10.9246	Tjp2(6485),	1
chr19	24945613	24945614	27.9696	Gm23658(-3246),Mir3084-1(-3310),Cbwd1(16003),	3
chr19	25096557	25096558	8.62467	Dock8(-97028),	1
chr19	25542375	25542376	5.43923	Dmrt1(-36757),	1
chr19	26058100	26058101	10.3412		0
chr19	26607721	26607722	16.5532	Smarca2(-2671),	1
chr19	26631076	26631077	7.70966	Gm20616(-7657),Smarca2(-26026),	2
chr19	27411471	27411472	15.808	Pum3(18349),	1
chr19	27663483	27663484	13.3576		0
chr19	28235765	28235766	4.89687		0
chr19	29420054	29420055	8.92738	Pdcd1lg2(-9135),	1
chr19	29648419	29648420	14.551	Ermp1(-4),	1
chr19	30288143	30288144	5.73764		0
chr19	31000236	31000237	41.3142	Prkg1(764797),	1
chr19	31868382	31868383	21.0284	A1cf(382),	1
chr19	31871518	31871519	6.46707	A1cf(-2754),	1
chr19	31884761	31884762	15.808	A1cf(-15997),	1
chr19	31896183	31896184	9.76418	A1cf(-27419),	1
chr19	32506757	32506758	14.551	Minpp1(-20988),	1
chr19	34442343	34442344	4.92791		0
chr19	34685839	34685840	21.0284	Slc16a12(61450),	1
chr19	34716112	34716113	6.78813	Slc16a12(31177),	1
chr19	34747357	34747358	66.1887	Gm27476(3153),Slc16a12(-68),	2
chr19	34828151	34828152	4.89687	Mir107(-7378),Pank1(51304),	2
chr19	34838759	34838760	6.46707	Pank1(40696),	1
chr19	36174149	36174150	6.46707		0
chr19	36349090	36349091	19.856	Pcgf5(-781),Gm47735(-792),	2
chr19	36635055	36635056	12.0813	Hectd2os(70586),	1
chr19	37078241	37078242	5.73764	Cpeb3(130360),	1
chr19	37207543	37207544	19.0921	5-Mar(0),Cpeb3(1058),	2
chr19	37242876	37242877	71.6278	Gm25268(-9392),	1
chr19	37265901	37265902	9.19118		0
chr19	37442987	37442988	5.43923	Hhex(-8177),Gm38345(-8331),	2
chr19	37456099	37456100	13.3576	Gm23026(7647),	1
chr19	37702619	37702620	16.7488	Cyp26a1(-4811),	1
chr19	38125014	38125015	25.0839	Pde6c(7767),Rbp4(307),	2
chr19	38191413	38191414	36.9291	Fra10ac1(32725),	1
chr19	38514895	38514896	7.53719	Plce1(-33786),	1
chr19	39285743	39285744	9.37321	Cyp2c29(-16338),	1
chr19	40187698	40187699	6.46707	Cyp2c70(-365),	1
chr19	40612315	40612316	7.8267	Gm16027(3571),Entpd1(51),Tctn3(-82),	3
chr19	40998546	40998547	13.3317	Blnk(-4011),	1
chr19	41573824	41573825	9.76418	Gm340(8546),	1
chr19	42146398	42146399	27.3396	Marveld1(1002),	1
chr19	42530261	42530262	16.9631	R3hcc1l(-11502),	1
chr19	43464377	43464378	18.3377	Gm47938(5381),Cnnm1(-23941),	2
chr19	43487580	43487581	34.7545	Cnnm1(-47144),	1
chr19	43524671	43524672	6.7382	Got1(-66),	1
chr19	43753382	43753383	6.19652	Cutc(-386),Cox15(-382),	2
chr19	43887921	43887922	16.5532	Dnmbp(52270),	1
chr19	44067516	44067517	4.89687	Erlin1(2269),	1
chr19	44128733	44128734	9.76418	Cwf19l1(7143),	1
chr19	44380249	44380250	26.546		0
chr19	46099797	46099798	14.551		0
chr19	46100528	46100529	10.9246		0
chr19	46124082	46124083	6.46707	Elovl3(7815),	1
chr19	46157584	46157585	9.89309	Gbf1(-5075),Pitx3(-9258),	2
chr19	46502904	46502905	5.73015	Trim8(-1256),	1
chr19	46901563	46901564	15.0466	Nt5c2(113590),	1
chr19	46970217	46970218	10.3412	Nt5c2(44936),	1
chr19	47149991	47149992	9.37321	Calhm3(7773),Calhm1(-5817),	2
chr19	47249173	47249174	33.4423	Neurl1a(-70353),	1
chr19	47302402	47302403	22.3125	Sh3pxd2a(162009),	1
chr19	49376242	49376243	5.71673		0
chr19	49423565	49423566	4.89687		0
chr19	53165513	53165514	7.53719	Gm24724(-5650),Add3(-25068),	2
chr19	53781928	53781929	10.6283	Rbm20(-104622),	1
chr19	55100713	55100714	10.6034	Gpam(-1262),	1
chr19	55131935	55131936	7.40031		0
chr19	55150432	55150433	16.8257		0
chr19	55251945	55251946	12.3153	Acsl5(-7),	1
chr19	55876634	55876635	6.92442	Tcf7l2(-134824),	1
chr19	56144488	56144489	10.9246		0
chr19	56535388	56535389	18.2086	Dclre1a(12834),	1
chr19	57188759	57188760	19.772	Ablim1(126160),	1
chr19	57253192	57253193	8.63647	Ablim1(61727),	1
chr19	58043811	58043812	8.80481	Mir5623(7356),Atrnl1(-432777),	2
chr19	59239662	59239663	23.3649		0
chr19	59940265	59940266	23.7545	Gm4219(3457),Rab11fip2(3389),	2
chr19	60581145	60581146	20.4794	Gm25238(-616),Cacul1(-122),	2
chr19	60795398	60795399	17.0793	Eif3a(-4705),	1
chr19	60889792	60889793	8.83785	Grk5(-43),	1
chr2	3419083	3419084	7.86364	Dclre1c(5048),Meig1(3565),	2
chr2	3672870	3672871	14.172	Gm13183(7720),Fam107b(-102382),	2
chr2	3748949	3748950	24.5438	Gm13185(6228),Fam107b(-178461),	2
chr2	4996111	4996112	2.80427	Mcm10(16680),	1
chr2	4996479	4996480	17.4721	Mcm10(16312),	1
chr2	5035448	5035449	7.53719	4930551O13Rik(1832),Optn(28603),	2
chr2	5714840	5714841	10.7705	Camk1d(-325),	1
chr2	6389320	6389321	7.53719	Usp6nl(-66653),	1
chr2	8925326	8925327	4.89687		0
chr2	10514510	10514511	13.3317	Mir669h(3645),Mir669i(3094),Gm24806(2827),Mir297a-4(2557),Mir466l(1587),Mir297a-3(1310),Mir466h(381),Mir466g(85),Mir669o(-210),Mir466n(-769),Mir669m-2(-1076),Mir669m-1(-1720),Gm26092(-2307),Mir466d(-2543),Mir297b(-2843),Gm23542(-3140),Gm22925(-3719),Gm22239(-4049),Mir669a-2(-4346),Gm25263(-4625),Gm24342(-4926),Mir669c(-5214),Mir297c(-5494),Gm22091(-6057),Mir466(-6592),Mir467d(-6880),Gm22678(-7755…	32
chr2	10516700	10516701	11.3211	Mir669h(1455),Mir669i(904),Gm24806(637),Mir297a-4(367),Mir466l(-603),Mir297a-3(-880),Mir466h(-1809),Mir466g(-2105),Mir669o(-2400),Mir466n(-2959),Mir669m-2(-3266),Mir669m-1(-3910),Gm26092(-4497),Mir466d(-4733),Mir297b(-5033),Gm23542(-5330),Gm22925(-5909),Gm22239(-6239),Mir669a-2(-6536),Gm25263(-6815),Gm24342(-7116),Mir669c(-7404),Mir297c(-7684),Gm22091(-8247),Mir466(-8782),Mir467d(-9070),Gm22678(-…	28
chr2	11536054	11536055	34.4553	Gm37975(-1360),Pfkfb3(18023),	2
chr2	12866690	12866691	13.3317		0
chr2	14197855	14197856	4.09386	Gm13320(-8092),Tmem236(-23332),	2
chr2	15065024	15065025	35.7478	Gm38257(-8311),Arl5b(-15629),Nsun6(-9955),	3
chr2	18059932	18059933	4.09386	Mir7655(-2086),Mllt10(-4695),1810059C17Rik(-3319),	3
chr2	19065030	19065031	17.0793		0
chr2	20912980	20912981	30.8445	Arhgap21(55901),	1
chr2	20969585	20969586	19.8102	Gm13375(-531),Arhgap21(-704),	2
chr2	21205696	21205697	73.9034	Thnsl1(28),Gm23007(-7830),Enkur(-331),	3
chr2	25332692	25332693	8.64586	Gm25220(6959),Man1b1(-354),AA543186(-121),	3
chr2	25461039	25461040	14.6435	Ptgds(9007),Clic3(-4201),Paxx(55),	3
chr2	25607866	25607867	65.2488	Ccdc183(9812),Fcnaos(26),Rabl6(655),	3
chr2	26409234	26409235	6.57842	Inpp5e(-31),	1
chr2	27207313	27207314	14.5297	Sardhos(-17931),Sardh(41024),	2
chr2	27212433	27212434	23.4371	Sardhos(-23051),Sardh(35904),	2
chr2	27573270	27573271	19.2803		0
chr2	28468052	28468053	12.876	Rpsa-ps9(9114),Mrps2(14),1700007K13Rik(-1720),	3
chr2	30077635	30077636	14.422	Pkn3(49),	1
chr2	30200291	30200292	12.3322	Kyat1(5556),	1
chr2	30701652	30701653	8.88384		0
chr2	30794790	30794791	6.46707	4930527E20Rik(9003),1700001O22Rik(8871),	2
chr2	30828338	30828339	10.9587	Prrx2(6634),Asb6(1995),	2
chr2	30958840	30958841	20.8439	Tor1a(9093),Tor1b(-5881),	2
chr2	30963007	30963008	16.6869	Tor1a(4926),	1
chr2	31464493	31464494	3.56028	Ass1(5714),	1
chr2	31771205	31771206	9.37321	Abl1(-82829),	1
chr2	32353348	32353349	17.6457	Ciz1(-1021),Dnm1(-10),	2
chr2	32419493	32419494	8.09561	Slc25a25(31952),	1
chr2	32524688	32524689	18.1937	Gm13412(343),	1
chr2	32704176	32704177	22.8066	Mir3960(8796),Mir2861(8712),Cdk9(8900),Fpgs(-31),	4
chr2	32713652	32713653	4.10437	Sh2d3c(7403),Mir3960(-680),Mir2861(-764),Cdk9(-576),Fpgs(-9507),	5
chr2	33256874	33256875	15.4778	Ralgps1(114612),	1
chr2	34905338	34905339	7.89513	Gm13448(7533),Phf19(8688),	2
chr2	35195844	35195845	6.70541	Rab14(5276),	1
chr2	36159507	36159508	7.53719	Mrrf(-23118),	1
chr2	37588228	37588229	9.76418	Strbp(115631),	1
chr2	38379417	38379418	18.1276		0
chr2	39140726	39140727	16.488	Scai(50008),	1
chr2	39185219	39185220	18.3796	Gm44027(-3178),Scai(5515),	2
chr2	43512149	43512150	10.4238	Gm13464(7249),	1
chr2	44928843	44928844	17.0793	Gtdc1(-1186),	1
chr2	50287220	50287221	8.06003	Gm13483(9590),Mmadhc(9581),	2
chr2	50294114	50294115	10.9246	Gm13483(2696),Mmadhc(2687),	2
chr2	51512853	51512854	19.2185		0
chr2	52299093	52299094	33.7691	Neb(79381),	1
chr2	58743758	58743759	23.7545	Gm13559(-3119),Upp2(-176460),	2
chr2	60283339	60283340	15.808	Gm13573(-7765),Cd302(1149),	2
chr2	60284423	60284424	23.2679	Gm13573(-8849),Cd302(65),	2
chr2	61475273	61475274	7.74157		0
chr2	61532600	61532601	10.9246		0
chr2	62620865	62620866	12.3322	Ifih1(25390),	1
chr2	63862270	63862271	25.1418		0
chr2	64915606	64915607	3.48441	Grb14(109381),	1
chr2	65101506	65101507	13.3317	Cobll1(137897),	1
chr2	65120255	65120256	12.1598	Cobll1(119148),	1
chr2	65268833	65268834	41.7788	Gm13592(8584),	1
chr2	67902805	67902806	10.9246	Gm37964(-4209),B3galt1(-336934),	2
chr2	67956476	67956477	5.43923	B3galt1(-390605),	1
chr2	67957672	67957673	14.551	B3galt1(-391801),	1
chr2	68796287	68796288	19.8854		0
chr2	68945213	68945214	17.0793	Cers6(-83772),	1
chr2	69062451	69062452	25.1418	Cers6(-201010),	1
chr2	69405934	69405935	12.1598		0
chr2	70661440	70661441	6.19652	Gorasp2(136),Gm26558(668),	2
chr2	70704624	70704625	8.43612	Gorasp2(-43048),	1
chr2	70761761	70761762	7.53719	Tlk1(63967),	1
chr2	70832282	70832283	5.43923	Tlk1(-6554),	1
chr2	70842428	70842429	5.71673		0
chr2	71367371	71367372	8.06468	Slc25a12(378),	1
chr2	71607407	71607408	41.3142		0
chr2	72156577	72156578	8.63647	Rapgef4os1(-7781),Rapgef4(-175337),	2
chr2	75659835	75659836	14.2993	Hnrnpa3(-574),Gm24574(-591),	2
chr2	75716670	75716671	10.9246		0
chr2	77541270	77541271	7.53719	Zfp385b(278369),	1
chr2	77618971	77618972	7.53719	Zfp385b(200668),	1
chr2	80004843	80004844	18.3796	Pde1a(124615),	1
chr2	80025863	80025864	4.89687	Pde1a(103595),	1
chr2	84021216	84021217	17.0793		0
chr2	84358847	84358848	68.7922	Calcrl(66564),	1
chr2	84882797	84882798	16.8098	Rtn4rl2(3913),	1
chr2	84996364	84996365	16.8456	Prg3(-8149),	1
chr2	85047790	85047791	6.57842	Tnks1bp1(232),	1
chr2	85093451	85093452	73.7297	4930443O20Rik(-6990),	1
chr2	85249327	85249328	8.43612		0
chr2	86070269	86070270	9.76418	Olfr1036(3723),	1
chr2	90918487	90918488	10.6283	Gm17661(-844),Ptpmt1(-229),	2
chr2	91070571	91070572	7.60005	Slc39a13(-154),	1
chr2	91109984	91109985	7.86364	Mybpc3(8160),Spi1(-27594),	2
chr2	91154243	91154244	28.1758	Madd(29594),	1
chr2	91453511	91453512	17.0793	Lrp4(4000),1110051M20Rik(-8807),	2
chr2	92008419	92008420	29.1391	Creb3l1(16083),	1
chr2	92055516	92055517	12.9251	2900072N19Rik(3853),Gm13780(40526),	2
chr2	93413885	93413886	16.9179	Mir7001(8122),Gm13807(-10338),	2
chr2	94044224	94044225	17.0793	Hsd17b12(113740),	1
chr2	94051127	94051128	14.551	Hsd17b12(106837),	1
chr2	94173748	94173749	4.75012	Mir670hg(91170),	1
chr2	94177449	94177450	14.0528	Gm23630(6681),Mir670hg(87469),	2
chr2	94438167	94438168	4.89687	Api5(-31),	1
chr2	101980061	101980062	23.8704	Ldlrad3(206324),	1
chr2	102203605	102203606	17.0793	Gm13866(6774),	1
chr2	102401227	102401228	61.9496	Trim44(6601),	1
chr2	103081287	103081288	5.80913	Apip(-7612),Pdhx(-7774),	2
chr2	103208349	103208350	14.551	Gm13869(2008),	1
chr2	103516522	103516523	9.76418		0
chr2	104027673	104027674	8.43612	Fbxo3(48),4931422A03Rik(688),	2
chr2	104029396	104029397	4.09386	Fbxo3(-1675),4931422A03Rik(-1035),	2
chr2	104534864	104534865	10.9246	Gm13870(2573),	1
chr2	106653446	106653447	32.297	BB218582(-3082),	1
chr2	108756082	108756083	9.76418		0
chr2	109748719	109748720	12.1154		0
chr2	109750623	109750624	41.3142		0
chr2	109979025	109979026	10.9246	Lgr4(-61378),	1
chr2	110888009	110888010	6.70541	Ano3(62914),	1
chr2	112239363	112239364	9.37321	Lpcat4(105),	1
chr2	113645859	113645860	19.6992	Fmn1(-318123),	1
chr2	115855949	115855950	10.6283		0
chr2	117087537	117087538	34.8446		0
chr2	117120183	117120184	8.26239	Spred1(1191),	1
chr2	117776331	117776332	8.63647		0
chr2	118318658	118318659	18.3796	Gpr176(54761),	1
chr2	118861591	118861592	6.57714	Ivd(363),	1
chr2	118883545	118883546	8.88384		0
chr2	119288646	119288647	20.0001	Vps18(94),Gm14175(-3854),	2
chr2	119350994	119350995	38.1425	Chac1(235),	1
chr2	119547068	119547069	14.422	Chp1(629),Exd1(559),	2
chr2	119572657	119572658	9.76418	Chp1(-24960),	1
chr2	121140640	121140641	10.1773	Adal(-212),Gm23858(-5344),Lcmt2(13),	3
chr2	122158483	122158484	15.808	Trim69(2217),Patl2(27706),	2
chr2	122242129	122242130	14.422	Sord(-7380),	1
chr2	122467941	122467942	7.323	Bambi-ps1(-415),	1
chr2	122637817	122637818	5.93581	Mir147(2986),AA467197(-831),Spata5l1(-7192),	3
chr2	122736961	122736962	8.63647	Bloc1s6(1542),Bloc1s6os(1401),	2
chr2	122771224	122771225	7.53719	Sqor(-5987),	1
chr2	126425492	126425493	11.4636	Atp8b4(75182),	1
chr2	126551437	126551438	14.2123	Slc27a2(970),Gm26697(2225),	2
chr2	126951246	126951247	12.1598		0
chr2	127133930	127133931	6.27264	Itpripl1(9512),Ncaph(24),	2
chr2	128033770	128033771	7.51799	Acoxl(-194894),	1
chr2	128412594	128412595	8.06468	Gm14005(90171),	1
chr2	128612608	128612609	9.37321	Anapc1(74783),Gm14007(-5623),Gm39929(-2978),	3
chr2	128818493	128818494	12.2477	Tmem87b(-375),	1
chr2	128936429	128936430	18.3796	Zc3h8(7648),	1
chr2	128972249	128972250	29.4039	Zc3h6(-4847),Gm10762(-4524),	2
chr2	129198702	129198703	33.2098	Slc20a1(62),Gm4430(492),Gm4430(-1576),	3
chr2	129800597	129800598	68.2426	Stk35(-80),	1
chr2	130004205	130004206	53.9946	Tgm3(8144),	1
chr2	130398206	130398207	6.46707	Tmem239(8272),1700020A23Rik(7053),Gm28372(7033),Gm14042(2231),Cpxm1(-632),	5
chr2	130642482	130642483	33.0583	Lzts3(321),	1
chr2	130926217	130926218	10.9246	Atrn(-19722),	1
chr2	131210231	131210232	5.14417	Ap5s1(-3153),	1
chr2	131321356	131321357	15.4778	Snrpert(1010),Rnf24(31536),	2
chr2	131909872	131909873	8.71783	Prn(85),Prnp(56),Lamr1-ps1(-5786),	3
chr2	132599345	132599346	16.5532	AU019990(-1150),	1
chr2	132650722	132650723	38.2693	AU019990(-52527),	1
chr2	133761742	133761743	6.46707		0
chr2	134550581	134550582	14.551	Hao1(3787),	1
chr2	134786075	134786076	9.48764	Plcb1(-8),	1
chr2	134786688	134786689	75.0264	Plcb1(-621),	1
chr2	135854877	135854878	6.46707	Plcb4(-195866),	1
chr2	135855653	135855654	5.73764	Plcb4(-196642),	1
chr2	137117508	137117509	10.9329	Jag1(-864),	1
chr2	142858855	142858856	10.9246	Kif16b(42676),	1
chr2	143876944	143876945	10.9246	Gm11686(4233),Gm11673(1005),	2
chr2	145380264	145380265	17.0793	Slc24a3(-212510),	1
chr2	146527062	146527063	14.551		0
chr2	146555681	146555682	29.5768		0
chr2	147013007	147013008	13.6116	Xrn2(-11),	1
chr2	147305560	147305561	5.73764	Nkx2-2os(1621),Nkx2-2os(-121477),	2
chr2	147429906	147429907	7.8267		0
chr2	148681042	148681043	34.0896	Gzf1(-19),Nxt1(-8441),	2
chr2	148995406	148995407	12.1154	Gm1330(7845),	1
chr2	150749112	150749113	6.57842	Entpd6(-70),Gm26681(1650),	2
chr2	151039027	151039028	30.8335	Nanp(371),Ninl(355),	2
chr2	152343997	152343998	13.7918	Gm14165(9618),Gm14164(1672),Trib3(35),	3
chr2	152739640	152739641	60.2291	Gm14162(6067),Id1(-3389),	2
chr2	153345961	153345962	8.85702	Asxl1(-132),2500004C02Rik(112),	2
chr2	154613237	154613238	6.59782	Zfp341(60),4930519P11Rik(200),Pxmp4(-9529),	3
chr2	155080499	155080500	22.382	Gm45609(-6318),Ahcy(-6002),	2
chr2	155099106	155099107	17.6457	2310005A03Rik(975),Gm45609(-24925),	2
chr2	155585530	155585531	11.0131	Gm14257(8945),Gssos1(6789),Gssos2(5601),Gss(7280),Acss2(-67582),	5
chr2	155894478	155894479	8.63647	Uqcc1(35832),	1
chr2	155895334	155895335	4.09386	Uqcc1(34976),	1
chr2	156008311	156008312	8.72247	Ergic3(-266),6430550D23Rik(-334),	2
chr2	157457651	157457652	5.21344	Src(-39207),	1
chr2	158175093	158175094	25.9095		0
chr2	158341532	158341533	16.9631		0
chr2	158409725	158409726	17.3439	Ralgapb(123),Gm14202(-2907),Gm14201(-6710),	3
chr2	160645998	160645999	22.3845	Top1(-110),	1
chr2	160730364	160730365	7.01576	Plcg1(936),	1
chr2	163540804	163540805	36.0038	Hnf4a(-33996),Hnf4aos(916),	2
chr2	164389789	164389790	15.5458	Matn4(15371),Slpi(-694),	2
chr2	164403095	164403096	8.25849	Rbpjl(46),Matn4(2065),	2
chr2	164446024	164446025	30.2499	Sdc4(-2137),	1
chr2	164505771	164505772	22.5962	Pigt(-8251),	1
chr2	165439838	165439839	10.6283	Gm14437(2426),Slc13a3(33392),	2
chr2	165513432	165513433	5.68532	Slc2a10(-9645),	1
chr2	165857674	165857675	4.11768	BC046401(10),Zmynd8(41342),	2
chr2	165938530	165938531	23.2365		0
chr2	167680111	167680112	12.8105	Cebpb(8804),Tmem189(9711),	2
chr2	167687829	167687830	6.55948	A530013C23Rik(3348),Cebpb(1086),Tmem189(1993),	3
chr2	167691113	167691114	17.1889	A530013C23Rik(64),Cebpb(-2198),Tmem189(-1291),	3
chr2	167925046	167925047	7.323	Ptpn1(7011),	1
chr2	168207308	168207309	62.5897	Gm20716(23056),Adnp(-196),	2
chr2	168229860	168229861	16.9631	Mocs3(762),Dpm1(731),Gm20716(504),	3
chr2	169214564	169214565	4.89687		0
chr2	173152985	173152986	3.36767	Pck1(63),	1
chr2	180171372	180171373	13.3576	Mir7005(8451),Adrm1(113),	2
chr2	181461723	181461724	18.7566	Zbtb46(-2297),	1
chr2	181497211	181497212	9.56175	Tpd52l2(-69),Abhd16b(-4005),	2
chr3	4856693	4856694	15.2446		0
chr3	5272035	5272036	15.808	Zfhx4(-53509),	1
chr3	5424699	5424700	15.318		0
chr3	8664715	8664716	14.7517	Gm38007(8695),Hey1(2541),	2
chr3	10335689	10335690	7.53719	Slc10a5(-33),Gm38303(-8),Impa1(-4250),	3
chr3	14648913	14648914	17.0793	Car13(-7186),	1
chr3	14687510	14687511	5.43923		0
chr3	14690082	14690083	8.63647		0
chr3	14799711	14799712	13.3317	Gm16399(2863),Car1(8657),	2
chr3	14861339	14861340	54.3342	Car3(2173),	1
chr3	14867362	14867363	13.125	Car3(-3850),	1
chr3	16183119	16183120	4.92791	Ythdf3(93),	1
chr3	18191782	18191783	30.8445	Cyp7b1(51556),	1
chr3	19447957	19447958	23.7545		0
chr3	19958336	19958337	10.9246	Cp(-1282),	1
chr3	19963019	19963020	26.546	Cp(-5965),	1
chr3	21936092	21936093	64.4395		0
chr3	21988369	21988370	7.53719		0
chr3	23737938	23737939	14.531		0
chr3	23962534	23962535	8.63647	Naaladl2(1181727),	1
chr3	24415499	24415500	7.53719	Naaladl2(728762),	1
chr3	24782660	24782661	11.3211	Naaladl2(361601),	1
chr3	25017702	25017703	6.46707	Gm42774(-9997),Naaladl2(126559),	2
chr3	27145830	27145831	50.2343	1700125G22Rik(8196),Ect2(8048),	2
chr3	27562983	27562984	8.80481	Fndc3b(148324),	1
chr3	27751710	27751711	22.8066		0
chr3	28021662	28021663	10.9246	Pld1(-82967),	1
chr3	29122796	29122797	10.9246	Egfem1(-40773),	1
chr3	30253921	30253922	4.89687	Mecom(294087),	1
chr3	30483435	30483436	10.9246	Gm37024(4991),Mecom(64573),	2
chr3	30793255	30793256	82.3899	Sec62(-380),4933429H19Rik(309),	2
chr3	32333637	32333638	7.53719		0
chr3	34470960	34470961	8.63647	Sox2ot(-366690),	1
chr3	35168943	35168944	15.808		0
chr3	35970539	35970540	10.603	B230207O21Rik(3232),Gm43080(1487),Mccc1(30139),Gm15952(-37494),	4
chr3	36483004	36483005	10.9246	1810062G17Rik(-7067),Mir7009(-7480),Anxa5(-7110),	3
chr3	36918291	36918292	7.53719	4932438A13Rik(-55187),	1
chr3	37316449	37316450	13.3317	Bbs12(-3895),Gm43439(-3930),Cetn4(-3741),	3
chr3	37687373	37687374	8.25849		0
chr3	38151962	38151963	17.6457		0
chr3	41087268	41087269	20.5588	Pgrmc2(-4222),	1
chr3	49738663	49738664	7.25006		0
chr3	51204104	51204105	21.4287		0
chr3	52322569	52322570	8.63647	Foxo1(-54233),	1
chr3	52617619	52617620	6.46707	Gm10293(-4784),	1
chr3	52708429	52708430	15.808		0
chr3	54517450	54517451	7.53719		0
chr3	54735300	54735301	9.72333	Alg5(239),Exosc8(93),	2
chr3	57575440	57575441	29.4863	Wwtr1(470),	1
chr3	57735660	57735661	35.3819	Rnf13(402),	1
chr3	58372591	58372592	9.76418		0
chr3	58524361	58524362	14.8766	6720482G16Rik(2569),Eif2a(1460),Serp1(1531),	3
chr3	58577732	58577733	35.2612	Selenot(-1096),	1
chr3	58986079	58986080	10.9246	Rpl13-ps6(1091),Gm25572(-7053),	2
chr3	59097656	59097657	8.80481	Gpr171(4165),Med12l(-91831),	2
chr3	60030962	60030963	4.34027	Aadac(-5245),	1
chr3	60141362	60141363	9.76418		0
chr3	61003108	61003109	25.1194	P2ry1(-313),Gm37035(678),	2
chr3	62341062	62341063	6.46707	Arhgef26(-2718),9330121J05Rik(-530),	2
chr3	62348764	62348765	9.76418	Arhgef26(-10420),9330121J05Rik(-8232),	2
chr3	63298354	63298355	16.2641	Mme(-56817),	1
chr3	65581624	65581625	32.2551		0
chr3	68262423	68262424	4.44092	Schip1(-197621),Iqschfp(-370191),	2
chr3	69045079	69045080	39.6774	Trim59(-324),	1
chr3	69239412	69239413	8.63647		0
chr3	69316714	69316715	9.13392	Gm17214(3871),Ppm1l(147),	2
chr3	69556566	69556567	12.4172	Ppm1l(-239705),	1
chr3	73707645	73707646	9.606	Bche(770),	1
chr3	75954274	75954275	12.1367	Gm37256(1827),Gm37685(-2150),Golim4(2675),	3
chr3	79333757	79333758	6.46707	Gm17359(2904),	1
chr3	79539206	79539207	22.382	Fnip2(28590),	1
chr3	79565099	79565100	17.0466	4930589L23Rik(3093),Fnip2(2697),	2
chr3	79849067	79849068	10.9246	Tmem144(3706),	1
chr3	80284824	80284825	14.1756		0
chr3	81438553	81438554	14.551		0
chr3	81973511	81973512	6.70541	Asic5(8779),Tdo2(2691),	2
chr3	81987846	81987847	10.9246	Asic5(-5556),	1
chr3	82290758	82290759	6.59782		0
chr3	83863125	83863126	23.8704		0
chr3	84034612	84034613	16.205	Tmem131l(5563),	1
chr3	85275264	85275265	12.9251	Gm37240(612254),	1
chr3	87756131	87756132	10.4238	Pear1(68175),Lrrc71(-7506),	2
chr3	87906826	87906827	32.7632	Hdgf(-505),	1
chr3	87934308	87934309	22.8066	Isg20l2(-3994),Rrnad1(-3591),	2
chr3	89090846	89090847	13.6116	Gm22935(7167),Rusc1(2465),Gm43738(10253),	3
chr3	90509616	90509617	14.6435	S100a13(4819),S100a1(4776),Chtop(-118),	3
chr3	93469891	93469892	88.8648	Tchhl1(-1137),Gm37245(-4532),	2
chr3	94338747	94338748	45.1534	Them5(3352),Gm43743(-3415),	2
chr3	94367063	94367064	18.0205	Rorc(5731),C2cd4d(-4625),Gm36070(-6221),	3
chr3	94783659	94783660	11.6015	Cgn(2833),	1
chr3	94838288	94838289	26.9548	Pogz(-721),Gm15263(-5311),	2
chr3	95042669	95042670	15.2799	Psmd4(-55),	1
chr3	95228726	95228727	6.70541	Cdc42se1(6),Mllt11(3445),	2
chr3	95323615	95323616	18.3796	Setdb1(33587),Cers2(-8824),6330562C20Rik(-8488),	3
chr3	95436078	95436079	21.0284	Arnt(-1690),Gm4349(-8407),	2
chr3	95865212	95865213	6.57714	C920021L13Rik(6310),Mrps21(6307),Gm26594(-9246),Prpf3(-9327),	4
chr3	95882079	95882080	9.91938	BC028528(9926),Ciart(172),C920021L13Rik(-10557),	3
chr3	95882811	95882812	20.1629	BC028528(9194),Ciart(-560),C920021L13Rik(-11289),	3
chr3	96574069	96574070	15.5458	Gm16253(2915),Gm15441(-7268),	2
chr3	96580399	96580400	18.2828	Polr3gl(13782),Gm16253(-3415),	2
chr3	97919265	97919266	6.46707	Sec22b(-18075),	1
chr3	98178350	98178351	19.6992		0
chr3	98753060	98753061	22.382	Hsd3b3(10067),Zfp697(-370599),	2
chr3	98753803	98753804	16.5532	Hsd3b3(9324),Zfp697(-371342),	2
chr3	98868415	98868416	5.71673	Hsd3b1(-8621),	1
chr3	98932762	98932763	13.3317	5730437C11Rik(8494),	1
chr3	100165223	100165224	8.22906	Gdap2(-2842),Wdr3(-2816),	2
chr3	101553122	101553123	6.46707		0
chr3	101948702	101948703	10.841		0
chr3	102384665	102384666	6.46707	Gm43245(5342),A230001M10Rik(-122260),	2
chr3	103787352	103787353	5.80913	Gm43387(-4373),Gm15886(-15400),Hipk1(4211),	3
chr3	104104209	104104210	23.7545	Gm42700(-6329),Magi3(116165),	2
chr3	104279482	104279483	33.7691		0
chr3	104442107	104442108	57.999	Lrig2(69811),	1
chr3	104601887	104601888	6.46707	Gm26091(-648),	1
chr3	106496208	106496209	21.0284	Dennd2d(-13803),	1
chr3	107332463	107332464	4.09424	Rbm15(1210),	1
chr3	107766954	107766955	13.1927	Csf1(-6485),	1
chr3	108401963	108401964	6.20574	Celsr2(13589),	1
chr3	111102807	111102808	32.297	Gm43407(5693),	1
chr3	111985635	111985636	13.3576	Gm6602(-103732),	1
chr3	113574850	113574851	17.0793	Amy1(31849),	1
chr3	115835573	115835574	10.9246		0
chr3	115872740	115872741	7.53719		0
chr3	116159578	116159579	15.808	Gm26544(-9099),	1
chr3	116302857	116302858	32.297	Cdc14a(121175),	1
chr3	116513911	116513912	7.74157	Dbt(-841),Rtca(-5703),	2
chr3	116934646	116934647	15.808	Gm42892(9684),Palmd(34341),	2
chr3	116950759	116950760	8.63647	Gm42892(-6429),Palmd(18228),	2
chr3	118275996	118275997	17.6457		0
chr3	118491177	118491178	18.7566	Gm26871(-60853),	1
chr3	118492170	118492171	9.37321	Gm26871(-61846),	1
chr3	119933338	119933339	28.8219		0
chr3	121171725	121171726	14.6435	Gm5710(9372),Gm10652(-3069),Rwdd3(-30),	3
chr3	121260274	121260275	10.3412	Gm9353(-9537),Tmem56(22824),	2
chr3	121416461	121416462	55.979		0
chr3	121736430	121736431	16.9631		0
chr3	121795822	121795823	27.9696	4633401B06Rik(-7250),Abcd3(19480),	2
chr3	121852404	121852405	6.46707		0
chr3	121853767	121853768	6.46707	Gm42593(9075),	1
chr3	122199265	122199266	8.43612	Gm43158(28105),	1
chr3	122484490	122484491	17.6037	Bcar3(-190354),	1
chr3	127009890	127009891	5.43923	Gm43750(911),Gm25501(-4521),Ank2(489460),	3
chr3	130036732	130036733	4.50494	Sec24b(24821),	1
chr3	130441260	130441261	10.9246	Col25a1(-309759),	1
chr3	130649669	130649670	4.85172		0
chr3	130660807	130660808	6.71322		0
chr3	130689734	130689735	12.1154		0
chr3	131312545	131312546	10.841	4930534D22Rik(-9902),Cyp2u1(-9318),	2
chr3	131472277	131472278	7.70966	Sgms2(19134),	1
chr3	132643766	132643767	23.7545	Gimd1(-13946),	1
chr3	133369728	133369729	21.0284	Ppa2(-59618),	1
chr3	135510655	135510656	4.75012	Manba(-25044),	1
chr3	135586556	135586557	6.90749	Nfkb1(104991),	1
chr3	135658898	135658899	6.46707	Gm43430(-4332),Nfkb1(32649),	2
chr3	136048191	136048192	7.51799	Gm5281(3497),Gm31243(-143847),	2
chr3	136970000	136970001	33.7691		0
chr3	137865682	137865683	12.4172	Dnajb14(1993),H2afz(-1195),Gm43403(-1308),	3
chr3	138227226	138227227	23.7545	Adh7(-9466),0610031O16Rik(13179),	2
chr3	138231676	138231677	25.7445	Adh7(-13916),0610031O16Rik(8729),	2
chr3	138263645	138263646	14.551	Adh1(-2654),	1
chr3	138276476	138276477	8.63647	Adh1(-15485),	1
chr3	142493823	142493824	17.0793	Gbp5(155),	1
chr3	142706859	142706860	16.488	Kyat3(-5808),	1
chr3	144110769	144110770	21.0284	Gm34078(24985),	1
chr3	144580023	144580024	20.7689	Gm24406(6929),Selenof(-9719),Hs2st1(-9842),	3
chr3	144720561	144720562	23.7545	Gm9419(7323),Sh3glb1(-226),	2
chr3	145560342	145560343	26.546		0
chr3	145653670	145653671	16.9422	Gm17501(-3358),Cyr61(-3689),	2
chr3	145937993	145937994	13.3426	2410004B18Rik(21),	1
chr3	146598702	146598703	21.0284	Dnase2b(16894),Uox(-28276),	2
chr3	148429311	148429312	6.46707		0
chr3	148436974	148436975	10.9246		0
chr3	149321920	149321921	23.7545	Gm5149(-17091),Gm30382(123381),	2
chr3	149437046	149437047	37.3415	Gm30382(8255),	1
chr3	150365993	150365994	5.43923		0
chr3	150385035	150385036	6.71322		0
chr3	152190695	152190696	3.32326	Dnajb4(19607),	1
chr3	155815838	155815839	6.59782		0
chr3	156008516	156008517	6.46707	9330178D15Rik(-32162),	1
chr3	156912970	156912971	18.3796	Gm15577(7810),Negr1(-351176),	2
chr3	157977223	157977224	6.59782	Gm42611(3025),Ankrd13c(-29984),	2
chr3	158035204	158035205	7.40031	Lrrc40(1458),Gm43362(1205),Srsf11(1435),	3
chr4	6275962	6275963	13.3576	Cyp7a1(-329),	1
chr4	6712687	6712688	10.9246	Tox(278870),	1
chr4	6919121	6919122	9.76418	Tox(72436),	1
chr4	7195920	7195921	19.6992		0
chr4	8679539	8679540	10.9246	Gm11809(-5957),	1
chr4	9095919	9095920	7.52281		0
chr4	9245688	9245689	9.76418		0
chr4	9665710	9665711	8.88384	Gm25677(3569),Asph(3634),	2
chr4	9674736	9674737	14.551	Gm25677(-5457),Asph(-5392),	2
chr4	11147876	11147877	4.92791	Trp53inp1(8555),Gm11830(-3166),	2
chr4	15213408	15213409	18.8763		0
chr4	15338154	15338155	13.3317		0
chr4	16049972	16049973	7.53719		0
chr4	19703424	19703425	12.1154	Wwp1(5569),	1
chr4	19713487	19713488	7.74157	Gm12354(6712),Wwp1(-4494),	2
chr4	22163586	22163587	17.0793		0
chr4	22498897	22498898	10.6283	Gm30731(-8349),	1
[truncated: 1,065 more rows]

## Sheet: E4KO-ZT12_DBP
chr	start	end	chip_score	gene_name	gene_count
chr1	3514908	3514909	4.69099	Gm37329(-401),Xkr4(156590),	2
chr1	4661854	4661855	4.40774		0
chr1	5326382	5326383	7.94251		0
chr1	9631651	9631652	7.32209	Gm29520(8931),2610203C22Rik(-476),	2
chr1	13312721	13312722	15.7566	Ncoa2(61362),	1
chr1	13576641	13576642	14.3085	Tram1(13269),	1
chr1	13658222	13658223	6.99689	Lactb2(2324),	1
chr1	21228916	21228917	6.5833	Gm38224(5806),Tmem14a(-10341),	2
chr1	21231859	21231860	7.68386	Gsta3(8730),Gm38224(2863),	2
chr1	21240513	21240514	6.90685	Gsta3(76),Gm38224(-5791),	2
chr1	21266588	21266589	10.1684	Gm7094(5815),Gm28836(5005),	2
chr1	23261596	23261597	12.2123	Gm6420(-5189),	1
chr1	24107537	24107538	4.89	Gm37580(-6912),Fam135a(-7196),	2
chr1	24128071	24128072	7.94251	Gm26607(-2796),	1
chr1	31034043	31034044	9.38143	Gm28644(7876),4931428L18Rik(188641),	2
chr1	31036151	31036152	18.7333	Gm28644(5768),4931428L18Rik(186533),	2
chr1	31073133	31073134	18.3417	4931428L18Rik(149551),	1
chr1	33097169	33097170	9.86477	Gm7114(3738),	1
chr1	33734442	33734443	5.87472	Rab23(-14555),	1
chr1	34238072	34238073	10.1174	Dst(-329847),	1
chr1	34387827	34387828	7.97086		0
chr1	35759849	35759850	17.2671	Gm25634(1753),	1
chr1	36066428	36066429	12.4582	Hs6st1(1972),	1
chr1	36875166	36875167	6.71903	Gm37506(-3121),Tmem131(68500),	2
chr1	37026368	37026369	5.87472	Vwa3b(228),	1
chr1	37231308	37231309	6.90685	Cnga3(-16874),	1
chr1	37346417	37346418	18.4853	Inpp4a(-46552),	1
chr1	37611281	37611282	5.06222	4930556I23Rik(2978),	1
chr1	38031579	38031580	10.0159	Eif5b(-33569),	1
chr1	40156219	40156220	12.4154		0
chr1	40176063	40176064	14.1151		0
chr1	40240923	40240924	5.67122	Gm38070(-2903),Il1r1(-15843),	2
chr1	40243013	40243014	8.77425	Gm38070(-4993),Il1r1(-17933),	2
chr1	40437873	40437874	11.0104	Il1rl1(-8303),	1
chr1	41551783	41551784	6.00165		0
chr1	42741980	42741981	4.89	Dalir(8732),Gm20646(-47055),	2
chr1	45432239	45432240	6.12131	Col5a2(71043),	1
chr1	45920774	45920775	11.0612	Slc40a1(5749),	1
chr1	50683018	50683019	10.3759		0
chr1	51513156	51513157	5.67122	Gm17767(83562),	1
chr1	51759861	51759862	5.06222	Myo1b(156210),	1
chr1	51770345	51770346	6.90685	Myo1b(145726),	1
chr1	51888967	51888968	5.36985	Gm28323(-9359),Myo1b(27104),	2
chr1	54523916	54523917	4.28414	Gm36955(-3646),Pgap1(33768),	2
chr1	54543089	54543090	6.90685	Pgap1(14595),	1
chr1	54552795	54552796	6.06734	Pgap1(4889),	1
chr1	54615121	54615122	8.77425		0
chr1	55052565	55052566	10.4188	Coq10b(205),E330011M16Rik(547),	2
chr1	57264792	57264793	8.47143		0
chr1	58071634	58071635	4.69099	Aox1(-41703),	1
chr1	59102271	59102272	18.1277	Tmem237(18137),C2cd6(-7371),	2
chr1	59175215	59175216	10.1684	Als2(62016),	1
chr1	59413485	59413486	14.1811		0
chr1	59436684	59436685	7.34529		0
chr1	60563183	60563184	3.28151	Raph1(3921),	1
chr1	60571854	60571855	12.2951	Raph1(-4750),	1
chr1	60577258	60577259	4.89		0
chr1	60599393	60599394	3.75717	Gm38388(-3157),Gm11578(-6684),	2
chr1	60641637	60641638	21.2495		0
chr1	60821624	60821625	3.75717		0
chr1	61300650	61300651	8.31419	Gm11587(1259),	1
chr1	62175517	62175518	6.71903	Pard3b(-536693),	1
chr1	62748495	62748496	9.86477	Nrp2(-45210),	1
chr1	62823709	62823710	18.1277	Gm4208(8661),	1
chr1	63136342	63136343	7.97086	Ino80dos(-23264),	1
chr1	64756177	64756178	5.87472		0
chr1	64787783	64787784	15.2568	Plekhm3(169041),	1
chr1	65173722	65173723	5.59052	Idh1(12778),	1
chr1	65405703	65405704	4.89		0
chr1	66816006	66816007	3.86831	Gm38218(9908),Gm37755(-3691),Kansl1l(1556),	3
chr1	67116752	67116753	20.2736	Cps1(6274),	1
chr1	67357851	67357852	9.45372		0
chr1	68979419	68979420	7.45091	Erbb4(128640),	1
chr1	69894400	69894401	9.39292	Spag16(-67430),	1
chr1	70692654	70692655	23.6399	Spag16(-865684),	1
chr1	71579638	71579639	4.69099		0
chr1	71722434	71722435	12.1252	Gm5256(-7510),	1
chr1	71874266	71874267	8.47143		0
chr1	71887966	71887967	6.6852	Gm8883(146),	1
chr1	72263455	72263456	5.87472	Pecr(20859),Gm25939(-8447),D230017M19Rik(-26990),	3
chr1	72792438	72792439	13.1921		0
chr1	73655319	73655320	13.6385	6030407O03Rik(209147),	1
chr1	74109852	74109853	11.1751	Tns1(14597),	1
chr1	74971550	74971551	7.70769	Nhej1(153650),	1
chr1	75559605	75559606	4.40774	Gm15180(8478),Slc4a3(-13339),	2
chr1	78093804	78093805	10.1684		0
chr1	79824034	79824035	11.2583	Serpine2(37146),	1
chr1	82145421	82145422	7.70769		0
chr1	82158700	82158701	16.7422		0
chr1	82180541	82180542	2.88038		0
chr1	82238338	82238339	13.2667	Gm9747(-5226),Irs1(53078),	2
chr1	82280241	82280242	8.47143	Irs1(11175),	1
chr1	83959965	83959966	11.551		0
chr1	84056928	84056929	11.2939	Pid1(307252),	1
chr1	84241265	84241266	8.92317	Pid1(122915),	1
chr1	84285725	84285726	5.06222	Pid1(78455),	1
chr1	84300005	84300006	27.0642	Pid1(64175),	1
chr1	84362845	84362846	7.97086	Pid1(1335),	1
chr1	84399750	84399751	6.4837	Gm37959(-4351),Dner(296471),	2
chr1	86056550	86056551	19.6544	Psmd1(7837),	1
chr1	86712179	86712180	14.4563	Dis3l2(-8371),	1
chr1	86713253	86713254	13.2667	Dis3l2(-9445),	1
chr1	86718399	86718400	6.90685	Dis3l2(-14591),	1
chr1	86879702	86879703	21.7758	Gm37541(-5352),Dis3l2(-175894),	2
chr1	86951982	86951983	16.8882	Gm28375(105614),Dis3l2(-248174),	2
chr1	87023740	87023741	17.2984	Gm28375(33856),Dis3l2(-319932),	2
chr1	87025250	87025251	7.97086	Gm28375(32346),Dis3l2(-321442),	2
chr1	87294515	87294516	3.74099	Efhd1(-30152),	1
chr1	87574613	87574614	7.34529	Neu2(-64724),Ngef(-743),	2
chr1	87583931	87583932	15.2568	Neu2(-74042),	1
chr1	87897159	87897160	5.09014	Gm38365(381),Dgkd(-43872),	2
chr1	88009757	88009758	6.90685	Gm25198(6167),Usp40(-1206),	2
chr1	88013910	88013911	8.49885	Gm5832(8471),Gm25198(2014),Usp40(-5359),	3
chr1	88073936	88073937	13.2667	Ugt1a9(-3136),Gm20528(144648),Ugt1a10(-18548),	3
chr1	88179634	88179635	7.70769	Gm15368(7028),Ugt1a5(-13622),Ugt1a6a(-44825),Ugt1a6b(-76382),Ugt1a7c(-84572),Ugt1a8(-91821),Ugt1a9(-108834),Gm20528(38950),Ugt1a10(-124246),	9
chr1	88268322	88268323	7.83153	Trpm8(9339),Hjurp(9311),	2
chr1	88279255	88279256	20.259	Trpm8(-1594),Hjurp(-1622),	2
chr1	88280101	88280102	6.6852	Trpm8(-2440),Hjurp(-2468),	2
chr1	88288138	88288139	5.88442	Trpm8(-10477),	1
chr1	88491858	88491859	4.50444		0
chr1	89078966	89078967	5.83383	Sh3bp4(-8551),	1
chr1	89104564	89104565	8.70203	Gm38312(-7491),Sh3bp4(-34149),	2
chr1	89496422	89496423	11.0104	Agap1(-41616),	1
chr1	89710016	89710017	9.22133	Agap1(-255210),	1
chr1	91101859	91101860	13.4234	Lrrfip1(-103122),	1
chr1	91312465	91312466	16.961	Espnl(9610),Gm17090(8636),Scly(-14127),Gm26683(-8060),	4
chr1	91420239	91420240	7.70769	Per2(39085),Hes6(-6201),	2
chr1	91442774	91442775	15.1907	Per2(16550),	1
chr1	91456672	91456673	18.3357	Per2(2652),	1
chr1	91459567	91459568	3.77037	Per2(-243),	1
chr1	91823767	91823768	5.83383	Gm29101(-1252),Twist2(-22306),	2
chr1	91903743	91903744	9.38143		0
chr1	93635793	93635794	17.2557	Gm28536(-600),Stk25(22866),	2
chr1	93642142	93642143	15.6661	Gm28536(-6949),Stk25(16517),	2
chr1	98586725	98586726	6.12131	Gm7967(2792),	1
chr1	98713979	98713980	8.77425		0
chr1	98793435	98793436	27.0642		0
chr1	100410664	100410665	34.648	Cntnap5b(-637899),	1
chr1	100707198	100707199	9.86477		0
chr1	102518231	102518232	17.1806	Gm3116(-68878),	1
chr1	103762274	103762275	8.47143		0
chr1	104605464	104605465	6.4837	Gm29592(4060),	1
chr1	105179303	105179304	16.8609		0
chr1	105317185	105317186	12.2882	Gm29014(3936),Rnf152(39525),	2
chr1	105977743	105977744	6.4837		0
chr1	106194389	106194390	6.90685	Phlpp1(-22637),	1
chr1	107559705	107559706	6.4837		0
chr1	107614739	107614740	9.45372		0
chr1	108032699	108032700	6.90685		0
chr1	118335294	118335295	4.63667		0
chr1	118481356	118481357	9.03862	Gm28466(-1765),Clasp1(-92298),	2
chr1	118613929	118613930	6.8843		0
chr1	118966639	118966640	10.2967	Gli2(86980),	1
chr1	119248943	119248944	6.5833	Gm3508(-6190),	1
chr1	119294046	119294047	8.60527		0
chr1	119437618	119437619	8.77425		0
chr1	119557969	119557970	8.92317	Epb41l5(91031),	1
chr1	120248288	120248289	6.00165	Steap3(24417),	1
chr1	120849656	120849657	12.2123	Gm29347(7018),Gm29348(7830),	2
chr1	121243867	121243868	7.97086		0
chr1	125721653	125721654	7.97086	Gpr39(-44658),	1
chr1	126437463	126437464	14.4563	Nckap5(393336),	1
chr1	126604775	126604776	5.87472	Nckap5(226024),	1
chr1	127045827	127045828	12.1252	Gm5261(4869),	1
chr1	127732717	127732718	15.9164	Acmsd(-3304),	1
chr1	127774569	127774570	9.91658	Ccnt2(-405),2900009J06Rik(-477),	2
chr1	127775340	127775341	8.60527	Ccnt2(-1176),2900009J06Rik(-1248),	2
chr1	128235355	128235356	8.77425	Ubxn4(8609),R3hdm1(-132054),	2
chr1	128613988	128613989	3.74099		0
chr1	128615323	128615324	8.77425		0
chr1	129250887	129250888	11.2939		0
chr1	130678728	130678729	6.6852	C4bp-ps1(5343),Gm29427(37071),	2
chr1	130680505	130680506	10.4681	C4bp-ps1(3566),Gm29427(35294),	2
chr1	130775800	130775801	23.08	Gm28856(-9416),	1
chr1	130798196	130798197	7.61555	Fcamr(2706),	1
chr1	130822280	130822281	18.3357	Pigr(4404),Gm15848(1804),	2
chr1	130835418	130835419	10.1684	Pigr(-8734),	1
chr1	130841207	130841208	7.70769	Pigr(-14523),	1
chr1	131048254	131048255	6.71903		0
chr1	131075606	131075607	7.45091	Gm25549(-1855),Mapkapk2(22220),	2
chr1	131090265	131090266	5.67122	Gm37084(1884),Mapkapk2(7561),	2
chr1	131214538	131214539	12.1252	Gm17796(2339),Rassf5(30720),	2
chr1	132138208	132138209	5.83383	Gm29629(1296),Cdk18(1476),	2
chr1	132328664	132328665	14.3636	Nuak2(-12538),	1
chr1	132334251	132334252	14.1661	F730311O21Rik(7772),	1
chr1	133120193	133120194	4.28414		0
chr1	133239704	133239705	9.75064	Plekha6(-75494),	1
chr1	133362350	133362351	4.69099	Etnk2(1222),	1
chr1	133685847	133685848	9.86477	Lax1(4261),	1
chr1	134419608	134419609	9.38143	Adipor1(-4230),	1
chr1	135210709	135210710	13.6385		0
chr1	135282882	135282883	6.68036	Rnpep(1202),	1
chr1	136001463	136001464	6.90685	Tmem9(6687),Igfn1(4879),	2
chr1	136443071	136443072	4.6341		0
chr1	136538498	136538499	6.5833	Gm37799(3107),	1
chr1	136541838	136541839	9.48198	Gm37799(-233),	1
chr1	136629574	136629575	5.09014	Zfp281(-4673),Platr23(-4924),	2
chr1	137010741	137010742	31.0922		0
chr1	137751619	137751620	12.237		0
chr1	138510623	138510624	8.77425	Gm28501(4992),Nek7(109518),	2
chr1	138540025	138540026	5.67122	Gm28501(-24410),Nek7(80116),	2
chr1	139096601	139096602	6.31796	Gm37655(-9617),Dennd1b(-133166),	2
chr1	139501937	139501938	2.88038	F13b(-235),	1
chr1	139570840	139570841	9.05163		0
chr1	139860482	139860483	19.3845	Cfhr2(-1780),	1
chr1	140265304	140265305	16.2532	Gm37777(1183),Kcnt2(-19146),	2
chr1	140381229	140381230	16.2201	Kcnt2(-135071),	1
chr1	150404125	150404126	4.28414	Tpr(-11287),	1
chr1	150459212	150459213	7.97086	Prg4(6953),	1
chr1	150459846	150459847	7.97086	Prg4(6319),	1
chr1	150466165	150466166	13.1921	Prg4(0),	1
chr1	151025215	151025216	4.28414		0
chr1	151124110	151124111	3.75717		0
chr1	151128276	151128277	6.06847	C730036E19Rik(9758),Gm8941(8231),	2
chr1	151264986	151264987	5.87472	Gm24402(-4072),	1
chr1	151296750	151296751	6.68036		0
chr1	151465038	151465039	9.86477	Rnf2(35917),	1
chr1	151763360	151763361	6.4837	Edem3(-7989),2810414N06Rik(-8342),	2
chr1	152444838	152444839	11.2529	Colgalt2(-45008),	1
chr1	153679298	153679299	18.7333	Rgs8(-26273),	1
chr1	153701513	153701514	5.54218	Gm29529(-8857),	1
chr1	154118612	154118613	14.8696	A830008E24Rik(-661),	1
chr1	154150390	154150391	13.737		0
chr1	154154071	154154072	5.68277		0
chr1	154182447	154182448	3.01762		0
chr1	155808640	155808641	4.28414	Gm37571(9854),Qsox1(4249),	2
chr1	156003705	156003706	8.58758		0
chr1	156657672	156657673	12.7647	Tor3a(16684),	1
chr1	156717934	156717935	12.4582	Fam20b(1152),	1
chr1	157012886	157012887	5.06222	Gm28694(41148),	1
chr1	159269182	159269183	12.1252	Cop1(-36862),	1
chr1	160444782	160444783	8.11447	Rabgap1l(348429),	1
chr1	160689712	160689713	10.2967	Rabgap1l(103499),	1
chr1	160925147	160925148	7.97086	Gm37653(-9823),Rc3h1(-18729),	2
chr1	161070672	161070673	7.97086	Cenpl(41),Dars2(-14),	2
chr1	161268239	161268240	10.0159		0
chr1	162037142	162037143	7.61555	Dnm3(440892),	1
chr1	162892189	162892190	13.1921	Fmo2(6537),	1
chr1	162898573	162898574	10.5687	Fmo2(153),	1
chr1	162963677	162963678	7.70769	Fmo3(20851),	1
chr1	162969733	162969734	5.67122	Fmo3(14795),	1
chr1	162987704	162987705	13.737	Gm37273(-4690),Fmo3(-3176),	2
chr1	164158843	164158844	13.1921	Gm16588(7736),F5(-7005),Gm16548(-6626),	3
chr1	164208706	164208707	11.4163	F5(-56868),	1
chr1	164415421	164415422	4.40774	Gm37411(9292),Nme7(-111300),	2
chr1	164526821	164526822	7.59764		0
chr1	165199277	165199278	5.87472	Sft2d2(-4839),	1
chr1	165421630	165421631	10.4881	Dcaf6(38845),	1
chr1	165484844	165484845	13.1921	Gm18186(8578),Adcy10(339),	2
chr1	165595143	165595144	6.5833	Mpzl1(39395),Gm38210(-9960),	2
chr1	168336639	168336640	15.6661	Gm37524(1032),Pbx1(95631),	2
chr1	170325190	170325191	4.52894	Nos1ap(264671),	1
chr1	170343924	170343925	2.44705	Nos1ap(245937),	1
chr1	170491309	170491310	7.45091	Nos1ap(98552),	1
chr1	170496485	170496486	4.52894	Nos1ap(93376),	1
chr1	170608091	170608092	10.1338		0
chr1	171109796	171109797	9.7479	Cfap126(4122),	1
chr1	171204447	171204448	19.3845	Nr1i3(9523),Pcp4l1(-8179),	2
chr1	171425246	171425247	12.4582	Gm26641(12072),Tstd1(-6374),	2
chr1	171439336	171439337	9.5679	F11r(-1801),Gm26641(-2018),	2
chr1	171556416	171556417	19.7714	Cd244a(2777),	1
chr1	172310230	172310231	5.36811	Igsf8(-48589),	1
chr1	172697599	172697600	11.4163	Crp(456),	1
chr1	172700597	172700598	10.1684	Crp(-2542),	1
chr1	172702119	172702120	9.02401	Crp(-4064),	1
chr1	174907831	174907832	6.4837	Grem2(13988),	1
chr1	174931253	174931254	4.69099	Grem2(-9434),	1
chr1	176818971	176818972	5.67008	Sdccag8(-4311),Cep170(-4904),	2
chr1	176982664	176982665	5.67122	Gm37519(-8428),Sdccag8(-168004),	2
chr1	177046036	177046037	8.58758	Gm37106(737),Gm37960(-9100),Akt3(212167),	3
chr1	177711183	177711184	10.2967		0
chr1	178369428	178369429	3.33294	Gm27458(-5907),	1
chr1	178406565	178406566	13.8391	Efcab2(-480),	1
chr1	178601136	178601137	11.1751	Kif26b(-72011),	1
chr1	178641331	178641332	7.41878	Gm24405(-4426),Kif26b(-112206),	2
chr1	179561091	179561092	14.0792	Cnst(-14721),	1
chr1	179586948	179586949	27.4858	Cnst(-40578),	1
chr1	179804468	179804469	7.97086	Gm10518(-1092),Ahctf1(-788),	2
chr1	180178034	180178035	6.68036	Coq8a(21568),	1
chr1	180228117	180228118	5.86756	Psen2(35321),	1
chr1	180279707	180279708	13.1921		0
chr1	181257826	181257827	5.09014		0
chr1	182412951	182412952	11.0581	Trp53bp2(-3779),Gm10517(-3930),	2
chr1	183194475	183194476	12.237	Disp1(27047),	1
chr1	183349951	183349952	8.47143	Mia3(19602),	1
chr1	184675730	184675731	17.2671		0
chr1	186263350	186263351	19.3923		0
chr1	186358307	186358308	20.64		0
chr1	186785561	186785562	5.09014		0
chr1	187226624	187226625	4.63667	Gm37254(9833),Gpatch2(-11116),	2
chr1	187241454	187241455	10.1338	Gm37254(-4997),Gpatch2(-25946),	2
chr1	187755830	187755831	6.90685	Esrrg(-147039),	1
chr1	187763306	187763307	12.7076	Esrrg(-154515),	1
chr1	187889310	187889311	4.28414	Esrrg(-280519),	1
chr1	188330580	188330581	8.08185	Ush2a(-68557),	1
chr1	188653221	188653222	19.6107	Ush2a(-391198),	1
chr1	190204296	190204297	3.75717	Prox1os(-34000),	1
chr1	190204873	190204874	5.87472	Prox1os(-34577),	1
chr1	191183442	191183443	6.6852	Atf3(34597),	1
chr1	191254695	191254696	9.62265	Gm37074(-5271),	1
chr1	191445698	191445699	9.38143	Gm32200(19350),	1
chr1	191480015	191480016	22.4023	Gm37688(-2684),	1
chr1	191588938	191588939	13.1921	Gm37349(8709),Ints7(-13302),	2
chr1	191663726	191663727	14.9779		0
chr1	191846731	191846732	10.2967		0
chr1	191996126	191996127	11.2083	Mir3473c(2508),Gm32460(-3265),Gm26670(-5988),	3
chr1	191996826	191996827	8.86732	Mir3473c(1808),Gm32460(-3965),Gm26670(-6688),	3
chr1	193011117	193011118	7.97086	Syt14(24658),	1
chr1	193230692	193230693	6.68036	Hsd11b1(33383),Lamb3(-22993),	2
chr1	193242487	193242488	5.68277	Hsd11b1(21588),Lamb3(-34788),	2
chr1	193262190	193262191	5.87472	Gm38118(-353),Hsd11b1(1885),Lamb3(-54491),	3
chr1	193289022	193289023	4.89	Gm37650(1867),Gm37691(-7751),Lamb3(-81323),	3
chr1	193965427	193965428	5.67122		0
chr1	194528772	194528773	13.6385		0
chr1	194977625	194977626	13.1921	A330023F24Rik(-1250),Gm16897(-665),	2
chr1	194998544	194998545	5.36985	Gm37334(-5286),Gm32250(-3199),A330023F24Rik(-22169),	3
chr1	195038171	195038172	10.4681	Gm37366(4212),Mir29c(-624),Mir29b-2(-1131),Cd46(54078),	4
chr1	195222061	195222062	6.71903	Gm24802(6217),Gm37887(705),	2
chr10	3540234	3540235	4.89	Iyd(6),	1
chr10	3973762	3973763	4.69099	Mthfd1l(-644),	1
chr10	4120896	4120897	12.2882	Mthfd1l(-147778),	1
chr10	4606190	4606191	11.2583	Esr1(5403),	1
chr10	4618026	4618027	6.95225	Esr1(-6433),	1
chr10	4624891	4624892	12.0169	Esr1(-13298),	1
chr10	4738268	4738269	6.71903	Esr1(-126675),	1
chr10	4944894	4944895	5.3152	Esr1(-333301),	1
chr10	5408490	5408491	4.89	Syne1(142992),	1
chr10	7737498	7737499	9.45372	Katna1(-11498),	1
chr10	8027234	8027235	5.87472	Gm48614(-5942),	1
chr10	8087349	8087350	16.8882		0
chr10	8873804	8873805	28.3637	Sash1(12266),	1
chr10	10321264	10321265	11.7128		0
chr10	10580076	10580077	6.90685		0
chr10	11280950	11280951	12.0169	Fbxo30(380),4930432B10Rik(271),	2
chr10	12322948	12322949	14.8067	Gm48724(6276),Gm48723(1713),	2
chr10	12472595	12472596	16.8609	Utrn(396770),	1
chr10	12588168	12588169	8.47143	Utrn(281197),	1
chr10	12810002	12810003	2.88038	Utrn(59363),	1
chr10	13835933	13835934	3.75717	Aig1(33047),	1
chr10	13984453	13984454	23.1753	Gm26835(22952),Hivep2(-18378),	2
chr10	14035832	14035833	14.0851	Hivep2(-69757),	1
chr10	14977557	14977558	17.1806	Gm23892(7113),	1
chr10	16629091	16629092	17.7187	Gm47729(-44823),	1
chr10	17355695	17355696	11.2939		0
chr10	17362796	17362797	12.2123		0
chr10	17659748	17659749	5.87472	Gm47771(-1235),	1
chr10	17827523	17827524	7.70769	Txlnb(-31297),	1
chr10	18074331	18074332	4.69099	Reps1(-18470),	1
chr10	18276569	18276570	3.75717		0
chr10	18435727	18435728	8.44707	Nhsl1(-116742),	1
chr10	18943471	18943472	6.71903		0
chr10	19443703	19443704	5.06222		0
chr10	20046300	20046301	14.4298	Map3k5(-111828),	1
chr10	20077543	20077544	5.87472	Map3k5(-143071),	1
chr10	20164976	20164977	9.05163	Map7(-16505),	1
chr10	20169300	20169301	5.86756	Map7(-20829),	1
chr10	21294450	21294451	7.70769	Hbs1l(1529),Gm2467(-5231),	2
chr10	21376889	21376890	5.19398	Aldh8a1(402),	1
chr10	21460208	21460209	20.4854		0
chr10	21686292	21686293	6.24679	Gm5420(119),	1
chr10	23028156	23028157	14.8576		0
chr10	23137831	23137832	7.34529	Eya4(212955),	1
chr10	23837657	23837658	9.05163		0
chr10	23851457	23851458	22.3893	Vnn3(5),	1
chr10	24271444	24271445	6.4837	Moxd1(-47927),	1
chr10	24534888	24534889	16.4597		0
chr10	24833032	24833033	5.06222	Enpp3(9791),	1
chr10	24836294	24836295	3.72651	Enpp3(6529),	1
chr10	24842846	24842847	4.69099	Enpp3(-23),	1
chr10	24948620	24948621	6.8843		0
chr10	25317971	25317972	8.47143		0
chr10	25395659	25395660	4.63667	Epb41l2(-35861),	1
chr10	25540254	25540255	7.59764	Gm29571(-3868),Smlr1(-3987),	2
chr10	25597001	25597002	6.71903	Gm29571(-60615),	1
chr10	26373548	26373549	9.62265	L3mbtl3(2423),	1
chr10	27013430	27013431	16.0211	Lama2(606328),	1
chr10	27140026	27140027	9.05163	Lama2(479732),	1
chr10	28087546	28087547	9.38143	Ptprk(-12726),	1
chr10	28227960	28227961	6.24679	Ptprk(-153140),	1
chr10	28366863	28366864	6.71903	Ptprk(-292043),	1
chr10	28649968	28649969	5.87472		0
chr10	29311605	29311606	6.15221	Echdc1(1561),Gm46218(2220),	2
chr10	29351581	29351582	3.79708	Gm47483(2312),Gm25596(-1996),Rnf146(10861),	3
chr10	30752798	30752799	7.97086	Gm48335(-8836),Ncoa7(50528),	2
chr10	33986876	33986877	10.4881	A830082N09Rik(8179),Gm48034(-6036),	2
chr10	37272090	37272091	10.4881	4930543K20Rik(-8342),	1
chr10	37276131	37276132	16.2201		0
chr10	37478335	37478336	5.67122		0
chr10	39216892	39216893	11.2939		0
chr10	39613436	39613437	8.60527	Traf3ip2(-502),Gm16365(246),	2
chr10	40069475	40069476	5.49238	Slc16a10(72783),	1
chr10	40495017	40495018	5.72258		0
chr10	40512470	40512471	18.4853		0
chr10	40524536	40524537	4.63667		0
chr10	40631158	40631159	23.1753	Ddo(-1147),	1
chr10	40883371	40883372	3.79721	Wasf1(104),Gm22948(-7489),Cdc40(-60),	3
chr10	41291214	41291215	7.45091	Fig4(12046),	1
chr10	42202714	42202715	6.70413	Foxo3(74041),	1
chr10	42268448	42268449	6.61644	Foxo3(8307),	1
chr10	42270811	42270812	10.2967	Foxo3(5944),	1
chr10	42723902	42723903	4.69099		0
chr10	43702685	43702686	5.87472	F930017D23Rik(-109288),	1
chr10	44428093	44428094	12.1252	Gm35028(-3769),	1
chr10	44455125	44455126	5.54218	Prdm1(73376),	1
chr10	44604607	44604608	4.87384	Gm35154(-5887),Gm48065(-2433),Gm22087(-7280),	3
chr10	44755556	44755557	5.86756	Gm47392(-24616),	1
chr10	44776364	44776365	7.63748	Gm47392(-45424),	1
chr10	45164468	45164469	9.86477	Prep(-97265),	1
chr10	45852861	45852862	12.6376		0
chr10	50699166	50699167	6.90685	Gm48332(-2694),Ascc3(-106497),	2
chr10	50868596	50868597	7.97086	Gm23883(-2232),	1
chr10	53383089	53383090	7.97086	Gm47641(-3637),Cep85l(-3142),	2
chr10	54046395	54046396	12.6376	Man1a(30214),	1
chr10	54073781	54073782	21.5644	Gm16998(2141),Gm47917(-9970),Man1a(2828),	3
chr10	55193798	55193799	18.7333		0
chr10	57660736	57660737	9.05163	Pkib(-28755),	1
chr10	59277882	59277883	8.86732		0
chr10	59983719	59983720	9.5679		0
chr10	61665346	61665347	18.3417	Ppa1(-16794),	1
chr10	62590466	62590467	7.97086	Ddx21(11815),	1
chr10	63024310	63024311	14.1811	Pbld2(5),Hnrnph3(-93),	2
chr10	63373727	63373728	9.86477	Dnajc12(8716),Sirt1(7977),	2
chr10	65111063	65111064	4.89	Gm28881(9304),	1
chr10	67087703	67087704	9.7479	Jmjd1c(8422),Reep3(9242),	2
chr10	67785788	67785789	9.86477	Gm29774(7414),AC127568.1(-39),4930543I11Rik(-53),	3
chr10	68058093	68058094	10.1684	Rtkn2(-78523),	1
chr10	68092713	68092714	5.78954	Arid5b(186027),	1
chr10	68125183	68125184	5.67008	Arid5b(153557),	1
chr10	68126848	68126849	7.70769	Arid5b(151892),	1
chr10	68127826	68127827	7.76618	Arid5b(150914),	1
chr10	68132510	68132511	2.44705	Arid5b(146230),	1
chr10	68279017	68279018	12.1252	Arid5b(-277),	1
chr10	68436027	68436028	6.90685	Cabcoco1(105869),	1
chr10	68541246	68541247	7.70769	Cabcoco1(650),	1
chr10	68872296	68872297	4.28414		0
chr10	69206115	69206116	6.97504	A930033H14Rik(6983),Rhobtb1(-54681),	2
chr10	69219092	69219093	6.94728	A930033H14Rik(-5994),Rhobtb1(-67658),	2
chr10	69288215	69288216	7.69702	Rhobtb1(-136781),	1
chr10	69320895	69320896	17.351	Gm40685(-8756),	1
chr10	69895866	69895867	4.05528	Ank3(-497093),	1
chr10	69910554	69910555	5.83383	Ank3(-511781),	1
chr10	69941407	69941408	5.06222	Ank3(-542634),	1
chr10	70635460	70635461	6.00165	Phyhipl(20505),	1
chr10	71138709	71138710	5.87472	Gm32025(9451),Bicc1(20991),	2
chr10	71193035	71193036	14.8067	1700113B09Rik(-11999),	1
chr10	71234294	71234295	13.1921	Tfam(3986),	1
chr10	71329106	71329107	20.7199		0
chr10	71343434	71343435	14.592	Ipmk(4329),Cisd1(1520),	2
chr10	73138323	73138324	9.7479	Pcdh15(-38981),	1
chr10	75029886	75029887	9.75064	Rab36(7172),Gm40692(4459),Rsph14(2700),	3
chr10	75428698	75428699	4.40774	Upb1(-27583),Gucd1(89274),	2
chr10	75449540	75449541	6.90685	Gm25545(-6920),Gucd1(68432),	2
chr10	75797873	75797874	13.1921	Gstt1(711),	1
chr10	75804530	75804531	5.87472	Gstt1(-5946),	1
chr10	75873036	75873037	9.38143	Gm47744(2395),	1
chr10	77091738	77091739	9.48198	Col18a1(74810),	1
chr10	77111698	77111699	8.92317	Col18a1(54850),	1
chr10	77113939	77113940	7.70769	Col18a1(52609),	1
chr10	77159227	77159228	11.4163	Col18a1(7321),	1
chr10	77406779	77406780	12.7647	Adarb1(11491),	1
chr10	77626288	77626289	7.59764	Ube2g2(-4013),Gm49325(-20091),	2
chr10	78233896	78233897	8.77425	Trappc10(10745),	1
chr10	78457965	78457966	4.15663	Pdxk(7010),	1
chr10	79802571	79802572	6.93405	Gm48495(-7915),Palm(-8999),	2
chr10	79877940	79877941	7.63748	Elane(8307),Prtn3(-3464),Plppr3(-3306),	3
chr10	80331887	80331888	10.2727	Reep6(-1934),Pcsk4(-2389),	2
chr10	80622138	80622139	7.94251	Csnk1g2(700),	1
chr10	80959298	80959299	11.2529	Gm3828(-4588),Gng7(55647),	2
chr10	81137673	81137674	14.0792	Zbtb7a(-2453),	1
chr10	81266767	81266768	4.4811	Mir3057(4830),Apba3(193),Mrpl54(167),	3
chr10	81411555	81411556	8.30385	Mir1191b(4742),Gm16104(-1980),Nfic(44080),	3
chr10	81414017	81414018	19.5544	Mir1191b(2280),Gm16104(-4442),Nfic(41618),	3
chr10	82623965	82623966	6.90685	Tdg(5863),1190007I07Rik(-737),	2
chr10	82742097	82742098	9.05163	Hcfc2(-45937),	1
chr10	82758958	82758959	16.8609	Nfyb(5186),	1
chr10	82762121	82762122	12.1252	Gm47561(9200),Gm47560(7784),Nfyb(2023),	3
chr10	82782736	82782737	29.6939		0
chr10	82838522	82838523	21.0486	Txnrd1(-4571),	1
chr10	83310537	83310538	9.7479	Slc41a2(27345),	1
chr10	84335638	84335639	10.9878		0
chr10	84810322	84810323	6.5833	Gm24226(861),Rfx4(-54260),	2
chr10	84860576	84860577	9.03862	Rfx4(-104514),	1
chr10	86339808	86339809	7.70769	Timp3(-39436),Syn3(159088),	2
chr10	86398142	86398143	12.4582	Syn3(100754),	1
chr10	87032923	87032924	5.87472		0
chr10	87051954	87051955	14.1976	1700113H08Rik(6091),	1
chr10	87518561	87518562	5.54218	Pah(3234),	1
chr10	87711902	87711903	14.0792		0
chr10	87712791	87712792	3.75717		0
chr10	87720192	87720193	11.8369		0
chr10	87873799	87873800	2.82227	Igf1(-15534),	1
chr10	87885631	87885632	8.44707	Igf1(-27366),	1
chr10	87906832	87906833	11.1069	Igf1(-48567),	1
chr10	88057151	88057152	15.1907		0
chr10	88484674	88484675	17.0024	Chpt1(19399),	1
chr10	88507941	88507942	17.791	Chpt1(-3868),	1
chr10	88514629	88514630	12.6376		0
chr10	88784793	88784794	21.1109	Utp20(42011),	1
chr10	89458890	89458891	12.2882	Nr1h4(74695),	1
chr10	89471144	89471145	8.77425	Nr1h4(62441),	1
chr10	89490345	89490346	7.94251	Nr1h4(43240),	1
chr10	89532176	89532177	5.87472	Nr1h4(1409),	1
chr10	89566101	89566102	9.45372		0
chr10	89594923	89594924	2.82227	Slc17a8(26330),	1
chr10	89722535	89722536	4.05528	Actr6(9760),	1
chr10	90657884	90657885	6.68036	Anks1b(-784375),	1
chr10	90661784	90661785	6.90685	Anks1b(-788275),	1
chr10	92146336	92146337	4.89	Mir1251(-9113),Rmst(18834),	2
chr10	94008870	94008871	10.9878	Vezt(26947),	1
chr10	94098294	94098295	8.77425	Gm18391(-154),Fgd6(-62293),	2
chr10	94119276	94119277	7.87099	Fgd6(-83275),	1
chr10	94142605	94142606	10.2967	Nr2c1(5418),Fgd6(-106604),	2
chr10	94160808	94160809	17.7335	Nr2c1(-12785),	1
chr10	94546742	94546743	11.2347	Tmcc3(-234793),	1
chr10	94764832	94764833	6.71903	Cep83(-76178),	1
chr10	95117754	95117755	4.40774	Gm48868(-1375),	1
chr10	95232851	95232852	26.8798	Cradd(91282),	1
chr10	95361467	95361468	4.52894	2310039L15Rik(-25191),	1
chr10	95426337	95426338	5.3117	5730420D15Rik(-8962),Socs2(-9157),	2
chr10	95623301	95623302	6.31796	Gm33336(8938),	1
chr10	95773717	95773718	18.7333	4732465J04Rik(-27640),	1
chr10	95950313	95950314	14.4563	Eea1(-9663),	1
chr10	96075584	96075585	7.97086	AC115970.1(20421),	1
chr10	96108063	96108064	21.9223		0
chr10	96691520	96691521	5.67122		0
chr10	97305019	97305020	5.28631		0
chr10	98666235	98666236	7.70769	Gm5427(33475),	1
chr10	99169978	99169979	7.34529	Poc1b(-62942),	1
chr10	99211673	99211674	18.3417		0
chr10	99228568	99228569	15.1907	Gm34777(4549),Gm48884(9048),Gm34574(338),	3
chr10	99232726	99232727	27.1165	Gm34777(391),Gm48884(4890),Gm34574(-3820),	3
chr10	99256045	99256046	11.2529	Dusp6(7186),	1
chr10	99349486	99349487	8.11447	B530045E10Rik(-50598),	1
chr10	99354012	99354013	5.29963	B530045E10Rik(-55124),	1
chr10	107039384	107039385	23.2459	Acss3(84284),	1
chr10	107040725	107040726	8.49885	Acss3(82943),	1
chr10	107312682	107312683	20.4854	Lin7a(-40996),	1
chr10	107316319	107316320	13.1921	Lin7a(-44633),	1
chr10	107358910	107358911	5.87472	Lin7a(-87224),	1
chr10	107922881	107922882	3.47185		0
chr10	108368498	108368499	8.86732	Gm23105(-4833),Pawr(-36377),	2
chr10	108388578	108388579	5.87472	Pawr(-56457),	1
chr10	108432386	108432387	10.2967	Gm25591(-4319),Gm36283(-15135),	2
chr10	108619423	108619424	10.1684	Syt1(391559),	1
chr10	108705895	108705896	12.6376	Gm5136(-5735),Syt1(305087),	2
chr10	110707509	110707510	4.28414		0
chr10	110953181	110953182	6.68036	Zdhhc17(56959),	1
chr10	111133417	111133418	8.44707	Gm22101(-4208),Rpl6l(-7566),	2
chr10	111315273	111315274	7.94251		0
chr10	111365263	111365264	5.29963		0
chr10	111544540	111544541	10.4881		0
chr10	111576139	111576140	5.87472		0
chr10	111701898	111701899	7.70769		0
chr10	111702693	111702694	6.8843		0
chr10	111820177	111820178	7.15231	Gm47866(9767),Gm37189(-9397),Gm30624(-94993),	3
chr10	111828112	111828113	16.0211	Gm47866(1832),Gm30624(-102928),	2
chr10	111835094	111835095	8.49885	Gm47866(-5150),Gm30624(-109910),	2
chr10	112929297	112929298	11.7804	Gm22507(2127),Gm26596(-796),Atxn7l3b(-296),	3
chr10	112954355	112954356	10.6543	Gm47519(5833),	1
chr10	112990904	112990905	4.89		0
chr10	113290251	113290252	10.1684		0
chr10	115263344	115263345	8.08185	Gm8942(6634),Gm22794(-5415),	2
chr10	115289049	115289050	4.89	Rab21(26545),	1
chr10	115311433	115311434	12.2123	Gm10752(4213),Rab21(4161),	2
chr10	117144829	117144830	8.47143	Frs2(3705),	1
chr10	117437224	117437225	11.7128	Gm9002(-7606),	1
chr10	117708763	117708764	11.2939	Mdm2(1995),	1
chr10	118147384	118147385	16.0722	Mdm1(-5573),	1
chr10	119011239	119011240	3.74099		0
chr10	120915310	120915311	5.28631		0
chr10	120986367	120986368	16.0722	Gm48341(14694),Lemd3(-7035),	2
chr10	121297178	121297179	9.62171	Tbc1d30(54100),	1
chr10	121450868	121450869	10.5687	Gm48591(11826),Rassf3(25479),	2
chr10	121486579	121486580	7.30921	Gm40787(2407),	1
chr10	121488841	121488842	10.2967	Gm40787(145),	1
chr10	121500260	121500261	14.0792	Gm35696(6363),Gm46204(5091),	2
chr10	123567998	123567999	13.2667	Fam19a2(-304002),	1
chr10	123842468	123842469	16.2532		0
chr10	123843923	123843924	4.4811		0
chr10	125322166	125322167	5.86756	Slc16a7(67299),	1
chr10	125951834	125951835	13.2667		0
chr10	126115591	126115592	5.86756		0
chr10	126698298	126698299	8.4617		0
chr10	127290588	127290589	2.25928	Ddit3(241),Ddit3(186),Gm4189(200),Gm20492(-2074),Mbd6(-1570),	5
chr10	127404975	127404976	14.0851	Gm23819(-583),R3hdm2(-24648),	2
chr10	127406421	127406422	9.7479	Gm23819(-2029),R3hdm2(-26094),	2
chr10	127492236	127492237	10.4881	Stac3(9450),R3hdm2(-111909),	2
chr10	127594618	127594619	4.69099	Gm16217(1930),Lrp1(26530),	2
chr10	127759448	127759449	16.8882	Rdh16f1(339),Rdh1(273),Gpr182(-7716),	3
chr10	127776206	127776207	4.89	Rdh9(180),Rdh16f1(-16419),	2
chr10	127800777	127800778	5.87472	Rdh16(375),	1
chr10	127878828	127878829	13.2667	Rdh7(9989),	1
chr10	127888913	127888914	23.1753	Sdr9c7(9605),Rdh7(-96),	2
chr10	127937195	127937196	17.9931		0
chr10	127949753	127949754	7.59764	Gm23996(3422),Gm15900(-1193),	2
chr10	128502517	128502518	10.4881	Mir6916(9513),A430046D13Rik(-3153),Myl6b(-3832),Myl6(-8372),	4
chr10	128821705	128821706	15.1907	Ormdl2(-60),Sarnp(-4372),	2
chr10	128961229	128961230	9.48198	9030616G12Rik(9968),Mettl7b(-241),	2
chr10	128965066	128965067	8.31419	9030616G12Rik(6131),Mettl7b(-4078),	2
chr11	3509884	3509885	6.68036	Selenom(4800),Inpp5j(-5063),	2
chr11	4031315	4031316	9.38143	Sec14l4(147),	1
chr11	4036069	4036070	9.05163	Sec14l4(-4607),	1
chr11	4112256	4112257	9.38143	Gm11955(-4501),Sec14l2(11159),	2
chr11	4394496	4394497	6.90685	Hormad2(46609),	1
chr11	4675895	4675896	5.54218	Ascc2(-38148),	1
chr11	4687215	4687216	16.0722		0
chr11	4697808	4697809	19.5316	Zmat5(6870),Uqcr10(6534),	2
chr11	4906272	4906273	6.71903	Thoc5(-10952),	1
chr11	5096798	5096799	13.0444	Rhbdd3(2128),Ewsr1(2468),	2
chr11	5098251	5098252	7.41878	Rhbdd3(675),Ewsr1(1015),	2
chr11	5422109	5422110	5.59052	Znrf3(22738),	1
chr11	5502548	5502549	8.11447	Gm11963(-3708),Gm11962(-7102),	2
chr11	5510024	5510025	10.4188		0
chr11	6021390	6021391	8.86732	Camk2b(44972),	1
chr11	6165619	6165620	10.4881	Rps15a-ps6(7417),Nudcd3(34796),	2
chr11	7192972	7192973	9.38143	Igfbp1(4810),Gm11985(-4403),	2
chr11	7759301	7759302	16.7422		0
chr11	7765535	7765536	13.737		0
chr11	7815819	7815820	13.2667		0
chr11	8238737	8238738	15.1907		0
chr11	8510446	8510447	24.4676	Tns3(154089),	1
chr11	12252779	12252780	3.93052	Cobl(212181),	1
chr11	12474176	12474177	7.41878	Cobl(-9216),	1
chr11	12495650	12495651	20.7199		0
chr11	12501840	12501841	6.71903		0
chr11	16701915	16701916	7.59764		0
chr11	16703461	16703462	24.3821		0
chr11	16744885	16744886	8.77425	Egfr(7318),	1
chr11	16769889	16769890	6.68036	Egfr(-17686),	1
chr11	16789663	16789664	5.54218	Egfr(-37460),	1
chr11	19019011	19019012	14.1976	Gm16141(-5194),Gm16140(-9883),Meis1(-26),	3
chr11	19987016	19987017	5.87472	Spred2(-62641),	1
chr11	20472444	20472445	5.59052		0
chr11	20492776	20492777	6.68036		0
chr11	20632103	20632104	11.551	Sertad2(-88850),	1
chr11	20862293	20862294	6.90685		0
chr11	20990790	20990791	13.6385		0
chr11	21079900	21079901	14.4298		0
chr11	21363715	21363716	3.93052	Gm12043(6685),Ugp2(7486),	2
chr11	21403020	21403021	7.97086		0
chr11	22195096	22195097	12.2123	Ehbp1(147196),	1
chr11	22856856	22856857	5.87472	9130230N09Rik(2075),Gm23772(-9988),Gm28048(125234),B3gnt2(4105),	4
chr11	22883859	22883860	17.2557	Gm28048(98231),	1
chr11	23140996	23140997	8.60527		0
chr11	23447224	23447225	15.1907	Usp34(-140329),	1
chr11	25838638	25838639	6.71903	5730522E02Rik(372125),	1
chr11	26444422	26444423	13.156	Fancl(-58287),	1
chr11	26684077	26684078	15.1907		0
chr11	28695235	28695236	15.8006		0
chr11	28906418	28906419	17.791	Efemp1(-53214),	1
chr11	29572855	29572856	7.97086	Clhc1(-24905),	1
chr11	30749071	30749072	8.47143	Gm12101(5890),Gm12100(1761),	2
chr11	30986165	30986166	4.40774	Chac2(185),Asb3(-100749),	2
chr11	31824936	31824937	6.06734	Gm12107(7724),D630024D03Rik(-412),	2
chr11	31861831	31861832	11.5886		0
chr11	33404841	33404842	5.87472	Anp32-ps(-9575),Ranbp17(108905),	2
chr11	34973733	34973734	6.8843		0
chr11	35974799	35974800	4.28209	Wwc1(5728),	1
chr11	36632379	36632380	5.28631	Tenm2(603585),	1
chr11	38075406	38075407	7.70769		0
chr11	38681443	38681444	18.5578		0
chr11	43891691	43891692	13.1921	Adra1b(9519),	1
chr11	43927605	43927606	4.40774		0
chr11	44157727	44157728	7.97086		0
chr11	45888653	45888654	12.207	Clint1(-36602),	1
chr11	45893222	45893223	19.3108	Clint1(-41171),	1
chr11	46065880	46065881	6.15531	Adam19(-9888),	1
chr11	46299129	46299130	17.7335	Cyfip2(13730),	1
chr11	47130202	47130203	4.69099	Sgcd(858767),	1
chr11	48814006	48814007	14.0792	Trim41(3347),	1
chr11	49083956	49083957	3.28151	Gm12188(4587),Ifi47(-7369),Olfr56(-105067),	3
chr11	49260019	49260020	5.87472	Mgat1(-15828),	1
chr11	50303755	50303756	5.87472	Canx(21918),	1
chr11	50379747	50379748	9.86817	Hnrnph1(-2757),	1
chr11	50714003	50714004	6.71903	Gm12199(4912),Adamts2(-111919),	2
chr11	50913530	50913531	6.70413	Zfp2(2635),	1
chr11	51263625	51263626	11.1814	Gm25082(6810),Clk4(-1895),BC049762(-579),	3
chr11	51757866	51757867	29.3369	Sar1b(5821),Sec24a(5768),	2
chr11	51767962	51767963	30.5062	Sar1b(-4275),Sec24a(-4328),	2
chr11	51777656	51777657	16.2201	Sar1b(-13969),	1
chr11	52394708	52394709	5.54218	9530068E07Rik(1720),	1
chr11	53431325	53431326	16.1251	Gdf9(-302),Uqcrq(-494),Leap2(-8155),	3
chr11	53791065	53791066	10.0242	Gm12216(68191),	1
chr11	53841618	53841619	8.77425	Gm12216(17638),	1
chr11	53889379	53889380	14.0792	Slc22a5(2281),	1
chr11	53911383	53911384	7.97086	Gm12218(-8228),Gm12217(-9193),	2
chr11	54439710	54439711	9.38143	Fnip1(-1511),	1
chr11	55093362	55093363	7.45091	Gm2a(4753),	1
chr11	57127211	57127212	9.86477	Gria1(-115824),	1
chr11	57688153	57688154	4.87384	Galnt10(-42711),	1
chr11	57999040	57999041	7.34529		0
chr11	58939022	58939023	16.2201	Hist3h2ba(9898),Rnf187(-106),	2
chr11	58979867	58979868	12.2882	Trim11(-1774),2310058D17Rik(-1817),	2
chr11	59432633	59432634	10.1684	Snap47(18553),	1
chr11	59543560	59543561	9.86477	Nlrp3(-1992),	1
chr11	59918294	59918295	7.97086	1810063I02Rik(3205),	1
chr11	60044944	60044945	6.8843	Pemt(1545),	1
chr11	60110444	60110445	9.01644	4930412M03Rik(4786),Rai1(-5431),	2
chr11	60300458	60300459	8.77425	Gm27711(2366),Tom1l2(52447),	2
chr11	60402176	60402177	10.1684	Atpaf2(16281),	1
chr11	60933615	60933616	8.67071	Map2k3(-1582),Map2k3os(-1748),	2
chr11	60935748	60935749	5.87765	Map2k3(-3715),Map2k3os(-3881),	2
chr11	60942828	60942829	9.62171	Map2k3(-10795),	1
chr11	61378921	61378922	40.8734	Slc47a1(-576),	1
chr11	61867007	61867008	5.87472	Gm26964(-1532),A530017D24Rik(1051),	2
chr11	62431794	62431795	9.38143	Ncor1(26747),	1
chr11	62495065	62495066	19.3845	Gm12278(-12268),Pigl(-36605),	2
chr11	63878819	63878820	8.11447		0
chr11	63888325	63888326	3.05175	Hs3st3b1(33965),	1
chr11	63976961	63976962	9.38143	Cox10(102507),	1
chr11	65754418	65754419	9.00708	Map2k4(33879),	1
chr11	67239031	67239032	5.87472	Myh4(-1002),Myhas(-1458),	2
chr11	68865205	68865206	12.5752	Ndel1(6653),	1
chr11	69092467	69092468	4.35317	Per1(2750),Vamp2(-3977),	2
chr11	69094895	69094896	16.4792	Per1(322),Vamp2(-6405),	2
chr11	69098928	69098929	11.4696	Per1(-3711),	1
chr11	69114817	69114818	12.1252	Hes7(5587),9130213A22Rik(7772),	2
chr11	69226230	69226231	7.70769	Gucy2e(10806),	1
chr11	69323832	69323833	6.06734	Kcnab3os(8290),Kcnab3(2426),Trappc1(148),Cntrob(-57),	4
chr11	70092548	70092549	3.75717	Asgr2(96),	1
chr11	70405056	70405057	5.06222	Pelp1(4975),	1
chr11	70473922	70473923	14.4563		0
chr11	70678462	70678463	6.4837	Camta2(9643),Spag7(-9046),	2
chr11	71004607	71004608	6.5833	Gm22297(-7963),Dhx33(-170),	2
chr11	72280666	72280667	3.75717	n-R5s70(350),	1
chr11	72281691	72281692	13.2667	n-R5s70(-675),	1
chr11	72397266	72397267	5.34656	Smtnl2(14447),Mir6338(-8510),	2
chr11	72683584	72683585	6.44762	Ankfy1(6422),Ube2g1(-76301),	2
chr11	73139195	73139196	9.05163	Haspin(-901),Itgae(-48612),	2
chr11	75052059	75052060	5.87472	Smg6(-126236),	1
chr11	75462261	75462262	7.36353	Mir22(1455),Tlcd2(-546),Mir22hg(-722),Wdr81(-7544),	4
chr11	75494928	75494929	13.1921	Prpf8(-8112),	1
chr11	76612696	76612697	5.87472	Gm26780(1771),Abr(9618),	2
chr11	76974817	76974818	3.32157	Gm22611(-731),Blmh(-50008),	2
chr11	77098509	77098510	7.73417	Gm12344(9671),Efcab5(90459),	2
chr11	77357993	77357994	10.2967	Ssh2(-141706),	1
chr11	77418224	77418225	5.83383	Ssh2(-201937),	1
chr11	78038441	78038442	7.59764	Flot2(-510),Dhrs13(-6161),Dhrs13os(-5776),	3
chr11	78137828	78137829	19.3845	Fam222b(-43168),	1
chr11	78427800	78427801	19.3845	Slc13a2(-5583),	1
chr11	78498682	78498683	6.01539	Sebox(4765),Vtn(409),Sarm1(-928),	3
chr11	78540546	78540547	15.0062	Ift20(-4185),Tnfaip1(-4214),	2
chr11	78982485	78982486	6.15221	Lgals9(2461),	1
chr11	79560890	79560891	13.1921	Nf1(-221197),	1
chr11	79746471	79746472	5.31128		0
chr11	79763818	79763819	4.87384		0
chr11	79792913	79792914	12.2882	9130204K15Rik(79481),	1
chr11	79867061	79867062	5.86756	9130204K15Rik(5333),	1
chr11	80081931	80081932	7.94251	Atad5(7469),Crlf3(-940),	2
chr11	80190417	80190418	6.90685	Rnf135(-6566),	1
chr11	80618699	80618700	8.77425	Myo1d(161326),	1
chr11	80784413	80784414	14.1151	Myo1d(-4388),	1
chr11	82857401	82857402	7.71782	Rffl(13809),	1
chr11	82888653	82888654	8.31419	Fndc8(3471),Rad51d(1961),	2
chr11	83562681	83562682	10.1684		0
chr11	83578556	83578557	9.05163	E230016K23Rik(3500),Ccl9(80),	2
chr11	83583505	83583506	3.74099	Ccl6(9582),E230016K23Rik(-1449),Ccl9(-4869),	3
chr11	83720862	83720863	23.1751		0
chr11	83878731	83878732	6.39744	Hnf1b(-28668),	1
chr11	83885418	83885419	24.9995	Hnf1b(-35355),	1
chr11	84033917	84033918	11.2939	Synrg(-69489),	1
chr11	84053700	84053701	10.9878	Dusp14(15561),	1
chr11	84353532	84353533	12.1252	Acaca(-223860),	1
chr11	86581675	86581676	2.91719	Mir21a(2483),	1
chr11	86596404	86596405	6.71903	Vmp1(87432),	1
chr11	86953356	86953357	4.87384	Ypel2(40351),	1
chr11	87002421	87002422	4.69099	Gm22387(-5158),Ypel2(-8714),	2
chr11	87689510	87689511	7.45091	Gm25968(5071),Rnf43(-26788),	2
chr11	88882374	88882375	12.4154		0
chr11	89007723	89007724	7.15231	Trim25(-8347),	1
chr11	89459619	89459620	11.4163	Ankfn1(318034),	1
chr11	90000881	90000882	8.11911	Pctp(2013),	1
chr11	90231793	90231794	11.0104	Gm45883(-43685),Gm45716(-44110),	2
chr11	90240876	90240877	18.3357	Mmd(8580),Gm45883(-52768),Gm45716(-53193),	3
chr11	90260406	90260407	8.47143	Mmd(-10950),Gm45883(-72298),	2
chr11	90667530	90667531	18.1277	Tom1l1(20836),	1
chr11	94149182	94149183	4.85679	B230206L02Rik(-15697),	1
chr11	94389099	94389100	9.62171	Abcc3(3898),	1
chr11	95462385	95462386	10.6543	Gm11522(336),Spop(-48305),	2
chr11	95724524	95724525	4.89	B130006D01Rik(-937),Zfp652(-11851),	2
chr11	97142507	97142508	17.5462	Mir7235(3912),Tbkbp1(8988),	2
chr11	97241452	97241453	6.70413	Npepps(39186),	1
chr11	97331473	97331474	18.3417	Gm11594(-8984),	1
chr11	97380397	97380398	5.67122	Socs7(-17846),	1
chr11	97737935	97737936	11.9767	Mir8102(6962),Pip4k2b(6769),	2
chr11	98356736	98356737	17.7759	Stard3(1632),1700003D09Rik(1547),Ppp1r1b(-8332),	3
chr11	98564268	98564269	6.68036		0
chr11	98755109	98755110	7.63748	Thra(-14471),	1
chr11	98775377	98775378	6.71903	Nr1d1(-44),	1
chr11	98783489	98783490	10.2967	Nr1d1(-8156),	1
chr11	98829562	98829563	6.72174	Rapgefl1(7223),Casc3(-24657),	2
chr11	99063959	99063960	6.97504		0
chr11	99066100	99066101	20.8416	Tns4(23206),	1
chr11	99067780	99067781	8.89638	Tns4(21526),	1
chr11	99114109	99114110	8.47143		0
chr11	99314682	99314683	5.67122	Krt25(8269),Gm12358(-8542),	2
chr11	99448976	99448977	4.52337		0
chr11	99491287	99491288	7.70769	Krt23(1850),	1
chr11	100821717	100821718	6.68036	Stat5b(29007),	1
chr11	100828909	100828910	5.4279	Stat5b(21815),	1
chr11	100848290	100848291	8.77425	Stat5b(2434),	1
chr11	100916639	100916640	5.87472	Stat3(22901),	1
chr11	100938332	100938333	17.2671	Stat3(1208),	1
chr11	101083493	101083494	12.2123	Mlx(3784),Coasy(-928),Hsd17b1(-5082),	3
chr11	101364676	101364677	7.15231	G6pc(2885),	1
chr11	101367576	101367577	6.71903	G6pc(-15),	1
chr11	101379001	101379002	14.9956		0
chr11	101783794	101783795	5.36985	Etv4(1577),	1
chr11	102486939	102486940	20.4854	Gm11628(5670),Gpatch8(69453),	2
chr11	102495953	102495954	6.23835	Gm11628(-3344),Gpatch8(60439),	2
chr11	103006308	103006309	6.68036	Mir6931(-6387),Dcakd(22025),Gm26668(-142971),	3
chr11	103006941	103006942	7.70769	Mir6931(-7020),Dcakd(21392),Gm26668(-143604),	3
chr11	103028482	103028483	4.69099	Nmt1(-292),Dcakd(-149),Gm26668(-165145),	3
chr11	103051619	103051620	7.70769	Nmt1(-23429),Gm26668(-188282),	2
chr11	104407505	104407506	8.44707	Kansl1(61356),	1
chr11	104440382	104440383	12.0169	Kansl1(28479),	1
chr11	105749465	105749466	12.1252	Tanc2(-159479),	1
chr11	105905737	105905738	29.0998	Tanc2(-315751),	1
chr11	106216393	106216394	11.2939	Ddx42(533),Ccdc47(-49),	2
chr11	106515258	106515259	12.6376	Tex2(98165),	1
chr11	106777161	106777162	12.0385	Gm25994(6110),Mir3064(5598),Polg2(2376),	3
chr11	106842182	106842183	16.8882	Smurf2(78533),	1
chr11	107241825	107241826	4.69099	Pitpnc1(228874),	1
chr11	107270716	107270717	7.30921	Pitpnc1(199983),	1
chr11	107376439	107376440	8.47143	Pitpnc1(94260),	1
chr11	107392816	107392817	20.64	Gm11712(-5833),Pitpnc1(77883),	2
chr11	107428315	107428316	4.89	Gm11714(-39),Pitpnc1(42384),	2
chr11	107431373	107431374	11.2529	Gm11714(-3097),Pitpnc1(39326),	2
chr11	107560075	107560076	16.0722	Helz(-12145),	1
chr11	108256868	108256869	10.3759	Prkca(87060),	1
chr11	108385469	108385470	12.2123	Gm11656(-7592),Apoh(-42115),	2
chr11	108858179	108858180	14.0792	Cep112(-432987),	1
chr11	109144515	109144516	7.41878	E030025P04Rik(-146),	1
chr11	109545418	109545419	10.9878	Arsg(-72044),	1
chr11	109706295	109706296	6.06734	Fam20a(15984),	1
chr11	110010888	110010889	4.52894		0
chr11	110060207	110060208	13.6385	Abca8a(35771),	1
chr11	110094476	110094477	7.97086	Abca8a(1502),	1
chr11	110379892	110379893	6.24679		0
chr11	110463310	110463311	16.1251	Map2k6(-64188),	1
chr11	111444936	111444937	13.6385		0
chr11	111997179	111997180	22.6551		0
chr11	113709023	113709024	11.5225	Cpsf4l(994),	1
chr11	113731300	113731301	13.4294	Cdc42ep4(20581),	1
chr11	115167033	115167034	11.5886	Slc9a3r1(-3692),	1
chr11	115450304	115450305	4.28414	Mir3968(-2244),Trim80(-9759),	2
chr11	115697202	115697203	6.4837	Grb2(11395),	1
chr11	116027899	116027900	7.70769	Unk(2423),H3f3b(63),	2
chr11	116087151	116087152	6.4837	Wbp2(-156),Unc13d(-9190),	2
chr11	116100728	116100729	12.5752		0
chr11	116203364	116203365	8.77425	Ten1(-4509),Acox1(-4319),	2
chr11	116491952	116491953	14.0792	Prpsap1(2250),	1
chr11	117083641	117083642	20.9886	Gm24323(2195),Mir6516(-6293),Gm26083(-6398),Snhg20(-7633),	4
chr11	117087669	117087670	10.1684	Gm11730(9398),Gm24323(-1833),	2
chr11	117568771	117568772	4.52337		0
chr11	117729681	117729682	6.4837	Tnrc6c(-75392),	1
chr11	117959458	117959459	5.3152		0
chr11	118248779	118248780	7.34529	Cyth1(-187),	1
chr11	118250915	118250916	8.01452	Cyth1(-2323),	1
chr11	118454083	118454084	8.67071	Gm11747(912),	1
chr11	119558155	119558156	5.34656	Gm11762(-9525),	1
chr11	119642238	119642239	5.54218	Gm11761(4392),Rptor(-39333),	2
chr11	119833391	119833392	2.88038	Rptoros(974),Rptor(-230486),	2
chr11	120677218	120677219	6.72662	Aspscr1(-4245),	1
chr11	120898136	120898137	5.09014	Ccdc57(34736),	1
chr11	120984983	120984984	7.45091	Csnk1d(6347),	1
chr11	121328567	121328568	7.45091	Wdr45b(25878),	1
chr11	121332078	121332079	10.4881	Wdr45b(22367),	1
chr12	3282678	3282679	3.75717	Rab10(27291),	1
chr12	7816720	7816721	3.75717	Gm32828(43046),	1
chr12	7910208	7910209	18.7885		0
chr12	7950468	7950469	18.1277	Gm48633(-407),	1
chr12	7958146	7958147	8.11447	Gm48633(-8085),	1
chr12	8020993	8020994	13.737		0
chr12	8205824	8205825	14.8576	Ldah(2283),Gm33037(3341),	2
chr12	8433018	8433019	5.87472		0
chr12	8507480	8507481	12.4582	5033421B08Rik(3721),Rhob(-7471),	2
chr12	8535020	8535021	14.592	Slc7a15(64046),5033421B08Rik(-23819),	2
chr12	8811738	8811739	6.50975		0
chr12	8829857	8829858	13.8391		0
chr12	8882482	8882483	13.737	9930038B18Rik(10991),	1
chr12	9598497	9598498	4.89		0
chr12	13668684	13668685	4.87384	Gm35890(169),	1
chr12	13703186	13703187	9.05163		0
chr12	15704647	15704648	8.86732	Gm4804(-98235),	1
chr12	16042458	16042459	12.4582		0
chr12	16875463	16875464	15.25		0
chr12	16877939	16877940	9.38143		0
chr12	17426056	17426057	8.47143	Nol10(-77598),	1
chr12	17496012	17496013	10.4881		0
chr12	17507213	17507214	11.2529		0
chr12	25013316	25013317	7.45091	Kidins220(-38391),	1
chr12	25140422	25140423	9.45372		0
chr12	25143650	25143651	6.68036	Gm36287(7265),	1
chr12	25265742	25265743	12.2123		0
chr12	25310462	25310463	13.2667	Gm36723(-6522),Gm47713(-5849),	2
chr12	25381901	25381902	4.89	Gm36723(-77961),	1
chr12	26316463	26316464	12.2123	Rnf144a(98791),	1
chr12	26400986	26400987	10.1684	Rnf144a(14268),	1
chr12	26460364	26460365	17.2557	Cmpk2(8840),Rsad2(-3912),	2
chr12	28038310	28038311	5.09014		0
chr12	28899380	28899381	4.89		0
chr12	28910699	28910700	16.2201	Gm31508(-470),	1
chr12	29079045	29079046	11.551		0
chr12	29291077	29291078	3.74099		0
chr12	30198398	30198399	10.9878	Sntg2(174977),	1
chr12	30200603	30200604	3.75717	Sntg2(172772),	1
chr12	30214934	30214935	10.1684	Sntg2(158441),	1
chr12	30241100	30241101	3.53582	Sntg2(132275),	1
chr12	30340989	30340990	8.47143	Sntg2(32386),	1
chr12	30943668	30943669	10.5687	Sh3yl1(-32000),	1
chr12	31501582	31501583	13.2249	Gm29541(-837),Cbll1(-1966),	2
chr12	31539721	31539722	17.2557	Slc26a4(20248),	1
chr12	32306629	32306630	7.45091		0
chr12	32488355	32488356	13.1921	Gm17820(-937),	1
chr12	32709309	32709310	9.05163	Gm18726(852),	1
chr12	32764458	32764459	16.1364		0
chr12	32768614	32768615	19.3845		0
chr12	32961360	32961361	9.38143	Sypl(-7469),4933406C10Rik(-7571),	2
chr12	34194323	34194324	6.68036	Hdac9(722772),	1
chr12	34989657	34989658	20.5806	Prps1l1(-4896),	1
chr12	35187221	35187222	3.53582	Mir680-3(7676),	1
chr12	35418125	35418126	7.15231		0
chr12	35663256	35663257	6.61644	Gm34047(-60712),	1
chr12	35667992	35667993	9.55891	Gm34047(-65448),	1
chr12	37241435	37241436	12.0385	Agmo(206),	1
chr12	37257243	37257244	14.8576	Agmo(-15602),	1
chr12	39372798	39372799	13.2667		0
chr12	39955912	39955913	11.2529	AC134468.1(-5280),	1
chr12	40027187	40027188	10.1338	Arl4a(10838),	1
chr12	40223446	40223447	15.5346	Gm47954(2336),Gm7008(-688),Mir1938(-635),Ifrd1(25058),	4
chr12	40501247	40501248	6.24679	Dock4(-55295),	1
chr12	40521913	40521914	6.90685	Dock4(-75961),	1
chr12	40574178	40574179	7.61555	Dock4(-128226),	1
chr12	40576889	40576890	12.2123	Dock4(-130937),	1
chr12	41436227	41436228	11.2939	Immp2l(-412137),	1
chr12	43274471	43274472	6.68036		0
chr12	44274318	44274319	10.1338	Pnpla8(-52948),Gm47096(-5200),	2
chr12	45211353	45211354	13.1921		0
chr12	50524210	50524211	6.00165	Prkd1(124888),	1
chr12	51470941	51470942	3.53582		0
chr12	51687357	51687358	10.4881	Ap4s1(3676),Strn3(4540),	2
chr12	52464794	52464795	6.4837		0
chr12	52471726	52471727	23.1753	Gm35135(8883),	1
chr12	52475069	52475070	10.4881	Gm35135(5540),	1
chr12	54453662	54453663	12.2123		0
chr12	54549865	54549866	6.8843		0
chr12	54959811	54959812	10.593	Gm27014(3253),Baz1a(54537),	2
chr12	55416372	55416373	8.67071	Psma6(-32150),	1
chr12	55440582	55440583	5.87472		0
chr12	55488953	55488954	8.92317	Gm36634(8768),Nfkbia(3694),	2
chr12	56288770	56288771	12.4582		0
chr12	56769612	56769613	11.2583	Slc25a21(427860),	1
chr12	57197541	57197542	4.40774	Slc25a21(-69),	1
chr12	59105999	59106000	12.4582	Mia2(-10200),	1
chr12	70225977	70225978	5.87472	F730035M05Rik(1864),Pygl(5511),	2
chr12	70233796	70233797	6.71903	F730035M05Rik(-5955),Pygl(-2308),	2
chr12	70720445	70720446	4.89		0
chr12	70758402	70758403	36.4335	Gm40437(66943),	1
chr12	70913545	70913546	6.70413	Gm10457(-1286),Gm46355(-1394),	2
chr12	71015801	71015802	7.66123	Arid4a(189),3110056K07Rik(31),	2
chr12	71355415	71355416	15.6661	Gm40438(26),	1
chr12	71719250	71719251	9.86477	Gm22959(5402),	1
chr12	71836605	71836606	5.06741	Daam1(-5527),	1
chr12	71934339	71934340	10.0159	Daam1(-103261),	1
chr12	71936675	71936676	7.73417	Daam1(-105597),	1
chr12	71997179	71997180	5.87472		0
chr12	72285434	72285435	12.1252	Rtn1(123620),	1
chr12	72490276	72490277	4.89	Lrrc9(-48410),	1
chr12	72649441	72649442	7.70769	Gm4756(220),	1
chr12	72664031	72664032	11.2529	Dhrs7(878),	1
chr12	72741653	72741654	5.86756	Gm48143(-71),	1
chr12	73091058	73091059	9.86477		0
chr12	73868602	73868603	5.87472	Gm15283(81212),	1
chr12	73884064	73884065	8.47143	Gm15283(65750),	1
chr12	75453615	75453616	7.45091	Ppp2r5e(142630),	1
chr12	75473225	75473226	8.44707	Ppp2r5e(123020),	1
chr12	76194857	76194858	6.4837		0
chr12	76431444	76431445	8.77425	Ppp1r36(-13906),	1
chr12	77061530	77061531	7.66123		0
chr12	77498327	77498328	4.69099		0
chr12	77929868	77929869	14.0792		0
chr12	78047989	78047990	5.06222		0
chr12	78206415	78206416	28.2021	Gm6657(-12173),	1
chr12	78210053	78210054	6.71903		0
chr12	78215521	78215522	12.7003		0
chr12	78919518	78919519	13.2667		0
chr12	79352497	79352498	4.28414	Rad51b(-55215),	1
chr12	79481796	79481797	3.93052	Rad51b(-184514),	1
chr12	79541587	79541588	7.70769	Rad51b(-244305),	1
chr12	79599283	79599284	7.70769	Rad51b(-302001),	1
chr12	79675539	79675540	13.2667	Rad51b(-378257),	1
chr12	80114483	80114484	9.23785	1300014J16Rik(1380),Gm26669(-6449),Zfp36l1(-1470),	3
chr12	80145559	80145560	4.28414		0
chr12	80182042	80182043	19.3845	Gm47765(9386),Actn1(78329),	2
chr12	80325041	80325042	6.12131		0
chr12	80399303	80399304	11.0104	CT030161.1(-7566),Scarna3b(-7552),Mir1843a(-7626),Dcaf5(37298),	4
chr12	80654831	80654832	12.1252	Gm47874(-5620),Slc39a9(-10948),	2
chr12	80829069	80829070	27.5825	Susd6(-38559),	1
chr12	80832499	80832500	6.71903	Susd6(-41989),	1
chr12	80844238	80844239	8.77425	Susd6(-53728),	1
chr12	80929026	80929027	8.77425	1700052I22Rik(-4577),	1
chr12	80930433	80930434	5.87472	1700052I22Rik(-5984),	1
chr12	80968110	80968111	10.8846	Slc10a1(595),	1
chr12	81188625	81188626	10.9878		0
chr12	81189873	81189874	20.5806		0
chr12	81836387	81836388	6.71903	Gm47080(-8588),	1
chr12	81856866	81856867	8.77425	Pcnx(3157),	1
chr12	81943732	81943733	14.0792	Pcnx(-83709),	1
chr12	82880891	82880892	9.05163	Rgs6(-292599),	1
chr12	82883309	82883310	8.47143	Rgs6(-295017),	1
chr12	83055792	83055793	12.2882	Rgs6(-467500),	1
chr12	83329140	83329141	12.237	Dpf3(158576),	1
chr12	83579288	83579289	16.0722	Zfyve1(17934),	1
chr12	83592107	83592108	11.2583	Zfyve1(5115),	1
chr12	83855554	83855555	4.28414	Gm47748(-7504),Numb(66380),	2
chr12	83915039	83915040	2.88038	Numb(6895),	1
chr12	83923409	83923410	8.77425	Numb(-1475),	1
chr12	84032933	84032934	6.71903	Gm49366(6002),Acot4(5446),Gm47943(-9125),	3
chr12	84052915	84052916	14.4563	Acot3(-771),4732463B04Rik(892),Gm49366(-13980),	3
chr12	84174602	84174603	13.1921	Elmsan1(44279),	1
chr12	84385070	84385071	31.0922	Entpd5(23959),	1
chr12	84506988	84506989	13.737	Lin52(-55566),	1
chr12	84947955	84947956	12.4582	Arel1(22945),	1
chr12	84979360	84979361	23.1753	Fcf1(-8463),Arel1(-8460),	2
chr12	85105008	85105009	21.9223	Dlst(5825),Gm38355(-2661),Prox2(5751),	3
chr12	85823067	85823068	18.6299	Ttll5(1592),Erg28(1483),	2
chr12	86539793	86539794	13.1921		0
chr12	86868048	86868049	10.9878		0
chr12	86905032	86905033	9.75064		0
chr12	87348226	87348227	10.4881	Sptlc2(40129),	1
chr12	87385295	87385296	3.93052	Gm48873(9149),Sptlc2(3060),	2
chr12	87391542	87391543	18.3417	Gm48873(2902),Sptlc2(-3187),	2
chr12	90202815	90202816	6.12131	Nrxn3(-1479939),	1
chr12	90932337	90932338	9.03862	Gm47688(6045),4930544I03Rik(37461),	2
chr12	94421828	94421829	6.70413		0
chr12	94862848	94862849	11.1751		0
chr12	95631200	95631201	11.2939		0
chr12	98521627	98521628	7.97086	Gm40893(2217),Kcnk10(56683),	2
chr12	98525225	98525226	2.1368	Gm40893(-1381),Kcnk10(53085),	2
chr12	98834003	98834004	7.59764	A930040O22Rik(-2190),Eml5(67481),	2
chr12	98872964	98872965	6.24679	Eml5(28520),	1
chr12	98965545	98965546	7.70769	Ttc8(-44971),	1
chr12	99234644	99234645	8.11911	Foxn3(328938),	1
chr12	99336538	99336539	6.30373	3300002A11Rik(4616),Foxn3(227044),	2
chr12	100343716	100343717	7.34529	Ttc7b(177110),	1
chr12	100778783	100778784	7.97086	Dglucy(274),Gm25801(-9655),	2
chr12	100935037	100935038	9.86817	A630072L19Rik(6705),Ccdc88c(94019),	2
chr12	101935413	101935414	7.94251	Atxn3(22833),	1
chr12	102633645	102633646	5.87472	Itpk1(71285),	1
chr12	102819707	102819708	14.9779	Btbd7(58764),	1
chr12	103312048	103312049	12.7647	Gm29508(2721),Fam181a(-1073),	2
chr12	103636077	103636078	9.38143	Gm18501(5992),Serpina10(-4633),	2
chr12	103660126	103660127	10.1684	Serpina6(-2914),	1
chr12	103963467	103963468	16.1425	Serpina1e(-4492),	1
chr12	104002867	104002868	5.68277	Serpina9(10888),Gm28577(-6288),	2
chr12	104105935	104105936	23.6399	Serpina3a(6789),Gm23289(3348),Serpina5(-4822),	3
chr12	104107074	104107075	9.7479	Serpina3a(5650),Gm23289(2209),Serpina5(-5961),	3
chr12	104847364	104847365	14.7605	Clmn(17712),	1
chr12	109527720	109527721	7.97086	Gm27528(4722),Gm27528(3172),	2
chr12	109799039	109799040	13.1921		0
chr12	110024456	110024457	13.1921	Gm34667(-583),	1
chr12	110203815	110203816	5.72258		0
chr12	110230553	110230554	9.75064	4930425K24Rik(5939),Gm40576(5809),	2
chr12	111050495	111050496	11.2583	Rcor1(-11144),	1
chr12	111114682	111114683	4.52894	Rcor1(-75331),	1
chr12	111525066	111525067	10.2967		0
chr12	111535342	111535343	5.29963	Snora28(5599),Eif5(2674),	2
chr12	112094383	112094384	5.06222		0
chr12	112559786	112559787	7.34529		0
chr12	112587754	112587755	24.3132	Inf2(1030),	1
chr12	112829683	112829684	7.70769	Cdca4(-260),	1
chr12	116739929	116739930	4.87384	Ptprn2(-254209),	1
chr12	117385531	117385532	14.592		0
chr12	117721932	117721933	27.6594	Gm18955(2040),Rapgef5(-205453),	2
chr12	118112818	118112819	12.237	Dnah11(86225),	1
chr12	118186911	118186912	7.97086	Dnah11(12132),	1
chr12	118367566	118367567	18.7333		0
chr12	118403936	118403937	5.67122		0
chr13	3646062	3646063	12.2123	Gm23084(2475),Asb13(-12030),	2
chr13	3659685	3659686	14.4563		0
chr13	3891616	3891617	3.75717	Gm47813(8632),Net1(26604),	2
chr13	4056344	4056345	11.1751	Akr1c14(-7333),	1
chr13	4206335	4206336	13.5924		0
chr13	4234036	4234037	4.89	Akr1c19(-5336),	1
chr13	4429177	4429178	7.59764	Akr1c6(5129),	1
chr13	4431316	4431317	5.67122	Akr1c6(2990),	1
chr13	5803929	5803930	5.67122		0
chr13	5870007	5870008	10.2967	Klf6(-8525),	1
chr13	7348582	7348583	2.90847		0
chr13	7415371	7415372	15.1907		0
chr13	9013696	9013697	6.5902	Gm36264(62755),	1
chr13	9017386	9017387	14.1811	Gm36264(59065),	1
chr13	9076070	9076071	5.06222	Gm36264(381),	1
chr13	9107281	9107282	6.68036	Gm23553(2024),Larp4b(-13400),	2
chr13	9129085	9129086	4.63667	Larp4b(-35204),	1
chr13	9181423	9181424	8.47143		0
chr13	9223124	9223125	6.90685	Gm8784(413),	1
chr13	9749997	9749998	5.87472	Gm47826(6882),Zmynd11(15333),	2
chr13	12455977	12455978	5.67122	Lgals8(8967),	1
chr13	16270057	16270058	13.5831	Gm48491(7781),	1
chr13	16281880	16281881	7.97086	Gm48491(-4042),	1
chr13	16316863	16316864	21.3207		0
chr13	16575370	16575371	4.28414		0
chr13	16630414	16630415	11.2939	Gm7537(9076),	1
chr13	16759456	16759457	20.9886		0
chr13	17717436	17717437	7.15231	Cdk13(87661),Gm48621(-7572),	2
chr13	17719884	17719885	6.24679	Cdk13(85213),	1
chr13	21025033	21025034	15.1907	Aoah(-230920),	1
chr13	21712887	21712888	5.87472	Hist1h2bm(9157),Hist1h2aj(8921),Gm44357(8546),Hist1h3h(4772),Gm44367(3917),Hist1h2ai(3535),Hist1h2bl(3256),	7
chr13	23517364	23517365	4.89	n-TStga1(778),	1
chr13	23543620	23543621	13.6385	Hist1h1d(9642),Hist1h4f(8028),Hist1h3f(432),Hist1h2bh(-228),Hist1h3g(-8198),Gm44297(-9366),Hist1h2af(-9714),	7
chr13	23563449	23563450	4.28414	Hist1h2bg(7947),Gm44394(7277),Hist1h2ae(7771),Hist1h3e(-1080),	4
chr13	23711659	23711660	7.70769	Hfe(-805),	1
chr13	23808231	23808232	7.34529	Slc17a2(-1238),Gm11337(-3632),	2
chr13	23827410	23827411	4.89		0
chr13	24047759	24047760	10.1338	Carmil1(233036),	1
chr13	24547044	24547045	9.62265		0
chr13	24943015	24943016	32.476	Gpld1(137),9330162012Rik(-5614),Aldh5a1(-5354),	3
chr13	24947426	24947427	17.2984	Gpld1(-4274),Aldh5a1(-9765),	2
chr13	26991667	26991668	13.6385	Gm47888(66355),	1
chr13	30235301	30235302	6.90685	Mboat1(-98812),	1
chr13	30385380	30385381	14.8696		0
chr13	31054427	31054428	14.8576		0
chr13	31055520	31055521	3.93052		0
chr13	31477305	31477306	22.3893		0
chr13	31481637	31481638	19.8597		0
chr13	31486586	31486587	11.2583		0
chr13	31541054	31541055	9.86477		0
chr13	31578672	31578673	19.3845	1700018A04Rik(47120),	1
chr13	31955403	31955404	5.06222	Gmds(383337),	1
chr13	32763227	32763228	18.1277	Gm27342(-5025),Mylk4(20727),	2
chr13	32764435	32764436	4.50444	Gm27342(-6233),Mylk4(19519),	2
chr13	32811821	32811822	12.1252	D930007J09Rik(-8972),Wrnip1(-9783),	2
chr13	34112602	34112603	8.11447	Gm47076(7099),4930447K03Rik(670),	2
chr13	34275033	34275034	9.05163	Gm24530(2219),Slc22a23(70149),	2
chr13	34550978	34550979	9.7479		0
chr13	34630458	34630459	6.68036	Pxdc1(23028),	1
chr13	34653523	34653524	5.29963	Gm15908(-600),Pxdc1(-37),	2
chr13	34665299	34665300	8.77425	Gm15908(-12376),	1
chr13	34738270	34738271	5.09014	Fam50b(-3420),	1
chr13	35380341	35380342	14.8696		0
chr13	35963726	35963727	7.41878	Ppp1r3g(-4887),Gm30127(1282),	2
chr13	35994119	35994120	14.0792	Gm48770(1334),Gm18132(-1987),Tmed10-ps(-2599),Lyrm4(123407),	4
chr13	36019465	36019466	12.1252	Gm48765(170258),Lyrm4(98061),	2
chr13	36460513	36460514	16.0211	Gm48763(-1233),Fars2(-343101),	2
chr13	36497606	36497607	13.5924	Fars2(-380194),	1
chr13	36578070	36578071	13.1921	4933436N17Rik(5456),Gm48767(-2136),Fars2(-460658),	3
chr13	37298839	37298840	27.0642		0
chr13	37563086	37563087	12.7647	Gm47751(1886),	1
chr13	37619988	37619989	8.44424	Gm40915(7615),	1
chr13	37644937	37644938	7.45091	Gm40916(3299),	1
chr13	37677041	37677042	9.03862	Gm49350(9384),AI463229(-9307),	2
chr13	37761864	37761865	11.0104	Gm31600(-116),	1
chr13	37847822	37847823	5.87472	Rreb1(-69422),	1
chr13	38320611	38320612	10.5687	Gm47990(-85),	1
chr13	38497054	38497055	7.59764	Bmp6(-151947),	1
chr13	38528860	38528861	16.0211	Gm48056(7820),Gm31834(-1457),Txndc5(-36),	3
chr13	39440605	39440606	5.87472	Gm47348(-40),	1
chr13	40841652	40841653	23.6962	Gm35160(5087),Gm7201(-2996),	2
chr13	40848073	40848074	5.87472	Gm35160(-1334),Gm7201(-9417),	2
chr13	40855413	40855414	11.2939	Gcnt2(4341),Gm35160(-8674),	2
chr13	40875566	40875567	9.05163	Gm48192(-1377),Mir5124a(-9775),Gcnt2(-15812),	3
chr13	40913744	40913745	14.8576	Gm48188(-1537),Gm31683(4151),Gcnt2(-53990),	3
chr13	40921509	40921510	11.2529	Gm48188(-9302),Gm31683(-3614),Gcnt2(-61755),	3
chr13	40971389	40971390	12.7076	A730081D07Rik(29762),	1
chr13	41008429	41008430	13.737	Tmem14c(7863),Pak1ip1(-7406),A730081D07Rik(-7278),	3
chr13	41148261	41148262	7.97086	Sycp2l(-33954),	1
chr13	41828490	41828491	9.86477	Adtrp(19194),	1
chr13	42298527	42298528	12.2951	Gm47118(6464),Edn1(2949),	2
chr13	42370129	42370130	12.1252		0
chr13	42724185	42724186	10.8194	Phactr1(-43562),	1
chr13	43478568	43478569	10.0159	Ranbp9(2714),	1
chr13	43547011	43547012	5.67122	Mcur1(13180),	1
chr13	44306530	44306531	5.09014		0
chr13	44339193	44339194	12.4154		0
chr13	46056322	46056323	13.4381	Gm45949(4275),	1
chr13	46885307	46885308	15.1515	Gm48250(-4280),Kif13a(44560),	2
chr13	47150172	47150173	5.83383	Gm48581(4836),A930002C04Rik(-1502),Rnf144b(-27516),	3
chr13	47173064	47173065	6.72174	Rnf144b(-50408),	1
chr13	47250485	47250486	9.45372		0
chr13	48872139	48872140	14.0792	Phf2os1(-1027),Phf2(-1020),	2
chr13	48982652	48982653	12.1252		0
chr13	49480225	49480226	8.86732	Cenpp(172560),	1
chr13	51073302	51073303	3.75717		0
chr13	51095029	51095030	8.08185	Spin1(5851),	1
chr13	52022686	52022687	4.27388	Gm37872(-759),	1
chr13	52125222	52125223	3.77037		0
chr13	52153319	52153320	9.86477		0
chr13	52176763	52176764	15.6661	Gm48199(3648),	1
chr13	52183879	52183880	9.7479	Gm48199(-3468),	1
chr13	52766461	52766462	17.791	BB123696(-9256),	1
chr13	52822301	52822302	5.99031		0
chr13	52831606	52831607	17.351		0
chr13	52892182	52892183	9.5679	Auh(37499),	1
chr13	52974860	52974861	14.1151	Nfil3(6213),	1
chr13	52976372	52976373	7.18033	Nfil3(4701),	1
chr13	52976911	52976912	7.62804	Nfil3(4162),	1
chr13	52980435	52980436	11.9162	Nfil3(638),	1
chr13	52981676	52981677	4.3089	Nfil3(-603),	1
chr13	53018150	53018151	11.2529	Gm33424(-1948),	1
chr13	56353584	56353585	14.9779	Gm10782(9316),	1
chr13	56647779	56647780	3.53582		0
chr13	56756203	56756204	10.3759	Gm45623(-2376),	1
chr13	58181963	58181964	4.28414	Gm48357(9355),Ubqln1(33690),	2
chr13	58195099	58195100	5.36985	Gm48357(-3781),Ubqln1(20554),	2
chr13	58216622	58216623	17.2671	Gm48432(2097),Ubqln1(-969),	2
chr13	58249073	58249074	5.67122	Gkap1(26626),	1
chr13	59481263	59481264	4.63667	Agtpbp1(103964),	1
chr13	59770341	59770342	5.87472	Etohd2(-844),Gm49354(11904),Isca1(-531),	3
chr13	60110695	60110696	7.87099	A530065N20Rik(-80984),	1
chr13	60508359	60508360	7.45091		0
chr13	60660114	60660115	14.4563	Dapk1(-58167),	1
chr13	60736635	60736636	25.6232	Dapk1(-134688),	1
chr13	63228022	63228023	11.0104	2010111I01Rik(-263129),	1
chr13	63231471	63231472	14.7515	2010111I01Rik(-266578),	1
chr13	63278482	63278483	6.90685	Gm47602(742),Gm47585(-4882),2010111I01Rik(-313589),	3
chr13	63326309	63326310	5.29963	Gm16133(3247),Fancc(170969),	2
chr13	63696642	63696643	7.66123	1700024I08Rik(37656),	1
chr13	64007310	64007311	4.87384		0
chr13	64078560	64078561	10.9878	Hsd17b3(10670),	1
chr13	64370629	64370630	12.4634	Gm49230(-8892),Gm47123(-9577),Ctsl(261),	3
chr13	66963285	66963286	3.74099	Ptdss1(-30455),	1
chr13	67030067	67030068	13.6385	4933433G19Rik(2341),	1
chr13	67108630	67108631	9.86477	Rslcan18(7633),Gm28557(-26),	2
chr13	69002843	69002844	13.0734	Gm35161(-4050),Gm48593(-4824),Adcy2(-3302),	3
chr13	69006983	69006984	6.24679	Gm37122(9639),Gm35161(-8190),Gm48593(-8964),Adcy2(-7442),	4
chr13	69066845	69066846	7.97086		0
chr13	69528747	69528748	14.1579	Nsun2(4999),Tent4a(5870),	2
chr13	69532434	69532435	4.87384	Nsun2(1312),Tent4a(2183),	2
chr13	69856078	69856079	9.86477		0
chr13	73720526	73720527	7.94251		0
chr13	73755960	73755961	6.97504	Slc12a7(-22866),	1
chr13	75059029	75059030	5.87472		0
chr13	75350778	75350779	32.476		0
chr13	75385192	75385193	5.72258		0
chr13	75439115	75439116	3.75717		0
chr13	75976761	75976762	8.77425	Spata9(-9611),	1
chr13	77177531	77177532	8.08185	Gm29844(-8153),2210408I21Rik(-41991),	2
chr13	80963424	80963425	9.86477	9330111N05Rik(-536),Gm4211(306),	2
chr13	81324064	81324065	11.2583	Adgrv1(309090),	1
chr13	85290913	85290914	10.9878	Rasa1(-1783),	1
chr13	86045491	86045492	5.45496	Gm22574(-443),Cox7c(1413),	2
chr13	89652974	89652975	13.2667	Gm16318(9796),	1
chr13	90092203	90092204	12.1252	Gm24507(6778),Tmem167(-3080),Xrcc4(-2595),	3
chr13	90474786	90474787	15.1907		0
chr13	90536668	90536669	11.2529		0
chr13	90897025	90897026	23.6962	Atp6ap1l(8330),	1
chr13	91741011	91741012	7.15231	Gm24597(3993),Acot12(501),4833422C13Rik(861),	3
chr13	91748582	91748583	12.1252	Gm27656(3524),Gm24597(-3578),Acot12(-7070),4833422C13Rik(-6710),	4
chr13	92636987	92636988	10.1684	Serinc5(-25896),	1
chr13	92651014	92651015	14.0792	Serinc5(-39923),	1
chr13	93179710	93179711	9.86477	Tent2(12675),	1
chr13	93234532	93234533	19.3845		0
chr13	93639836	93639837	10.9878	Bhmt(-1875),	1
chr13	93653677	93653678	15.1515		0
chr13	93672542	93672543	4.28414	Dmgdh(1891),Bhmt2(1760),	2
chr13	93711360	93711361	12.2123	AW495222(7815),Dmgdh(-36927),	2
chr13	93755277	93755278	12.4582		0
chr13	94250351	94250352	7.59764	Scamp1(35506),	1
chr13	94298601	94298602	7.70769	Gm5668(1258),Gm48102(-4584),Gm32089(-3595),	3
chr13	94598848	94598849	9.5679		0
chr13	95753090	95753091	16.8882	Iqgap2(138832),	1
chr13	95843894	95843895	13.0734	Iqgap2(48028),	1
chr13	95884652	95884653	7.34529	Iqgap2(7270),	1
chr13	96598996	96598997	8.44707	Gm48139(6681),Col4a3bp(-56378),	2
chr13	96740376	96740377	11.2939	Ankrd31(7896),	1
chr13	97853529	97853530	7.70769		0
chr13	98539500	98539501	9.38143		0
chr13	98923385	98923386	4.40774	Tnpo1(2999),	1
chr13	100152918	100152919	9.86477	Gm18413(1587),Naip2(49174),	2
chr13	100602491	100602492	13.2667	Gm24261(1868),Marveld2(14480),	2
chr13	101016431	101016432	10.1684	Gm6114(-2445),	1
chr13	101523531	101523532	10.2967		0
chr13	101761772	101761773	4.89	Gm36638(-8567),Gm36638(-9884),Pik3r1(6445),	3
chr13	101766118	101766119	24.4676	Pik3r1(2099),	1
chr13	101848061	101848062	8.44707	Gm47007(7430),Gm19108(-5755),	2
chr13	101849480	101849481	10.0491	Gm47007(6011),Gm19108(-7174),	2
chr13	101916354	101916355	9.86477	Gm17832(4066),	1
chr13	101936571	101936572	7.94251		0
chr13	101968338	101968339	11.2939		0
chr13	101980321	101980322	10.2967		0
chr13	101997531	101997532	5.67122		0
chr13	102570498	102570499	5.67122	Gm29927(19787),	1
chr13	102658662	102658663	5.87472		0
chr13	103499403	103499404	4.89		0
chr13	104039043	104039044	13.737	Nln(70571),	1
chr13	104616971	104616972	7.70769		0
chr13	105266893	105266894	5.09014	Rnf180(27922),	1
chr13	107831496	107831497	20.4854	Gm22118(-2216),Zswim6(58568),	2
chr13	107923350	107923351	9.7479		0
chr13	109315599	109315600	8.77425	Mir582(9145),Pde4d(-865651),	2
chr13	109604307	109604308	11.2939	Pde4d(-1154359),	1
chr13	109615551	109615552	7.97086	Pde4d(-1165603),	1
chr13	109633544	109633545	23.3224	Pde4d(-1183596),	1
chr13	109636022	109636023	20.7357	Pde4d(-1186074),	1
chr13	109714855	109714856	6.68036	Pde4d(-1264907),	1
chr13	110455248	110455249	13.6105		0
chr13	111286900	111286901	10.9878		0
chr13	111531888	111531889	12.9246	Gm15290(18023),Gm49496(18059),	2
chr13	111856570	111856571	10.2967	Gm15324(426),Gm15325(-3948),	2
chr13	111992304	111992305	6.06734	Gm15322(-838),	1
chr13	112067573	112067574	5.06222		0
chr13	112131081	112131082	6.68036	Gm31104(7035),	1
chr13	113610044	113610045	6.99689	Snx18(8520),	1
chr13	113615970	113615971	6.70413	Snx18(2594),	1
chr13	114303198	114303199	2.12454	Ndufs4(85060),	1
chr13	114654238	114654239	5.06222	4930544M13Rik(-47001),	1
chr13	114681364	114681365	11.4163	4930544M13Rik(-74127),	1
chr13	114818788	114818789	15.2568	Mocs2(-552),	1
chr13	115106330	115106331	6.68036	Gm25985(9797),Gm49395(-4409),Itga1(-4366),	3
chr13	115178697	115178698	9.03862		0
chr13	115630916	115630917	7.15231		0
chr13	117508966	117508967	6.12131		0
chr13	117799498	117799499	6.72174	Hcn1(-197178),	1
chr13	119456535	119456536	11.1751	4833420G17Rik(6233),Paip1(-27934),	2
chr13	119713087	119713088	7.97086	Nim1k(42795),Gm48342(-8538),	2
chr14	7840041	7840042	4.87384	Flnb(-22084),	1
chr14	8015900	8015901	18.5578	Abhd6(-12998),	1
chr14	8036135	8036136	3.75717	Abhd6(-33233),	1
chr14	8037686	8037687	5.54218	Abhd6(-34784),	1
chr14	8038945	8038946	5.87472	Abhd6(-36043),	1
chr14	8099849	8099850	8.47143	Pxk(-1638),	1
chr14	8217657	8217658	5.87472	Kctd6(-3517),	1
chr14	8304247	8304248	7.97086	Fam107a(13776),	1
chr14	8331678	8331679	17.179		0
chr14	8426187	8426188	7.59764		0
chr14	10258405	10258406	7.59764	Fhit(903630),	1
chr14	11159289	11159290	8.55315	Slc25a5-ps(2240),Fhit(2746),	2
chr14	11160775	11160776	19.7631	Slc25a5-ps(754),Fhit(1260),	2
chr14	11578675	11578676	3.72651	Ptprg(-25143),	1
chr14	11615716	11615717	7.97086	Ptprg(-62184),	1
chr14	11775431	11775432	4.35484	Gm48602(-7488),Ptprg(-221899),	2
chr14	12071144	12071145	12.9246	Ptprg(-517612),	1
chr14	12104473	12104474	16.0211	Ptprg(-550941),	1
chr14	14111642	14111643	6.5902	Psmd6(9342),	1
chr14	16244123	16244124	9.03862	Ngly1(5157),Gm47794(-772),Oxsm(5685),	3
chr14	16526322	16526323	10.1684	Rarb(292834),	1
chr14	16561777	16561778	7.97086	Rarb(257379),	1
chr14	16862039	16862040	7.97086		0
chr14	17695848	17695849	3.60082	Thrb(-35587),	1
chr14	17748050	17748051	8.92317	Thrb(-87789),	1
chr14	17846049	17846050	18.3357	Thrb(-185788),	1
chr14	17885509	17885510	10.9878	Gm24140(-376),Thrb(-225248),	2
chr14	17996600	17996601	8.44707	Gm48321(25309),Thrb(-336339),	2
chr14	18238634	18238635	12.4918	Gm7084(3788),Nr1d2(493),	2
chr14	18318232	18318233	10.4881	Ube2e1(13627),	1
chr14	20166207	20166208	5.34656	Kcnk5(15602),	1
chr14	20206009	20206010	15.184	Gm48395(9493),Gm24912(-5897),Gm48394(-6055),	3
chr14	20294600	20294601	18.1277	Nudt13(97),	1
chr14	20340264	20340265	15.1907	Fam149b(7898),Ecd(7857),	2
chr14	20963040	20963041	10.2967	Vcl(-33642),	1
chr14	20993177	20993178	14.0792	Vcl(-63779),	1
chr14	21053442	21053443	7.45091	Adk(-868),Ap3m1(-934),	2
chr14	21090627	21090628	6.97504	Adk(-38053),	1
chr14	21112827	21112828	15.184	Adk(-60253),	1
chr14	21808446	21808447	8.77425	Gm23502(4265),	1
chr14	25182651	25182652	7.70769		0
chr14	25239773	25239774	7.97086		0
chr14	25745479	25745480	8.77425	Zcchc24(23560),	1
chr14	25750802	25750803	6.72174	Zcchc24(18237),	1
chr14	25783300	25783301	13.2667		0
chr14	25791041	25791042	13.737		0
chr14	27101936	27101937	14.0792	Il17rd(-62995),	1
chr14	27211937	27211938	10.9878	Gm7591(-1540),Arhgef3(-97038),	2
chr14	27245063	27245064	7.34529	AC140462.1(-7001),Arhgef3(-130164),	2
chr14	27297285	27297286	6.70413	Arhgef3(-182386),	1
chr14	27329131	27329132	4.28414	Arhgef3(-214232),	1
chr14	27617529	27617530	10.2967	Erc2(4899),	1
chr14	28775335	28775336	7.94251		0
chr14	28996808	28996809	9.27737	Cacna2d3(725056),	1
chr14	29996269	29996270	24.4676	Il17rb(12627),Mir6947(-7381),Actr8(-17932),	3
chr14	30024638	30024639	12.1252	Gm18760(3713),Chdh(-15615),	2
chr14	30440138	30440139	7.87099	Cacna1d(51317),	1
chr14	30717106	30717107	5.28631	Sfmbt1(-2257),	1
chr14	30930673	30930674	6.90685	Itih1(12616),Itih3(-6913),	2
chr14	30944821	30944822	7.66123	Nek4(6556),Itih1(-1532),	2
chr14	31531051	31531052	7.59764	Gm24057(6207),Colq(60292),	2
chr14	31722460	31722461	4.89	Ankrd28(108191),	1
chr14	31870628	31870629	11.2529		0
chr14	32085742	32085743	11.2939	Oxnad1(-368),Dph3(-13),	2
chr14	32093139	32093140	16.0722	Oxnad1(-7765),Dph3(-7410),	2
chr14	32164592	32164593	10.9878	Ncoa4(-4727),Gm18909(-8521),	2
chr14	32200873	32200874	12.6376	Parg(1076),Gm23946(-8823),Timm23(1025),	3
chr14	32527796	32527797	11.2939	Ercc6(-14275),	1
chr14	32889371	32889372	7.41878	Gm7734(8348),Vstm4(-32615),	2
chr14	34349218	34349219	5.06222	Fam25c(6215),Gm3219(-3937),	2
chr14	34472967	34472968	7.76618	Bmpr1a(30374),	1
chr14	34635410	34635411	6.4837		0
chr14	39264791	39264792	5.67122	Nrg3(208297),	1
chr14	39440043	39440044	7.97086	Nrg3(33045),	1
chr14	40036307	40036308	12.4582		0
chr14	41101004	41101005	23.7182	Mat1a(4031),	1
chr14	41113065	41113066	9.02401	Mat1a(-8030),	1
chr14	41160986	41160987	13.6385	Mbl1(-9528),	1
chr14	41170766	41170767	6.01539		0
chr14	45325693	45325694	11.2347	Psmc6(4095),Ero1l(-6922),	2
chr14	45387707	45387708	7.70769	Gnpnat1(17206),Styx(-36614),	2
chr14	45418775	45418776	6.71903	Styx(-67682),	1
chr14	45472660	45472661	4.89	Fermt2(57458),	1
chr14	45707914	45707915	7.41878	Gm15516(5410),Gm7206(-3378),	2
chr14	45983414	45983415	4.63667	Gm49192(7623),Gm15218(-228725),	2
chr14	46422587	46422588	10.9878		0
chr14	46605586	46605587	6.4837	Gm18761(1966),4933425B07Rik(31837),Rubie(-7161),Gm49319(31822),	4
chr14	46607016	46607017	5.67122	Gm18761(536),4933425B07Rik(30407),Rubie(-8591),Gm49319(30392),	4
chr14	46616265	46616266	19.8216	Gm18761(-8713),4933425B07Rik(21158),Gm49319(21143),	3
chr14	46794401	46794402	11.0104	Gm48933(-6768),Cnih1(-5990),	2
chr14	46822279	46822280	14.8696	Cgrrf1(9846),Gm10101(9748),Gmfb(-37),	3
chr14	47386282	47386283	5.06222		0
chr14	47562713	47562714	25.979	Gm6616(6813),Atg14(7936),	2
chr14	48099429	48099430	7.59764		0
chr14	50931130	50931131	10.2967	Pnp(-48),Pip4p1(-274),Apex1(-6162),Osgep(-6237),	4
chr14	50991184	50991185	9.7479	Gm49038(5891),	1
chr14	51008475	51008476	8.77425	Rnase10(-724),	1
chr14	51009790	51009791	11.2939	Rnase10(-2039),	1
chr14	51091564	51091565	13.737	Ang(-414),Rnase4(-487),	2
chr14	51106408	51106409	6.68036	Eddm3b(8018),	1
chr14	54687988	54687989	5.06222	1700123O20Rik(-1772),Acin1(-1057),	2
chr14	54893857	54893858	25.6815	Pabpn1(-1357),Gm20521(-10416),	2
chr14	55017239	55017240	11.2939	Ngdn(-1785),	1
chr14	55083604	55083605	6.8843	Zfhx2(8720),Gm20687(-28659),	2
chr14	55577873	55577874	10.1706	Emc9(7429),Psme1(250),Fitm1(-2256),Gm15932(-1882),	4
chr14	55672105	55672106	8.86732	Gm49067(9813),Tinf2(9715),Gmpr2(-164),Nedd8(19),	4
chr14	55724470	55724471	18.4853	Rabggta(-2207),	1
chr14	56620635	56620636	11.2529	Gm16573(-122),Parp4(-45016),	2
chr14	57090189	57090190	8.49885		0
chr14	58710000	58710001	7.61555		0
chr14	58761206	58761207	10.1338		0
chr14	59423066	59423067	7.94251	Gm16301(-8502),Setdb2(17818),	2
chr14	59447987	59447988	21.0486	Cab39l(-7015),Setdb2(-7103),	2
chr14	60387076	60387077	7.76618	Amer2(-13817),	1
chr14	60388546	60388547	7.73417		0
chr14	60975893	60975894	11.2939	Tnfrsf19(70597),	1
chr14	61358296	61358297	9.38143	Ebpl(2143),	1
chr14	61442157	61442158	17.351	Kpna3(-2283),	1
chr14	62249491	62249492	26.3493		0
chr14	62370996	62370997	9.86477	Rnaseh2b(-78407),	1
chr14	62468690	62468691	20.7199	Gm4131(98231),	1
chr14	62509652	62509653	17.7187	Gm6076(5643),Gm4131(57269),	2
chr14	62921493	62921494	4.89	Wdfy2(-83815),	1
chr14	63166253	63166254	4.6341	Fdft1(13325),	1
chr14	63326105	63326106	5.09014	Gm5463(3115),Gm49390(-8360),	2
chr14	63632454	63632455	18.3417	Xkr6(-25951),	1
chr14	64158438	64158439	18.1277	Msra(297465),	1
chr14	64158935	64158936	2.82227	Msra(296968),	1
chr14	64193996	64193997	13.2667	Msra(261907),	1
chr14	64331974	64331975	6.5902	Msra(123929),	1
chr14	64659997	64659998	8.77425	Kif13b(-12732),	1
chr14	64679510	64679511	11.551	Kif13b(-32245),	1
chr14	64725506	64725507	11.2529	Kif13b(-78241),	1
chr14	64876767	64876768	9.7479	Hmbox1(73104),	1
chr14	65380734	65380735	6.6852	Zfp395(-22345),	1
chr14	65773442	65773443	7.70769		0
chr14	65873475	65873476	11.1696		0
chr14	65970734	65970735	10.8696	Clu(-2251),Gm19222(-7846),	2
chr14	66105213	66105214	3.33294	Ephx2(19287),	1
chr14	66118468	66118469	11.2939	Ephx2(6032),	1
chr14	66784265	66784266	8.47143	Gm10032(215),	1
chr14	67068909	67068910	5.87472	Gm27647(5921),Ppp2r2a(3535),	2
chr14	67086631	67086632	6.70413		0
chr14	67384727	67384728	4.89	4930438E09Rik(13015),Ebf2(-151435),	2
chr14	69152733	69152734	9.86477	Rps2-ps5(5938),	1
chr14	70051800	70051801	15.9164	Gm33524(5567),Pebp4(-211380),	2
chr14	70331564	70331565	5.06222	Slc39a14(19861),	1
chr14	70509137	70509138	3.74099	Bmp1(11097),	1
chr14	70699409	70699410	8.44707	Xpo7(67219),	1
chr14	70762964	70762965	11.2529	Dok2(3072),Xpo7(3664),	2
chr14	72589593	72589594	13.6385	Gm16549(159),Fndc3a(120410),	2
chr14	73172465	73172466	11.2939	Rcbtb2(-49428),	1
chr14	73374745	73374746	12.1252	Itm2b(10544),	1
chr14	73378219	73378220	4.89	Itm2b(7070),	1
chr14	73383031	73383032	6.68036	Itm2b(2258),	1
chr14	73410371	73410372	5.67122		0
chr14	73474928	73474929	12.1252		0
chr14	75244806	75244807	7.59764	Cpb2(-2519),	1
chr14	75827075	75827076	19.3845		0
chr14	76642323	76642324	11.551	Fkbp1a-ps1(-5459),	1
chr14	76733669	76733670	4.89		0
chr14	76779134	76779135	10.2967	Gm30246(1693),	1
chr14	76817656	76817657	9.7479		0
chr14	77588041	77588042	2.97195	Gm49003(45819),Enox1(-431278),	2
chr14	79047384	79047385	11.2939	Vwa8(-198332),	1
chr14	86335283	86335284	12.4582		0
chr14	98864170	98864171	4.40774		0
chr14	100137310	100137311	7.70769	Klf12(147369),	1
chr14	100227889	100227890	6.71903	Gm16260(-8403),4930517O19Rik(-14747),Klf12(56790),	3
chr14	100324626	100324627	18.5578		0
chr14	100348478	100348479	19.7631		0
chr14	101494342	101494343	15.9164	Tbc1d4(114849),	1
chr14	103343131	103343132	11.0581	Mycbp2(3683),	1
chr14	105254163	105254164	4.28414	Ndfip2(4410),Gm22290(-4153),	2
chr14	105779607	105779608	10.4881		0
chr14	106982453	106982454	6.4837		0
chr14	113853227	113853228	6.90685		0
chr14	113933951	113933952	9.36188		0
chr14	113946143	113946144	10.5687		0
chr14	114074172	114074173	5.67122		0
chr14	114166145	114166146	6.72174	Gm18369(6298),	1
chr14	116350552	116350553	11.551	Gpc5(-1258337),	1
chr14	116448392	116448393	6.68036	Gpc5(-1356177),	1
chr14	117817423	117817424	9.86477	Gpc6(-892108),	1
chr14	118021020	118021021	11.2939	Dct(31224),	1
chr14	118934920	118934921	8.33846	Dnajc3(3056),Dzip1(-9460),	2
chr14	118952134	118952135	9.86477	Dnajc3(-14158),	1
chr14	120137961	120137962	18.8216	Gm48997(-7358),Gm4681(57491),	2
chr14	120288650	120288651	8.77425	Mbnl2(-12981),	1
chr14	120336614	120336615	10.1684	Mbnl2(-60945),	1
chr14	120477957	120477958	12.4608	Rap2a(487),	1
chr14	120909675	120909676	7.94251	Ipo5(1549),	1
chr14	121073215	121073216	13.1921	Farp1(-38015),	1
chr14	121148498	121148499	2.82227	Farp1(-113298),	1
chr14	121153365	121153366	10.6543	Farp1(-118165),	1
chr14	121614655	121614656	16.2201	Dock9(183182),	1
chr14	121706601	121706602	10.1684	Dock9(91236),	1
chr14	122535975	122535976	6.90685	Pcca(-1651),	1
chr14	122979088	122979089	9.93559	Tmtc4(4947),	1
chr14	124485415	124485416	3.75717	Fgf14(191712),	1
chr14	124578126	124578127	8.47143	Fgf14(99001),	1
chr15	3247763	3247764	5.87472		0
chr15	3251093	3251094	5.06222		0
chr15	3449762	3449763	9.05163	Ghr(133730),	1
chr15	3491260	3491261	4.89	Ghr(92232),	1
chr15	3576944	3576945	5.67122	Ghr(6548),	1
chr15	3995935	3995936	10.3759	Gm2093(104),Gm49286(-3840),AW549877(-191),	3
chr15	5186499	5186500	7.15231	Ttc33(-974),Gm15938(-776),	2
chr15	6445216	6445217	6.31796	C9(111),	1
chr15	6710466	6710467	5.83383	Rictor(-2087),	1
chr15	7145822	7145823	3.74099	Lifr(-55208),	1
chr15	7166961	7166962	12.1252	Lifr(-76347),	1
chr15	7460047	7460048	6.4837		0
chr15	9069124	9069125	26.5767	Nadk2(2136),	1
chr15	9070473	9070474	26.0049	Nadk2(787),	1
chr15	9074746	9074747	7.71782	Nadk2(-3486),	1
chr15	9114433	9114434	13.2667	Skp2(40992),	1
chr15	9120136	9120137	6.90685	Skp2(35289),	1
chr15	9973903	9973904	31.3973		0
chr15	10180833	10180834	25.979	Prlr(-3595),	1
chr15	10249910	10249911	9.86477	Prlr(-72672),	1
chr15	10276541	10276542	9.03862	Prlr(-99303),	1
chr15	10296812	10296813	4.87384	Prlr(-119574),	1
chr15	10338118	10338119	8.67071	Gm21973(-12738),Prlr(-160880),	2
chr15	10399787	10399788	6.86791	Agxt2(-41255),	1
chr15	10922290	10922291	3.93052	Gm29742(-4853),	1
chr15	10955090	10955091	5.72258	C1qtnf3(-2758),	1
chr15	10959629	10959630	5.06222	C1qtnf3(-7297),	1
chr15	11013555	11013556	18.3357	Slc45a2(-12834),	1
chr15	11399661	11399662	6.8843	Tars(4),	1
chr15	11610521	11610522	5.86756		0
chr15	11716699	11716700	6.90685		0
chr15	13846115	13846116	7.59764	Gm49114(-8058),	1
chr15	18832515	18832516	5.67122	Cdh10(-13568),	1
chr15	22046958	22046959	12.6376		0
chr15	22789905	22789906	5.09014	Cdh18(-240883),	1
chr15	25485600	25485601	14.8576		0
chr15	25637838	25637839	3.79708	Gm48996(-3211),Myo10(-15313),	2
chr15	26377695	26377696	7.70769	11-Mar(-68647),	1
chr15	27326074	27326075	6.90685		0
chr15	27461083	27461084	8.49885	Ank(5594),Gm36899(2366),	2
chr15	27982290	27982291	12.237	Trio(43558),	1
chr15	28070442	28070443	9.00708	Gm31458(48010),	1
chr15	31236071	31236072	6.5833	Dap(-11757),	1
chr15	31251475	31251476	6.71903	Dap(-27161),	1
chr15	31407694	31407695	3.53582		0
chr15	31452464	31452465	8.47143	Gm49214(9817),Gm49208(1274),Gm6361(-5647),Ropn1l(1273),	4
chr15	32964980	32964981	12.0385	Sdc2(-44257),	1
chr15	32999070	32999071	5.87472	Sdc2(-78347),	1
chr15	33305757	33305758	15.9164	Cpq(-222628),	1
chr15	33691313	33691314	4.69099	Tspyl5(-3429),	1
chr15	33702355	33702356	12.1252		0
chr15	34448563	34448564	4.89	Erich5(4742),D730044K07Rik(-5583),Gm24523(-7641),Rpl30(-4923),	4
chr15	35377364	35377365	18.4853	Vps13b(-6204),Gm48960(-4217),	2
chr15	35883659	35883660	8.77425	Vps13b(-512499),	1
chr15	36367507	36367508	4.69099	Gm34150(7542),Gm33936(-390),	2
chr15	36396534	36396535	5.87472	Gm34093(-6362),	1
chr15	36409982	36409983	10.2967		0
chr15	36420209	36420210	10.2967		0
chr15	36485911	36485912	12.2951	Ankrd46(10909),	1
chr15	36500734	36500735	28.0508	Gm49246(2697),Ankrd46(-3914),	2
chr15	37135990	37135991	8.11447		0
chr15	38064350	38064351	12.1252	Gm22353(-6065),Ubr5(14504),	2
chr15	38074295	38074296	13.6385	Gm49312(4807),Ubr5(4559),	2
chr15	38106231	38106232	10.2967		0
chr15	39108007	39108008	9.86477	Dcaf13(4858),Slc25a32(4709),	2
chr15	39146960	39146961	4.69099	n-R5s39(-473),	1
chr15	39150361	39150362	28.971	n-R5s39(-3874),	1
chr15	39811309	39811310	8.11447	Gm16291(-14264),Dpys(46161),	2
chr15	39813954	39813955	28.821	Dpys(43516),	1
chr15	39907722	39907723	8.77425	Lrp12(36272),	1
chr15	40124681	40124682	18.1277	9330182O14Rik(9684),Gm33251(-79490),	2
chr15	40448826	40448827	6.68036		0
chr15	41685783	41685784	8.44707	Oxr1(-238301),	1
chr15	43651297	43651298	9.7479		0
chr15	44450084	44450085	7.70769	Pkhd1l1(7410),	1
chr15	44678682	44678683	18.4853	Sybu(109381),	1
chr15	44798434	44798435	8.77425	A930017M01Rik(-46154),	1
chr15	44856642	44856643	7.41878	A930017M01Rik(-104362),	1
chr15	47763401	47763402	6.68036	Csmd3(1028662),	1
chr15	52378291	52378292	18.7333		0
chr15	52564220	52564221	16.1251		0
chr15	54566846	54566847	8.77425	Mal2(4346),	1
chr15	54572630	54572631	8.31419	Mal2(-1438),	1
chr15	54587229	54587230	12.4582	Mal2(-16037),	1
chr15	54933747	54933748	9.86477	Enpp2(19145),	1
chr15	54934601	54934602	4.69099	Enpp2(18291),	1
chr15	54947737	54947738	16.2201	Gm26684(4333),Enpp2(5155),	2
chr15	55249433	55249434	11.2939	Deptor(-137116),	1
chr15	55265642	55265643	4.69099	Gm26296(-3039),	1
chr15	55266223	55266224	9.03862	Gm26296(-3620),	1
chr15	55794508	55794509	5.83383	Sntb1(112441),	1
chr15	55823523	55823524	7.97086	Sntb1(83426),	1
chr15	55923258	55923259	4.05528	Gm10370(7444),Gm46516(144),	2
chr15	57218630	57218631	13.737		0
chr15	57466262	57466263	3.93052	Slc22a22(11363),	1
chr15	57705662	57705663	4.40774	Gm16006(3265),Zhx2(-10997),	2
chr15	57752047	57752048	9.05163	Zhx2(-57382),	1
chr15	57889702	57889703	17.351	Derl1(2746),	1
chr15	58410574	58410575	4.28414	Fam91a1(4894),Gm2675(-4750),	2
chr15	58476050	58476051	8.77425		0
chr15	58973348	58973349	10.0159	Mtss1(108657),	1
chr15	58986732	58986733	9.44518	4930544F09Rik(-2596),Mtss1(95273),	2
chr15	58999545	58999546	8.11911	Mtss1(82460),	1
chr15	59043748	59043749	5.36985	Mtss1(38257),	1
chr15	59078108	59078109	9.01644	Mtss1(3897),	1
chr15	59413366	59413367	5.87472	Nsmce2(-39119),	1
chr15	59424607	59424608	12.1252	Nsmce2(-50360),	1
chr15	59652959	59652960	11.0104	Trib1(-4609),	1
chr15	59653938	59653939	13.1921	Trib1(-5588),	1
chr15	59728386	59728387	16.2532		0
chr15	59772804	59772805	4.4811		0
chr15	61098702	61098703	13.737		0
chr15	61453898	61453899	5.87472		0
chr15	62037107	62037108	4.40774	Gm27913(922),Pvt1(879),	2
chr15	62133045	62133046	11.1751	Pvt1(-95059),	1
chr15	62257042	62257043	5.87472	Pvt1(-219056),	1
chr15	62258155	62258156	14.8067	Pvt1(-220169),	1
chr15	62279618	62279619	15.1907	Pvt1(-241632),	1
chr15	62336866	62336867	10.9878	Pvt1(-298880),	1
chr15	62346083	62346084	9.71641	Pvt1(-308097),	1
chr15	62392470	62392471	12.2882		0
chr15	62501198	62501199	8.47143		0
chr15	62533347	62533348	5.87472		0
chr15	62744501	62744502	22.0642	Gm41333(-176526),	1
chr15	63364622	63364623	5.59052	Gm41335(353667),	1
chr15	64351971	64351972	9.02401	Asap1(30948),	1
chr15	64448771	64448772	13.4466		0
chr15	66610935	66610936	23.6543	Phf20l1(-33375),	1
chr15	67013647	67013648	16.2201		0
chr15	67146809	67146810	10.1338	St3gal1(30021),	1
chr15	67161892	67161893	5.87472	St3gal1(14938),	1
chr15	67222218	67222219	21.5644	1700012I11Rik(4551),	1
chr15	68366909	68366910	14.9779	Gm20732(-3733),	1
chr15	69036244	69036245	8.77425	Khdrbs3(-107824),	1
chr15	73067803	73067804	5.87472	Trappc9(-6599),	1
chr15	74704426	74704427	5.87765	4933427E11Rik(4735),Jrk(5109),	2
chr15	74926878	74926879	9.86477	Gm39556(2559),Gm6610(-2434),	2
chr15	75274669	75274670	7.97086	Ly6f(-6248),	1
chr15	75311306	75311307	5.87472	Gm3454(3658),	1
chr15	75653219	75653220	13.1921	Gm15945(8188),2810039B14Rik(-11090),	2
chr15	75868538	75868539	4.69099	Gsdmd(-6211),	1
chr15	76512144	76512145	4.4811	Dgat1(-191),	1
chr15	76615928	76615929	11.5886	Slc39a4(1456),Cpsf1(-8337),	2
chr15	77124587	77124588	3.75717	4833412C15Rik(-8785),Rbfox2(182417),	2
chr15	77236266	77236267	6.90685	Gm24056(6285),Rbfox2(70738),	2
chr15	77244309	77244310	18.3417	Gm24056(-1758),Rbfox2(62695),	2
chr15	77251943	77251944	6.68036	Gm24056(-9392),Rbfox2(55061),	2
chr15	77263928	77263929	5.67122	Rbfox2(43076),	1
chr15	77377178	77377179	10.9878	Gm3787(-6168),	1
chr15	77820327	77820328	16.7422	Myh9(21848),	1
chr15	78401481	78401482	6.5833	Mpst(4935),Tst(4426),Gm49481(-5480),Tex33(-5569),	4
chr15	78831896	78831897	7.0834		0
chr15	79023128	79023129	12.4582	Gcat(7773),Gcat(7746),H1f0(5322),Gm49544(5484),Gm17753(2654),	5
chr15	79328376	79328377	7.94251	Pla2g6(14),	1
chr15	79333600	79333601	6.5833	Pla2g6(-5210),	1
chr15	79683396	79683397	4.6341	n-R5s40(9106),Gtpbp1(7449),Gm26884(8989),Gm49520(-2074),Josd1(4523),	5
chr15	79688482	79688483	4.89	n-R5s40(4020),Gtpbp1(2363),Gm26884(3903),Gm49520(-7160),Josd1(-563),	5
chr15	80087596	80087597	8.16572	Syngr1(3738),Gm24204(957),Snord43(-4642),Gm22077(-7253),Snord83b(-9005),Rpl3(4272),	6
chr15	80248798	80248799	14.9779	Atf4(6386),Mief1(-14780),	2
chr15	80673607	80673608	10.2967	Fam83f(-1760),	1
chr15	81248347	81248348	6.68036	8430426J06Rik(64519),	1
chr15	81298399	81298400	28.3637	8430426J06Rik(14467),	1
chr15	81802524	81802525	11.1696	Tef(-103),Gm17597(89),	2
chr15	81810319	81810320	7.87099	Tef(-7898),Gm17597(-7706),	2
chr15	81811316	81811317	4.69099	Tef(-8895),Gm17597(-8703),	2
chr15	81839915	81839916	7.41988	Gm8444(3798),	1
chr15	81872191	81872192	6.33122	Aco2(118),Phf5a(-280),	2
chr15	81873936	81873937	3.05175	Aco2(-1627),Phf5a(-2025),	2
chr15	82144264	82144265	14.592	Srebf2(2917),	1
chr15	82379718	82379719	7.69702	Cyp2d22(542),	1
chr15	82763642	82763643	4.69099	Cyp2d40(541),	1
chr15	82796230	82796231	9.00708	Gm49435(7734),Cyp2d26(-1936),	2
chr15	83158451	83158452	12.156	Cyb5r3(14141),Rnu12(-8807),Poldip3(-9067),	3
chr15	84156223	84156224	7.97086		0
chr15	84983104	84983105	12.9233	5031439G07Rik(5447),	1
chr15	85423857	85423858	5.36985	Atxn10(-87612),	1
chr15	85682946	85682947	7.87099	Lncppara(-29330),	1
chr15	85774681	85774682	7.45091	Ppara(-39698),	1
chr15	88868016	88868017	11.2529	Pim3(-5830),	1
chr15	88871074	88871075	14.9779	Pim3(-8888),	1
chr15	88919498	88919499	18.2762	Ttll8(34920),	1
chr15	89397105	89397106	10.3759	Syce3(13398),	1
chr15	90224216	90224217	5.49238	Mir7648(144),Alg10b(95),	2
chr15	90398268	90398269	12.4582		0
chr15	91202715	91202716	8.47143	CN725425(-3221),	1
chr15	91283025	91283026	6.90685	Slc2a13(290236),	1
chr15	95855519	95855520	5.86756	Ano6(-64676),	1
chr15	96462398	96462399	4.89	Scaf11(-1555),	1
chr15	96494505	96494506	16.2201	Gm41392(3397),Gm41392(72),	2
chr15	96666127	96666128	15.6661	Gm22045(5666),	1
chr15	96674206	96674207	16.2201	Gm22045(-2413),	1
chr15	96717313	96717314	6.5833		0
chr15	96735965	96735966	23.6962		0
chr15	96742784	96742785	12.2882		0
chr15	96903711	96903712	8.47143		0
chr15	97004687	97004688	10.1684	Slc38a4(51269),	1
chr15	97019578	97019579	5.87472	Slc38a4(36378),	1
chr15	97020344	97020345	5.87472	Slc38a4(35612),	1
chr15	97031333	97031334	6.70413	Slc38a4(24623),	1
chr15	97036116	97036117	8.36939	Slc38a4(19840),	1
chr15	97099348	97099349	6.31796		0
chr15	97177460	97177461	9.86477		0
chr15	97234298	97234299	5.09014		0
chr15	98993320	98993321	3.53582	4930578M01Rik(-9972),	1
chr15	99042892	99042893	7.15231		0
chr15	99260214	99260215	8.77425	Gm25999(-5200),Gm49458(-5379),1700120C14Rik(-10703),Mcrs1(-8253),	4
chr15	99284787	99284788	6.89627	Fam186b(11101),	1
chr15	99383105	99383106	8.92317	Tmbim6(9777),	1
chr15	99393960	99393961	12.4634	Tmbim6(-1078),	1
chr15	99403384	99403385	6.29529	Tmbim6(-10502),	1
chr15	100227238	100227239	3.53582	Atf1(581),	1
chr15	100304002	100304003	4.52894	Mettl7a1(138),Gm33666(-6831),	2
chr15	100320611	100320612	5.06222	Mettl7a1(-16471),	1
chr15	100321406	100321407	6.90685	Mettl7a1(-17266),	1
chr15	100419507	100419508	7.45091	Gm5475(2640),Slc11a2(5565),	2
chr15	100466609	100466610	5.87472	Letmd1(2414),5330439K02Rik(2082),	2
chr15	100754259	100754260	10.0159	Slc4a8(7488),	1
chr15	101195198	101195199	4.69099	Mir6962(-1329),Acvr1b(-21131),	2
chr15	101928387	101928388	8.60527	Krt4(-3652),	1
chr15	102104249	102104250	8.58758	Tns2(-3836),	1
chr15	102192139	102192140	20.7199	Csad(12585),	1
chr15	102199125	102199126	9.7479	Zfp740(4124),Csad(5599),	2
chr15	103258404	103258405	27.0642	Nfe2(-1),	1
chr16	3884701	3884702	7.31326	Gm20695(-53),Naa60(-12326),Zfp597(-140),	3
chr16	4190384	4190385	14.8576	Crebbp(23613),	1
chr16	4205076	4205077	6.06847	Crebbp(8921),	1
chr16	4828672	4828673	7.97086	4930562C15Rik(6744),	1
chr16	4896808	4896809	5.06222	Mgrn1(-10559),	1
chr16	5135983	5135984	11.2939	Ppl(-3562),	1
chr16	5662050	5662051	7.70769		0
chr16	8009148	8009149	15.6661		0
chr16	8571038	8571039	7.61555	Abat(-57609),	1
chr16	9824595	9824596	5.87472	Grin2a(170965),	1
chr16	10676862	10676863	27.0642	Gm15558(6677),Clec16a(-131523),	2
chr16	11001951	11001952	7.70769	Gm4262(6947),Gm24961(-7565),Litaf(64206),	3
chr16	11133659	11133660	7.59764	Txndc11(991),	1
chr16	11590125	11590126	4.63667	Snx29(-267217),	1
chr16	11666135	11666136	3.894	Snx29(-343227),	1
chr16	12924201	12924202	11.2939	4930414F18Rik(21734),	1
chr16	13206011	13206012	2.44705		0
chr16	14004562	14004563	5.54218	Gm15806(7154),2900011O08Rik(-17958),	2
chr16	15550999	15551000	31.0922		0
chr16	15889818	15889819	9.45372	Spidr(257033),Cebpd(-2532),	2
chr16	17884335	17884336	7.94251	Tssk1(9888),Dgcr2(14227),Gm20518(7336),	3
chr16	18083376	18083377	21.8469	Prodh(6827),	1
chr16	18416439	18416440	4.28414	Txnrd2(9945),Gm15764(243),Comt(10413),	3
chr16	20169621	20169622	4.40774	Gm10241(7391),Yeats2(-28558),	2
chr16	20756179	20756180	20.7199		0
chr16	21549936	21549937	8.11447	Vps8(-126818),	1
chr16	21826072	21826073	5.67122	Map3k13(-31726),	1
chr16	21879030	21879031	6.90685	Map3k13(-84684),	1
chr16	22881581	22881582	11.1751	Ahsg(9696),CT027991.1(12805),	2
chr16	22891982	22891983	2.88038	Ahsg(-705),CT027991.1(2404),	2
chr16	22898315	22898316	10.1338	Ahsg(-7038),CT027991.1(-3929),	2
chr16	22900165	22900166	7.45091	Ahsg(-8888),CT027991.1(-5779),	2
chr16	22918987	22918988	7.45091	Fetub(-653),	1
chr16	22920407	22920408	15.1515	Fetub(-2073),	1
chr16	22951068	22951069	20.6869	Hrg(4),	1
chr16	23130515	23130516	4.40774	AC125396.1(3805),AC125396.2(-2722),Rfc4(-2778),	3
chr16	23501502	23501503	10.4881	Masp1(19313),	1
chr16	23996495	23996496	5.87472	Gm37419(-8013),Bcl6(-7643),	2
chr16	24061719	24061720	5.87472		0
chr16	24103555	24103556	4.69099		0
chr16	24199967	24199968	6.5902	Gm31814(63192),AC169509.1(182423),	2
chr16	24296228	24296229	11.2529	AC169509.1(86162),	1
chr16	24305577	24305578	4.89	AC169509.1(76813),	1
chr16	24420802	24420803	6.68036	Lpp(-27295),	1
chr16	24517518	24517519	5.29963	Lpp(-124011),	1
chr16	24586562	24586563	21.9082	Lpp(-193055),	1
chr16	24622679	24622680	2.82227	Lpp(-229172),	1
chr16	24882222	24882223	13.6385	Gm22672(1951),Lpp(-488715),	2
chr16	24891620	24891621	14.8576	Gm22672(-7447),Lpp(-498113),	2
chr16	25875918	25875919	15.1907	Trp63(-192155),	1
chr16	26624551	26624552	8.08185	Il1rap(-42847),	1
chr16	26643551	26643552	3.9172	Il1rap(-61847),	1
chr16	26706679	26706680	12.4154	Il1rap(-124975),	1
chr16	26722569	26722570	5.87472	Gm20319(32933),Il1rap(-140865),	2
chr16	28846277	28846278	10.1684	Mb21d2(83396),	1
chr16	28886336	28886337	11.0104	Mb21d2(43337),	1
chr16	29903577	29903578	8.31419		0
chr16	29944117	29944118	5.67122	Gm26569(2637),	1
chr16	29990680	29990681	8.47143		0
chr16	30310365	30310366	13.7305	Gp5(414),	1
chr16	30385684	30385685	10.1338	Atp13a3(20291),	1
chr16	30590713	30590714	4.28414	Fam43a(9010),Lsg1(-3121),	2
chr16	30794009	30794010	5.67122	CT009704.1(-754),	1
chr16	30998165	30998166	7.97086	Xxylt1(83267),	1
chr16	31444782	31444783	9.62265	Bdh1(-22502),	1
chr16	31454134	31454135	7.34529	Bdh1(-31854),	1
chr16	31521660	31521661	8.77425		0
chr16	31601481	31601482	7.59764	AC161376.2(-8261),	1
chr16	31684998	31684999	11.0104	AC126055.2(-5757),Dlg1(-21555),	2
chr16	32157567	32157568	4.89	Nrros(8027),	1
chr16	32434207	32434208	6.4837	Pcyt1a(-3286),	1
chr16	32555771	32555772	5.06222	AC140186.1(-5560),Zdhhc19(-59506),	2
chr16	32645471	32645472	6.89627	Tnk2(-1597),	1
chr16	32689098	32689099	5.67122		0
chr16	32728741	32728742	5.54218	Muc4(7145),Gm9556(-2075),	2
chr16	33306868	33306869	27.6594		0
chr16	33318249	33318250	8.11447		0
chr16	33951148	33951149	14.1811		0
chr16	34335061	34335062	20.64	Kalrn(238471),	1
chr16	34725327	34725328	19.8216		0
chr16	34887099	34887100	12.1252	Mylk(-141889),	1
chr16	35046508	35046509	9.38143	Hacd2(-24080),	1
chr16	35742580	35742581	5.67122	Dirc2(26776),	1
chr16	35907642	35907643	4.89		0
chr16	35932759	35932760	4.69099	Parp9(5711),Dtx3l(6392),	2
chr16	37525363	37525364	6.4837	Gtf2e1(14426),	1
chr16	37580159	37580160	5.87472	Hgd(-6),	1
chr16	37582068	37582069	16.0211	Hgd(-1915),	1
chr16	37684810	37684811	6.12131		0
chr16	37902423	37902424	12.2123		0
chr16	42911642	42911643	7.87099	AC161607.1(423),Zbtb20(-35761),	2
chr16	43070104	43070105	8.47143	Zbtb20(-194223),	1
chr16	43169687	43169688	12.2123	Zbtb20(-293806),	1
chr16	43278466	43278467	3.72651	Zbtb20(-402585),	1
chr16	43287123	43287124	7.97086	Zbtb20(-411242),	1
chr16	43298168	43298169	6.70413	Zbtb20(-422287),	1
chr16	43335606	43335607	5.83383	Zbtb20(-459725),	1
chr16	43342005	43342006	6.70413	Zbtb20(-466124),	1
chr16	43400447	43400448	10.1338	Zbtb20(-524566),	1
chr16	43464066	43464067	4.89	Zbtb20(-588185),	1
chr16	43958886	43958887	9.86477	Ccdc191(-69086),	1
chr16	44061530	44061531	7.63748	Gramd1c(1815),	1
chr16	44726090	44726091	19.7066	Nepro(-1789),	1
chr16	45378709	45378710	13.6385		0
chr16	45837948	45837949	9.45372	Phldb2(115650),	1
chr16	45991057	45991058	7.70769	Plcxd2(19161),	1
chr16	46825270	46825271	10.5687		0
chr16	47205014	47205015	8.33846	AC154201.1(7356),	1
chr16	49857095	49857096	25.7852	Cd47(-56562),	1
chr16	52079318	52079319	6.90685	Cblb(-48093),	1
chr16	52129470	52129471	9.45372	Cblb(-98245),	1
chr16	52676083	52676084	19.6107		0
chr16	55844070	55844071	9.86477	Nxpe3(51215),Nfkbiz(-5171),	2
chr16	56279187	56279188	3.53582		0
chr16	56279977	56279978	13.6385		0
chr16	56394097	56394098	9.86477		0
chr16	56598711	56598712	5.83383	Abi3bp(-120833),	1
chr16	57120461	57120462	6.71903	Tomm70a(1242),	1
chr16	62845006	62845007	11.0104	Pros1(9301),Arl13b(2034),	2
chr16	62854858	62854859	7.97086	Pros1(-551),Arl13b(-7818),	2
chr16	62873010	62873011	4.89	Pros1(-18703),	1
chr16	64850300	64850301	8.92317	Cggbp1(1696),Zfp654(1352),	2
chr16	70344700	70344701	10.1338	Gbe1(-30751),	1
chr16	70352012	70352013	13.2667	Gbe1(-38063),	1
chr16	72765670	72765671	6.86791	Robo1(-457364),	1
chr16	72888240	72888241	8.44707	Robo1(-579934),	1
chr16	76371787	76371788	2.82227	Nrip1(2040),	1
chr16	76432364	76432365	7.59764	Gm45030(70545),	1
chr16	76453938	76453939	7.70769	Gm45030(48971),	1
chr16	77331242	77331243	5.86756	Mir99ahg(-94925),	1
chr16	78260648	78260649	5.06222	AC163662.1(-9595),E330011O21Rik(41839),	2
chr16	78308065	78308066	7.34529	Cxadr(-6576),E330011O21Rik(-5578),	2
chr16	78309487	78309488	26.2817	Cxadr(-7998),E330011O21Rik(-7000),	2
chr16	78473604	78473605	10.2967	AC098883.1(6935),	1
chr16	79086822	79086823	7.45091	Tmprss15(4275),	1
chr16	80824036	80824037	6.4837		0
chr16	81175730	81175731	13.0734		0
chr16	81353463	81353464	10.4881	Ncam2(-152766),	1
chr16	81392002	81392003	9.15168	Ncam2(-191305),	1
chr16	85020684	85020685	6.06847	Gm49228(938),App(153082),	2
chr16	85061930	85061931	8.77425	App(111836),	1
chr16	85148876	85148877	3.75717	Gm49226(-47),App(24890),	2
chr16	85629967	85629968	7.94251		0
chr16	86428304	86428305	9.45372		0
chr16	86829783	86829784	5.19398	AC135964.1(-12917),	1
chr16	87535852	87535853	5.87472	Gm24891(-7687),	1
chr16	87610342	87610343	11.4163		0
chr16	87612639	87612640	13.1921	Gm22808(8481),	1
chr16	87676425	87676426	14.8696		0
chr16	87681474	87681475	27.5825		0
chr16	87710379	87710380	5.87765	Bach1(-11434),	1
chr16	90199373	90199374	11.1696	AC139573.2(-1225),	1
chr16	90785596	90785597	25.979	Urb1(24817),	1
chr16	91359763	91359764	9.36188	Gm24695(-9979),	1
chr16	91522715	91522716	12.6501	Mir6367(4829),Gm7856(-8082),	2
chr16	91678650	91678651	28.083	Donson(10120),Son(-31144),	2
chr16	91727582	91727583	6.24679	Itsn1(1699),Cryzl1(1393),Atp5o(199400),	3
chr16	91767306	91767307	8.67071	Itsn1(-38025),Atp5o(159676),	2
chr16	91834191	91834192	7.87099	Itsn1(-104910),Atp5o(92791),	2
chr16	92429158	92429159	7.45091	Rcan1(41709),	1
chr16	92609826	92609827	8.44707	Gm26626(2988),Runx1(216323),	2
chr16	93341991	93341992	11.4163		0
chr16	93347405	93347406	16.7327	1810053B23Rik(19263),	1
chr16	93722005	93722006	9.05163	Dop1b(-10101),	1
chr16	93874985	93874986	3.93052	Chaf1b(8916),Morc3(-42864),	2
chr16	93921624	93921625	9.75064	Cldn14(87213),	1
chr16	94449835	94449836	18.3417	Ttc3(-79217),	1
chr16	94498346	94498347	9.48198	Vps26c(28484),CT030190.1(-9569),	2
chr16	94667739	94667740	4.69099	Dyrk1a(-97729),	1
chr16	95659731	95659732	13.2667		0
chr16	95668213	95668214	7.94251		0
chr16	95945467	95945468	12.4154		0
chr16	96795627	96795628	13.1921	Dscam(375125),	1
chr16	96943781	96943782	20.8416	Dscam(226971),	1
chr16	97074050	97074051	6.71903	Dscam(96702),	1
chr16	97281412	97281413	6.90685		0
chr16	97398019	97398020	18.1277	AC164088.1(7250),Bace2(-41277),	2
chr16	97752068	97752069	10.593	Ripk4(11719),	1
chr16	97758591	97758592	23.4481	Ripk4(5196),	1
chr16	97905684	97905685	7.59764	C2cd2(56914),	1
chr16	97929707	97929708	3.01762	C2cd2(32891),	1
chr16	97961389	97961390	10.0215	Zbtb21(1233),C2cd2(1209),	2
chr17	3523067	3523068	9.45372	Cldn20(9487),Tfb1m(34714),Tiam2(-196494),	3
chr17	5075024	5075025	8.11447	Arid1b(-80692),	1
chr17	5095848	5095849	5.06222	Arid1b(-101516),	1
chr17	5132516	5132517	5.36985	Arid1b(-138184),	1
chr17	5413651	5413652	5.83383	Gm22475(7813),Ldhal6b(5116),Tmem242(26608),Gm29050(-24888),	4
chr17	5863075	5863076	7.97086	Snx9(-21746),	1
chr17	6160635	6160636	4.89	Tulp4(-54198),	1
chr17	8278633	8278634	5.87472	Mpc1(4271),	1
chr17	8349093	8349094	10.9878	T2(6899),AC164431.3(-37984),	2
chr17	9398128	9398129	2.82227		0
chr17	10079901	10079902	3.01762		0
chr17	10315162	10315163	8.75079	1700110C19Rik(9440),Qk(4692),	2
chr17	11319104	11319105	9.86477	Prkn(-478720),	1
chr17	12316473	12316474	7.94251	AC136921.2(4255),4732491K20Rik(2380),Map3k4(2323),	3
chr17	12378326	12378327	14.8696	Plg(282),	1
chr17	12387976	12387977	16.2201	Plg(-9368),	1
chr17	12790503	12790504	4.28414	CT030636.1(1157),Airn(-49192),	2
chr17	12960826	12960827	13.1921	Gm15946(1942),Acat2(-79),	2
chr17	13867483	13867484	14.4563	Gm3355(-4680),Afdn(-106944),	2
chr17	14201390	14201391	14.0792	AC151292.1(2338),Dact2(2914),	2
chr17	14399190	14399191	3.75717	AC169675.1(-248),Smoc2(-119684),	2
chr17	14545881	14545882	3.05175		0
chr17	15393839	15393840	10.2924	Fam120b(2363),	1
chr17	15534230	15534231	9.38143	AC154378.2(2474),Pdcd2(-6929),	2
chr17	16860999	16861000	31.3973	AC115797.2(7919),	1
chr17	17374434	17374435	10.2967	Riok2(-125),AC154200.1(-228),	2
chr17	17375819	17375820	15.1907	Riok2(-1510),AC154200.1(-1613),	2
chr17	17603827	17603828	17.1806	AC121795.2(-9051),Lnpep(21223),	2
chr17	21734510	21734511	6.24679	Zfp229(-3715),	1
chr17	23552265	23552266	6.4837	Gm26695(4504),Casp16-ps(3439),AC154766.4(-1466),	3
chr17	24204996	24204997	10.744	BC028777(3865),Ntn3(4535),Tbc1d24(566),	3
chr17	24737695	24737696	6.90685	Msrb1(-1053),Rpl3l(-9875),	2
chr17	24847467	24847468	8.86943	Fahd1(2897),Hagh(-7324),	2
chr17	25282229	25282230	13.2667	Ube2i(-7607),	1
chr17	25829021	25829022	17.2557	Rhbdl1(8274),Mir3082(2407),Stub1(4340),Jmjd8(-154),Wdr24(-5394),Gm26694(-34127),	6
chr17	25920294	25920295	6.31796	Gm16278(-1205),Rab40c(-567),Gm26694(-125400),	3
chr17	25985836	25985837	7.15231	1700022N22Rik(-21),Capn15(-40),	2
chr17	26512604	26512605	16.4597	Dusp1(-4085),	1
chr17	26606665	26606666	4.40774	Ergic1(-45176),	1
chr17	26702684	26702685	23.6399		0
chr17	26782144	26782145	5.06222	Bnip1(-1065),	1
chr17	27796940	27796941	8.08185	D17Wsu92e(23708),	1
chr17	28438661	28438662	11.2583	Gm22146(8200),AC154912.1(7839),Fkbp5(78866),	3
chr17	28682869	28682870	8.11911	Mapk14(8460),Slc26a8(7364),	2
chr17	28808979	28808980	7.34529	Brpf3(-7889),AC140278.1(-7356),	2
chr17	28875568	28875569	11.4163	Pnpla1(-17157),	1
chr17	29045300	29045301	2.82227	AC167363.1(8036),	1
chr17	29122833	29122834	5.67122	Rab44(-8688),	1
chr17	29365836	29365837	8.86732	Fgd2(-4922),	1
chr17	29414791	29414792	14.2811		0
chr17	29423282	29423283	21.5644	AC163629.2(9553),	1
chr17	30135276	30135277	12.1252	Zfand3(-130543),	1
chr17	31370388	31370389	11.9767		0
chr17	31445560	31445561	6.90685	Pde9a(-59326),	1
chr17	31747618	31747619	3.78507		0
chr17	31904316	31904317	9.29756	AC138228.1(-5138),	1
chr17	31940658	31940659	23.1753	Gm17572(9891),	1
chr17	31965926	31965927	7.97086	Hsf2bp(68582),	1
chr17	31982970	31982971	10.9878	Hsf2bp(51538),	1
chr17	32483280	32483281	13.6105	Cyp4f39(-14818),	1
chr17	32503310	32503311	12.4582	Cyp4f17(3152),	1
chr17	32637338	32637339	3.88729	CT033759.3(5387),	1
chr17	33503743	33503744	18.7333		0
chr17	33678502	33678503	4.69099	Hnrnpm(8358),	1
chr17	33780703	33780704	5.67122	4931413I07Rik(5021),Angptl4(1127),	2
chr17	33796541	33796542	12.0385		0
chr17	33829164	33829165	3.93052	Ndufa7(-4592),Rps28(-4602),	2
chr17	34604788	34604789	14.1197	Agpat1(-526),Gm20463(-3637),Rnf5(-1098),Ager(-6926),	4
chr17	34862251	34862252	25.2898	Mir6972(-4619),Gm20547(19791),Cfb(267),	3
chr17	35047799	35047800	5.83383	Clic1(2167),Gm23421(1419),Msh5(-1054),	3
chr17	36023827	36023828	5.67122	H2-T23(9028),H2-T24(-3267),A930015D03Rik(-29374),	3
chr17	36835761	36835762	9.7479	Gm25973(6591),Trim26(1373),	2
chr17	43458864	43458865	5.87472	Gm25135(-4609),Adgrf5(-98413),	2
chr17	43589932	43589933	11.2529	1700071M16Rik(2510),Pla2g7(-21834),	2
chr17	43684797	43684798	3.75717	Cyp39a1(-17372),	1
chr17	44057465	44057466	10.9878		0
[truncated: 2,731 more rows]

## Sheet: E4KO-ZT24_E4BP4
chr	start	end	chip_score	gene_name	gene_count
chr1	4785563	4785564	5.89957	Gm37144(-6351),Mrpl15(176),	2
chr1	13531696	13531697	9.10049		0
chr1	13589971	13589972	28.7794	Tram1(-61),	1
chr1	14473185	14473186	6.76755		0
chr1	23762866	23762867	15.6193	B3gat2(-1113),	1
chr1	36369237	36369238	20.0356	Fer1l5(3054),Kansl3(-56),	2
chr1	36556653	36556654	3.523	D430040D24Rik(1048),Sema4c(1696),Ankrd39(-9208),	3
chr1	36557290	36557291	20.1423	D430040D24Rik(411),Sema4c(1059),Ankrd39(-9845),	3
chr1	37997974	37997975	5.42097	Eif5b(36),Txndc9(-81),	2
chr1	51915290	51915291	5.95873	Myo1b(781),	1
chr1	52113938	52113939	34.8812	Stat1(5502),Gm31812(-187),Gm28177(-36677),	3
chr1	52630622	52630623	5.09222	Nemp2(81),	1
chr1	53297163	53297164	3.86133	Gm28778(-52),Ormdl1(-68),Pms1(-145),	3
chr1	53925568	53925569	3.86133	Hecw2(269600),	1
chr1	56973212	56973213	3.92694	Gm4081(3591),9130024F11Rik(-1800),Satb2(5438),	3
chr1	56977284	56977285	5.40834	Gm4081(-481),9130024F11Rik(-5872),Satb2(1366),	3
chr1	57970150	57970151	5.89957	Kctd18(48806),	1
chr1	58392871	58392872	3.50757	Bzw1(27),Gm37607(-6737),	2
chr1	64617722	64617723	6.63627	Gm28982(62),Mettl21a(-480),	2
chr1	74303842	74303843	3.60356	Gm37931(4006),Gm29358(-8239),Tmbim1(1780),Pnkd(-18912),	4
chr1	74748878	74748879	3.39279	Prkag3(343),	1
chr1	74784546	74784547	3.60501	Wnt10a(6970),Gm29539(-7141),Wnt6(-12654),	3
chr1	74949000	74949001	9.71487	Gm37744(5252),Ihh(2672),	2
chr1	74964838	74964839	4.8997		0
chr1	75251777	75251778	9.63342	Gm28294(545),Ptprn(12725),	2
chr1	75318020	75318021	9.10049	Dnpep(-30),	1
chr1	75477527	75477528	3.81868	Tmem198(2005),Chpf(1780),Gm37264(-6766),	3
chr1	75559698	75559699	9.27831	Gm15180(8385),Slc4a3(-13432),	2
chr1	76102608	76102609	7.6682	Gm29068(7972),	1
chr1	77092086	77092087	16.7443		0
chr1	77516384	77516385	4.26259	Gm28386(-1104),Epha4(-1296),	2
chr1	82697113	82697114	7.6682	C430014B12Rik(28056),Col4a3(-110192),	2
chr1	82839399	82839400	18.2237	Agfg1(84),Gm22396(47),	2
chr1	86179003	86179004	7.3088	Armc9(-24223),	1
chr1	86487510	86487511	10.541		0
chr1	86525436	86525437	7.37661	Ptma(1290),	1
chr1	86528379	86528380	24.3955	Ptma(-1653),	1
chr1	87098712	87098713	6.07993	Alpi(2894),Alppl2(-8784),	2
chr1	87184940	87184941	5.28392	Chrnd(5667),Prss56(-1627),	2
chr1	87187149	87187150	7.57835	Chrnd(3458),Prss56(-3836),	2
chr1	88277637	88277638	8.82171	Trpm8(24),Hjurp(-4),	2
chr1	88994136	88994137	7.6682		0
chr1	91459562	91459563	4.76336	Per2(-238),	1
chr1	92907028	92907029	7.44329	Rnpepl1(3755),5033417F24Rik(3736),Dusp28(-47),Ankmy1(-4122),	4
chr1	93010861	93010862	5.95068	Aqp12(-4527),Gm18697(-8090),	2
chr1	93224163	93224164	13.536	Crocc2(-55438),	1
chr1	93803788	93803789	5.95068	Gm22089(4883),Ing5(177),Dtymk(-1854),	3
chr1	106712555	106712556	3.5437	Bcl2(1719),	1
chr1	111864358	111864359	4.25824	Dsel(560),	1
chr1	118628079	118628080	5.2333	Tfcp2l1(-134),	1
chr1	119053845	119053846	3.39279	Gm26831(4624),Gli2(-226),	2
chr1	119895178	119895179	12.5861	Gm28209(7952),Gm3551(2283),	2
chr1	121327840	121327841	7.7371	Gm37174(252),Insig2(4749),	2
chr1	125607524	125607525	8.28625		0
chr1	128103804	128103805	3.75941	R3hdm1(-503),Gm38026(-2334),Zranb3(-757),	3
chr1	131526502	131526503	6.33687	Fam72a(1401),Srgap2(850),	2
chr1	131527045	131527046	3.89939	Fam72a(858),Srgap2(307),	2
chr1	132007542	132007543	5.89957	Elk4(65),Gm29103(-44588),	2
chr1	133131433	133131434	5.37832	Ppp1r15b(-290),Gm26616(349),	2
chr1	133716645	133716646	2.88116	Atp2b4(84396),	1
chr1	134093123	134093124	8.33458	Gm38140(6036),	1
chr1	134494828	134494829	3.31853	Rabif(-180),	1
chr1	135112902	135112903	8.23701	Gm10535(-3941),Ptprv(19692),Lgr6(-7626),	3
chr1	135430576	135430577	9.90599	Ipo9(-77),	1
chr1	135753089	135753090	13.613		0
chr1	143777234	143777235	13.976	Gm25663(1694),Gm29170(408),Uchl5(38),Trove2(-166),	4
chr1	155006698	155006699	13.622		0
chr1	156036586	156036587	12.693	Tor1aip2(-1183),9430034N14Rik(-6579),Tor1aip1(-106),	3
chr1	156474100	156474101	4.25824	Soat1(231),	1
chr1	157077277	157077278	14.9065		0
chr1	161969053	161969054	6.69411	Gm38304(147),Pigc(133),4930558K02Rik(10583),	3
chr1	165707839	165707840	4.76213	Rcsd1(1918),	1
chr1	165780655	165780656	5.09222	Cd247(8026),Gm24808(5296),Gm16565(420),Gm36972(-3500),	4
chr1	167645047	167645048	4.49853		0
chr1	171247186	171247187	4.26259	Adamts4(3235),Ndufs2(4202),	2
chr1	171286702	171286703	5.63308	Ufc1(8322),Usp21(1289),Ppox(-5516),	3
chr1	171503538	171503539	3.92428	Alyref2(-60),Gm24871(-375),B930036N10Rik(573),	3
chr1	172310162	172310163	6.769	Igsf8(-48521),	1
chr1	172325767	172325768	3.22599	Gm36937(-2773),Kcnj9(3551),	2
chr1	172326300	172326301	5.7148	Gm36937(-3306),Kcnj9(3018),	2
chr1	172412438	172412439	8.85861		0
chr1	172563337	172563338	8.28625	Vsig8(-7399),4933439K11Rik(-5208),	2
chr1	174503435	174503436	5.01562	Fmn2(-1610),	1
chr1	177796206	177796207	5.06521	Gm16585(-9350),Adss(305),	2
chr1	178530835	178530836	6.02009	Kif26b(-1710),	1
chr1	179847937	179847938	6.30033		0
chr1	180240842	180240843	3.23749	Psen2(22596),	1
chr1	180768673	180768674	10.8019	Gm38293(-17),	1
chr1	180777717	180777718	7.1631	Gm38293(-9061),	1
chr1	180851016	180851017	4.90438	Gm20305(3442),Sde2(111),	2
chr1	181888974	181888975	26.8573		0
chr1	182124656	182124657	20.2421	Gm17968(3533),Srp9(81),	2
chr1	182489898	182489899	10.2349	Gm37069(4258),Gm37885(-5719),Capn2(27710),	3
chr1	182991096	182991097	6.32453		0
chr1	183439295	183439296	16.6661		0
chr1	184883148	184883149	6.51237	C130074G19Rik(70),	1
chr1	191126192	191126193	6.98948	Gm38161(6465),	1
chr1	191575138	191575139	4.49853	Ints7(498),Dtl(406),	2
chr1	191575961	191575962	15.2515	Ints7(-325),Dtl(-417),	2
chr1	193130323	193130324	13.622	Diexf(-51),	1
chr1	194938963	194938964	5.84333	Cd34(-144),	1
chr1	194976303	194976304	6.76755	A330023F24Rik(72),Gm16897(657),	2
chr1	195176700	195176701	6.07218	Cr2(16),	1
chr10	4432614	4432615	12.9994	Armt1(-147),Rmnd1(-226),	2
chr10	5805978	5805979	3.23749	Fbxo5(-378),	1
chr10	7211648	7211649	6.71432	Cnksr3(589),	1
chr10	7663004	7663005	4.25824	Nup43(4499),Pcmt1(18132),	2
chr10	12869104	12869105	5.64399	Utrn(261),	1
chr10	12922890	12922891	6.07993	B230208H11Rik(200),	1
chr10	13564867	13564868	5.2333		0
chr10	13965400	13965401	3.03682	Hivep2(675),	1
chr10	13983096	13983097	5.2333	Gm26835(24309),Hivep2(-17021),	2
chr10	15945747	15945748	3.05052		0
chr10	17722415	17722416	7.27738	Cited2(803),	1
chr10	18545867	18545868	5.50077	Hebp2(209),	1
chr10	19015456	19015457	22.2214	Tnfaip3(201),	1
chr10	19712679	19712680	4.25824	AC153891.1(6025),Il20ra(-109),	2
chr10	19933753	19933754	5.89957	Map3k5(719),	1
chr10	21993199	21993200	6.93767	Sgk1(-111015),	1
chr10	21994700	21994701	3.23749	Sgk1(-112516),	1
chr10	22731402	22731403	6.76755	Mir7663(-1970),Tbpl1(536),	2
chr10	22731727	22731728	4.25824	Mir7663(-2295),Tbpl1(211),	2
chr10	26078693	26078694	4.25824	Gm9767(-438),Tmem200a(359),	2
chr10	29313591	29313592	11.5426	Echdc1(-425),Gm46218(234),	2
chr10	31445953	31445954	15.7972	Gm47687(6129),Tpd52l1(5),	2
chr10	36382347	36382348	5.89957	Gm47049(9245),	1
chr10	41476232	41476233	4.59693	Mical1(82),	1
chr10	42031208	42031209	5.95068		0
chr10	42591525	42591526	5.06521	Ostm1(-7703),Nr2e1(-7893),	2
chr10	42842542	42842543	4.14539		0
chr10	43540784	43540785	2.88116	1700021F05Rik(210),Gm47889(-22213),	2
chr10	43974323	43974324	6.769	Crybg1(174530),	1
chr10	44149033	44149034	22.1544	Gm5949(4437),Crybg1(-180),	2
chr10	44265866	44265867	4.49853	Atg5(2492),	1
chr10	44268512	44268513	3.39279	Atg5(-154),	1
chr10	52417432	52417433	9.6842	Nus1(115),	1
chr10	53379390	53379391	6.9563	Gm47641(62),Cep85l(557),	2
chr10	53997395	53997396	7.6682	Man1a(79214),	1
chr10	58675794	58675795	10.9616	Edar(-140),	1
chr10	59222111	59222112	5.82046	Sowahc(-158),10-Sep(-264),	2
chr10	59296472	59296473	4.34647		0
chr10	60191852	60191853	6.33706	Chst3(27408),	1
chr10	60346865	60346866	5.11598	Vsir(-14),Cdh23(349625),	2
chr10	60779818	60779819	4.90438	Unc5b(51763),	1
chr10	60835138	60835139	12.5861	Unc5b(-3557),	1
chr10	61072570	61072571	11.3518		0
chr10	61147938	61147939	9.07374	Sgpl1(-235),	1
chr10	61423394	61423395	16.4581	Nodal(-5422),	1
chr10	61782882	61782883	5.28326	Mir5108(-8145),H2afy2(1265),	2
chr10	62111117	62111118	9.94733	Fam241b(32803),	1
chr10	62261332	62261333	4.14539	Tacr2(-8894),	1
chr10	62602347	62602348	4.14539	Gm47257(3),Ddx21(-66),	2
chr10	75317077	75317078	14.3991	Adora2a(-200),	1
chr10	76442911	76442912	6.96639	2610028H24Rik(6170),Pcnt(-125),	2
chr10	77590992	77590993	12.8627	Pttg1ip(-9272),	1
chr10	78043579	78043580	9.63342	Dnmt3l(-1632),Aire(31),	2
chr10	78069618	78069619	6.04676	Icosl(-316),	1
chr10	78396456	78396457	7.6682	Gm10146(-3136),	1
chr10	78413098	78413099	17.8446	Mir6907(-4553),Rrp1(-55),	2
chr10	78438306	78438307	6.98948	Mir6908(6851),Pdxk(26669),Mir6410(-3507),4921516A02Rik(-10035),	4
chr10	79533326	79533327	5.7148	Mir6909(-2236),Plpp2(470),	2
chr10	79664215	79664216	12.0674	Tpgs1(5154),Madcam1(344),	2
chr10	79780082	79780083	16.4581	Fstl3(-2810),	1
chr10	79793447	79793448	6.769	Gm48495(1209),Palm(125),Prss57(-2486),	3
chr10	79925476	79925477	25.8888	Arid3a(1567),Kiss1r(-8505),R3hdm4(-4268),	3
chr10	79960059	79960060	12.1705	Wdr18(93),	1
chr10	79987225	79987226	7.14237	Abca7(9269),Cnn2(1359),Gm26243(-1719),Tmem259(-2895),	4
chr10	80141414	80141415	6.95964	Midn(6858),Atp5d(-2782),Cbarp(-579),	3
chr10	80145595	80145596	6.21694	Midn(2677),Atp5d(-6963),Cbarp(-4760),	3
chr10	80148022	80148023	4.43756	Midn(250),Atp5d(-9390),Cbarp(-7187),	3
chr10	80165159	80165160	14.4489	1600002K03Rik(7785),Cirbp(826),	2
chr10	80199731	80199732	4.52151		0
chr10	80226480	80226481	23.9108	Mum1(-46),	1
chr10	80292373	80292374	6.33706	Apc2(3604),Rps15(80),Gm15122(-9367),	3
chr10	80350503	80350504	16.0764	Plk5(5956),Adamtsl5(-2091),	2
chr10	80578613	80578614	10.7262	Gm26710(34),Klf16(-1292),	2
chr10	80793289	80793290	5.95068	Sf3a2(4909),Plekhj1(5337),Dot1l(-38083),	3
chr10	80929281	80929282	5.09222	Gadd45b(792),	1
chr10	80929668	80929669	6.10138	Gadd45b(405),	1
chr10	81137179	81137180	7.36569	Zbtb7a(-1959),	1
chr10	81173277	81173278	19.3964	Dapk3(9728),Snord37(5673),Eef2(3354),Pias4(-5354),	4
chr10	81244792	81244793	14.4304	Matk(8143),Zfr2(-11637),	2
chr10	81287931	81287932	8.14161	Pip5k1c(5032),Tjp3(3650),	2
chr10	81409025	81409026	4.26259	Mir1191b(7272),Gm16104(550),Nfic(46610),	3
chr10	81450399	81450400	6.71432	Nfic(5236),	1
chr10	81502832	81502833	10.9233	Gm25595(1790),Gm16106(1641),Gna15(21393),S1pr4(-2700),Ncln(-6440),	5
chr10	81526948	81526949	8.36135	Gm47697(-1537),Gna15(-2723),	2
chr10	81551805	81551806	9.28146	Aes(7683),Gna11(-6615),	2
chr10	81605204	81605205	7.6682	Gm26896(4587),BC025920(1066),Tle6(-4131),	3
chr10	82812066	82812067	6.769	1700028I16Rik(57),	1
chr10	84759087	84759088	6.61588	Rfx4(-3025),	1
chr10	86021856	86021857	19.0632	Fbxo7(116),A230060F14Rik(473),Bpifc(-9961),	3
chr10	86296309	86296310	11.689	Timp3(4063),Syn3(202587),	2
chr10	86498938	86498939	9.75385	Syn3(-42),	1
chr10	93485435	93485436	5.95068	Hal(3333),	1
chr10	93539925	93539926	5.2333	Ccdc38(707),Amdhd1(108),	2
chr10	94312209	94312210	3.84076	Tmcc3(-260),	1
chr10	105841342	105841343	16.7443	Ccdc59(-275),Mettl25(38),	2
chr10	108332285	108332286	4.01524	Pawr(-164),	1
chr10	111298876	111298877	7.1631	Bbs10(-197),	1
chr10	111506860	111506861	3.36365	Gm28592(802),Phlda1(-574),Gm5176(-6121),	3
chr10	116114201	116114202	4.49853	4933416C03Rik(-284),Ptprr(-95988),	2
chr10	117432638	117432639	5.95068	Gm9002(-3020),	1
chr10	117710672	117710673	6.76755	Mdm2(86),	1
chr10	119930172	119930173	5.84333	Grip1(-476342),	1
chr10	121033932	121033933	10.1758	Wif1(28),	1
chr10	125676816	125676817	7.6682		0
chr10	127030857	127030858	8.23701	Tsfm(-17),	1
chr10	127165060	127165061	12.547	B4galnt1(165),	1
chr10	127171092	127171093	7.7615	Slc26a10(9553),B4galnt1(-5867),	2
chr10	127513054	127513055	30.9811	Shmt2(9390),Ndufa4l2(1913),	2
chr10	127526881	127526882	8.34273	Nxph4(7678),Shmt2(-4437),	2
chr10	127555881	127555882	6.5944	Lrp1(65267),	1
chr10	127667145	127667146	6.01056	Gm16230(9579),Nemp1(-244),Gm16229(-3306),Nab2(1423),	4
chr10	127674861	127674862	6.74889	Gm16230(1863),Nemp1(-7960),Nab2(-6293),	3
chr10	128337894	128337895	5.84333	Cs(-160),	1
chr10	128409817	128409818	12.1253	Rnf41(1840),Gm25361(-7059),Nabp2(1675),Slc39a5(-8588),	4
chr10	128590469	128590470	10.541	Gm47540(5146),Mir6917(-5972),Erbb3(-817),	3
chr11	3193274	3193275	2.18887	Eif4enif1(9118),Fau-ps2(3550),Gm12735(989),Drg1(73141),Sfi1(189),	5
chr11	3535518	3535519	7.95218	Gm11947(-1280),Gm11946(-5361),Smtn(5094),	3
chr11	3791117	3791118	3.60501	Gm24013(-2225),Osbp2(72786),	2
chr11	3914644	3914645	5.40834	Slc35e4(20),	1
chr11	3998636	3998637	5.28392	Gm11954(3821),Gal3st1(-15000),	2
chr11	4220484	4220485	5.50077	Castor1(-2259),	1
chr11	4258941	4258942	17.4157	Lif(-1384),	1
chr11	4849135	4849136	5.2333	Nf2(401),	1
chr11	4895640	4895641	2.47891	Thoc5(-320),Mir6918(-4295),	2
chr11	5115174	5115175	9.28146	Emid1(37083),	1
chr11	5762162	5762163	3.50757	Ube2d-ps(-33),Urgcp(214),	2
chr11	5788834	5788835	15.7101	Dbnl(-346),	1
chr11	6275000	6275001	7.7615	n-R5s67(-1689),Tmed4(-130),Ddx56(-7228),	3
chr11	11808892	11808893	11.8922	Fignl1(70),	1
chr11	12025739	12025740	5.28392	Grb10(12944),	1
chr11	19920558	19920559	8.50604	Spred2(3817),	1
chr11	20455193	20455194	18.1931	Gm12034(-8781),	1
chr11	22287125	22287126	7.49391	Ehbp1(55167),	1
chr11	22617784	22617785	8.98626	Gm12053(8880),Gm12052(-376),Gm26829(-6905),	3
chr11	22982261	22982262	7.46495	Cct4(8258),Commd1(121),Gm28048(-171),	3
chr11	23665830	23665831	4.90438	Pus10(-156),Pex13(129),	2
chr11	24049436	24049437	7.6682	A830031A19Rik(25618),	1
chr11	25505988	25505989	6.76755		0
chr11	29693820	29693821	7.6682	Rtn4(-873),Gm12093(-3985),	2
chr11	32162367	32162368	7.46238		0
chr11	32588597	32588598	8.36135	Stk10(-55292),	1
chr11	35834553	35834554	9.28146	Rars(-47),	1
chr11	43433833	43433834	9.94359	Slu7(-89),Pttg1(-7582),	2
chr11	45945006	45945007	20.7491	Lsm11(-71),	1
chr11	49250932	49250933	5.26234	Mgat1(-6741),	1
chr11	49794176	49794177	2.66445	Gfpt2(2),	1
chr11	49846568	49846569	14.4683	Mapk9(183),	1
chr11	51584575	51584576	3.86133	Phykpl(182),	1
chr11	51817900	51817901	7.95218	Jade2(39753),	1
chr11	51967546	51967547	12.5861	Cdkn2aipnl(115),Gm26061(-3164),Gm26551(301968),	3
chr11	52865102	52865103	5.78429	Fstl4(-100468),	1
chr11	53707221	53707222	3.23749	Gm22275(-6042),Rad50(98),	2
chr11	57645027	57645028	6.07218	Galnt10(415),4933424L21Rik(4467),	2
chr11	58104182	58104183	5.82046	Cnot8(-29),Gm12247(-6409),	2
chr11	58636825	58636826	5.2333	Trim58(3640),Olfr323(-6324),	2
chr11	59307958	59307959	7.46238	Wnt9a(-1030),	1
chr11	61504845	61504846	8.59171	B9d1(299),B9d1os(214),	2
chr11	61666128	61666129	4.76336	Grap(-12863),	1
chr11	61956788	61956789	20.8397	Specc1(-25),Gm12273(-5873),	2
chr11	62456896	62456897	5.89957	Pigl(1564),Ncor1(1645),	2
chr11	62757073	62757074	9.96593	Zfp286os(4163),Gm10428(-3973),Zfp286(32389),Wsb2-ps(-5793),Gm27194(-7221),	5
chr11	63920736	63920737	9.65572	Hs3st3b1(1554),	1
chr11	63925466	63925467	20.9989	Hs3st3b1(-3176),	1
chr11	66168171	66168172	3.05052	Gm12296(-136),Dnah9(380),	2
chr11	68822475	68822476	6.09256	Ndel1(49383),	1
chr11	68901454	68901455	7.6682	Gm22608(6566),Rpl26(129),	2
chr11	69236122	69236123	3.84076	Gm23194(4477),Gucy2e(914),	2
chr11	69396103	69396104	9.55892	Kdm6bos(5410),Tmem88(2131),Naa38(-616),Cyb5d1(-472),	4
chr11	69401336	69401337	2.41269	Kdm6bos(177),Kdm6b(12339),Tmem88(-3102),Naa38(-5849),Cyb5d1(-5705),	5
chr11	69579373	69579374	8.60598	Trp53(986),Wrap53(882),	2
chr11	69671714	69671715	3.75941	Gm22988(-1936),Gm25835(-2719),Gm24029(-3738),Eif4a1(709),Cd68(-5561),Mir1934(-8671),Mpdu1(-9072),	7
chr11	69877113	69877114	10.4169	Mir6924(4981),Kctd11(4293),Tmem95(905),	3
chr11	69880663	69880664	5.07114	Mir6924(1431),Kctd11(743),Tmem95(-2645),	3
chr11	69934326	69934327	7.55096	Ybx2(1470),	1
chr11	70321919	70321920	7.6682	Alox12e(709),	1
chr11	70452238	70452239	12.3144	Zmynd15(7195),Cxcl16(7746),Med11(-319),	3
chr11	70687661	70687662	4.33492	Camta2(444),	1
chr11	70777292	70777293	8.5344		0
chr11	72355153	72355154	12.547	Tekt1(7289),	1
chr11	73047806	73047807	6.37533	Ncbp3(-23),	1
chr11	73138424	73138425	8.29478	Haspin(-130),Itgae(-47841),	2
chr11	73177505	73177506	3.23921	Tax1bp3(-422),Emc6(-468),	2
chr11	74723922	74723923	7.6682	Gm16032(8448),Gm24211(4481),Pafah1b1(748),	3
chr11	74830433	74830434	10.1891	Mnt(487),	1
chr11	75165497	75165498	20.0523	Mir132(8185),Mir212(7891),1700016P03Rik(7063),Hic1(4022),	4
chr11	75169254	75169255	6.71432	Ovca2(9581),Mir132(4428),Mir212(4134),1700016P03Rik(3306),Hic1(265),	5
chr11	75179085	75179086	6.06154	Dph1(12156),Ovca2(-250),Mir132(-5403),Mir212(-5697),1700016P03Rik(-6525),Hic1(-9566),	6
chr11	75454472	75454473	5.07114	Mir22(9244),Tlcd2(7243),Mir22hg(7067),Wdr81(245),	4
chr11	75486969	75486970	6.70764	Prpf8(-153),	1
chr11	75510868	75510869	9.71487	Scarf1(2672),Rilp(-774),	2
chr11	76243809	76243810	5.26234	Mrm3(-94),Glod4(-84),	2
chr11	76456433	76456434	10.8019	Abr(165881),	1
chr11	76945688	76945689	3.50757	Blmh(-20879),	1
chr11	76997460	76997461	6.98948	Slc6a4(1143),	1
chr11	77793337	77793338	15.7972	Gm10277(-5590),Myo18a(-30091),	2
chr11	78177974	78177975	7.6682	Snord42b(5150),Snord4a(3782),Snord42a(3389),Rpl23a(5610),Mir7653(853),Tlcd1(-1263),Nek8(-1299),	7
chr11	78490830	78490831	4.76213	Vtn(8261),Sarm1(6924),	2
chr11	78826515	78826516	25.0523	Lyrm9(69),Gm23219(-2128),	2
chr11	78956537	78956538	7.8075	Nos2(-35750),	1
chr11	79214141	79214142	14.381	Gm11200(-1345),	1
chr11	79711029	79711030	11.5398	Mir193a(940),Gm11205(-6399),	2
chr11	80779698	80779699	6.9563	Myo1d(327),	1
chr11	82890615	82890616	6.71432	Fndc8(1509),Rad51d(-1),	2
chr11	82908349	82908350	8.03961	Unc45b(2201),Nle1(62),	2
chr11	83440485	83440486	16.1009	1700020L24Rik(-2808),	1
chr11	84520354	84520355	4.57575	Lhx1os(5306),Lhx1(5181),Aatf(-6832),	3
chr11	85843429	85843430	4.90438	Gm11444(6904),	1
chr11	86757641	86757642	6.35534	Cltc(-76),	1
chr11	87074069	87074070	6.07218	Gm9378(4718),Gm11479(889),Gdpd1(-7),	3
chr11	87404358	87404359	10.6296	Tex14(707),Rad51c(596),	2
chr11	88047641	88047642	5.9258	Srsf1(-268),2010015M23Rik(-281),Gm11508(365),	3
chr11	88252367	88252368	7.6682	Gm38534(1001),	1
chr11	88955485	88955486	7.80571	Scpep1(-20),	1
chr11	88973900	88973901	4.49853	2210409E12Rik(-1243),Coil(-3648),Elobl(-6969),	3
chr11	89100708	89100709	5.95068		0
chr11	90637889	90637890	4.76336	Cox11(284),Stxbp4(195),	2
chr11	93968373	93968374	5.40834	Nme1(148),Gm20390(-80),	2
chr11	94549115	94549116	14.8931	Rsad1(140),	1
chr11	94629684	94629685	15.6897	Lrrc59(83),	1
chr11	94979139	94979140	20.0071	Sgca(-2812),	1
chr11	95106791	95106792	4.20392		0
chr11	95259312	95259313	36.3634	Tac4(2217),	1
chr11	95520872	95520873	8.36135	Nxph3(-6302),	1
chr11	95521730	95521731	7.6682	Nxph3(-7160),	1
chr11	95533975	95533976	11.8922		0
chr11	96777661	96777662	5.11598	Snx11(-102),	1
chr11	96862088	96862089	6.98948	Gm11524(8107),	1
chr11	96916163	96916164	6.769	Gm11525(6330),D030028A08Rik(107),Cdk5rap3(333),	3
chr11	97021998	97021999	18.0497	Scrn2(7940),Gm11532(4250),Sp6(-8604),	3
chr11	97026270	97026271	4.90438	Scrn2(3668),Gm11532(-22),	2
chr11	97029968	97029969	6.33706	Gm11533(7039),Scrn2(-30),Gm11532(-3720),	3
chr11	97041499	97041500	12.9994	Osbpl7(9129),Gm11574(9933),Mrpl10(61),Gm11533(-4492),Lrrc46(-92),	5
chr11	97343973	97343974	2.99253	Gpr179(8104),	1
chr11	97400511	97400512	10.6116		0
chr11	97511390	97511391	3.81868	Srcin1(64796),	1
chr11	97531861	97531862	6.04676	Gm11611(-9966),Srcin1(44325),	2
chr11	97575888	97575889	17.9768	Srcin1(298),	1
chr11	97632102	97632103	9.07374	Epop(-2400),	1
chr11	97690073	97690074	8.98626	Pcgf2(10424),Cisd3(-4247),	2
chr11	97987756	97987757	6.53264	Arl5c(8425),Plxdc1(-1312),	2
chr11	97994793	97994794	4.14539	Arl5c(1388),Plxdc1(-8349),	2
chr11	98150295	98150296	4.49853	Fbxl20(108),	1
chr11	98342746	98342747	23.2169	Ppp1r1b(5658),	1
chr11	98438968	98438969	4.14539	Grb7(7426),Gm12352(-931),Mien1(23),	3
chr11	98754898	98754899	4.26259	Thra(-14260),	1
chr11	98972479	98972480	8.5344	Rara(-44661),	1
chr11	99230548	99230549	18.8155	Smarce1(469),	1
chr11	99638765	99638766	2.47891	Krtap4-7(5324),Krtap4-2(-3681),	2
chr11	100295532	100295533	22.9836	Gm12349(-3861),Gm14206(-4246),	2
chr11	100397561	100397562	11.6118	Gm12348(3947),Jup(202),	2
chr11	100472841	100472842	6.92629	Mir7116(5639),Klhl11(-100),	2
chr11	100640200	100640201	2.88116	Gm44544(2917),Zfp385c(52255),	2
chr11	100770310	100770311	7.11331	Gm24358(4490),Ghdc(647),Hcrt(-7379),	3
chr11	101119372	101119373	2.66445	Tubg1(566),Retreg3(521),	2
chr11	101119850	101119851	5.32901	Tubg1(88),Retreg3(43),	2
chr11	101173968	101173969	17.5276	Ccr10(1475),Cntnap1(-3445),Plekhh3(-2617),	3
chr11	101302327	101302328	6.07218	Gm11617(4415),Becn1(-41),	2
chr11	101666885	101666886	5.9258	Arl4d(-1344),Rnu2-10(-8647),	2
chr11	101732862	101732863	10.5404	Dhx8(57),	1
chr11	101815002	101815003	9.75385		0
chr11	102061451	102061452	5.35475	Mpp2(27064),	1
chr11	102309109	102309110	9.55892	Ubtf(10633),	1
chr11	102774069	102774070	6.769	Adam11(-12630),	1
chr11	102993145	102993146	14.7001	Mir6931(6776),Gm26668(-129808),	2
chr11	103017095	103017096	6.09256	Dcakd(11238),Gm26668(-153758),	2
chr11	103102832	103102833	43.5965	Acbd4(-1150),Plcd3(-1174),	2
chr11	103133039	103133040	21.9648	Hexim2(-610),	1
chr11	103159206	103159207	16.0594		0
chr11	103332696	103332697	5.47044	Arhgap27(30996),	1
chr11	103359272	103359273	8.03961	Arhgap27os1(3941),Arhgap27os2(-3571),Arhgap27(4420),	3
chr11	104708195	104708196	6.76755	Gm11639(-22488),	1
chr11	105347918	105347919	6.21694	Mrc2(-55275),	1
chr11	105456722	105456723	5.06521	10-Mar(13),	1
chr11	106066128	106066129	6.37619	Taco1(-67),Taco1os(177),	2
chr11	107189344	107189345	11.3954	Gm11718(1750),Nol11(37),	2
chr11	107469208	107469209	12.547	Pitpnc1(1491),	1
chr11	107470732	107470733	5.32901	Psmd12(8752),Pitpnc1(-33),	2
chr11	107479550	107479551	4.80787	Gm11722(2366),Psmd12(-66),Pitpnc1(-8851),	3
chr11	109298269	109298270	17.5712	Rgs9(-140),	1
chr11	109425683	109425684	9.75385	Amz2(263),	1
chr11	109440235	109440236	4.52151	Gm15642(-2090),Amz2(-14289),	2
chr11	113165325	113165326	8.36135	2610035D17Rik(36513),	1
chr11	113201624	113201625	4.61398	4732490B19Rik(8045),2610035D17Rik(214),	2
chr11	113837312	113837313	6.57412	Sdk2(229734),	1
chr11	114789278	114789279	9.90765	Gpr142(9646),Btbd17(6667),Kif19a(-23890),	3
chr11	115153823	115153824	6.769	Slc9a3r1(9518),Rab37(-62392),	2
chr11	115202546	115202547	8.98626	Tmem104(-15059),	1
chr11	115570154	115570155	3.31853	Nup85(-5720),	1
chr11	116023951	116023952	10.8019	Unk(6371),H3f3b(4011),	2
chr11	116130612	116130613	15.074	Mrpl38(8256),Trim65(516),Trim47(-3402),	3
chr11	116319158	116319159	10.0039	n-R5s74(7559),	1
chr11	116671508	116671509	24.8776	St6galnac2(9782),Snord1a(3090),Snord1b(2640),Snord1c(998),1810032O08Rik(152),	5
chr11	116838961	116838962	4.30448	Mettl23(4317),Gm27401(1005),Jmjd6(4488),	3
chr11	116918741	116918742	9.5601	Mgat5b(122),	1
chr11	117912862	117912863	13.8397	Gm11726(9043),	1
chr11	117969015	117969016	3.81534	Socs3(1032),	1
chr11	118103040	118103041	19.0879	Dnah17(27594),	1
chr11	118104212	118104213	11.689	Dnah17(26422),	1
chr11	118443371	118443372	9.46128	C1qtnf1(-15168),	1
chr11	118490982	118490983	7.14237	Rbfox3(420615),	1
chr11	118508043	118508044	8.49998	Rbfox3(403554),	1
chr11	118648630	118648631	8.03076	Rbfox3(262967),	1
chr11	118971606	118971607	6.33706		0
chr11	119034369	119034370	10.1758	Cbx8(6600),	1
chr11	119086700	119086701	9.6842	Cbx4(-479),Gm26508(-9127),	2
chr11	119091170	119091171	4.86274	Cbx4(-4949),	1
chr11	119091742	119091743	7.95218	Cbx4(-5521),	1
chr11	119187732	119187733	4.49853	Gm11753(-3216),Tbc1d16(40767),	2
chr11	119267988	119267989	9.65347	Gaa(-101),	1
chr11	119363638	119363639	6.07218	Slc26a11(-8081),Sgsh(-8102),	2
chr11	119491292	119491293	18.2038	Endov(55),A930037H05Rik(6),	2
chr11	119503859	119503860	7.0488	Endov(-12512),	1
chr11	119920086	119920087	6.29903	Chmp6(-6645),	1
chr11	119935654	119935655	9.36187	Baiap2(7109),Gm11766(2857),Gm11767(7044),	3
chr11	119991470	119991471	8.23701	Baiap2(-48707),	1
chr11	120013295	120013296	5.74413	Mir3065(1472),Mir338(1567),Aatk(33872),	3
chr11	120065455	120065456	6.98948	Gm25948(2783),Cep131(21372),Gm47846(-6354),	3
chr11	120353639	120353640	9.65347	Fscn2(7895),0610009L18Rik(-4961),Mir6935(-6226),Gm23419(-6820),Actg1(-5097),	5
chr11	120369904	120369905	7.3088	Faap100(8860),Fscn2(-8370),	2
chr11	120515727	120515728	11.3954		0
chr11	120659032	120659033	10.9233	Notumos(125),Notum(2143),	2
chr11	120776231	120776232	8.28625	Gps1(8041),Rfng(7976),	2
chr12	3235816	3235817	10.7646	Rab10os(-312),Gm45925(-5925),	2
chr12	3781707	3781708	11.689	Dtnb(-209326),	1
chr12	3791996	3791997	17.2678		0
chr12	4769016	4769017	9.07374	Pfn4(6),Fam228b(251),	2
chr12	4917288	4917289	6.769	Atad2b(65),Ubxn2a(-9583),	2
chr12	9030267	9030268	6.76755	Ttc32(-270),	1
chr12	10390801	10390802	5.7148	Rdh14(-29),	1
chr12	12421040	12421041	3.81868		0
chr12	12942612	12942613	7.49391	Gm48201(6923),Mycn(-698),	2
chr12	21286157	21286158	6.42558	Gm25821(1770),Cpsf3(-766),Itgb1bp1(127),	3
chr12	21373547	21373548	2.41269	AC140457.1(218),Adam17(85),	2
chr12	24708632	24708633	2.83862	Rrm2(-391),	1
chr12	25092484	25092485	15.1515	Id2(4656),	1
chr12	31655110	31655111	4.76213	Cog5(-241),Dus4l(-284),	2
chr12	32379768	32379769	7.6682	Ccdc71l(-1064),	1
chr12	33185940	33185941	6.57522	Atxn7l1(-38247),	1
chr12	40446442	40446443	4.01989	Dock4(-490),Zfp277(-540),	2
chr12	44210362	44210363	5.09222	Mir5627(-49),Dnajb9(-36),Gm7370(-7191),	3
chr12	51348181	51348182	5.89957	G2e3(-120),	1
chr12	53236622	53236623	5.28392		0
chr12	59130934	59130935	5.28392	Gm24233(3138),Mia2(-35135),	2
chr12	59220092	59220093	8.59798	Fbxo33(-367),	1
chr12	70360434	70360435	6.9563		0
chr12	73557606	73557607	3.75941	2210039B01Rik(-9128),	1
chr12	76371325	76371326	6.76755	Zbtb1(-1059),Zbtb25(-1723),	2
chr12	77781559	77781560	15.1192		0
chr12	79172142	79172143	5.06521	Gm17194(-3656),Gm17195(-8307),Vti1b(525),	3
chr12	79172524	79172525	5.06521	Gm17194(-4038),Gm17195(-8689),Vti1b(143),	3
chr12	80113369	80113370	6.98948	1300014J16Rik(2494),Gm26669(-5335),Zfp36l1(-356),	3
chr12	80132898	80132899	11.1133	2310015A10Rik(-54),	1
chr12	81199746	81199747	11.689	Slc8a3(133434),	1
chr12	81483771	81483772	9.55892	Gm28370(8428),Cox16(1356),Gm20498(49134),	3
chr12	81995118	81995119	4.25046	AC124484.1(5150),Pcnx(-135095),	2
chr12	84546187	84546188	4.90438		0
chr12	84589967	84589968	17.5222	Vsx2(-20205),	1
chr12	84876945	84876946	11.3954	Gm48709(4879),D030025P21Rik(-1176),Ltbp2(-413),	3
chr12	85270577	85270578	4.49853	Mlh3(22),	1
chr12	86079569	86079570	4.78696	Ift43(2972),Gm48008(-925),Tgfb3(-528),	3
chr12	86726175	86726176	5.63308	Lrrc74a(8194),Angel1(285),	2
chr12	86796049	86796050	7.49386		0
chr12	86974798	86974799	14.224		0
chr12	87147412	87147413	6.33687	Gm6566(8074),Gstz1(-247),Pomt2(556),	3
chr12	91588340	91588341	4.78426	Gtf2a1(2147),	1
chr12	99084383	99084384	18.4351		0
chr12	99964571	99964572	5.23397	Kcnk13(-72),	1
chr12	100106562	100106563	9.71487	Psmc1(3592),4930477G07Rik(-9344),	2
chr12	100202024	100202025	16.699	Gm26723(7790),Calm1(-2589),	2
chr12	100958187	100958188	12.8432	Ccdc88c(70869),	1
chr12	102705429	102705430	9.23387	Gm28373(21904),Itpk1(-499),	2
chr12	102758062	102758063	4.21041	Gm47042(6650),Ubr7(-95),Gon7(-259),Gm20604(610),Gm28051(-297),	5
chr12	103325668	103325669	12.9699	Asb2(30333),	1
chr12	103368098	103368099	4.68287	Gm45777(674),	1
chr12	104440267	104440268	8.60598		0
chr12	105962834	105962835	12.8627		0
chr12	108206846	108206847	14.7001	Ccdc85c(68579),	1
chr12	108758049	108758050	23.2644	Gm33682(4921),	1
chr12	109394014	109394015	5.82046		0
chr12	109958902	109958903	4.59693		0
chr12	110373595	110373596	16.7379		0
chr12	110667702	110667703	9.78576	Gm27299(6398),1700001K19Rik(14917),Gm17111(-2294),	3
chr12	110737818	110737819	5.06521	Wdr20(126),	1
chr12	110992415	110992416	12.0674	6030440G07Rik(1983),Gm48630(-5297),	2
chr12	111305572	111305573	4.74018	Cdc42bpb(72146),	1
chr12	111413540	111413541	17.5222	Exoc3l4(3477),Lbhd2(-6731),	2
chr12	111426132	111426133	3.5437	Gm10425(4814),Exoc3l4(-9115),	2
chr12	111732705	111732706	4.72204	Gm15996(-874),Gm15995(-6313),Apopt1(-19444),	3
chr12	111967020	111967021	14.1414	Tdrd9(4539),Atp5mpl(-43),	2
chr12	112077862	112077863	7.6682		0
chr12	112145389	112145390	9.57621	Kif26a(819),	1
chr12	112146491	112146492	11.842	Kif26a(-283),	1
chr12	112473968	112473969	10.7646		0
chr12	112552179	112552180	4.34647		0
chr12	112618166	112618167	8.03961	Adssl1(1879),	1
chr12	112675403	112675404	2.83862	Zbtb42(3425),Akt1(-519),	2
chr12	112707162	112707163	19.3162		0
chr12	112745573	112745574	4.02273	Gm5189(5958),Cep170b(-25118),	2
chr12	113075338	113075339	10.5469	Tex22(-836),	1
chr12	113156063	113156064	5.47044	Tedc1(358),Crip1(-9747),	2
chr12	113187690	113187691	7.69038	Tmem121(-1760),	1
chr12	116280850	116280851	3.03682	Esyt2(346),Gm48079(-619),Gm11027(-5464),	3
chr13	15759286	15759287	10.8019		0
chr13	16012384	16012385	9.75385	Inhba(-533),B230303A05Rik(11039),	2
chr13	17803682	17803683	5.89957	Gm24018(6015),Cdk13(1415),	2
chr13	20090601	20090602	5.89957	Elmo1(-5),	1
chr13	21200655	21200656	12.6007		0
chr13	22028849	22028850	4.26132	Hist1h2bk(7021),Hist1h2ah(6719),Gm44390(6315),Gm11292(-2150),	4
chr13	23424645	23424646	7.17318	C230035I16Rik(6377),Abt1(-779),	2
chr13	23622500	23622501	3.5437	Gm11398(-1451),Hist1h1e(58),Hist1h2be(-1376),	3
chr13	28957942	28957943	7.95218	Sox4(-4229),	1
chr13	31792681	31792682	11.689	Gm11379(4858),	1
chr13	37946934	37946935	7.46238	Rreb1(-168534),	1
chr13	38635063	38635064	9.55892	Gm47400(-92),Bloc1s5(46),	2
chr13	38658660	38658661	6.53264	Eef1e1(398),	1
chr13	43303070	43303071	3.07315	Gfod1(1102),	1
chr13	43365578	43365579	6.74373	Sirt5(-82),	1
chr13	43398342	43398343	10.541	Nol7(48),	1
chr13	43864784	43864785	22.2214	Gm23117(8018),Gm33195(-115),	2
chr13	47014874	47014875	17.931	Gm18807(9472),Nhlrc1(-24),Gm5790(-3929),	3
chr13	48732750	48732751	12.4149		0
chr13	49169981	49169982	14.1414		0
chr13	51846608	51846609	3.39279	Gadd45g(70),	1
chr13	51848052	51848053	6.63702	Gadd45g(-1374),	1
chr13	52980547	52980548	5.2333	Nfil3(526),	1
chr13	52981563	52981564	2.99253	Nfil3(-490),	1
chr13	54621685	54621686	9.75385	Faf2(99),	1
chr13	55190437	55190438	8.98626		0
chr13	55418232	55418233	9.75385	F12(8561),Pfn3(-3000),	2
chr13	55471504	55471505	20.0071	Mir6944(6272),Prr7(-7237),	2
chr13	55513584	55513585	13.1587	Mir6945(-5892),Pdlim7(92),	2
chr13	55536740	55536741	2.88116	Gm46416(-745),Ddx41(-82),Dok3(-7444),	3
chr13	55634912	55634913	13.4989	Ddx46(115),	1
chr13	56429377	56429378	8.98626	Slc25a48(8978),Gm3045(-2783),	2
chr13	56433653	56433654	5.50077	Slc25a48(4702),Gm3045(-7059),	2
chr13	56609793	56609794	3.77598	Tgfbi(-270),	1
chr13	56806934	56806935	5.7148	Trpc7(89059),	1
chr13	58402612	58402613	5.89957	Rmi1(-364),Mir7-1(-9726),Hnrnpk(731),	3
chr13	60177307	60177308	2.99253	Gm48488(-625),Gas1(58),	2
chr13	63567943	63567944	3.88869	Gm30655(7108),A930032L01Rik(111),Ptch1(5655),	3
chr13	64249016	64249017	15.5818	1810034E14Rik(-316),Cdc14b(26274),	2
chr13	64432849	64432850	10.7646	Cdk20(-535),1700015C15Rik(-447),	2
chr13	68582224	68582225	7.44329	Fastkd3(10),Mtrr(-75),	2
chr13	71962905	71962906	3.85015	Irx1(818),Gm40999(-6353),	2
chr13	72624174	72624175	3.64776	Irx2(4646),Gm20554(4390),	2
chr13	73160418	73160419	14.9451		0
chr13	74062115	74062116	5.01562	Cep72(184),	1
chr13	74808412	74808413	4.76336	Cast(398),	1
chr13	76056205	76056206	5.05891	Gpr150(791),	1
chr13	78163193	78163194	8.59798	3110006O06Rik(8437),Gm38604(19975),Fam172a(-461160),	3
chr13	83725199	83725200	5.95068	Gm26803(4383),C130071C03Rik(-3818),	2
chr13	92354768	92354769	9.47186	Dhfr(-42),Msh3(235),	2
chr13	93771858	93771859	8.52349	Arsb(-228),Gm47210(336),	2
chr13	95336465	95336466	3.69723	Gm22661(-3847),Snora47(-5865),Zbed3(-12853),	3
chr13	95891578	95891579	4.76213	Gm24032(5542),Iqgap2(344),	2
chr13	98589165	98589166	15.7672		0
chr13	98815342	98815343	5.89957	Gm18134(1410),Fcho2(107),	2
chr13	99353300	99353301	7.49391	Mrps27(-8514),Ptcd2(-8595),	2
chr13	100575735	100575736	6.9563		0
chr13	100651248	100651249	3.50757	Taf9(331),Ak6(-269),Rad17(-197),	3
chr13	107891223	107891224	4.25824	Zswim6(-1159),	1
chr13	108044634	108044635	5.26234	Smim15(-188),Ndufaf2(113989),	2
chr13	108158393	108158394	3.23921	Ercc8(338),Ndufaf2(230),	2
chr13	109382380	109382381	5.2333	Pde4d(-932432),	1
chr13	112987964	112987965	4.61398	Mcidas(5881),Ccno(-162),	2
chr13	112994369	112994370	5.40834	Mcidas(-524),Ccno(-6567),	2
chr13	113618725	113618726	8.23701	Snx18(-161),	1
chr13	113794474	113794475	3.74274	Arl15(31),Gm47464(-2697),	2
chr14	7791723	7791724	4.21253	Gm8396(9485),Gm26661(-136),Gm10044(-72),	3
chr14	12284284	12284285	2.01333	3830406C13Rik(-111),Gm49355(-308),	2
chr14	14120982	14120983	21.147	Gm48797(2588),Psmd6(2),	2
chr14	16575712	16575713	3.45063	Gm48162(-111),Rarb(243444),	2
chr14	20388846	20388847	4.83917	7330404K18Rik(9513),Mrps16(4788),Dnajc9(64),Gm30054(-9970),	4
chr14	20393627	20393628	17.931	7330404K18Rik(4732),Mrps16(7),Dnajc9(-4717),	3
chr14	20661181	20661182	2.92292	Synpo2l(7173),Myoz1(-4641),	2
chr14	21849035	21849036	19.0367	A430057M04Rik(-1457),Comtd1(-58),	2
chr14	21981602	21981603	5.7148	Zfp503(7999),	1
chr14	24487110	24487111	7.6682	Rps24(15),Polr3a(-52),	2
chr14	25457850	25457851	12.8432	Gm47920(2130),Zmiz1(1335),Zmiz1os1(3278),	3
chr14	25459577	25459578	5.3242	Gm47920(403),Zmiz1(-392),Zmiz1os1(1551),	3
chr14	25565939	25565940	4.72204	Zmiz1(-106754),	1
chr14	25646523	25646524	9.63342	Zmiz1(-187338),	1
chr14	25694053	25694054	23.9291	Ppifos(7229),Ppif(101),	2
chr14	29978588	29978589	4.21253	Actr8(-251),	1
chr14	30612704	30612705	10.2325	Prkcd(13506),	1
chr14	31353869	31353870	8.59798	Capn7(-17231),	1
chr14	31436189	31436190	24.3221	Sh3bp5(-111),	1
chr14	34549555	34549556	15.2849	Ldb3(39127),	1
chr14	34769164	34769165	8.36135	Gm49032(891),A930038B10Rik(-9762),	2
chr14	40894829	40894830	9.75385	Sh2d4b(-1563),	1
chr14	46788378	46788379	5.06521	Gm48933(-745),Cnih1(33),	2
chr14	46822111	46822112	3.24312	Gm10101(9916),Gmfb(131),	2
chr14	47086809	47086810	8.98626	Samd4(-203955),	1
chr14	47298190	47298191	12.9994	Gm49189(7295),Mapk1ip1l(76),Gm9502(352),	3
chr14	48256487	48256488	4.01989	Peli2(-135664),	1
chr14	50785491	50785492	5.05891	Gm48938(2325),Ttc5(28),	2
chr14	51064994	51064995	16.4581	Olfr750(9441),Rnase12(-7333),	2
chr14	52009013	52009014	10.6842	Tmem253(6645),Zfp219(11720),	2
chr14	52257927	52257928	17.931	Gm43766(884),Chd8(-147),	2
chr14	52279467	52279468	35.3705	Tox4(-321),Gm23758(-2936),Rab2b(78),	3
chr14	54603349	54603350	5.21614	4931414P19Rik(2644),	1
chr14	54641906	54641907	5.3839	4930579G18Rik(8605),Mir6948(1204),Gm17606(-954),Cdh24(-542),	4
chr14	55113948	55113949	3.55494	Jph4(2987),Ap1g2(-7355),	2
chr14	55497436	55497437	5.63308	Carmil3(-6785),	1
chr14	55628989	55628990	5.11373	Gm49378(8906),Ipo4(6968),	2
chr14	55722221	55722222	5.24587	Rabggta(42),Tgm1(-8295),	2
chr14	55874074	55874075	11.0106	Gm26751(661),Nynrin(-20064),	2
chr14	56364777	56364778	5.28392	Atp12a(291),	1
chr14	56777743	56777744	3.5399	Gm4479(9944),Pspc1(573),	2
chr14	60251251	60251252	5.26234	Gm49336(256),Nupl1(180),	2
chr14	61498395	61498396	8.23701	4930556J02Rik(-5707),	1
chr14	65098127	65098128	8.23841	Extl3(51728),	1
chr14	65150156	65150157	12.5861	Extl3(-301),	1
chr14	65968512	65968513	3.76904	Clu(-29),Gm19222(-5624),	2
chr14	68051737	68051738	12.6007	Gm31107(-407),	1
chr14	69707518	69707519	16.4581	R3hcc1(66),	1
chr14	69861606	69861607	5.40834	Pebp4(-21186),	1
chr14	70168065	70168066	7.38281	Pdlim2(9616),9930012K11Rik(-8563),	2
chr14	70181241	70181242	12.9497	Sorbs3(30748),Pdlim2(-3560),	2
chr14	70618299	70618300	4.76213	Dmtn(17749),	1
chr14	70780952	70780953	10.5081		0
chr14	70895935	70895936	4.30448	Gfra2(-5815),	1
chr14	73509962	73509963	40.9139	Med4(63),	1
chr14	73524886	73524887	31.0936	Sucla2(433),Nudt15(23356),	2
chr14	79661365	79661366	6.07218	Cnmd(805),	1
chr14	84443026	84443027	5.95068	Pcdh17(537),	1
chr14	84447226	84447227	3.5437	Pcdh17(-3663),	1
chr14	101653738	101653739	8.28625	Uchl3(229),	1
chr14	111674864	111674865	6.07218	Slitrk5(233),	1
chr14	119099339	119099340	2.77968	Gm16835(-374),Uggt2(91),	2
chr14	119845063	119845064	5.84333	Hs6st3(-706722),	1
chr14	120138027	120138028	17.9699	Gm48997(-7424),Gm4681(57425),	2
chr14	121036310	121036311	5.01607	Farp1(-1110),	1
chr15	3583479	3583480	3.23749	Ghr(13),	1
chr15	6386596	6386597	8.28625	Dab2(-86808),	1
chr15	7398257	7398258	5.78429	Gm16029(-360),Egflam(138),	2
chr15	8099221	8099222	12.5687	Wdr70(-12),	1
chr15	8445289	8445290	3.5437	Nipbl(-826),	1
chr15	32246162	32246163	8.28625	Sema5a(-1352),Snord123(-4239),Snhg18(-1500),	3
chr15	34238128	34238129	6.76755	Laptm4b(-100),	1
chr15	34453663	34453664	4.52151	Erich5(-358),	1
chr15	35371500	35371501	7.6682	Vps13b(-340),Gm48960(1647),	2
chr15	36179585	36179586	5.28392	Spag1(-1486),Polr2k(-5575),Gm22979(-9789),	3
chr15	38519079	38519080	2.79971	Gm49077(-293),Azin1(187),	2
chr15	55072077	55072078	5.89957	Taf2(75),	1
chr15	58141629	58141630	5.84333	Gm22488(4987),Gm23475(1640),Wdyhv1(-252),Atad2(-6547),	4
chr15	58823640	58823641	10.8019	Gm24041(-4162),Tmem65(-2),	2
chr15	59082389	59082390	4.30448	Mtss1(-384),	1
chr15	59648539	59648540	5.24477	Trib1(-189),	1
chr15	60823176	60823177	5.74413	9930014A18Rik(-905),Fam84b(30602),	2
chr15	68259030	68259031	2.02511	Zfat(-174),	1
chr15	72549539	72549540	3.81868	Kcnk9(-3199),	1
chr15	72810381	72810382	4.45596	Peg13(-57),Trappc9(250823),	2
chr15	73185458	73185459	8.98626	Ago2(-523),	1
chr15	73757398	73757399	3.92428	Ptp4a3(-34253),	1
chr15	74535757	74535758	11.2843	Adgrb1(-19562),	1
chr15	74709456	74709457	5.7148	Gm28976(9336),Psca(5383),4933427E11Rik(-295),Jrk(79),	4
chr15	74721018	74721019	12.8432	Slurp1(7016),Them6(186),Gm28976(-2226),Psca(-6179),	4
chr15	74749391	74749392	7.95218	Lynx1(3655),Slurp2(-2698),	2
chr15	75616659	75616660	6.33706	Zfp41(20),	1
chr15	75679426	75679427	23.8843	Top1mt(-626),	1
chr15	75748541	75748542	16.3025	Mafa(-313),	1
chr15	75884266	75884267	7.97284	Mroh6(4504),	1
chr15	75982140	75982141	6.07218	Ccdc166(315),	1
chr15	76233044	76233045	4.81711	Parp10(10397),Plec(-470),	2
chr15	76512035	76512036	6.07218	Dgat1(-82),	1
chr15	76576304	76576305	11.2984	Gm49413(1521),Adck5(54),	2
chr15	76607636	76607637	11.6461	Slc39a4(9748),Cpsf1(-45),	2
chr15	76639722	76639723	6.769	Tonsl(236),	1
chr15	76702150	76702151	6.76991	Lrrc14(8473),Recql4(8398),Mfsd3(-685),Gpt(-6434),	4
chr15	76722738	76722739	8.92852	C030006K11Rik(1107),Lrrc24(-565),	2
chr15	77306863	77306864	5.89957	Rbfox2(141),	1
chr15	77336678	77336679	13.787		0
chr15	77905398	77905399	5.37832		0
chr15	77933941	77933942	6.06154	Txn2(-4935),	1
chr15	78178526	78178527	7.95218	AL589692.1(-4065),Ift27(-4419),	2
chr15	78778658	78778659	8.634	Card10(24384),Mfng(-5183),	2
chr15	78851998	78851999	8.5344	Lgals2(3531),Cdc42ep1(-9374),	2
chr15	78935198	78935199	4.14539	Nol12(-265),Lgals1(-8473),	2
chr15	79038013	79038014	8.82171	Galr3(3872),Gcat(-7112),Gcat(-7139),H1f0(-9563),Gm49544(-9401),	5
chr15	79039103	79039104	2.89838	Galr3(2782),Gcat(-8202),Gcat(-8229),	3
chr15	79148761	79148762	10.0119	Polr2f(-7752),1700088E04Rik(-7508),	2
chr15	79243337	79243338	7.33924	Gm49486(-13946),Pick1(-14164),	2
chr15	79261155	79261156	4.06932	Baiap2l2(24382),Lgals1-ps2(-5581),Slc16a8(-6394),	3
chr15	79402982	79402983	3.77598	Tmem184b(587),	1
chr15	79753268	79753269	5.3955	Gm16576(-10570),	1
chr15	79883467	79883468	12.3041	Apobec3(8192),AC113595.1(6065),Gm49412(-9598),	3
chr15	80133118	80133119	4.90438	Tab1(9),	1
chr15	80361941	80361942	6.1625	Cacna1i(-74703),	1
chr15	80948265	80948266	9.75385	Gm6612(4240),Adsl(225),Mir5113(-8226),	3
chr15	81694063	81694064	5.28326	Chadl(3224),	1
chr15	81802537	81802538	4.43048	Tef(-116),Gm17597(76),	2
chr15	81831554	81831555	10.0818		0
chr15	82236840	82236841	6.98948	Cenpm(7908),Gm49503(-3309),	2
chr15	82259701	82259702	16.4581	1500009C09Rik(-7304),	1
chr15	82354438	82354439	11.8922	Ndufa6(-116),	1
chr15	82417644	82417645	3.86133	Gm19267(5803),Gm25990(-9186),	2
chr15	88876521	88876522	3.81868		0
chr15	89128536	89128537	9.02883	Hdac10(164),Tubgcp6(-5424),	2
chr15	89196544	89196545	20.2421	Dennd6b(-48),	1
chr15	89374172	89374173	13.6571	Odf3b(5110),Tymp(2867),Sco2(-326),	3
chr15	89730485	89730486	9.55892	Gm18476(6032),	1
chr15	90420979	90420980	8.28625		0
chr15	90680122	90680123	22.1571	Cpne8(-690),	1
chr15	96320376	96320377	5.60002	Arid2(-32858),	1
chr15	96936864	96936865	4.78696		0
chr15	97768038	97768039	6.769	Rapgef3os2(-1489),Rapgef3os1(-7630),Rapgef3(-66),	3
chr15	97952591	97952592	6.10138		0
chr15	98567442	98567443	7.49386	4930415O20Rik(3562),9330020H09Rik(-118),Ccnt1(3481),	3
chr15	98631705	98631706	6.33706	Cacnb3(-865),	1
chr15	98699618	98699619	9.28146	Ccdc65(8589),Gm34152(-3427),	2
chr15	98804264	98804265	3.81868	B130046B21Rik(2760),Ddn(5226),	2
chr15	98881127	98881128	4.76336	Rhebl1(13413),5730414N17Rik(-8483),Gm49437(-8514),Kmt2d(-9923),	4
chr15	98953256	98953257	7.14237	Tuba1a(447),Gm49450(295),	2
chr15	98993188	98993189	30.9076	4930578M01Rik(-9840),	1
chr15	99088468	99088469	9.79307	Dnajc22(4702),C1ql4(-651),Mir6960(-7663),	3
chr15	99242394	99242395	2.02511	1700120C14Rik(7117),Mcrs1(9567),Kcnh3(-17533),	3
chr15	100600217	100600218	14.4404	Gm49492(-13),Gm27209(-4801),Pou6f1(-233),	3
chr15	100983638	100983639	5.26234	Scn8a(-113780),	1
chr15	101105602	101105603	3.92428		0
chr15	101283930	101283931	12.8432	6030408B16Rik(9282),Atg101(342),	2
chr15	101327434	101327435	7.57835	Gm35853(-4546),	1
chr15	101453573	101453574	8.7126	Krt88(-5829),	1
chr15	101973865	101973866	5.32791		0
chr15	102065854	102065855	9.96593	Eif4b(7919),	1
chr15	102074030	102074031	8.28625	Eif4b(-257),	1
chr15	102224648	102224649	11.2984	Itgb7(7296),	1
chr15	102350815	102350816	11.9013	Gm36246(12),Aaas(-44),	2
chr15	102447209	102447210	4.52151	Gm24128(9354),Amhr2(-1842),	2
chr15	102518714	102518715	22.0223	Npff(6228),Tarbp2(-522),Map3k12(-1650),	3
chr15	102671163	102671164	29.8803	Mir688(703),Atp5g2(1189),	2
chr15	102698372	102698373	12.6007		0
chr15	103177256	103177257	9.79307		0
chr15	103182347	103182348	35.5338		0
chr15	103258441	103258442	4.74088	Nfe2(-38),	1
chr16	3884558	3884559	2.88116	Gm20695(90),Naa60(-12183),Zfp597(3),	3
chr16	3884755	3884756	20.1206	Gm20695(-107),Naa60(-12380),Zfp597(-194),	3
chr16	4268240	4268241	22.1162		0
chr16	4475253	4475254	3.5437		0
chr16	4551210	4551211	6.42558	Tfap4(8644),Srl(-9394),	2
chr16	4559935	4559936	5.47044	Tfap4(-81),	1
chr16	4560781	4560782	16.0764	Tfap4(-927),	1
chr16	5306799	5306800	19.5097	Gm41414(2),	1
chr16	5473606	5473607	9.24101		0
chr16	10313387	10313388	5.82046	Emp2(581),	1
chr16	11034661	11034662	18.8722	Gm3919(2670),Gm10832(-2705),Litaf(31496),	3
chr16	11175866	11175867	3.24312	4930509G22Rik(2310),Gm24145(-8599),Zc3h7a(527),	3
chr16	11983494	11983495	3.40436	Shisa9(619),	1
chr16	13160354	13160355	5.7148		0
chr16	16358718	16358719	4.25824	Gm7765(7439),Gm49521(-9515),Dnm1l(241),	3
chr16	16896511	16896512	9.34337	Ppm1f(-42),	1
chr16	17209242	17209243	17.3549	Rimbp3(-639),Gm22129(-3344),Ube2l3(-6593),	3
chr16	17210233	17210234	2.05715	Rimbp3(-1630),Gm22129(-4335),Ube2l3(-7584),	3
chr16	17405478	17405479	3.23749	Snap29(508),Pi4ka(836),	2
chr16	17815512	17815513	12.1253	AC078895.2(809),	1
chr16	18052925	18052926	4.49853	Dgcr6(-65),	1
chr16	18696627	18696628	8.59798		0
chr16	20098066	20098067	5.89957	Klhl24(-524),	1
chr16	20426018	20426019	7.6682	Abcc5(376),	1
chr16	20717570	20717571	12.4149	Polr2h(95),Clcn2(176),	2
chr16	23225116	23225117	4.30448	St6gal1(-376),BC106179(368),	2
chr16	26371854	26371855	12.5691	Cldn1(-13),	1
chr16	30252210	30252211	14.1644	AC163355.2(2942),	1
chr16	30550600	30550601	15.5818	Tmem44(242),	1
chr16	30599802	30599803	3.47153	Fam43a(-79),	1
chr16	31200590	31200591	3.81735	Acap2(655),	1
chr16	31932934	31932935	6.96639	Pigz(917),AC124681.1(713),Gm15703(-7945),	3
chr16	32877590	32877591	5.89957	Fyttd1(-90),Rubcn(176),	2
chr16	35154470	35154471	4.90736	Adcy5(407),	1
chr16	35156687	35156688	4.76213	Adcy5(-1810),	1
chr16	35734152	35734153	4.76213	Dirc2(35204),	1
chr16	37011802	37011803	5.89957	Polq(-16),	1
chr16	38902206	38902207	10.6296	Igsf11(-9535),Gm15802(-73300),	2
chr16	50530286	50530287	6.98948	G730013B05Rik(-4041),	1
chr16	52452563	52452564	3.16757	Alcam(1511),	1
chr16	52453154	52453155	16.252	Alcam(920),	1
chr16	55838897	55838898	8.28625	Nfkbiz(2),	1
chr16	68088093	68088094	10.5902		0
chr16	74929440	74929441	5.89957		0
chr16	78576456	78576457	3.23749	D16Ertd472e(252),	1
chr16	84735354	84735355	13.5118	Gm26153(1996),Mrpl39(388),	2
chr16	85172554	85172555	5.06521	Gm27295(-3705),App(1212),	2
chr16	85173807	85173808	8.98626	Gm27295(-4958),App(-41),	2
chr16	90197813	90197814	4.14539	AC139573.2(335),	1
chr16	90386995	90386996	4.14539	Hunk(-982),	1
chr16	91044653	91044654	6.06154	4931406G06Rik(3),Paxbp1(-110),	2
chr16	91048844	91048845	3.50757	4931406G06Rik(-4188),Paxbp1(-4301),	2
chr16	93591092	93591093	3.76904	AC160993.2(309),Setd4(12971),	2
chr16	94788334	94788335	10.1758	Kcnj6(209367),	1
chr16	95585466	95585467	5.06521	Erg(1127),	1
chr16	96145249	96145250	14.3187	AC164647.1(2335),Wrb(158),	2
chr16	96151723	96151724	6.769	AC164647.1(-4139),Wrb(-6316),	2
chr17	4778351	4778352	4.78696		0
chr17	5397620	5397621	4.2431	Gm29050(-8857),	1
chr17	5402798	5402799	10.5081	Gm29050(-14035),	1
chr17	5941036	5941037	7.91466	Synj2(244),AC168063.1(-1949),	2
chr17	11830880	11830881	6.98818	Prkn(-990496),	1
chr17	12916442	12916443	2.47891	Snora20(6348),Gm26130(3143),Tcp1(-741),Mrpl18(-97),Pnldc1(-6212),	5
chr17	17624577	17624578	9.55892	Lnpep(473),	1
chr17	23564199	23564200	15.7015	Gm49092(9228),Gm26695(-7430),Zfp213(39),Casp16-ps(-8495),AC154766.4(-13400),	5
chr17	23660490	23660491	5.2333	Bicdl2(16),	1
chr17	23844186	23844187	10.2785	Prss32(-331),Prss41(-14),Prss33(-8130),	3
chr17	23993744	23993745	2.83862	Prss22(4356),	1
chr17	24152418	24152419	7.95218	CT010502.2(-5372),Pdpk1(-1494),	2
chr17	24479031	24479032	6.07218	Caskin1(9570),AC154237.1(4184),Bricd5(-5147),Mlst8(47),Pgp(-8639),E4f1(-8718),	6
chr17	24724489	24724490	8.06061	Rpl3l(3331),Ndufb10(-11),Snora64(-3717),Snora78(-4686),Snhg9(-4524),Rps2(-6373),Rnf151(-6426),	7
chr17	25397931	25397932	5.50077	Cacna1h(35852),	1
chr17	25567994	25567995	9.79307	2810468N07Rik(2364),Sox8(2692),AC131323.3(-6781),	3
chr17	25773695	25773696	11.304	Mir6966(7113),Narfl(81),	2
chr17	25948086	25948087	2.79956	D630044L22Rik(3386),A930017K11Rik(4479),Nhlrc4(-3125),Pigq(-3576),Gm26694(-153192),	5
chr17	26138537	26138538	5.31455	Axin1(151),	1
chr17	26243809	26243810	5.20746	Luc7l(9087),AC126438.3(7636),Fam234a(433),	3
chr17	26253054	26253055	5.89957	Luc7l(-158),AC126438.3(-1609),Fam234a(-8812),	3
chr17	26508174	26508175	7.15924	Dusp1(345),	1
chr17	26886270	26886271	9.07374	Gm20468(-24827),Gm17382(-95),	2
chr17	27033038	27033039	10.5404	Bak1(-4029),Ggnbp1(-59821),	2
chr17	27189975	27189976	7.0488	Lemd2(14463),	1
chr17	28204553	28204554	5.40834	Def6(3225),Zfp523(-27424),	2
chr17	28226202	28226203	9.28146	Ppard(6498),AC126937.1(-2035),Def6(-18424),	3
chr17	28328447	28328448	7.27738	Rpl10a(24),CT025652.2(74),CT025652.1(-8845),	3
chr17	28553211	28553212	9.75385	Mir6969(5290),Clps(7555),Clpsl2(-3800),	3
chr17	28691273	28691274	10.8019	Mapk14(56),Slc26a8(-1040),	2
chr17	28880035	28880036	16.4581	Pnpla1(-21624),	1
chr17	28909738	28909739	4.49853	1700030A11Rik(-4473),4930539E08Rik(5586),	2
chr17	29095650	29095651	10.5404	AC167363.2(-1189),Cdkn1a(-4674),	2
chr17	29513279	29513280	7.1631		0
chr17	29614578	29614579	12.6007	Gm28043(298),Rnf8(212),AC163629.1(192),Gm28052(-64779),	4
chr17	29975922	29975923	8.28625	Gm22327(8219),AC151294.3(8066),AC151294.2(3398),Mdga1(-5835),	4
chr17	31850981	31850982	3.60606	Sik1(4823),	1
chr17	32073482	32073483	5.47044		0
chr17	32143333	32143334	7.49386	Notch3(23547),	1
chr17	32321518	32321519	5.32901	Akap8l(29063),Akap8(-365),	2
chr17	33890933	33890934	8.74704	Gm27740(-4200),Kifc1(-272),	2
chr17	33929616	33929617	5.15839	CR974462.1(9453),Rgl2(-73),Gm19412(-9131),	3
chr17	34119219	34119220	6.98346	Brd2(3415),	1
chr17	34135415	34135416	31.7296	H2-DMb2(7892),H2-DMa(-233),Gm20493(-1878),	3
chr17	34204455	34204456	11.6459	Tap2(-928),Gm20496(994),Psmb8(-6734),	3
chr17	35021301	35021302	8.25353	Sapcd1(6715),Vwa7(-4722),	2
chr17	35059792	35059793	8.28625	Ly6g6c(5596),Mpig6b(6392),Ddah2(-757),Clic1(-9826),	4
chr17	35195812	35195813	9.10416	Mir6974(8745),Lta(9539),Tnf(6195),Mir6973a(-840),Ltb(-1373),Lst1(-7373),	6
chr17	35236515	35236516	14.381	Mir6975(7560),Gm22589(6163),Ddx39b(5231),Atp6v1g2(-2855),Nfkbil1(-723),	5
chr17	35725836	35725837	11.5669		0
chr17	35829898	35829899	12.7749	Tubb5(8408),Flot1(-6668),Ier3(-8214),	3
chr17	35993825	35993826	14.4101	A930015D03Rik(628),Gm20508(-1958),	2
chr17	36231402	36231403	4.93355	Gm20391(5957),Gm18604(-1933),Gm29402(-2477),Gm20545(-4378),Gm10074(-5379),	5
chr17	36257577	36257578	3.5399	Rpp21(492),Gm6633(-5191),Gm20546(-8756),Gm4252(-8629),	4
chr17	37002752	37002753	2.13134	Zfp57(-1589),	1
chr17	37050053	37050054	3.39279	Gabbr1(-4087),	1
chr17	37211567	37211568	2.95708	Olfr96(8579),Olfr95(1551),	2
chr17	43016492	43016493	5.2333	Tnfrsf21(63),	1
chr17	45506794	45506795	5.09222	Aars2(47),	1
chr17	45563878	45563879	9.17666	Hsp90ab1(9393),Slc35b2(-4),Nfkbie(-8175),	3
chr17	45597277	45597278	9.10049	Mymx(4825),Slc29a1(2329),	2
chr17	45663524	45663525	8.79878	Gm16172(-5),Tmem63b(23381),Capn11(-4199),	3
chr17	45731372	45731373	2.47183	F630040K05Rik(3134),1600014C23Rik(2472),	2
chr17	46027796	46027797	8.98626	Vegfa(4573),	1
chr17	46132350	46132351	12.0354	Rsph9(11866),	1
chr17	46298777	46298778	11.0212	Dlk2(-1356),	1
chr17	46525806	46525807	5.32791	Cul9(20582),Gm26904(-54305),	2
chr17	47598298	47598299	6.07993	Ccnd3(-93247),	1
chr17	47629373	47629374	4.12157	Usp49(1317),Kpna2-ps(-7034),Gm20517(-17784),	3
chr17	47737024	47737025	13.4279	Tfeb(6),	1
chr17	47769134	47769135	3.98219	Tfeb(-32104),	1
chr17	47864713	47864714	9.28146		0
chr17	48101054	48101055	11.3954	CAAA01189291.1(-8275),	1
chr17	48932043	48932044	13.5118	Lrfn2(336),	1
chr17	55976465	55976466	7.57835	Shd(-5998),	1
chr17	56036746	56036747	40.0217	Chaf1a(3693),Sh3gl1(-111),	2
chr17	56134855	56134856	10.7957	Sema6b(5488),	1
chr17	56291446	56291447	9.2874	Arrdc5(8840),Plin3(1427),	2
chr17	56473086	56473087	4.70503	Ptprs(3397),	1
chr17	56553133	56553134	15.7672	Gm20219(1254),	1
chr17	56613363	56613364	14.0024	Rpl36(53),2410015M20Rik(-3592),	2
chr17	65613943	65613944	40.3175	Vapa(-388),	1
chr17	67353193	67353194	3.31853	Ptprm(1264),	1
chr17	69475572	69475573	6.68502	AC127693.1(303),Akain1(-36246),	2
chr17	70755103	70755104	3.76904	5031415H12Rik(479),Dlgap1(-786030),	2
chr17	70787126	70787127	3.05052	AC079441.1(18933),Dlgap1(-818053),	2
chr17	79715770	79715771	3.39279	Cyp1b1(-709),	1
chr17	80062331	80062332	6.07218	AC122253.3(-8305),Hnrnpll(3),	2
chr17	80207302	80207303	3.39279	Ttc39d(158),Srsf7(5),	2
chr17	80289987	80289988	5.06521	Morn2(216),Dhx57(489),	2
chr17	80410907	80410908	8.59798	Sos1(69546),	1
chr17	81065101	81065102	8.98626	Thumpd2(-19),	1
chr17	84028783	84028784	9.43308	AC091309.3(8107),AC091309.5(-2764),	2
chr17	85645923	85645924	5.28392		0
chr17	86832776	86832777	10.2785	Gm29168(7254),Epas1(-79076),	2
chr17	87025020	87025021	6.07218	Cript(530),Pigf(386),	2
chr17	87447307	87447308	4.25824	Gm26005(6049),Calm2(-372),	2
chr17	90455694	90455695	5.89957	Gm10493(-805),Nrxn1(637377),	2
chr17	90475032	90475033	5.89957	Nrxn1(618039),	1
chr18	3337661	3337662	12.8539	Gm6225(-981),Crem(87),	2
chr18	3507701	3507702	4.23096	Bambi(222),	1
chr18	4921534	4921535	5.89957	Svil(-994),	1
chr18	5334921	5334922	5.95068	Zfp438(-114),	1
chr18	10610394	10610395	21.147	Snrpd1(7381),Esco1(-42),	2
chr18	10617809	10617810	17.931	Snrpd1(-34),Esco1(-7457),	2
chr18	10706666	10706667	6.92629	4930563E18Rik(194),Abhd3(105),	2
chr18	11052474	11052475	6.98818	Gata6(-410),1010001N08Rik(93),	2
chr18	12236522	12236523	6.71432	Npc1(-122),	1
chr18	21300605	21300606	6.33706	Gm24372(1593),Garem1(-467),	2
chr18	23803840	23803841	2.88116	Mapre2(-51507),	1
chr18	23954878	23954879	2.88116	Zfp397(-186),AC126807.1(-9919),	2
chr18	24603406	24603407	4.14539	Elp2(-540),Slc39a6(411),	2
chr18	25169166	25169167	7.6682	AW554918(-167),Tpgs2(-159),	2
chr18	32432436	32432437	5.89957	Bin1(-55206),	1
chr18	33794797	33794798	21.2505	Gm23639(367),Epb41l4aos(95),	2
chr18	34007346	34007347	8.03961	Epb41l4a(-140),	1
chr18	34776835	34776836	38.6975	Kdm3b(212),	1
chr18	34859978	34859979	9.41005	Egr1(-155),	1
chr18	35540217	35540218	11.689	Gm5239(-3634),	1
chr18	35562139	35562140	5.28392	Matr3(19),Gm49347(-5007),Snora74a(-5107),Mir1949(-7572),Mir1949(-7647),	5
chr18	35598561	35598562	9.79307	Paip2(80),	1
chr18	35752313	35752314	8.28625		0
chr18	35933481	35933482	2.85161		0
chr18	35939774	35939775	16.252		0
chr18	37935646	37935647	12.5691	Diaph1(-170),	1
chr18	38144875	38144876	4.26259		0
chr18	38212877	38212878	6.69335	2010320O07Rik(-3105),Pcdh1(-824),	2
chr18	38241124	38241125	9.24101	Dele1(9125),Gm10268(3704),1700086O06Rik(9441),	3
chr18	38250405	38250406	5.95068	Dele1(-156),Gm10268(-5577),1700086O06Rik(160),	3
chr18	38296600	38296601	25.4832	Gm23205(1339),Rnf14(35),	2
chr18	38338423	38338424	6.07218	Gnpda1(580),	1
chr18	47151479	47151480	3.97494	Gm25036(2894),AC124466.1(2710),Commd10(-192663),	3
chr18	47249284	47249285	6.64313	Sema6a(119586),	1
chr18	47370485	47370486	12.1354	Sema6a(-1615),	1
chr18	49755557	49755558	15.7242	Gm16283(237),Dtwd2(44),	2
chr18	53744718	53744719	21.2505	Cep120(-171),	1
chr18	54503211	54503212	6.76755		0
chr18	54790927	54790928	7.52592		0
chr18	56708569	56708570	8.7126	Lmnb1(-756),	1
chr18	60978608	60978609	7.49386	Camk2a(-52990),	1
chr18	61398637	61398638	5.9258	Mir378a(-737),Gm25301(-824),Ppargc1b(1794),	3
chr18	61638162	61638163	8.94447	Mir145a(9732),Bvht(1380),	2
chr18	62937153	62937154	3.23921	Apcdd1(-14826),	1
chr18	63653636	63653637	5.09222		0
chr18	64887222	64887223	6.98818	Nedd4l(483),A330084C13Rik(1269),	2
chr18	65934977	65934978	16.0764	Raxos1(2561),Rax(4112),	2
chr18	66291841	66291842	16.4581	Gm15958(-567),Ccbe1(10898),	2
chr18	70053289	70053290	4.25824	Rab27b(88316),	1
chr18	74268004	74268005	2.41269	Mbd1(-399),	1
chr18	75367057	75367058	4.76213	Smad7(472),Gm20544(31),	2
chr18	75819621	75819622	3.23749	Zbtb7c(557),	1
chr18	76160995	76160996	8.5344	Mir6358(9557),	1
chr18	77714500	77714501	12.9994	4930465K10Rik(-290),8030462N17Rik(-490),	2
chr18	81797097	81797098	7.6682		0
chr18	82462151	82462152	3.86133		0
chr18	82812605	82812606	19.1845		0
chr18	82917719	82917720	8.36135	Zfp516(-6840),	1
chr18	84952125	84952126	11.604	Timm21(-601),Fbxo15(-17343),	2
chr19	3388890	3388891	6.10344	Tesmin(-33),	1
chr19	3389367	3389368	9.90643	Tesmin(-510),	1
chr19	3719521	3719522	12.41		0
chr19	4125822	4125823	10.541	Tmem134(112),Aip(36),	2
chr19	4169617	4169618	8.82171	Gm17552(-51),Carns1(5862),Rps6kb2(-6263),	3
chr19	4283340	4283341	7.46238	Ankrd13d(-203),	1
chr19	5117583	5117584	12.1358	Klc2(977),	1
chr19	5488032	5488033	12.6143	Cfl1(2423),Mus81(370),	2
chr19	5529495	5529496	6.46275	Gm31166(-16967),	1
chr19	5567599	5567600	13.4088	Ap5b1(475),Ovol1(-7024),	2
chr19	5568355	5568356	9.75385	Ap5b1(-281),Ovol1(-7780),	2
chr19	5727980	5727981	5.35475	Sssca1(3752),Fam89b(1673),Gm16538(-774),Ehbp1l1(-1663),	4
chr19	5912271	5912272	4.21253	Gm42067(551),Dpf2(739),	2
chr19	6047108	6047109	5.28326	Mir6988(4226),Syvn1(-532),Gm8034(-2286),	3
chr19	6067154	6067155	10.5404	Tm7sf2(10043),Znhit2(-5962),Fau(-9266),Mrpl49(-9403),	4
chr19	6141250	6141251	11.6459	n-R5s19(3482),Batf2(-267),Arl2(156),	3
chr19	6262408	6262409	10.5404	Mir192(2436),Mir194-2(2235),	2
chr19	6401641	6401642	10.5404	Rasgrp2(-2301),	1
chr19	6577345	6577346	8.55964		0
chr19	6663566	6663567	4.44356	2410152P15Rik(10982),	1
chr19	6914162	6914163	4.74018	Mir6990(124),Esrra(7651),Trmt112(-4464),Prdx5(-4056),	4
chr19	6979852	6979853	6.06154	Vegfb(7799),Fkbp2(609),Ppp1r14b(-4804),	3
chr19	7196188	7196189	7.6336	Macrod1(-139420),	1
chr19	7418155	7418156	4.90736	Mir6991(4418),2700081O15Rik(-530),	2
chr19	7423298	7423299	3.55494	Mir6991(-725),2700081O15Rik(-5673),	2
chr19	8252255	8252256	5.06521		0
chr19	8774530	8774531	3.86133	Taf6l(11887),	1
chr19	8837609	8837610	6.74889	Bscl2(-142),Gng3(1637),	2
chr19	8942430	8942431	4.81711	Mta2(-555),Gm10353(-1566),	2
chr19	9082650	9082651	5.47044	Scgb1a1(5308),	1
chr19	10388701	10388702	14.381	Gm26859(3034),Syt7(389),	2
chr19	12501757	12501758	7.59779	Dtx4(239),	1
chr19	12794819	12794820	4.14539	Lpxn(3787),Zfp91(1307),	2
chr19	16435657	16435658	10.9233	Gna14(10),	1
chr19	18713023	18713024	11.5426	D030056L22Rik(170),	1
chr19	21472598	21472599	6.71432	Gda(847),	1
chr19	22138940	22138941	2.47891	Trpm3(179),	1
chr19	23758372	23758373	30.066	Apba1(504),	1
chr19	24225219	24225220	39.7975	Tjp2(-189),	1
chr19	24961805	24961806	8.28625	Cbwd1(-189),	1
chr19	25237087	25237088	3.23749	Kank1(-112),	1
chr19	25622643	25622644	3.39279	Dmrt3(-12106),	1
chr19	26606385	26606386	2.02511	Smarca2(-1335),	1
chr19	28990533	28990534	4.25824	Cdc37l1(-181),	1
chr19	29648446	29648447	8.28625	Ermp1(-31),	1
chr19	29788449	29788450	5.28392	9930021J03Rik(17540),	1
chr19	29812998	29812999	5.89957	Ranbp6(-24),9930021J03Rik(-7009),	2
chr19	32389218	32389219	29.7544	2700046G09Rik(-2),Sgms1(496),	2
chr19	38819301	38819302	9.96593	Noc3l(-64),	1
chr19	43675505	43675506	3.39279	Slc25a28(-624),	1
chr19	43689554	43689555	3.39279	Entpd7(118),	1
chr19	43689914	43689915	2.13134	Entpd7(-242),	1
chr19	43753388	43753389	9.55892	Cutc(-392),Cox15(-388),	2
chr19	44487493	44487494	5.28392	Wnt8b(5979),	1
chr19	44562832	44562833	3.5437	Hif1an(18),Ndufb8(-7392),	2
chr19	44582813	44582814	27.0448		0
chr19	45030295	45030296	6.769	Pdzd7(16319),	1
chr19	45047541	45047542	8.23532	Sfxn3(35),Pdzd7(-927),	2
chr19	45076841	45076842	5.6714	Kazald1(-1600),	1
chr19	45244523	45244524	6.07218	Lbx1(-8711),	1
chr19	45507796	45507797	3.50757	Btrc(-144062),	1
chr19	45783175	45783176	2.79971	Mgea5(345),	1
chr19	46137326	46137327	24.3964	Pitx3(11000),Elovl3(-5429),	2
chr19	46304314	46304315	4.49853	Nfkb2(423),	1
chr19	46573577	46573578	4.30448	Sfxn2(-212),Arl3(-492),	2
chr19	46761000	46761001	5.9258	Cnnm2(596),	1
chr19	47338009	47338010	4.74088	Sh3pxd2a(126402),	1
chr19	47882699	47882700	6.33706	Gsto2(-17154),Cfap43(36600),	2
chr19	53142679	53142680	4.14539	Add3(-2234),	1
chr19	53601186	53601187	6.9563	Smc3(-788),	1
chr19	53923540	53923541	4.25824	Pdcd4(-31309),	1
chr19	55316422	55316423	13.601	Vti1a(-127),Zdhhc6(-390),	2
chr19	57725202	57725203	16.699	Atrnl1(-114168),	1
chr19	59239663	59239664	22.1428		0
chr19	59454385	59454386	7.97284	Emx2(3987),Emx2os(4250),	2
chr19	60889745	60889746	17.931	Grk5(4),	1
chr2	3776523	3776524	5.66291	Fam107b(-206035),	1
chr2	5714918	5714919	7.30263	Camk1d(-403),	1
chr2	9879773	9879774	7.49391	9230102O04Rik(9767),4930412O13Rik(1479),Gm13256(-2517),Gata3(10261),	4
chr2	10048583	10048584	6.09256	C630004M23Rik(-745),Taf3(13),	2
chr2	11603343	11603344	15.6897	Gm13260(5353),Rbm17(810),	2
chr2	12301953	12301954	10.9616	E030013I19Rik(-1007),Itga8(-31),	2
chr2	18027560	18027561	20.0794	Gm13330(4973),A930004D18Rik(10177),	2
chr2	24935615	24935616	4.34647	Gm22875(1216),Arrdc1(-363),	2
chr2	24962456	24962457	5.47044	Dph7(-56),	1
chr2	25228722	25228723	2.15978	Rnf224(8065),Slc34a3(5642),Tubb4b(-4020),Fam166a(-9977),	4
chr2	25400876	25400877	7.57835	Npdc1(-1525),Entpd2(-5002),	2
chr2	26409244	26409245	10.4604	Inpp5e(-41),	1
chr2	26640330	26640331	4.49853	Snhg7os(42),Snora17(-1009),Snora43(-2356),Snora43(-2345),	4
chr2	26647056	26647057	18.3379	Snhg7os(-6684),Snora17(-7735),Snora43(-9082),Snora43(-9071),	4
chr2	27442484	27442485	10.7661	Mir7578(8146),Brd3os(-160),	2
chr2	28468026	28468027	7.6682	Rpsa-ps9(9140),Mrps2(40),1700007K13Rik(-1694),	3
chr2	29060389	29060390	3.75941	Ttf1(-127),Cfap77(-5323),	2
chr2	29194719	29194720	10.9504	Ntng2(58286),	1
chr2	29619595	29619596	9.57621	Rapgef1(125),	1
chr2	29869130	29869131	6.06154	Cercam(34),2600006K01Rik(1187),	2
chr2	30077637	30077638	32.1236	Pkn3(47),	1
chr2	30707855	30707856	3.97494		0
chr2	30794653	30794654	6.769	4930527E20Rik(9140),1700001O22Rik(9008),	2
chr2	30828406	30828407	15.9282	Prrx2(6566),Asb6(1927),	2
chr2	31383149	31383150	3.81868	Hmcn2(-68734),	1
chr2	31974538	31974539	3.5437	Nup214(-102),	1
chr2	32236699	32236700	5.09222	Pomt1(-109),Gm13610(-317),	2
chr2	32353377	32353378	20.2421	Ciz1(-1050),Dnm1(-39),	2
chr2	32361649	32361650	10.541	Ciz1(-9322),Dnm1(-8311),	2
chr2	32694315	32694316	18.4962	Mir8093(-6549),Fpgs(9830),	2
chr2	32713658	32713659	14.4165	Sh2d3c(7397),Mir3960(-686),Mir2861(-770),Cdk9(-582),Fpgs(-9513),	5
chr2	32757196	32757197	9.10049	Tor2a(38),Ttc16(18437),	2
chr2	32912573	32912574	20.6245	Fam129b(-36459),	1
chr2	33431549	33431550	30.2807	Zbtb34(-225),	1
chr2	33643284	33643285	9.34337	Gm13529(9514),C130021I20Rik(-2091),Lmx1b(-2773),	3
chr2	33973566	33973567	13.4521	Gm13404(4680),	1
chr2	34639203	34639204	4.59693		0
chr2	34772267	34772268	6.95475	Hspa5(-297),	1
chr2	38486013	38486014	5.20746	Gm13588(4091),Gm25081(-5675),	2
chr2	38998121	38998122	13.622	Arpc5l(7227),Rpl35(7503),Wdr38(-645),Gm13496(137),	4
chr2	39190923	39190924	3.39279	Gm44027(-8882),Scai(-189),	2
chr2	51147792	51147793	2.33595	Rnd3(1319),	1
chr2	51149231	51149232	4.74088	Rnd3(-120),	1
chr2	54085629	54085630	9.55892	Rprm(-77),	1
chr2	61805445	61805446	4.49853	Tbr1(-2515),Gm25966(-7265),	2
chr2	70661416	70661417	8.36135	Gorasp2(160),Gm26558(692),	2
chr2	70704591	70704592	9.79307	Gorasp2(-43015),	1
chr2	71581185	71581186	6.9563		0
chr2	73278647	73278648	13.601	Sp9(-6722),	1
chr2	73892051	73892052	3.23749	Gm10822(945),Atf2(588),	2
chr2	75704341	75704342	4.30448	E030042O20Rik(429),Nfe2l2(300),	2
chr2	76370001	76370002	6.92629	Rbm45(-17),Cyct(-9551),	2
chr2	79454321	79454322	2.41269	Gm26755(-336),Neurod1(2430),Cerkl(2464),	3
chr2	84865789	84865790	9.39535		0
chr2	84956464	84956465	6.21694	Slc43a3(-19885),	1
chr2	91070568	91070569	8.36135	Slc39a13(-151),	1
chr2	91115201	91115202	19.1845	Mybpc3(2943),Spi1(-32811),	2
chr2	92058658	92058659	6.769	2900072N19Rik(711),Gm13780(37384),	2
chr2	93076383	93076384	9.75385		0
chr2	93199088	93199089	6.06154	Trp53i11(-11540),	1
chr2	93199589	93199590	6.98948	Trp53i11(-12041),	1
chr2	93333627	93333628	11.2125	Tspan18(878),	1
chr2	93822613	93822614	16.3025	Ext2(-45),	1
chr2	94438228	94438229	16.3025	Api5(-92),	1
chr2	101796745	101796746	2.41269	Prr5l(86282),	1
chr2	103566880	103566881	3.21629	Abtb2(-570),	1
chr2	103567199	103567200	5.72041	Abtb2(-889),	1
chr2	103797404	103797405	5.95068	Caprin1(245),	1
chr2	104685507	104685508	8.82171	Tcp11l1(26662),	1
chr2	112239365	112239366	9.55892	Lpcat4(103),	1
chr2	115855944	115855945	14.7704		0
chr2	117342293	117342294	5.40834	Rasgrp1(708),	1
chr2	118790813	118790814	5.7148	Disp2(-11094),	1
chr2	118883515	118883516	7.95218		0
chr2	118972848	118972849	10.6179		0
chr2	118976472	118976473	4.34647		0
chr2	119034913	119034914	3.03682	Rpusd2(-123),Ccdc32(-5520),	2
chr2	119277870	119277871	5.26234	Gm14175(6922),Rhov(-6598),	2
chr2	119288627	119288628	22.1382	Vps18(113),Gm14175(-3835),	2
chr2	119338165	119338166	11.689		0
chr2	119547096	119547097	39.7975	Chp1(601),Exd1(531),	2
chr2	119972459	119972460	8.74704	Mapkbp1(240),	1
chr2	120076489	120076490	5.05891	Sptbn5(9204),	1
chr2	122467959	122467960	10.6296	Bambi-ps1(-433),	1
chr2	122637792	122637793	10.541	Mir147(3011),AA467197(-806),Spata5l1(-7167),	3
chr2	127362593	127362594	7.94567	Adra2b(615),	1
chr2	128126240	128126241	4.86524	Bcl2l11(-202),	1
chr2	128412594	128412595	14.1414	Gm14005(90171),	1
chr2	128864227	128864228	3.23749	Fbln7(-1246),	1
chr2	130274423	130274424	4.49853	Snord57(3593),Gm23650(3274),Gm23187(2772),Gm24451(1814),Snord110(1083),Nop56(7),	6
chr2	130274592	130274593	4.49853	Idh3b(9955),Snord57(3424),Gm23650(3105),Gm23187(2603),Gm24451(1645),Snord110(914),Nop56(-162),	7
chr2	130424252	130424253	4.14539	Vps16(87),Pced1a(449),	2
chr2	130424547	130424548	4.49853	Vps16(-208),Pced1a(154),	2
chr2	131210175	131210176	12.9497	Ap5s1(-3097),	1
chr2	131812921	131812922	6.07218		0
chr2	132262986	132262987	6.76755	Cds2(162),AV099323(-9629),Pcna(-9672),	3
chr2	132846583	132846584	20.2421	Crls1(83),Gm14104(673),	2
chr2	132945444	132945445	2.66445	Fermt1(462),	1
chr2	134786028	134786029	15.3524	Plcb1(39),	1
chr2	136714212	136714213	5.89957	Snap25(-759),	1
chr2	137117599	137117600	7.49391	Jag1(-955),	1
chr2	137808705	137808706	8.7126	Gm14064(-145270),	1
chr2	139677959	139677960	5.89957	Ism1(219),Gm14066(-245),	2
chr2	144599956	144599957	8.23701	Dtd1(-59),Smim26(-5902),	2
chr2	151996451	151996452	16.9024	Slc52a3(60),	1
chr2	152414901	152414902	5.06521	Gm27343(2361),6820408C15Rik(686),Zcchc3(126),	3
chr2	152669404	152669405	20.8097	H13(57),	1
chr2	152696922	152696923	7.49391	Gm26841(-230),Mcts2(-9887),H13(-27461),	3
chr2	152831631	152831632	7.49386	Bcl2l1(97),	1
chr2	153015486	153015487	3.29009	Pdrg1(-59),	1
chr2	153632665	153632666	4.1602	Commd7(116),	1
chr2	154552609	154552610	4.76213	Actl10(-833),1700003F12Rik(-5524),Necab3(6281),	3
chr2	154613259	154613260	6.07218	Zfp341(38),4930519P11Rik(178),Pxmp4(-9551),	3
chr2	154703077	154703078	3.81868	Rpl5-ps2(732),	1
chr2	154712357	154712358	16.9024	Gm14215(1365),Rpl5-ps2(-8548),	2
chr2	155514778	155514779	4.52151	Acss2(3170),Ggt7(3459),	2
chr2	155518316	155518317	7.57835	Acss2(-368),Ggt7(-79),	2
chr2	155692390	155692391	18.2476	Trpc4ap(-6),	1
chr2	156180310	156180311	5.20746	Rbm39(-72),	1
chr2	157204633	157204634	5.89957	Rbl1(-99),	1
chr2	157457672	157457673	11.3954	Src(-39228),	1
chr2	157458730	157458731	3.76904	Src(-40286),	1
chr2	157605119	157605120	5.40834	Platr27(-7799),	1
chr2	157943838	157943839	7.9773	Vstm2l(-29185),	1
chr2	158207902	158207903	6.82914	D630003M21Rik(21320),	1
chr2	158546947	158546948	12.9994	Arhgap40(-34151),	1
chr2	160645994	160645995	6.76755	Top1(-106),	1
chr2	163119490	163119491	7.55096	Gm11454(3116),	1
chr2	163472701	163472702	19.1788	2310001K24Rik(-744),Fitm2(-72),	2
chr2	163823486	163823487	9.63342	Wisp2(-2625),	1
chr2	163838208	163838209	9.55892		0
chr2	164074110	164074111	6.769	Stk4(-3788),Tomm34(-2941),	2
chr2	164389796	164389797	16.9024	Matn4(15364),Slpi(-701),	2
chr2	164403101	164403102	23.0752	Rbpjl(40),Matn4(2059),	2
chr2	164407961	164407962	9.79307	Rbpjl(-4820),Matn4(-2801),	2
chr2	164953389	164953390	11.2984	Slc12a5(7413),Mmp9(-12609),	2
chr2	165238707	165238708	5.95068	Cdh22(-3854),	1
chr2	165364529	165364530	4.78696	Zfp663(4200),	1
chr2	166082402	166082403	5.47044	Sulf2(73261),	1
chr2	167072137	167072138	5.40834	Snord12(-6861),Gm23201(-7139),Gm25878(-8664),Gm27494(-9121),Zfas1(-9203),Znfx1(-9122),	6
chr2	167605323	167605324	6.07218	Gm11476(-52009),	1
chr2	167680122	167680123	15.5228	Cebpb(8793),Tmem189(9700),	2
chr2	167895261	167895262	8.48542		0
chr2	168205525	168205526	6.07218	Gm20716(24839),Adnp(1587),	2
chr2	168207355	168207356	6.88316	Gm20716(23009),Adnp(-243),	2
chr2	168274567	168274568	8.19799	Kcng1(7169),	1
chr2	168628992	168628993	4.12614		0
chr2	168955417	168955418	6.2334	Zfp64(170),	1
chr2	170511223	170511224	11.2984	Gm16796(704),Pfdn4(-14795),	2
chr2	173081109	173081110	12.7749		0
chr2	173186542	173186543	7.95218		0
chr2	173229743	173229744	3.92428	Pmepa1(46790),	1
chr2	174076205	174076206	15.5228	Stx16(103),	1
chr2	174327765	174327766	7.17318	Gnas(-43445),	1
chr2	174674236	174674237	8.25353	Zfp831(-30702),	1
chr2	180171366	180171367	9.75385	Mir7005(8457),Adrm1(119),	2
chr2	180745465	180745466	8.98626		0
chr3	8664697	8664698	17.0328	Gm38007(8713),Hey1(2559),	2
chr3	16183018	16183019	9.55892	Ythdf3(194),	1
chr3	19694078	19694079	9.94359	Crh(1318),BC002189(-8107),	2
chr3	28805467	28805468	11.5426	Gm33051(8518),Rpl22l1(-31),Gm32950(-131),	3
chr3	30602754	30602755	2.96996	Mynn(-689),Actrt3(-2815),1600017P15Rik(-6997),1600017P15Rik(-7021),	4
chr3	30793254	30793255	11.3518	Sec62(-379),4933429H19Rik(310),	2
chr3	32510413	32510414	12.1354	Gm37592(1931),Zfp639(-154),	2
chr3	34640897	34640898	5.86556	Sox2(9508),Gm42692(2367),Mir1897(-2433),RF01953(-2529),Sox2ot(-536627),	5
chr3	34642336	34642337	4.01989	Sox2(8069),Gm42692(928),Mir1897(-3872),RF01953(-3968),Sox2ot(-538066),	5
chr3	37640338	37640339	5.06521	Gm43820(4269),Spry1(-391),Gm42922(318),	3
chr3	41083622	41083623	5.01562	Pgrmc2(-576),	1
chr3	41566130	41566131	8.7126	Gm31266(-2432),Jade1(-10399),	2
chr3	51409039	51409040	10.8019	Naa15(6109),Ndufc1(-51),Gm9442(-5877),	3
chr3	51559925	51559926	5.53629	5031434O11Rik(110),Gm38200(-273),Setd7(954),	3
chr3	53017123	53017124	4.25824	Cog6(114),	1
chr3	54735309	54735310	11.6118	Alg5(230),Exosc8(84),	2
chr3	55112035	55112036	16.2669	Spg20(73),	1
chr3	67374254	67374255	5.89957	Mlf1(-157),Gm17402(909),	2
chr3	67430174	67430175	11.5725	Gfm1(-78),	1
chr3	82885365	82885366	5.89957	Rbm46os(-8660),Rbm46(-8882),	2
chr3	83128875	83128876	4.25824	Dchs2(-927),Gm10710(371),	2
chr3	86142722	86142723	9.07374	Gm37493(2647),Gm37933(35),Rnu73b(-2034),Snord73a(-3864),Rps3a1(-20),	5
chr3	86785159	86785160	7.26739	Gm37876(-6506),	1
chr3	87756164	87756165	9.75385	Pear1(68142),Lrrc71(-7539),	2
chr3	87769129	87769130	5.5861	Pear1(55177),	1
chr3	87961014	87961015	15.3524	Gm3745(7172),	1
chr3	87987150	87987151	19.5686		0
chr3	88022635	88022636	4.21253	Gm19439(8243),Hapln2(4948),	2
chr3	88242717	88242718	2.41269		0
chr3	88245960	88245961	8.98626	Gm38392(41250),Rhbg(8749),	2
chr3	88526391	88526392	5.09222	Mir1905(9991),Mex3a(6004),Gm37584(964),	3
chr3	88607608	88607609	6.68502	Arhgef2(-1642),	1
chr3	88951072	88951073	3.92428	Ash1l(-450),Dap3(109),	2
chr3	89090895	89090896	16.4063	Gm22935(7118),Rusc1(2416),Gm43738(10204),	3
chr3	89228323	89228324	6.06154	Muc1(734),Mir92b(-1125),Mtx1(-1235),	3
chr3	89246441	89246442	5.95068	Krtcap2(-475),Trim46(-132),	2
chr3	89378465	89378466	14.1644	Zbtb7b(16311),	1
chr3	89485347	89485348	10.3178		0
chr3	89688899	89688900	7.49386		0
chr3	89773183	89773184	4.52151	Ube2q1(433),4632404H12Rik(57),Chrnb2(-8551),	3
chr3	90491026	90491027	18.9253	Snapin(7),	1
chr3	90710211	90710212	14.5759	Gm42579(-597),	1
chr3	94310129	94310130	2.00087	Them4(-40),	1
chr3	94413296	94413297	4.48499	Gm42464(9138),Gm42463(105),Tdrkh(-23),1700040D17Rik(-377),	4
chr3	94443275	94443276	6.76755	Gm30023(9894),Mrpl9(43),Oaz3(640),	3
chr3	95174324	95174325	7.04829		0
chr3	95819240	95819241	3.92428	Rprd2(-377),	1
chr3	96278176	96278177	8.33458	Hist2h2bb(-8424),Gm42743(-8455),Hist2h3b(-9522),Gm20628(-7887),	4
chr3	96287481	96287482	7.52592	Fcgr1(6488),	1
chr3	96464285	96464286	3.50757	Gm43534(2639),Rnu1b6(-4096),Gm10685(-6076),Gm9207(-8336),	4
chr3	96475091	96475092	6.07218	Gm43534(-8167),	1
chr3	96580417	96580418	16.0594	Polr3gl(13764),Gm16253(-3433),	2
chr3	96708477	96708478	7.7371	Nudt17(85),	1
chr3	97185311	97185312	4.85746		0
chr3	97610219	97610220	12.9497	Gm43075(-287),Chd1l(-16),	2
chr3	103383373	103383374	14.4304	Gm25009(9560),	1
chr3	103914295	103914296	6.09256	Rsbn1(-175),	1
chr3	104865096	104865097	3.5437	St7l(-1091),Capza1(-591),	2
chr3	104968182	104968183	3.49438	Gm43846(-9809),Wnt2b(-6261),	2
chr3	104992902	104992903	11.8922	Gm40117(1130),	1
chr3	107939545	107939546	8.25353	Gstm6(4204),Gstm7(-7728),	2
chr3	108200731	108200732	6.63702	Cyb561d1(481),	1
chr3	108389438	108389439	13.7176	Psrc1(-5599),Gm12522(-5697),	2
chr3	108401932	108401933	7.90151	Celsr2(13620),	1
chr3	108591797	108591798	4.48499	Wdr47(-518),	1
chr3	109025882	109025883	3.92428	Fam102b(1725),	1
chr3	116508218	116508219	13.9404	Dbt(4852),Rtca(-10),	2
chr3	121171744	121171745	5.21486	Gm5710(9353),Gm10652(-3088),Rwdd3(-49),	3
chr3	122122231	122122232	12.0098	Abca4(-77788),	1
chr3	122729054	122729055	7.80571	Pde5a(-107),	1
chr3	123385792	123385793	9.07185	Gm22713(5451),Mettl14(316),	2
chr3	124321365	124321366	2.79971	Tram1l1(-510),	1
chr3	127625456	127625457	11.488	Neurog2(7679),	1
chr3	127634260	127634261	14.4165	Neurog2(-1125),	1
chr3	134236057	134236058	5.06521	Mir1895(4526),Cxxc4(427),Gm26691(4584),	3
chr3	135826593	135826594	7.59779	Slc39a8(-1314),	1
chr3	137864407	137864408	6.07218	Dnajb14(3268),H2afz(80),Gm43403(-33),	3
chr3	138527136	138527137	29.7947	Mir1956(-715),Eif4e(-957),	2
chr3	144720586	144720587	16.7443	Gm9419(7298),Sh3glb1(-251),	2
chr3	145937972	145937973	14.4304	2410004B18Rik(42),	1
chr3	147076875	147076876	2.79971		0
chr3	148987862	148987863	5.95068	Gm43573(1290),Adgrl2(2693),	2
chr3	148990520	148990521	4.25824	Gm43573(-1368),Adgrl2(35),	2
chr4	8238914	8238915	2.99253	Gm25355(-3332),Car8(127),	2
chr4	9027996	9027997	7.78592		0
chr4	9135962	9135963	9.14458		0
chr4	11322279	11322280	4.52151	Gm26663(-335),Dpy19l4(-142),	2
chr4	12087760	12087761	6.769	Rbm12b2(1679),Tmem67(2260),	2
chr4	14826424	14826425	4.25824	Otud6b(163),	1
chr4	15958302	15958303	5.06521	Nbn(-377),	1
chr4	21678347	21678348	5.06521	Prdm13(7616),Gm11876(-7307),	2
chr4	24496657	24496658	3.75941	Mms22l(-206),	1
chr4	24898016	24898017	11.689	Ndufaf4(67),	1
chr4	25281602	25281603	2.47891	Ufl1(219),	1
chr4	26346560	26346561	5.89957	Manea(331),	1
chr4	32239880	32239881	6.09256	Bach2(-1076),	1
chr4	32951033	32951034	8.59798	Ankrd6(-192),	1
chr4	34778367	34778368	20.1809	Smim8(56),	1
chr4	35157469	35157470	5.74413	Ifnk(-5413),Mob3b(15),	2
chr4	36950548	36950549	8.03961	Gm12371(2418),Lingo2(1199),	2
chr4	38333081	38333082	8.59798		0
chr4	40268614	40268615	5.01562	Smim27(965),Topors(1236),	2
chr4	40757816	40757817	6.76755	Smu1(107),	1
chr4	40948510	40948511	6.68502	Chmp5(-103),Bag1(-216),	2
chr4	41118637	41118638	3.50898	Nol6(5818),	1
chr4	43025815	43025816	7.0488	Gm26643(5184),Stoml2(5895),Pigo(4),	3
chr4	43957272	43957273	8.40267	Glipr2(129),	1
chr4	44564775	44564776	6.98948	Pax5(145712),	1
chr4	44756887	44756888	4.45596	Zcchc7(-1010),Gm12463(-3762),	2
chr4	44973586	44973587	7.0488	Grhpr(7809),Gm12679(4733),Gm12493(-5817),	3
chr4	47235050	47235051	10.2366	Col15a1(-26889),	1
chr4	48044777	48044778	4.02273	Nr4a3(376),	1
chr4	48045119	48045120	4.02273	Nr4a3(34),	1
chr4	48585918	48585919	4.25824	Tmeff1(-744),	1
chr4	53011873	53011874	4.21253	Nipsnap3b(7),	1
chr4	53158832	53158833	12.5861	Abca1(1063),	1
chr4	54945156	54945157	3.75941	Zfp462(-108),	1
chr4	55480632	55480633	7.46414		0
chr4	55514877	55514878	12.5691	Gm12507(-6583),	1
chr4	55530398	55530399	3.23749	Klf4(2068),	1
chr4	56802343	56802344	3.60501	Fam206a(2),Elp1(-12),	2
chr4	62744721	62744722	3.23749		0
chr4	63181730	63181731	7.57835	Kif12(-9599),	1
chr4	63215345	63215346	8.90956	Col27a1(-1341),	1
chr4	72199198	72199199	4.76336	C630043F03Rik(2150),Tle1(1721),	2
chr4	81178919	81178920	13.601		0
chr4	81496065	81496066	6.87702		0
chr4	89310572	89310573	10.8019	Cdkn2b(467),	1
chr4	89688513	89688514	6.07218	Dmrta1(-9077),	1
chr4	93972405	93972406	5.82046		0
chr4	94428989	94428990	4.25824	Gm26410(5495),Gm12648(-3401),	2
chr4	95050527	95050528	4.20392	Junos(1007),Jun(1695),Gm12703(-2157),	3
chr4	97745958	97745959	8.25353	E130114P18Rik(32120),	1
chr4	104727855	104727856	4.76213	Dab1(-1108496),	1
chr4	106529958	106529959	8.92852		0
chr4	106749791	106749792	4.14539	Acot11(55207),	1
chr4	107027296	107027297	2.79971	Gm12786(-4797),Ssbp3(-116595),	2
chr4	108071463	108071464	7.6682	Scp2(73535),Podn(24982),	2
chr4	108165541	108165542	7.6682	Echdc2(-104),	1
chr4	109657682	109657683	4.25824	Cdkn2c(9507),9630013D21Rik(171),	2
chr4	109666976	109666977	5.89957	Faf1(9612),Cdkn2c(213),9630013D21Rik(-9123),	3
chr4	109676490	109676491	5.06521	Faf1(98),Cdkn2c(-9301),	2
chr4	110022516	110022517	9.94359		0
chr4	114405856	114405857	11.689	Trabd2b(868),	1
chr4	114909054	114909055	20.2421	Foxd2os(203),Foxd2(-181),9130410C08Rik(-6195),	3
chr4	115737919	115737920	4.14539	Efcab14(-175),	1
chr4	116821151	116821152	4.49853	Gm12996(3752),Hpdl(556),	2
chr4	117002815	117002816	2.99253	1700021J08Rik(197),Hectd3(-7498),Urod(-8402),	3
chr4	117019411	117019412	9.55892	Gm22335(7800),Eif2b3(-9),Gm12997(-3645),	3
chr4	117121228	117121229	17.6655	Tctex1d4(5566),Btbd19(4497),	2
chr4	117146301	117146302	7.49386	Snord55(9547),Gm26330(8988),Snord38a(8283),Gm22980(7861),Rps8(9942),Gm13015(2622),Best4-ps(-1044),	7
chr4	122023081	122023082	5.28392		0
chr4	124714724	124714725	11.7201	Gm12917(4275),Sf3a3(52),	2
chr4	124843734	124843735	9.94359	Yrdc(6945),1110065P20Rik(7462),Mtf1(-41630),	3
chr4	125160513	125160514	8.23701		0
chr4	126163172	126163173	5.64399	Sh3d21(319),	1
chr4	126262240	126262241	5.7148	Trappc3(85),Map7d1(-5897),	2
chr4	126321790	126321791	64.2919	Gm12945(1809),Tekt2(3898),Adprhl2(-87),	3
chr4	126453567	126453568	5.06521	Ago1(15016),	1
chr4	126468710	126468711	21.0949	Gm12928(8589),Gm12929(7961),Ago1(-127),	3
chr4	129113214	129113215	9.75385	Hpca(8822),Tmem54(-7666),	2
chr4	129134998	129134999	8.5344	Fndc5(2001),Gm15906(93),	2
chr4	129189890	129189891	4.14213	Yars(-130),S100pbp(-163),	2
chr4	129276673	129276674	17.7654	Gm22994(6273),	1
chr4	129514538	129514539	2.99253	Marcksl1(-957),Gm12979(-4792),	2
chr4	129742527	129742528	4.52151	Khdrbs1(-224),	1
chr4	129928616	129928617	19.1788	Spocd1(633),	1
chr4	130138603	130138604	3.5437	Hcrtr1(756),	1
chr4	130264997	130264998	4.76336	Serinc2(14208),	1
chr4	130531863	130531864	9.07374	Nkain1(42310),	1
chr4	131916656	131916657	17.5664	Tmem200b(5115),Gm12992(3373),	2
chr4	132212369	132212370	9.6842	Rps15a-ps4(8120),Gm22033(6159),Ythdf2(-66),	3
chr4	132345757	132345758	9.35072	Snora73a(7222),Snora73b(6769),Gm17300(6015),Snhg3(7929),Rcc1(7848),	5
chr4	132843190	132843191	8.98626	Gm22767(-4643),Ppp1r8(-21),	2
chr4	133209522	133209523	10.7646	Cd164l2(2609),Gpr3(3014),	2
chr4	133369707	133369708	9.10416	Mir5122(69),Slc9a1(-1),	2
chr4	133494665	133494666	7.3088	Trnp1(3885),	1
chr4	133602036	133602037	6.05791	Sfn(132),	1
chr4	133756868	133756869	8.5344	Arid1a(-99),	1
chr4	133814004	133814005	7.1189	Gm12974(2416),	1
chr4	133911061	133911062	21.0551		0
chr4	134124162	134124163	15.2729	Sh3bgrl3(4627),Ubxn11(-21592),	2
chr4	134172123	134172124	4.49853	Gm27619(-4228),Cep85(14989),	2
chr4	134187346	134187347	4.26259	Cep85(-234),	1
chr4	134249819	134249820	16.6352	Grrp1(4287),Gm30191(-2884),E130218I03Rik(-6157),Zfp593(-4227),	4
chr4	134468606	134468607	3.31853	Gm23634(-242),Stmn1(-286),	2
chr4	134478217	134478218	37.6933	Gm23634(-9853),Stmn1(-9897),	2
chr4	135150621	135150622	8.33458	Gm16224(-6336),Runx3(-29969),	2
chr4	135206557	135206558	8.03961		0
chr4	135709217	135709218	6.769	Gm12989(7381),	1
chr4	135920657	135920658	10.2349	Fuca1(78),	1
chr4	136144942	136144943	5.516	Id3(-1445),Gm26001(-7446),	2
chr4	136260541	136260542	3.31458	Tcea3(-12812),	1
chr4	137164568	137164569	3.82189	Gm13003(498),	1
chr4	137578335	137578336	7.49391	Ldlrad2(-3766),	1
chr4	137683360	137683361	2.83862	Rap1gap(-18634),	1
chr4	137724963	137724964	9.57621	Rap1gap(-60237),	1
chr4	138318688	138318689	9.07374	Gm27646(7401),Mir7019(-2488),Pink1(7619),	3
chr4	138319722	138319723	14.7001	Gm27646(6367),Mir7019(-3522),Pink1(6585),	3
chr4	138326349	138326350	15.6193	Gm27646(-260),Pink1(-42),	2
chr4	138447596	138447597	10.8019	Camk2n1(6718),	1
chr4	138922243	138922244	13.4989	Otud3(-8298),	1
chr4	139287640	139287641	8.36135	Capzb(-94741),	1
chr4	139289194	139289195	4.26259	Capzb(-96295),	1
chr4	139574364	139574365	8.35644	Iffo2(-43816),	1
chr4	139670051	139670052	8.94447	Tas1r2(-16513),	1
chr4	140033548	140033549	4.16215	Igsf21(213236),	1
chr4	140539326	140539327	9.71487	Arhgef10l(126686),	1
chr4	141032010	141032011	7.6682	Crocc(28540),	1
chr4	141060749	141060750	11.3518	Crocc(-199),	1
chr4	141065281	141065282	5.95068	Crocc(-4731),	1
chr4	141078426	141078427	9.07374	Spata21(9907),Gm13047(6438),Necap2(-69),	3
chr4	141273448	141273449	14.1414	Gm13056(4991),Gm13055(-7432),	2
chr4	141857539	141857540	6.74373		0
chr4	142153724	142153725	8.36135	Kazn(85677),	1
chr4	144959987	144959988	8.59798	Gm38074(-1139),	1
chr4	145195056	145195057	30.6036	Vps13d(-51),	1
chr4	148288221	148288222	5.95068	Disp3(-256),	1
chr4	149137648	149137649	11.3518	Rpsa-ps12(5740),Cenps(-19),	2
chr4	149307927	149307928	16.7379	Kif1b(-234),	1
chr4	149445440	149445441	5.78937	Rbp7(9538),	1
chr4	149580767	149580768	6.73234	Clstn1(5701),	1
chr4	149629544	149629545	4.28632	Clstn1(-43076),	1
chr4	149698574	149698575	4.12845	Pik3cd(3997),	1
chr4	149955262	149955263	5.2333	Spsb1(-219),	1
chr4	150008585	150008586	10.8019	H6pd(438),	1
chr4	150092517	150092518	8.59798	Gpr157(-5152),	1
chr4	150136934	150136935	10.5404	Slc2a5(-17651),	1
chr4	150176709	150176710	8.98626		0
chr4	150854964	150854965	11.5725	Errfi1(-1045),Rps15a-ps3(-7851),1700045H11Rik(-15),	3
chr4	151283236	151283237	5.2333	Camta1(578640),	1
chr4	151933723	151933724	4.47656	Dnajc11(-32),	1
chr4	151981547	151981548	11.2984	Thap3(7450),Dnajc11(-47856),	2
chr4	152039288	152039289	11.3518	Nol9(33),Tas1r1(-720),	2
chr4	152138753	152138754	8.90956	Espn(13618),	1
chr4	152165736	152165737	21.1895	Hes2(-6869),Gm13077(-8246),	2
chr4	152432487	152432488	9.79083	Kcnab2(45384),	1
chr4	152435505	152435506	8.634	Kcnab2(42366),	1
chr4	154159222	154159223	6.01056	Tprgl(1444),Wrap73(-16850),	2
chr4	154246647	154246648	9.63342	Megf6(-75917),	1
chr4	154837388	154837389	7.3088	Ttc34(71),	1
chr4	154907983	154907984	6.76755	Fam213b(-8848),	1
chr4	154986287	154986288	4.82726	Plch2(70497),	1
chr4	155368905	155368906	8.28625	Prkcz(-7544),	1
chr4	155770402	155770403	17.5222	Gm26840(-433),Vwa1(4296),Atad3aos(-9224),Atad3a(-9309),	4
chr4	155831582	155831583	15.7015	Mxra8(8098),Mxra8os(8596),Aurkaip1(-310),	3
chr5	3543753	3543754	13.8397	Gm43017(284),Fam133b(80),	2
chr5	3596211	3596212	2.11583	Pex1(-145),Rbm48(374),	2
chr5	10802591	10802592	5.89957		0
chr5	23787614	23787615	5.78937	Gm43054(3088),Rint1(97),Pus7(-3903),	3
chr5	24361096	24361097	6.10138	Nos3(3714),Kcnh2(-9492),	2
chr5	24530251	24530252	20.0071	Gbx1(-3049),	1
chr5	24652269	24652270	15.2497	1700022A21Rik(-6816),	1
chr5	24750931	24750932	7.6682	Crygn(7077),	1
chr5	24908215	24908216	7.91466	Prkag2os1(-5646),Prkag2(192427),	2
chr5	25007122	25007123	5.40834	Prkag2(93520),	1
chr5	28118404	28118405	18.4243		0
chr5	28469984	28469985	7.49386	Gm26894(-3610),9530036O11Rik(-11710),Shh(-2728),	3
chr5	30796350	30796351	7.97284	Dpysl5(-84786),	1
chr5	31048568	31048569	5.06521	Cad(6212),Atraid(-256),Slc5a6(356),	3
chr5	31192747	31192748	5.99333	Zfp513(9556),Snx17(480),Eif2b4(683),	3
chr5	32135875	32135876	5.95068	Fosl2(-74),Gm10463(-2704),	2
chr5	32136473	32136474	4.76213	Fosl2(-672),Gm10463(-3302),	2
chr5	32303405	32303406	8.23701	Gm15615(8714),Plb1(-70697),	2
chr5	32714312	32714313	9.10049	Gm2420(6018),Gm43852(-324),	2
chr5	33443146	33443147	7.32199	Gm43851(-5682),Nkx1-1(-9170),	2
chr5	34660373	34660374	17.3549	Grk4(6),Gm15522(-9655),Nop14(-225),	3
chr5	35362040	35362041	4.14539	4930478P22Rik(-499),	1
chr5	36830628	36830629	21.4319	Man2b2(25),	1
chr5	38039459	38039460	4.25824	Stx18(-717),	1
chr5	38307913	38307914	5.7148		0
chr5	47986226	47986227	5.28392	Slit2(-3088),	1
chr5	52669660	52669661	3.74274	Sepsecs(48),	1
chr5	53589635	53589636	2.99253	Rbpj(-123483),	1
chr5	53590356	53590357	7.49391	Rbpj(-124204),	1
chr5	73292977	73292978	3.75941	Ociad1(-193),1700025M24Rik(-8790),	2
chr5	73338957	73338958	5.2333	Ociad2(2071),	1
chr5	75067409	75067410	4.06932	Gsx2(8192),	1
chr5	75156384	75156385	6.33706	Gm42803(-1049),Gm42802(-2731),Pdgfra(-4092),	3
chr5	76140543	76140544	12.7412	Srd5a3(-272),	1
chr5	88554227	88554228	13.8397	Utp3(235),Gm43432(-9071),	2
chr5	90891333	90891334	5.42033	Gm22816(2047),Cxcl1(-92),	2
chr5	92083561	92083562	5.95068	G3bp2(158),	1
chr5	98030589	98030590	4.76213	Gm42759(978),Antxr2(454),	2
chr5	98185318	98185319	13.0243	A730035I17Rik(666),Prdm8(-18120),	2
chr5	98329517	98329518	10.5404	Cfap299(-213),	1
chr5	98946684	98946685	6.76755	Prkg2(90667),	1
chr5	99728879	99728880	4.21253	Rasgef1b(186),	1
chr5	99906606	99906607	4.25824	Vamp9(-352),	1
chr5	100322303	100322304	9.00693	Gm8091(32816),	1
chr5	106726466	106726467	5.89957		0
chr5	107900556	107900557	8.5344	Gm26387(6789),Gm22270(4621),Snord21(3999),Rpl5(-54),	4
chr5	108065755	108065756	3.81735	Mtf2(-81),Rps19-ps8(-9839),	2
chr5	108269069	108269070	4.25824	Dr1(-172),	1
chr5	110770678	110770679	6.63627	Gm26515(9204),Pus1(9981),Gm15559(271),Ep400(39),	4
chr5	110774835	110774836	5.50077	Gm26515(5047),Pus1(5824),Gm15559(-3886),Ep400(-4118),	4
chr5	111269937	111269938	6.68502	Gm27602(5157),Ttc28(-390134),	2
chr5	111509812	111509813	2.99253		0
chr5	112240894	112240895	8.36135		0
chr5	112326316	112326317	4.52151	Tfip11(42),	1
chr5	113054539	113054540	7.47684	Gm43247(5974),	1
chr5	113099752	113099753	10.8881	Gm43246(764),2900026A02Rik(121484),	2
chr5	113173582	113173583	12.9994	Gm43094(-7348),2900026A02Rik(47654),	2
chr5	113263542	113263543	2.13134	Sgsm1(47244),	1
chr5	114128255	114128256	34.3003	Ung(2131),Alkbh2(-37),	2
chr5	114248274	114248275	5.82046	Acacb(-101739),	1
chr5	114639489	114639490	12.0674	Trpv4(18932),	1
chr5	114667736	114667737	22.0223	Trpv4(-9315),	1
chr5	115011994	115011995	4.52151	Sppl3(-857),	1
chr5	115125371	115125372	7.57835	Unc119b(9604),Acads(-6025),	2
chr5	115359076	115359077	5.95068	Gm13832(2),4930401G09Rik(1047),Gm42903(-9946),	3
chr5	115559345	115559346	25.4632	Gcn1l1(5909),Rplp0(122),	2
chr5	115615046	115615047	3.92428	Gcn1l1(-49792),	1
[truncated: 610 more rows]
