# Supplementary material for: Functional D-box sequences reset the circadian clock and drive mRNA rhythms
Source: Commun Biol. 2019 Aug 8;2:300. doi: 10.1038/s42003-019-0522-3 (PMC6687812; doi:10.1038/s42003-019-0522-3)
Supplement: Supplementary file 5 — Supplementary Data 2 [file 42003_2019_522_MOESM5_ESM.xlsx]

## Sheet: 5mer
No	sequence	AUC	Appearance count	MOCCS2_score
1	TTATG	30.3556	2511	21.2044
2	TTGCA	30.3194	2386	20.6452
3	TATGC	30.5445	1539	16.7039
4	ATAAC	25.9837	1652	14.7221
5	TTACA	18.4149	2680	13.2893
6	ATGCA	19.3968	2233	12.7773
7	ATTGC	20.789	1588	11.5485
8	GTAAC	20.6342	1375	10.666
9	GTTGC	21.4455	1239	10.5229
10	TAACA	15.3582	2074	9.75013
11	ATTAC	17.3123	1582	9.5989
12	TAACC	17.9221	1297	8.99754
13	ATAAT	13.3589	2285	8.90178
14	TAATC	14.2344	1365	7.33113
15	AGTTA	11.4749	1876	6.92837
16	AACAG	9.08478	2819	6.72398
17	TTGGC	11.1604	1777	6.55824
18	AATCA	10.149	2027	6.36963
19	CAATG	10.2353	1806	6.06352
20	GCCAG	8.9422	2232	5.88919
21	TGGCA	8.55641	2207	5.60347
22	TGACC	9.7755	1657	5.54708
23	GCAAG	9.37331	1701	5.38901
24	TGTTG	7.78204	2294	5.19582
25	TGATG	8.53812	1823	5.08183
26	ATGAC	8.8501	1541	4.84299
27	AACTG	7.17978	2225	4.72107
28	ATTGA	7.70098	1729	4.46383
29	TATTG	7.83487	1623	4.40003
30	ATCAC	8.71317	1283	4.35065
31	TTTGC	6.60922	2170	4.29185
32	AGGTC	8.0604	1457	4.28895
33	GATTG	8.87247	1184	4.25583
34	TAATG	7.14622	1785	4.20881
35	ATGAT	7.46963	1597	4.16117
36	GTAAG	8.27857	1260	4.09642
37	TTGAC	7.86782	1392	4.09202
38	ATAAG	7.10046	1533	3.87545
39	AATTG	6.92389	1603	3.86439
40	AAGTT	5.90178	2189	3.8492
41	ATGTA	5.95145	2142	3.83969
42	TGTGC	6.00647	2009	3.75296
43	ACTTG	5.87487	1862	3.53388
44	GGTTG	7.15036	1237	3.50572
45	ACTGA	5.3078	2180	3.45467
46	AAAGT	4.74991	2659	3.41435
47	CAAAG	4.53043	2875	3.38628
48	TTGCC	6.10878	1526	3.32657
49	ATCAG	5.80048	1684	3.31817
50	ACAGT	4.91514	2345	3.31796
51	AGGCC	6.21577	1446	3.29491
52	AACCT	5.53646	1810	3.28349
53	ACATA	4.81026	2203	3.14731
54	ACATC	5.76881	1462	3.07485
55	ATGTC	5.55078	1536	3.03259
56	AGCTG	4.49289	2321	3.01736
57	AGTCA	4.7407	2044	2.98777
58	AGTTG	5.22888	1669	2.97784
59	ACTGG	5.02186	1784	2.95683
60	TTGTG	4.33333	2331	2.91647
61	TGCTG	4.05343	2639	2.90273
62	TGAAC	5.08431	1625	2.85708
63	TAATA	4.77305	1811	2.83152
64	TGACA	4.24569	2202	2.77729
65	AACTC	4.68439	1806	2.77508
66	CACAG	3.51565	3163	2.75626
67	TTACC	5.87444	1123	2.74423
68	GTGAC	5.1216	1472	2.7392
69	TCATC	5.00392	1531	2.72937
70	ACAGC	4.18644	2183	2.72669
71	AACCA	4.20363	2092	2.68022
72	GACTG	4.87475	1517	2.64673
73	ATTTG	3.74119	2469	2.5914
74	AATTA	3.94396	2177	2.56523
75	AACCC	4.89358	1325	2.48313
76	AAGTG	3.94931	1953	2.43297
77	GTCAG	4.10866	1767	2.40759
78	TGGAC	4.64961	1290	2.32796
79	GCCTG	3.63029	1961	2.24101
80	GCTGG	3.45295	2104	2.20789
81	TGCCC	4.04659	1481	2.17086
82	TGCAC	4.18188	1369	2.15694
83	AGTTC	3.6555	1791	2.15655
84	AATAG	3.82256	1578	2.11676
85	ACAAC	3.7995	1596	2.11596
86	TTGGA	3.4547	1821	2.05508
87	GTTTG	2.93854	2343	1.98281
88	CAGTG	2.80369	2491	1.95066
89	AGGGC	3.52918	1542	1.93188
90	TGGCC	3.34762	1657	1.8996
91	TCATG	3.18719	1811	1.89074
92	TAAGC	3.84684	1234	1.88376
93	AACAT	2.82674	2274	1.87908
94	ACCAG	3.21281	1748	1.87249
95	GCAGC	3.3936	1532	1.85163
96	GTTGG	3.52408	1412	1.84598
97	AGCCA	2.58084	2610	1.838
98	TCACC	3.51032	1405	1.83421
99	ACCTG	3.07757	1792	1.8161
100	AGAGT	2.87943	1974	1.78338
101	AACAC	2.74104	2120	1.75933
102	AGTGA	2.78989	2018	1.74708
103	GCTTG	3.20026	1533	1.74671
104	GTGCC	3.60236	1187	1.73012
105	TTAAC	3.292	1387	1.70908
106	AAGTC	2.88803	1688	1.65407
107	AGTCC	3.17487	1321	1.60857
108	TTTGG	2.3291	2361	1.57761
109	TTATC	3.0223	1390	1.57076
110	GGCAG	2.37235	2170	1.54054
111	TGATC	3.21788	1152	1.52251
112	AGTGC	2.95252	1327	1.49932
113	CCAGG	2.17912	2423	1.49528
114	ATTGG	3.04266	1219	1.48088
115	AGAGC	2.35259	2025	1.47579
116	ATTAG	2.86138	1248	1.40912
117	ACTCA	2.2426	2028	1.40783
118	TCAGC	2.38759	1757	1.39512
119	AATGT	2.01502	2464	1.39432
120	AGCAA	1.93661	2540	1.36058
121	AACAA	1.68931	3238	1.34003
122	ACTTA	2.43655	1521	1.32466
123	AGCAC	2.28571	1715	1.31953
124	ACAGG	2.01408	2201	1.3172
125	TACAA	2.12944	1800	1.25941
126	TCCAC	2.35189	1401	1.22716
127	GTTAG	2.55708	1095	1.17955
128	ACTAG	2.61919	1011	1.16093
129	CTTGG	1.84022	2034	1.15693
130	ATTGT	1.99403	1676	1.13798
131	GCTAG	2.572	993	1.12982
132	TACTC	2.53792	1002	1.11989
133	AAGCT	1.83262	1858	1.10118
134	ATCTG	1.76157	1967	1.08909
135	AAGGT	1.81957	1840	1.08803
136	AATGC	1.93836	1590	1.07745
137	AATGA	1.49404	2516	1.04468
138	GGCTG	1.53224	2202	1.00231
139	GTTCC	1.97691	1299	0.993241
140	TCAAC	1.38561	1237	0.679345
141	TTAGC	1.38326	1195	0.666581
142	CATGG	1.09154	1737	0.634166
143	AATGG	1.04751	1726	0.606656
144	CAGGG	0.93401	2167	0.606101
145	TCTGG	0.891617	2362	0.604064
146	AGGGT	1.14053	1409	0.596794
147	GAAAC	0.985146	1885	0.596239
148	TTCAG	0.801303	2456	0.553573
149	TCAGG	0.839874	1911	0.51181
150	AGTAA	0.848339	1866	0.510845
151	AATCC	0.991163	1358	0.509166
152	AGTGG	0.900566	1589	0.500428
153	ATCCA	0.896799	1531	0.489156
154	AACTA	0.847213	1525	0.461203
155	ATCAA	0.734865	1784	0.432683
156	GAACC	0.90746	1059	0.411661
157	CAGAG	0.511411	3330	0.411393
158	AAACT	0.58209	2412	0.398513
159	ACCTC	0.711983	1427	0.374926
160	ACAAA	0.435795	3738	0.37142
161	TGTGA	0.508475	2419	0.348619
162	ACAAG	0.496063	1905	0.30182
163	ATAGT	0.600322	1241	0.294805
164	AGCTC	0.428487	1692	0.245698
165	TACAC	0.256831	1464	0.136988
166	ATGCT	0.203212	1806	0.120385
167	TGTCC	0.167347	1715	0.0966082
168	TGGGC	0.146743	1397	0.0764575
169	TCCAG	0.114892	2263	0.0761895
170	GAGTC	0.147255	1202	0.0711681
171	AGTAC	0.137131	948	0.0588577
172	TTAGG	0.111367	1302	0.0560179
173	AGCTA	0.0685921	1385	0.0355847
174	ACATG	1.13798e-14	2008	7.10854e-15
175	TACTG	-0.0771225	1543	-0.0422307
176	TAGTG	-0.148768	1136	-0.0698975
177	AGTGT	-0.145549	2123	-0.0934862
178	TCTTG	-0.17398	1937	-0.106741
179	ACTGC	-0.359643	1457	-0.191366
180	TAAAC	-0.462366	1767	-0.270937
181	AATAC	-0.538462	1391	-0.279951
182	TTTCA	-0.382736	3070	-0.295619
183	ATGCC	-0.684172	1371	-0.353141
184	ACCTA	-0.851159	1122	-0.39744
185	TTTGA	-0.652783	2569	-0.461228
186	GACAC	-0.90493	1420	-0.475361
187	AAGGG	-0.938222	1732	-0.544307
188	AAGTA	-0.975309	1782	-0.573932
189	TAAGA	-1.01524	1706	-0.584551
190	TTCAC	-1.02688	1711	-0.592122
191	CTGGG	-0.877316	2429	-0.602745
192	TATGA	-1.16452	1398	-0.606967
193	ATGGC	-1.1942	1380	-0.618418
194	AAACA	-0.682898	4251	-0.620677
195	TTTAC	-1.135	1763	-0.664332
196	AGGAC	-1.23878	1537	-0.677009
197	TTGAG	-1.1796	1765	-0.690832
198	TACCA	-1.44987	1187	-0.696337
199	TGCTC	-1.26447	1762	-0.739906
200	GGGCC	-1.85548	858	-0.757641
201	AAAGG	-1.09677	2604	-0.780193
202	GCAGG	-1.33663	1818	-0.794463
203	TAGTC	-2.04218	901	-0.854515
204	TAGCC	-1.87303	1079	-0.857669
205	CAAGG	-1.41328	1943	-0.868417
206	GAATG	-1.56002	1616	-0.874211
207	TGTTC	-1.474	1827	-0.878277
208	ATGTG	-1.48119	2180	-0.96406
209	ACCCA	-1.6994	1660	-0.965191
210	AAGCA	-1.36905	2669	-0.985958
211	ATACT	-1.9929	1268	-0.989259
212	ATGGT	-1.93109	1364	-0.994198
213	ACAGA	-1.25246	3256	-0.996252
214	TAGCA	-1.86137	1486	-1.00025
215	AGACT	-1.7712	1757	-1.03495
216	ACCAA	-1.80079	1772	-1.05672
217	TAAGG	-2.21325	1238	-1.08556
218	AATAT	-1.66397	2229	-1.09513
219	GATGC	-2.56172	956	-1.10414
220	TGCAG	-1.85179	1896	-1.12402
221	TCTGC	-1.7828	2058	-1.12743
222	AGCCC	-2.21745	1444	-1.17463
223	GAGCC	-2.32423	1391	-1.20839
224	GTCTG	-2.06908	1766	-1.2121
225	AAGCC	-2.05767	1786	-1.21222
226	CTAGG	-2.56137	1165	-1.21871
227	TGTGG	-1.86452	2207	-1.22105
228	TTCCA	-1.82711	2412	-1.25089
229	GTCCC	-2.86092	1021	-1.27433
230	GAAGC	-2.31836	1558	-1.27564
231	GTAGC	-3.12326	860	-1.27679
232	AAATC	-2.13804	1869	-1.2885
233	GGAGC	-2.73299	1176	-1.30649
234	ACTTC	-2.37826	1573	-1.31488
235	TCAGA	-1.89948	2497	-1.32315
236	GAGGC	-2.48264	1469	-1.32644
237	ATGAA	-2.02261	2344	-1.36507
238	GGATG	-2.78243	1241	-1.36639
239	AAGAG	-2.06158	2452	-1.42307
240	ATCCC	-3.11296	1080	-1.4261
241	TAGGG	-3.32804	945	-1.42616
242	GAGTG	-2.70898	1481	-1.45327
243	ACCAC	-2.82923	1382	-1.46618
244	TGAGC	-2.56457	1688	-1.46881
245	AGGTG	-2.65916	1599	-1.48229
246	GGTGC	-3.64032	873	-1.49938
247	ATGAG	-2.67986	1768	-1.57079
248	GTGAG	-2.72934	1718	-1.577
249	GGACC	-4.1989	729	-1.58039
250	AATCT	-2.66648	1820	-1.58576
251	GGGTG	-3.13908	1323	-1.59165
252	ATGGG	-3.22231	1291	-1.61397
253	TTGGG	-2.8632	1652	-1.62226
254	CTGAG	-2.44371	2434	-1.68064
255	TTGAA	-2.55943	2238	-1.68786
256	TGGGA	-2.62575	2175	-1.70705
257	ACTAC	-4.03362	922	-1.70736
258	TATAA	-3.07196	1612	-1.71934
259	TACAG	-2.91756	1856	-1.75216
260	AGAAC	-2.92788	1858	-1.7593
261	AGTAG	-3.61089	1231	-1.76607
262	ACACA	-1.69223	5751	-1.78894
263	AGGGA	-2.79503	2132	-1.79905
264	ACTCC	-3.72554	1206	-1.80355
265	TGAAG	-2.91691	2094	-1.86069
266	CTAAG	-3.63867	1381	-1.88497
267	TCCTG	-2.84269	2441	-1.95784
268	TGGAG	-3.22082	1979	-1.99735
269	GTGGC	-3.93944	1354	-2.02073
270	TATCA	-3.99404	1343	-2.0404
271	AGCAG	-2.95234	2497	-2.05655
272	TTAGA	-3.72291	1624	-2.09141
273	TATCC	-5.04199	905	-2.11442
274	GATCC	-5.40404	792	-2.12005
275	AGATC	-4.42717	1222	-2.15738
276	TAGGC	-5.18498	919	-2.19114
277	TAGTA	-5.02761	978	-2.19177
278	TGGTC	-4.52523	1209	-2.1934
279	ACTAA	-4.28519	1371	-2.21184
280	TGGTG	-3.79832	1785	-2.23705
281	TTGTC	-4.13645	1539	-2.2621
282	TGTAC	-4.59105	1252	-2.26453
283	GAATC	-4.97664	1070	-2.2693
284	GACCC	-5.67104	839	-2.28985
285	TTCCC	-3.67177	2023	-2.30217
286	ATAGG	-5.22355	1002	-2.30496
287	TTTTG	-3.00095	3152	-2.34864
288	CATAG	-4.69088	1294	-2.35226
289	AAACC	-3.87895	1900	-2.35697
290	GAAAG	-3.33844	2612	-2.37845
291	ATTCC	-4.67753	1442	-2.47607
292	ACACC	-4.85987	1363	-2.50113
293	TACCC	-6.57723	764	-2.53427
294	TGAGG	-4.34607	1754	-2.53732
295	GCATG	-4.68314	1518	-2.54353
296	TCTAG	-5.04367	1328	-2.56218
297	ATATC	-5.94179	962	-2.56903
298	AGATG	-4.29182	1919	-2.62086
299	AGGCA	-3.98856	2272	-2.65023
300	AGATA	-4.7835	1612	-2.67727
301	GTGGG	-5.09741	1427	-2.68427
302	AAAGC	-4.09103	2219	-2.68643
303	TCAAG	-4.87294	1637	-2.7484
304	ATACC	-7.14157	777	-2.77503
305	GGGGC	-6.9561	820	-2.77675
306	ATCTC	-5.1223	1529	-2.79211
307	TAGGA	-5.42132	1379	-2.80641
308	AAGGC	-4.85439	1765	-2.84296
309	ACCCC	-6.95905	928	-2.95521
310	ATCTA	-6.0617	1248	-2.98515
311	AGAGG	-4.43009	2346	-2.99117
312	AGGCT	-4.85026	2097	-3.0962
313	GACAG	-4.81602	2147	-3.11078
314	ATAGC	-6.8892	1056	-3.1208
315	TGAGA	-4.80198	2217	-3.15187
316	ATTTC	-4.67021	2350	-3.15598
317	GGGAG	-5.18708	1919	-3.16756
318	TAGAG	-5.92318	1484	-3.1808
319	GAGGG	-6.01494	1540	-3.29045
320	TTCTG	-4.24375	3122	-3.30545
321	TTTCC	-4.61221	2687	-3.33278
322	AAGAC	-6.15906	1534	-3.36273
323	AATTC	-5.89086	1695	-3.38086
324	TAAAG	-5.50714	2031	-3.45975
325	ATCCT	-6.56562	1501	-3.54593
326	ATTCA	-5.76633	1960	-3.5587
327	GGTGG	-6.93023	1376	-3.58361
328	ATTCT	-5.56983	2141	-3.59264
329	AGGTA	-7.16439	1320	-3.62853
330	TGGGG	-6.582	1567	-3.63209
331	AAATG	-4.77332	3088	-3.69763
332	GATGG	-7.4509	1273	-3.70585
333	AATAA	-4.92384	2941	-3.72233
334	GTGTG	-3.9071	4715	-3.7399
335	ATTAA	-6.03309	2025	-3.78457
336	GTAGG	-9.37751	898	-3.91733
337	TTTAG	-6.81557	1773	-4.00056
338	TCCCC	-7.81311	1434	-4.12442
339	AAATT	-5.75411	2676	-4.1494
340	TGTAG	-7.70239	1549	-4.22586
341	TAGAC	-9.8352	983	-4.29857
342	ATGGA	-7.51361	1727	-4.3527
343	AAGAT	-7.37521	1823	-4.38967
344	TCTCC	-7.00197	2030	-4.39777
345	GAGAG	-5.76157	3091	-4.46534
346	GAGAC	-8.47047	1439	-4.47922
347	AGACC	-9.50044	1147	-4.48528
348	TTAAG	-8.24183	1530	-4.49401
349	TATAC	-11.7829	866	-4.83366
350	TCTAC	-10.1302	1198	-4.88778
351	AAATA	-6.12936	3324	-4.92618
352	GGTAG	-11.8489	900	-4.95522
353	GGAGG	-8.17157	1970	-5.05595
354	GTATG	-11.4237	1029	-5.10833
355	AAAAG	-6.47334	3226	-5.12537
356	AAAAC	-6.78124	2953	-5.13695
357	AGGGG	-10.5084	1302	-5.28577
358	TATTC	-10.2464	1384	-5.31377
359	AGACA	-7.63557	2508	-5.33052
360	GATAG	-12.6965	962	-5.48952
361	TAGAA	-9.10106	1880	-5.50092
362	ATAAA	-7.62781	2977	-5.80168
363	TTCTC	-8.36298	2496	-5.82435
364	GGGGG	-12.5561	1122	-5.86296
365	GGAAG	-9.51852	2214	-6.24342
366	AGGAA	-8.58376	2907	-6.45156
367	TCCTC	-10.5429	1947	-6.48495
368	ATAGA	-12.2975	1442	-6.50974
369	TCTTC	-10.32	2072	-6.54844
370	ATTTA	-9.54649	2452	-6.58974
371	AAGAA	-8.3801	3186	-6.59381
372	ATACA	-11.3738	1779	-6.68741
373	AGAAG	-9.52278	2546	-6.69819
374	AGAGA	-7.62139	4012	-6.72944
375	AGGAG	-10.575	2172	-6.87031
376	TATGG	-15.3806	1030	-6.88106
377	AAAAT	-8.19605	3693	-6.94318
378	AAGGA	-10.2953	2350	-6.95726
379	TTAAA	-9.03193	3132	-7.04621
380	AAAGA	-8.94519	3266	-7.12627
381	GAAGG	-11.7679	1904	-7.15806
382	ATATG	-14.2049	1342	-7.25403
383	TAAAA	-9.17787	3407	-7.46779
384	AAAAA	-6.82319	6193	-7.48518
385	TTTTC	-9.42599	3317	-7.5677
386	TATAG	-18.6298	905	-7.81263
387	AGAAA	-8.76722	4137	-7.86084
388	ATATA	-16.8131	1573	-9.29558

## Sheet: 6mer
No	sequence	AUC	Appearance count	MOCCS2_score
1	TTATGC	66.3477	775	25.7998
2	ATGCAA	56.1311	1003	24.8309
3	TATGCA	55.5762	853	22.6727
4	GTTATG	54.0342	629	18.9292
5	ATTATG	40.8813	750	15.6385
6	ATGTAA	34.2065	1029	15.3269
7	ATTGCA	41.5873	687	15.2257
8	ACATAA	32.879	926	13.9754
9	TGCAAC	45.2161	479	13.8229
10	TGTAAC	31.0389	642	10.9853
11	ATTACA	26.8488	820	10.7392
12	ATAACA	29.9446	650	10.6639
13	TGCAAG	30.9751	522	9.88523
14	ATAACC	33.1886	395	9.21354
15	TAACAG	24.3769	577	8.17911
16	TGTTAC	25.2957	514	8.01065
17	ACATCA	22.4319	617	7.78302
18	TACATC	27.7104	385	7.59472
19	TGTTGC	23.1123	552	7.58494
20	CATAAG	24.6793	474	7.50518
21	TATGTA	18.1571	834	7.32433
22	GATTAC	28.5949	316	7.10022
23	TTACAC	22.8472	458	6.82974
24	TAATCA	22.0839	483	6.77934
25	GCAATG	21.5553	488	6.65125
26	AGGTCA	17.0048	735	6.43952
27	ATGATG	19.2339	496	5.98338
28	TTGGCA	16.9257	639	5.97634
29	AGTTAC	19.6607	473	5.97266
30	TATGTC	21.7941	374	5.88727
31	GGTTGC	26.4798	247	5.81301
32	ATAACT	18.0594	522	5.76338
33	GATTGC	23.0705	312	5.69211
34	ATGTCA	16.2746	621	5.66492
35	AATTGC	20.2018	399	5.63656
36	TGTAAG	17.0193	545	5.54981
37	ACTTTG	14.4133	750	5.51358
38	TTGCAC	20.4341	364	5.44558
39	ATTGAT	17.1804	510	5.41947
40	TAACCA	17.3347	496	5.39257
41	TAACAA	15.5179	613	5.36665
42	GTGATG	18.6535	417	5.32068
43	TAACCC	21.5548	310	5.30108
44	TAATTG	18.9858	387	5.21703
45	TATTGC	18.884	388	5.19576
46	TAACTC	18.4395	397	5.13197
47	GTTTGC	16.2778	504	5.10445
48	AATCAT	16.5311	483	5.07473
49	ACTTGC	17.8907	389	4.92881
50	GTTGAC	21.5038	265	4.88964
51	ATAATG	15.1046	526	4.83883
52	TATTAC	17.2761	402	4.83836
53	AGGTTA	16.1821	431	4.6926
54	AATTAT	12.267	704	4.54637
55	GTAATG	15.6808	426	4.52075
56	GTAACC	18.1952	315	4.51078
57	ATAATC	15.0857	449	4.46508
58	TGATTG	14.9581	454	4.45189
59	AATGTT	10.9087	832	4.39513
60	AACAGA	10.3108	925	4.38029
61	TATTGA	13.4793	532	4.34273
62	ATAATA	12.505	603	4.28924
63	TTTGGC	13.3422	526	4.27425
64	AAGTTA	12.4081	577	4.16326
65	TGCCAG	10.9562	708	4.07208
66	TTGCAA	17.3433	268	3.96586
67	GTTGTG	13.083	470	3.96182
68	AATGAT	11.6562	589	3.95142
69	ATGACC	14.1769	390	3.91069
70	ACATTG	11.9091	550	3.90121
71	AATAGT	13.6157	415	3.87438
72	AACCTG	11.704	554	3.84793
73	AGTTGC	14.2919	370	3.83998
74	TAACAC	13.7665	394	3.8169
75	ATTACC	16.081	284	3.78539
76	ATCACT	13.5787	394	3.76482
77	AACTTG	11.4673	551	3.75991
78	ATGTTG	11.9583	504	3.74994
79	GCCAAG	11.1442	565	3.7001
80	TGAAAC	10.801	598	3.68938
81	AAAGGT	10.453	638	3.68799
82	AACTCT	10.2481	647	3.6411
83	AACAGG	10.6686	593	3.6289
84	TGGCAC	12.4395	430	3.60311
85	TGACTG	11.0414	543	3.59389
86	AAAGTC	10.1998	613	3.52746
87	AGTTCA	9.97188	640	3.52376
88	AATTAC	11.9263	434	3.47047
89	ACTGGC	11.4511	470	3.46764
90	ATTTGC	11.2608	485	3.46402
91	ATGCTG	10.4462	558	3.4468
92	GCACAG	9.80428	631	3.44009
93	GATTAG	16.6944	216	3.42719
94	AACAGT	9.46716	670	3.42292
95	TATAAC	14.0428	304	3.42002
96	AACCAG	10.4906	532	3.37983
97	GATGAC	12.9364	346	3.36117
98	GCATTG	12.5934	364	3.35608
99	CAACAG	9.04623	703	3.3503
100	AGCCAG	8.18065	858	3.34711
101	CAAAGG	8.59555	764	3.31863
102	TTGCCA	10.1857	544	3.31839
103	AAAGTT	8.56439	761	3.3001
104	TTGGAC	12.8234	337	3.2882
105	AACTAT	11.6081	407	3.27113
106	TAAGTG	11.9541	381	3.25925
107	TTTGCA	8.80747	696	3.2456
108	AGCTTG	10.8377	459	3.24326
109	AATCAG	10.2207	512	3.23039
110	TTGACC	11.9757	370	3.21766
111	TCAAAG	8.44038	738	3.20279
112	TAATAG	11.7679	377	3.1916
113	ATTGTG	10.1986	491	3.1566
114	AAGGTC	10.3155	477	3.14694
115	TAACTG	10.1336	494	3.14606
116	GTGTTG	10.2256	481	3.13256
117	GTTACC	13.8915	258	3.11671
118	AGCACA	8.16757	740	3.10347
119	GACCTG	10.9317	410	3.09185
120	ACACAA	7.32327	894	3.05853
121	ACAGTC	10.5612	425	3.04121
122	AGATTA	10.0776	464	3.03218
123	GCCAGG	8.60585	633	3.02437
124	AACTGA	8.30444	675	3.01371
125	GTTGCC	13.1779	267	3.00774
126	AGCAAA	7.19921	881	2.98477
127	TGTGCA	8.51908	629	2.9844
128	ATCAGT	10.3103	427	2.97594
129	GCTGGC	8.9955	555	2.96013
130	TAATGC	11.6145	332	2.95602
131	GCAAGC	10.363	416	2.95237
132	GGCCTG	9.7334	467	2.93807
133	ACTGTG	7.60875	754	2.91835
134	AATGAC	9.31414	495	2.89457
135	ATCACA	8.97458	531	2.88868
136	TCATTG	9.17265	501	2.86783
137	AATCAA	8.08777	638	2.8535
138	CAAGTG	8.62388	557	2.84295
139	AGTCAA	9.22784	485	2.83864
140	CAATAG	10.6938	356	2.81836
141	GATAAC	12.4961	256	2.79276
142	CTTTGG	7.73353	668	2.79193
143	CAACTG	8.9004	502	2.78548
144	AGTTGT	9.20664	467	2.77906
145	CACTAG	12.4764	254	2.77744
146	AACTGG	9.01446	484	2.77014
147	TTGGCC	10.1319	383	2.76967
148	AGGTAA	9.11884	467	2.75256
149	TGGCAG	7.5256	664	2.70872
150	AAGTCC	9.43587	421	2.70434
151	AGATAA	7.91653	593	2.69278
152	GTTGGC	10.1685	356	2.67992
153	ATTAAC	9.87736	371	2.65746
154	GAACTG	8.35714	518	2.65682
155	ATATTG	9.38537	410	2.6545
156	TAATGA	7.91156	571	2.6407
157	GTTCAG	8.58787	478	2.62264
158	ATCATC	10.6484	310	2.61881
159	AACACT	7.30945	656	2.61502
160	AGGCCA	7.25076	662	2.60586
161	AAGGTT	7.96507	544	2.59495
162	AGTGAC	8.55945	471	2.59475
163	AGTGGA	9.40513	390	2.59439
164	AAACAG	5.82742	1014	2.59199
165	TCTTAC	9.14964	411	2.59098
166	AGGGCA	7.51672	598	2.56754
167	GGTTAG	11.5039	255	2.56599
168	ACTCTG	6.83894	714	2.55256
169	TCTGGC	7.61888	572	2.54524
170	ATTGGC	10.0505	327	2.53863
171	ACAATG	7.99903	515	2.53559
172	ACATTA	8.00877	513	2.53375
173	CAAATG	6.64362	745	2.53292
174	AATATT	8.35806	465	2.51751
175	ATAAGT	9.47222	360	2.5104
176	ACTGAA	6.67179	716	2.49366
177	GGTCAG	7.92744	503	2.48345
178	ATTGAG	8.98819	381	2.45061
179	GTCATG	8.89691	388	2.4479
180	CAAGAG	7.33986	562	2.4305
181	AGTCCA	7.79091	495	2.42119
182	AGGTGA	7.78081	495	2.41806
183	AATCCA	7.79209	493	2.41666
184	TGGCTG	6.08073	799	2.40087
185	ATGAGT	8.07206	451	2.39448
186	CACTGG	7.03873	581	2.36985
187	AGCCAA	6.41392	697	2.36526
188	GGGTTG	9.72259	301	2.35616
189	AACTGT	6.53163	664	2.35096
190	AGGCCT	11.1311	225	2.33222
191	GAGGTC	9.21605	324	2.31716
192	CAGCTG	8.61622	370	2.31503
193	AACAGC	6.6072	625	2.30726
194	TGATGA	7.43416	486	2.28923
195	AGTTAA	7.2446	509	2.28303
196	ATGACA	6.63742	604	2.27854
197	GGCCAG	6.78769	577	2.27745
198	GTTAGC	10.1905	252	2.25961
199	TATTTG	6.05274	711	2.25437
200	TACTCA	7.99631	407	2.25334
201	TTGCCC	8.79167	336	2.25102
202	CAATGG	8.0567	388	2.21673
203	ACTTAC	8.78834	326	2.21643
204	ACAGGT	7.12346	486	2.19355
205	TCAATG	7.29736	454	2.17186
206	AAGCTG	6.41508	577	2.15243
207	GATCAG	8.87966	295	2.13033
208	AAGTTC	6.83803	497	2.12935
209	AAGTGC	7.61529	399	2.12477
210	GCCCTG	6.31067	581	2.12472
211	TGCTGA	6.16283	608	2.12261
212	GAGAGC	7.0235	468	2.12234
213	CAGTGG	6.24407	590	2.11852
214	GTAAGC	9.536	250	2.10608
215	ATGTTA	6.83333	486	2.10421
216	GGCAGC	7.05286	454	2.0991
217	TAATAC	8.78223	287	2.07819
218	AATGTC	6.72951	488	2.0765
219	TGACTC	6.89655	464	2.07506
220	AGTAAC	7.60236	381	2.07276
221	TCATCC	7.61467	375	2.05971
222	TAATCC	7.7549	357	2.04668
223	ATGCCA	6.16018	565	2.0453
224	ATTAGG	8.61073	289	2.04469
225	ATTGAC	7.91176	340	2.03775
226	ATAAGC	7.60411	365	2.02924
227	AACCCT	6.74026	462	2.02366
228	GCTGTG	5.37047	718	2.01008
229	AACAAT	6.41252	503	2.00887
230	AGGTTG	6.79519	437	1.98418
231	TGGTTG	6.80254	433	1.97722
232	ACAGTG	5.13165	752	1.96564
233	GTATTG	8.36833	281	1.95943
234	TTTGGA	5.43976	664	1.95795
235	AGCTGT	5.44841	659	1.95367
236	ATTTGG	5.78253	584	1.95193
237	AAGGGT	7.1631	374	1.93498
238	TGAACC	7.37464	351	1.92989
239	ATAAGA	6.39293	467	1.92973
240	TAAGCA	5.95794	535	1.92492
241	TTGTGC	6.83167	401	1.9109
242	TTGAAC	6.5553	434	1.90755
243	CATCTG	5.59814	591	1.90097
244	AATGCC	6.70639	407	1.88984
245	TGTTTG	3.97557	1146	1.87988
246	GTCAGG	6.43807	436	1.87775
247	TTTGCC	5.88314	522	1.87752
248	CATGTG	5.42635	611	1.87356
249	ACAGCA	4.6618	822	1.86693
250	ATGTGC	6.5678	413	1.86438
251	TCTTGC	6.27333	450	1.85885
252	GTTTCC	6.09188	468	1.84083
253	GTGACC	6.58696	391	1.81933
254	TTGTGA	5.39329	581	1.81585
255	AAGGCC	6.13029	449	1.81444
256	AAATCA	4.80399	727	1.80929
257	AGCTGG	5.07674	645	1.80096
258	ACTTGG	5.47283	552	1.79606
259	ATGACT	5.90506	474	1.79578
260	TGACCC	6.32725	411	1.79174
261	TTATTG	5.35689	573	1.79114
262	AACTTC	5.93696	460	1.77861
263	AGAGCT	4.89466	674	1.77497
264	TTGCTC	5.63546	502	1.76368
265	ATCAGA	5.58627	510	1.76216
266	AAGAGT	5.61554	502	1.75745
267	TAACTA	6.24752	404	1.75403
268	GCCTGG	5.09339	605	1.74994
269	GGATTG	7.35517	290	1.74957
270	TTACTC	6.56371	361	1.74198
271	TGTCAC	5.4501	521	1.73765
272	AGTGCC	6.53621	359	1.72987
273	AATCAC	6.22959	392	1.72283
274	AATGCT	5.00744	605	1.72041
275	TAATTA	7.24737	285	1.709
276	GTGGAC	7.56538	260	1.70395
277	ACCTAA	6.42778	360	1.70353
278	GGTTGG	6.26738	374	1.69301
279	TACTGA	5.80882	408	1.63892
280	AATGGC	5.71718	419	1.63466
281	ATAAGG	6.36944	337	1.63326
282	CACAGG	4.33104	728	1.63229
283	AATGGT	5.86364	396	1.62987
284	GTCAGC	6.09116	362	1.6188
285	TTAACC	6.4052	327	1.61788
286	TGTTGA	5.04183	526	1.61518
287	GCAAGG	5.4932	441	1.61133
288	GTTCCC	6.35714	329	1.61064
289	CACACG	8.47283	184	1.60537
290	CATTAG	6.0124	363	1.60007
291	GTCACC	5.93817	372	1.59979
292	ACCAGC	5.67445	407	1.59904
293	AGTCTG	4.88026	547	1.59432
294	GATAAG	6.4772	307	1.58524
295	TGCATC	6.30186	323	1.58201
296	AGTGCA	5.85027	374	1.58034
297	ATACAA	5.15553	479	1.57609
298	TAAGTA	5.52398	417	1.57565
299	ATGGGC	6.80292	274	1.57293
300	GGCTAG	6.5303	297	1.57199
301	AAGCAC	5.05758	495	1.57175
302	TTACAG	4.5659	607	1.5713
303	AACACA	3.7039	922	1.57096
304	TTGTAC	6.07895	342	1.57029
305	GTAAGG	6.85316	269	1.57002
306	AATAGC	5.98433	351	1.56606
307	TCCAAC	5.81081	370	1.56126
308	AAGTGT	4.65078	577	1.56046
309	ATCATG	5.64398	382	1.54083
310	AATACT	5.05063	474	1.53594
311	AAACTG	4.14113	705	1.53586
312	TCCTGG	4.18475	682	1.52651
313	TACAAA	4.04696	724	1.52103
314	AACTGC	5.42211	398	1.51095
315	TGTTCC	4.97458	472	1.50961
316	GTTAGG	6.07235	311	1.49581
317	TCATAG	5.91896	327	1.49506
318	TCAATC	5.96273	322	1.49456
319	ACCAGG	4.76587	504	1.4945
320	GAGTGC	6.85391	243	1.49238
321	AGCCTG	4.05604	687	1.48498
322	GGCTGC	4.90598	468	1.48248
323	AACATG	4.41449	573	1.47603
324	ATAAAC	4.44454	559	1.46782
325	AATCTG	4.53416	527	1.45392
326	AGTTTA	4.40288	556	1.45015
327	ACAAAC	3.51954	870	1.45006
328	TACCAG	5.78213	319	1.44252
329	ATTAGC	6.15468	278	1.4334
330	AAGTAA	4.092	625	1.42894
331	ACAGGC	4.64614	479	1.42036
332	AAGTGA	4.21897	580	1.41925
333	TACAAG	5.29508	366	1.41499
334	AAGTTG	4.56004	483	1.39985
335	TGATCA	7.22396	192	1.39819
336	GTCCAG	5.02792	394	1.39404
337	TCAGTG	3.87199	664	1.39366
338	AGTTTC	4.20201	547	1.37274
339	TACAGC	4.85644	404	1.36348
340	ATCTGA	4.50862	464	1.35657
341	ATCTGG	4.58241	449	1.3563
342	ATCCAG	4.48291	468	1.35463
343	ACTGGG	4.37885	487	1.34978
344	CTGTGG	3.58564	724	1.34764
345	TTGATC	5.01412	354	1.31776
346	ATTATC	5.08017	343	1.31421
347	AGCTGA	4.01091	550	1.3139
348	GCTTGG	4.71519	395	1.30899
349	AATACC	5.70446	269	1.30686
350	AAGTCA	3.52707	702	1.30533
351	GACTGC	5.48958	288	1.30129
352	TACAAC	5.05952	336	1.29544
353	GTTCTG	3.85552	571	1.28688
354	ACCTGA	4.55419	406	1.28178
355	TGTGCC	4.03385	517	1.28116
356	ATCCAA	4.5049	408	1.27103
357	ATGGCA	4.25385	455	1.26744
358	TAAGGG	5.42251	271	1.24688
359	GTGGAG	4.40024	411	1.24605
360	TGCTGG	3.37971	690	1.24006
361	TACACA	3.0675	837	1.23961
362	ATCAGC	4.50538	372	1.21378
363	TGGACC	5.60504	238	1.20783
364	TCATGA	5.53797	237	1.19087
365	ACACTA	4.49164	359	1.18875
366	TTGGAA	3.38431	631	1.18747
367	GAGTTG	4.26845	393	1.18197
368	ATTTGT	3.03017	779	1.18134
369	GTACTG	5.12963	270	1.17735
370	ATATTA	3.78195	493	1.17295
371	AATGTG	3.26783	659	1.17177
372	ACTATG	4.32834	367	1.15823
373	AGACTG	3.57765	528	1.1483
374	ATTGCC	4.78669	293	1.14448
375	TATCAC	5.14032	253	1.14206
376	AATAAC	3.79501	461	1.13816
377	ACTTTC	3.46344	547	1.13146
378	AACCAA	3.0535	701	1.12926
379	AACCAC	3.94844	417	1.12624
380	TTGCTG	3.11538	663	1.12049
381	TGGTTC	4.17209	369	1.11945
382	ACCTCA	3.77556	450	1.11873
383	TTATAC	4.57285	302	1.11002
384	ATACTC	5.19264	231	1.10238
385	TCAGTC	3.81308	428	1.10189
386	AGCTGC	3.63793	464	1.09459
387	AACCCA	3.38403	526	1.08409
388	AATTGG	4.41531	307	1.08061
389	GACTAG	5.35577	208	1.07893
390	CATCAG	3.45758	495	1.07452
391	GGTGAG	4.01233	365	1.07073
392	TAAGCC	4.34967	306	1.06281
393	AGAGGT	3.39243	502	1.0617
394	ACTAGC	5.15421	214	1.05319
395	AGTCAG	3.08754	594	1.0511
396	CATGGG	3.74747	396	1.04166
397	TCCAGC	3.25686	510	1.02736
398	TTTCAG	2.64714	768	1.0247
399	ACAATC	4.21429	301	1.02128
400	TATGCC	4.38087	277	1.01845
401	TTGACA	3.26122	490	1.00836
402	TCACTG	2.75328	687	1.00801
403	TTAGCA	3.37939	456	1.008
404	ACTGGA	3.26543	486	1.00554
405	TGACAC	3.37859	453	1.00444
406	TGTTGG	3.11333	525	0.996424
407	TCAGGC	3.36878	442	0.989287
408	AGTACA	3.39631	434	0.988306
409	GTCAAG	3.79855	345	0.985522
410	TTTGAC	3.35909	440	0.984208
411	ACAAGT	3.24946	459	0.972424
412	GGTTTG	3.07031	512	0.970413
413	TAAGAG	3.16388	479	0.967224
414	TAGGTA	4.17153	274	0.964517
415	TAGGGC	4.74286	210	0.960038
416	GTAAAC	3.4397	398	0.958519
417	TATTGG	3.82704	318	0.95327
418	TCAGAG	2.39987	799	0.947547
419	GTGCTG	2.84331	568	0.946536
420	TTACCC	4.33607	244	0.946084
421	ACCATG	3.26457	429	0.944481
422	GGCAAG	3.1772	443	0.934083
423	TGCTGC	2.94639	513	0.932156
424	ATTATA	3.06503	469	0.927172
425	TTGTTC	3.08225	462	0.925397
426	AACAAG	2.63578	626	0.921161
427	GAGGCC	3.53458	347	0.919691
428	TCACCC	3.4831	355	0.916682
429	ATCAGG	3.33065	372	0.897302
430	ACTAGA	3.46765	340	0.893127
431	GTGCAG	3.23454	388	0.889952
432	AGGGCT	2.70471	552	0.887624
433	TTCAGC	2.93562	466	0.885181
434	GACTTG	3.21576	387	0.883646
435	TGAGTC	3.11557	411	0.882262
436	TGATGC	3.31044	364	0.882217
437	AGCTTA	3.43731	335	0.878781
438	TATGAC	3.55449	312	0.876987
439	TCAGGG	2.83742	489	0.876431
440	CAGCAG	2.15562	845	0.875265
441	ACATGA	2.69852	539	0.875101
442	AATTTG	2.55025	597	0.87038
443	TGGGCA	2.75787	508	0.868251
444	GCCCAG	2.58174	575	0.864739
445	CATTGG	3.33721	344	0.864573
446	ACACTG	2.29201	726	0.862629
447	ACTGAG	2.51163	602	0.860781
448	ATGTCC	3.21823	362	0.855284
449	TTTAAC	2.77975	479	0.849791
450	ACTGAC	2.92361	432	0.84879
451	GGGCAG	2.55396	556	0.841182
452	ATTGGG	3.68352	267	0.840732
453	AGTTTG	2.51226	571	0.838535
454	AACCCC	3.74609	256	0.837216
455	AATAGG	3.38746	311	0.834436
456	ATGCCC	3.51736	288	0.833781
457	ACCAGA	2.67004	494	0.828935
458	TCATGG	2.76889	450	0.820447
459	ATCACC	3.50358	279	0.817436
460	AGGGTG	2.8528	411	0.80785
461	AATTGA	2.80072	419	0.800783
462	TTTGAA	1.9191	890	0.799709
463	AGGGAC	2.87436	390	0.792889
464	AGAGCC	2.48024	506	0.779305
465	GCTCTG	2.07698	721	0.779001
466	AAGCTT	3.65517	232	0.777662
467	ACTCTC	2.69194	422	0.772433
468	TGTGAC	2.37431	541	0.771391
469	ACAACA	2.09184	686	0.765295
470	TAAGAC	3.21777	287	0.761439
471	TGGAAC	2.62037	432	0.760753
472	TGAAAG	2.01743	717	0.754567
473	AGATTG	2.80978	368	0.752897
474	TTGTCC	2.8	370	0.752312
475	ACTCAA	2.5177	452	0.747673
476	TTAGGC	3.36508	252	0.746164
477	ACAAGA	2.31391	532	0.745489
478	TAGCCA	2.47797	454	0.737503
479	AGTAAA	2.01026	682	0.733304
480	ACAGAG	1.6268	1041	0.73316
481	TCTGCC	2.07053	638	0.730519
482	ACCCAA	2.48861	439	0.72833
483	TAGAGC	2.91509	318	0.726115
484	GCAGGC	2.50932	429	0.725979
485	TTACCA	2.70163	367	0.722934
486	TACTAC	3.5	216	0.718512
487	GTCTGG	2.51214	412	0.712247
488	ACACAG	1.59735	1017	0.711538
489	TCACAG	1.80318	785	0.70569
490	GTGTCC	2.6008	377	0.705368
491	ACCTTG	2.2193	513	0.702123
492	ACATGT	3.06134	269	0.701336
493	GTTCAC	2.77358	318	0.690866
494	AAAGTG	1.98929	607	0.684592
495	TCACTC	2.34543	427	0.67698
496	TCATTC	2.26497	451	0.671876
497	TGTCAG	1.93248	585	0.652877
498	TCTGAC	2.01679	536	0.652202
499	GCAAAG	1.86617	609	0.64328
500	AAATTG	1.98872	532	0.640721
501	CCATGG	3.21921	203	0.640673
502	ATCCAC	2.6931	290	0.640606
503	GTGCCC	2.63043	299	0.635334
504	ATAGGG	3.22308	195	0.628676
505	TGACCA	2.11693	449	0.626568
506	TAGGAC	2.92918	233	0.624545
507	AGATGA	1.82328	597	0.622272
508	TAGTGA	2.4875	320	0.621551
509	ATTGCT	1.90625	544	0.621038
510	TTATGA	2.02708	480	0.620342
511	TGTTAG	2.18613	411	0.619065
512	TAGGCC	3.28022	182	0.618127
513	GGTAAG	2.9026	231	0.616214
514	TAGCTG	2.23008	389	0.614375
515	GACACC	2.6791	268	0.612627
516	ACCCTG	1.94444	495	0.604278
517	AGCTAA	2.12683	410	0.601539
518	AGCTAG	2.33136	338	0.598697
519	TTACAA	1.71843	586	0.581058
520	AATTGT	1.90632	475	0.580337
521	ACAAAG	1.4192	854	0.579312
522	GGCTTG	1.90576	451	0.565323
523	AAACCT	1.68629	569	0.56186
524	TTCATC	1.8449	461	0.553303
525	TGCAGC	1.96059	406	0.551809
526	TCCAAG	1.79607	483	0.551359
527	TTCACC	1.97273	385	0.540675
528	ACAGCC	1.5976	584	0.53928
529	ATGAAC	1.94133	392	0.536884
530	TGTCCA	1.71385	491	0.53046
531	TCCACC	2.04277	339	0.525362
532	TTGTTG	1.50829	603	0.517348
533	ACTGCA	1.68087	481	0.514928
534	GCTAGG	2.14336	286	0.50631
535	CACCAG	1.61469	497	0.502812
536	TGAAGC	1.69154	449	0.500661
537	CTCTGG	1.29342	760	0.498065
538	TAGTTG	2.08824	289	0.495869
539	AAGGGC	1.71412	425	0.493599
540	AAAATC	1.40431	627	0.491173
541	TGTTTC	1.23257	789	0.483604
542	AGAACT	1.36314	643	0.48282
543	TAGTCC	2.35581	215	0.482502
544	GAACCC	2.10236	254	0.468019
545	TACCCA	1.8179	324	0.457069
546	TAGCAA	1.52857	455	0.455439
547	ACAGGG	1.35147	579	0.454239
548	GATTGG	2.03659	246	0.446179
549	AGGCAA	1.30438	593	0.443682
550	GCACTG	1.43958	480	0.440551
551	AGTCAC	1.40408	490	0.43414
552	TCATGC	1.66715	347	0.433788
553	ACAACC	1.62983	362	0.433148
554	GTGAAG	1.47685	432	0.428763
555	AGAGGC	1.28559	569	0.428348
556	GGCTGG	1.18098	652	0.421217
557	ACCCAG	1.27321	560	0.420857
558	ATCTGC	1.48293	410	0.419421
559	GACTGG	1.56233	369	0.419204
560	GTGTGC	1.26335	562	0.41834
561	ATTTAC	1.37041	463	0.411889
562	CAAAAG	1.03613	692	0.380719
563	CAGAGG	0.946731	826	0.380063
564	ACCTGC	1.36835	395	0.379871
565	ACAAGC	1.33333	414	0.378946
566	ATCTTG	1.31174	409	0.37055
567	AACTCC	1.30402	398	0.363383
568	AGATCA	1.25644	427	0.362656
569	AAACTT	1.03344	628	0.361746
570	TAATGG	1.32834	367	0.355452
571	GCAGGG	1.17742	465	0.354647
572	TGGCTC	1.04625	573	0.349825
573	ACTGCC	1.19458	406	0.336215
574	ATTAGA	1.22067	358	0.322611
575	TGGCCA	1.34561	285	0.317309
576	TCCCTG	0.846591	704	0.313761
577	ACTGTC	1.04386	456	0.31136
578	GAGGAC	1.13456	353	0.297752
579	TTTATG	0.812883	652	0.289929
580	GGGAGC	1.15421	321	0.288852
581	AGTCCC	1.17541	305	0.286733
582	TGGTGA	0.927061	473	0.281629
583	TCTTGG	0.86414	541	0.280751
584	AGAGCA	0.724599	748	0.276814
585	ATCCTA	1.13455	301	0.274945
586	AACAAA	0.493699	1587	0.274719
587	TTCATG	0.826165	558	0.272598
588	GAGGGC	1.08333	324	0.272379
589	AACCAT	0.935484	434	0.27222
590	ACTCAG	0.775244	614	0.268325
591	TGGCCC	1.05657	327	0.266878
592	GAATGG	1.0042	357	0.265029
593	AGTGAA	0.796161	547	0.260096
594	ATGAAA	0.611732	895	0.25563
595	AGTGGT	0.893939	396	0.248482
596	AACTCA	0.683459	665	0.246185
597	AGGACA	0.661932	704	0.245323
598	GGTGCC	1.13229	223	0.236183
599	ACCTGG	0.740481	499	0.231048
600	TGGGCC	0.935374	294	0.224026
601	TATCAG	0.786089	381	0.214325
602	CAAGGG	0.708054	447	0.209102
603	TAGCTC	0.856667	300	0.207258
604	ATATAA	0.617647	544	0.201224
605	GGCAGG	0.534328	670	0.19319
606	AGTCCT	0.629512	471	0.190833
607	ACCAAG	0.618012	483	0.189719
608	AACCTC	0.678295	387	0.186386
609	TTAAGC	0.757329	307	0.18535
610	GGGCTG	0.567797	531	0.182759
611	ACTCCA	0.635071	422	0.182229
612	AAGCCA	0.453964	782	0.177323
613	TTGAGC	0.641667	360	0.170059
614	AAGCAA	0.380482	912	0.160499
615	TTGGTC	0.626506	332	0.159453
616	GAGCTG	0.447455	609	0.15424
617	ACTTTA	0.462633	562	0.153195
618	GGGATG	0.604294	326	0.152404
619	AGAGTC	0.479866	447	0.141714
620	GAGCAC	0.5	359	0.132329
621	TTATCA	0.449074	432	0.130376
622	TGGAGC	0.445	400	0.124317
623	CATGAG	0.393528	479	0.120305
624	TTAATC	0.426893	383	0.116696
625	TGAACA	0.302536	552	0.0992855
626	TGATTC	0.324513	359	0.0858851
627	ATTCCA	0.223077	520	0.0710551
628	TTTTGC	0.208995	567	0.069513
629	ACTTCA	0.190385	520	0.0606419
630	AGCAAC	0.160754	451	0.0476858
631	TACACC	0.231343	201	0.0458135
632	ACATGG	0.122047	508	0.0384237
633	AAAGCT	0.1096	625	0.0382727
634	AGTAGT	0.163043	276	0.0378353
635	TGCTAG	0.147239	326	0.037134
636	TAATAA	0.0889571	652	0.031728
637	ATACCA	0.122581	310	0.0301468
638	GTTGGG	0.0748503	334	0.0191076
639	TATCCA	0.0373563	348	0.00973403
640	AATGGG	0.0321637	342	0.00830842
641	TCCCAG	0.00902062	776	0.00350999
642	ATCATA	0.00479233	313	0.00118429
643	AACTAG	-0.0449102	334	-0.0114645
644	TGTGGA	-0.0395431	569	-0.0131754
645	AGCTCA	-0.0402504	559	-0.0132928
646	AGCTAC	-0.0653595	306	-0.0159701
647	TAGGTC	-0.0850622	241	-0.0184452
648	ACTGGT	-0.0911765	340	-0.0234834
649	TACCAC	-0.125	264	-0.0283695
650	GTTTTG	-0.0734355	783	-0.0287029
651	AGTTCC	-0.106335	442	-0.0312267
652	GGAATG	-0.107306	438	-0.0313689
653	AGTTGA	-0.117866	403	-0.0330507
654	TACTCC	-0.181319	182	-0.0341678
655	TAGCAC	-0.155172	290	-0.0369107
656	GGACTG	-0.140957	376	-0.0381787
657	AAAAGT	-0.110276	798	-0.0435131
658	TACTGG	-0.168571	350	-0.0440511
659	AAGCTC	-0.167447	427	-0.0483316
660	TCTAAC	-0.200997	301	-0.0487092
661	TGCCCC	-0.20922	282	-0.0490757
662	ATTGGA	-0.218543	302	-0.0530493
663	GCCATG	-0.200713	421	-0.0575247
664	AGTGGC	-0.223039	408	-0.0629289
665	TGAGTG	-0.206642	542	-0.0671982
666	TGAATG	-0.236462	554	-0.0777419
667	TGATCC	-0.34	300	-0.0822581
668	ATACTG	-0.328488	344	-0.0851017
669	GCTTTG	-0.241784	639	-0.0853723
670	CCAGGG	-0.247619	630	-0.0868147
671	GATCTG	-0.325137	366	-0.0868851
672	AAAGGG	-0.262923	561	-0.086986
673	ATGGTC	-0.392857	252	-0.0871112
674	AACAAC	-0.283109	521	-0.0902635
675	AAGTGG	-0.327411	394	-0.090778
676	GAGTCC	-0.399351	308	-0.0978968
677	AGACCT	-0.363524	403	-0.101935
678	TCCTAG	-0.39548	354	-0.103936
679	GAAATC	-0.346983	464	-0.104401
680	AGTGCT	-0.327977	529	-0.105368
681	TTTGTG	-0.265269	835	-0.10707
682	ATTGGT	-0.4375	320	-0.109318
683	TGCAGG	-0.379121	455	-0.112959
684	TTGTCA	-0.361217	526	-0.115718
685	GAACAG	-0.407869	521	-0.130041
686	ATCTAA	-0.486376	367	-0.13015
687	CTCAGG	-0.401042	576	-0.134443
688	AAACTC	-0.414972	541	-0.134821
689	GAACTC	-0.447257	474	-0.136015
690	AAATAG	-0.424528	583	-0.143179
691	ATGGCC	-0.578078	333	-0.147349
692	AACATC	-0.526442	416	-0.149981
693	TTGGGC	-0.651408	284	-0.153339
694	GACAGC	-0.532483	431	-0.154413
695	TCCCAC	-0.550481	416	-0.15683
696	GCATAG	-0.721429	280	-0.168621
697	ATGTGG	-0.581678	453	-0.17293
698	ACTTGA	-0.58913	460	-0.176494
699	AAGACT	-0.600223	449	-0.177654
700	ACTCAC	-0.570866	508	-0.179724
701	AATAAG	-0.582677	508	-0.183442
702	TGTGGC	-0.617284	486	-0.190082
703	GATCAC	-0.940909	220	-0.194939
704	GATCTC	-0.829932	294	-0.198772
705	AGTTGG	-0.692941	425	-0.19954
706	GCTTAG	-0.846278	309	-0.207793
707	GATGTG	-0.792011	363	-0.210777
708	ATGATC	-0.909253	281	-0.212901
709	GCATGG	-0.82973	370	-0.222934
710	ACTTAG	-0.823607	377	-0.223373
711	TTATCC	-0.935811	296	-0.224891
712	AGTAGC	-1.01786	280	-0.237906
713	TCAGCC	-0.784274	496	-0.243976
714	AGCATA	-0.925824	364	-0.246728
715	CAGTAG	-0.883663	404	-0.248094
716	ATTACT	-0.904938	405	-0.254381
717	GAGTAG	-1.19959	243	-0.261201
718	TATGAA	-0.847648	489	-0.261824
719	TTAGCC	-1.12278	281	-0.262897
720	ACAGTA	-0.849398	498	-0.264767
721	AAGAGC	-0.861868	514	-0.272936
722	TTGCAG	-0.901247	481	-0.276093
723	ACTACA	-0.986683	413	-0.280086
724	TGCTTC	-0.809859	639	-0.285956
725	CACAAG	-0.894737	532	-0.288264
726	AGAGTG	-0.930255	509	-0.293157
727	AAGTAC	-1.18675	332	-0.302041
728	GAGTGG	-1.15903	349	-0.302444
729	GAGCCC	-1.25	316	-0.310379
730	ACTTCC	-1.06782	435	-0.311086
731	AGCATC	-1.33934	305	-0.326724
732	TTTCAC	-0.992281	583	-0.334663
733	TAAGAA	-1.03203	562	-0.341742
734	GCTGAG	-1.04792	553	-0.344215
735	TAAACA	-0.872818	802	-0.345263
736	AGCAGC	-1.02218	586	-0.345634
737	AAGGTG	-1.19091	440	-0.348934
738	TAATTC	-1.18282	454	-0.352035
739	AGGTGC	-1.54478	268	-0.353242
740	ATCCCT	-1.36842	342	-0.353486
741	CTTAGG	-1.39625	347	-0.363302
742	TTCCCA	-0.933719	777	-0.363551
743	TAGTTC	-1.51342	298	-0.364928
744	TGTCCC	-1.2342	459	-0.369345
745	ATTAGT	-1.49371	318	-0.372065
746	GTATGC	-1.98936	188	-0.381006
747	AACTAA	-1.27309	498	-0.396838
748	TTTTAC	-1.24904	522	-0.398613
749	AACCTA	-1.62461	321	-0.406575
750	AGGGCC	-1.65335	313	-0.40858
751	CAGGTG	-1.38742	453	-0.412473
752	CCTGGG	-1.15058	684	-0.420325
753	AGAGTA	-1.56757	370	-0.421178
754	AGTATG	-1.79371	286	-0.423714
755	ATGCTC	-1.64663	341	-0.424729
756	TTCCTG	-1.05676	828	-0.424748
757	GTCTGC	-1.63545	347	-0.42554
758	ACTGTA	-1.41991	462	-0.426306
759	TATCTA	-1.62188	361	-0.43044
760	ATCTGT	-1.23281	640	-0.435638
761	GTCTAG	-2.06769	229	-0.43706
762	GGAGCC	-1.65642	358	-0.437776
763	AATTCC	-1.53765	425	-0.442782
764	TACAGG	-1.64516	372	-0.44322
765	TCACAC	-1.42706	521	-0.454989
766	TCAACC	-2.05731	253	-0.457088
767	AAAGTA	-1.26409	674	-0.458404
768	ATGCTA	-1.70107	373	-0.458898
769	AGTTAG	-1.71081	370	-0.459665
770	AATCCT	-1.50832	481	-0.462066
771	TGCCTG	-1.27215	711	-0.473819
772	AAAGGC	-1.38982	599	-0.475127
773	TTCCAG	-1.2161	789	-0.47714
774	TAGGCA	-1.77586	377	-0.481636
775	ATTTGA	-1.42157	612	-0.491227
776	GTTGAG	-1.92388	335	-0.491858
777	GATATG	-2.35903	227	-0.496461
778	TGAGAG	-1.47432	584	-0.497663
779	GTCCTG	-1.6588	466	-0.500179
780	TAAGGC	-2.24627	268	-0.513651
781	GCCTTG	-1.6962	474	-0.515829
782	TTTTGG	-1.50826	605	-0.518196
783	AAACAT	-1.28184	848	-0.521399
784	TGAGGG	-1.96575	365	-0.524583
785	GATGAG	-1.85194	412	-0.525067
786	GTGGGG	-1.92559	383	-0.526383
787	TAAGTC	-2.16775	307	-0.53054
788	ACCTAG	-2.27003	287	-0.537171
789	ACCAAC	-2.0641	351	-0.540162
790	TAAACC	-2.14832	327	-0.542639
791	AATCTC	-1.89857	419	-0.54284
792	AGCAGA	-1.41549	781	-0.552551
793	TTTCCC	-1.49575	706	-0.555137
794	ATGCAG	-1.91441	444	-0.563464
795	TACCTC	-2.37119	295	-0.568873
796	CTAGGG	-2.50377	265	-0.569321
797	TTTGTC	-1.68803	585	-0.570293
798	GTGAGC	-2.09318	381	-0.570699
799	ACACCA	-1.81055	512	-0.572247
800	AAGTCT	-1.81311	511	-0.572498
801	GTACAC	-2.48901	273	-0.574443
802	AGGCCC	-2.4927	274	-0.576347
803	AGGTTC	-2.15323	372	-0.580096
804	TCTGGA	-1.61898	664	-0.582725
805	GTAGTG	-2.60853	258	-0.585254
806	ATAGTG	-2.40492	305	-0.586664
807	ATAGTC	-2.57326	273	-0.593887
808	TCCATG	-1.9277	491	-0.596649
809	TTAGGG	-2.59091	275	-0.600147
810	TGCTTG	-1.82793	555	-0.601512
811	GCTAAG	-2.47377	305	-0.60346
812	ATCCCA	-2.07737	433	-0.603804
813	GGCATG	-2.21867	391	-0.612802
814	TTACTG	-1.91905	525	-0.614192
815	GATTTG	-2.1837	411	-0.618376
816	AGGTCC	-2.78016	257	-0.622551
817	ACTAAG	-2.44345	336	-0.625623
818	TTAACA	-2.01515	495	-0.626252
819	TTGAGA	-1.91982	555	-0.631751
820	AGGGTC	-2.74727	275	-0.636366
821	GGAAGC	-2.13478	460	-0.639546
822	TGTAGC	-2.5	337	-0.641053
823	GGAACC	-2.69472	303	-0.6552
824	AGTATC	-3.0041	244	-0.655463
825	TCTGTG	-1.52287	962	-0.659765
826	ACAGAC	-1.99303	574	-0.666974
827	GAAAGG	-1.84226	672	-0.667075
828	TATCCC	-3.39055	201	-0.671439
829	ACCCTA	-3.16667	231	-0.672275
830	CCAAGG	-2.07565	542	-0.674981
831	TGGGGC	-2.74051	316	-0.680477
832	AGTGTC	-2.40865	416	-0.686215
833	TGCCAC	-2.475	400	-0.691424
834	AGGCAG	-1.73366	826	-0.695972
835	GTTAAG	-2.79968	317	-0.69627
836	AATTAG	-2.56443	388	-0.70558
837	TAGGGA	-2.81988	322	-0.706801
838	TTCCAC	-2.42466	438	-0.708804
839	AAACAC	-1.76417	829	-0.709508
840	ATACTA	-3.28333	240	-0.710493
841	GAAACC	-2.41574	451	-0.716602
842	GACATG	-2.692	375	-0.728165
843	TCCAGG	-2.14548	598	-0.73285
844	TGGTCC	-3.18085	282	-0.746117
845	TAGTCA	-2.95872	327	-0.747336
846	CTGAGG	-2.26283	565	-0.751304
847	TGGGAG	-2.13823	633	-0.751442
848	ATTGAA	-2.42929	495	-0.754956
849	TGGTAC	-3.71495	214	-0.7591
850	GAATCC	-3.2695	282	-0.766912
851	AAACTA	-2.38368	533	-0.768688
852	TGGATC	-3.36891	267	-0.768926
853	GGGTGC	-3.82212	208	-0.769971
854	TGGAAG	-2.20494	627	-0.771206
855	AGAACC	-2.86	375	-0.773607
856	AGAATC	-2.72651	415	-0.775835
857	TGAGCA	-2.33275	568	-0.77657
858	GATCCC	-3.84928	209	-0.777306
859	TATTAG	-3.37814	279	-0.788167
860	AGCATG	-2.46205	527	-0.78948
861	ATATCC	-3.83028	218	-0.789946
862	TTTACA	-2.18759	669	-0.790348
863	GTGAGG	-2.90731	383	-0.794749
864	TGCTAC	-3.41367	278	-0.795029
865	ACAGGA	-2.2592	652	-0.805783
866	ACCTAC	-3.92202	218	-0.808866
867	ACCCTC	-3.31433	307	-0.811156
868	GCTCAG	-2.42573	579	-0.815307
869	CTTGAG	-2.85613	424	-0.821486
870	AGACTA	-3.18915	341	-0.822604
871	TGTGTC	-2.34772	637	-0.827667
872	TTCAAC	-3.17622	349	-0.828823
873	ATGTTC	-2.86659	431	-0.831272
874	TTCTGG	-2.19648	738	-0.833477
875	TTAGAG	-2.985	400	-0.833899
876	GGAGGC	-2.99	400	-0.835295
877	CAGGAG	-2.25813	707	-0.838684
878	TTAGTC	-3.76953	256	-0.842454
879	GACAAC	-3.7803	264	-0.857961
880	TTAAAC	-2.80228	483	-0.860248
881	ACCTTA	-3.57407	297	-0.860361
882	AGGAAC	-2.85532	470	-0.864654
883	ATGGGT	-3.61149	296	-0.867902
884	TATCTG	-2.88155	477	-0.879072
885	ACCACA	-2.61938	578	-0.879632
886	ACCCCA	-3.32548	361	-0.882567
887	AAGTAG	-3.28016	373	-0.884888
888	GCTGGG	-2.53645	631	-0.889979
889	TCTGGG	-2.572	625	-0.898152
890	ATAGCT	-3.55793	328	-0.900063
891	GATAGG	-4.31614	223	-0.9003
892	TGACAG	-2.64716	598	-0.90421
893	AAATGG	-2.62787	610	-0.906583
894	TGTGGG	-2.75352	568	-0.916646
895	AAGCCT	-2.81676	543	-0.916829
896	AGTAGG	-3.96715	274	-0.917262
897	AGCCCA	-2.88815	523	-0.92259
898	GAGGTG	-3.23747	419	-0.92566
899	AAGCTA	-3.37792	385	-0.925804
900	ATTCAG	-2.83515	549	-0.927902
901	ATAGGC	-4.54128	218	-0.936582
902	AAATTA	-2.43045	762	-0.937136
903	AAGCCC	-3.45251	379	-0.938843
904	TTGGAG	-3.20682	440	-0.939593
905	GAAGCC	-3.26056	426	-0.940018
906	ACTAGG	-4.1	270	-0.941033
907	AGTGTG	-2.56268	702	-0.948422
908	AACACC	-3.41	400	-0.952628
909	TGCTCC	-3.5542	369	-0.953661
910	TCTAGC	-4.14706	272	-0.955352
911	TTCAGG	-2.99425	522	-0.95557
912	TACTTG	-3.61202	366	-0.965228
913	ATCAAA	-2.78155	618	-0.965874
914	GGATGC	-4.86453	203	-0.968117
915	TACTAG	-4.8	210	-0.971605
916	GTTTGG	-3.116	500	-0.973243
917	TTGTAG	-3.53846	390	-0.976081
918	ATGGTG	-3.51496	401	-0.983177
919	GTCCCC	-4.57531	239	-0.988004
920	AAGGAC	-3.23542	480	-0.990124
921	AAGATA	-3.38409	440	-0.991533
922	TTCTGC	-2.96367	578	-0.99525
923	ATGGTA	-4.32847	274	-1.0008
924	AGTACC	-5.31081	185	-1.00899
925	TGGATG	-3.53555	422	-1.0145
926	TGATAG	-3.96429	336	-1.01502
927	ATTAAT	-4.68257	241	-1.01539
928	TGAATC	-3.93567	342	-1.01665
929	TTTAGC	-3.86798	356	-1.01941
930	AATATG	-3.50456	439	-1.02566
931	TTTGGG	-3.14652	546	-1.02699
932	GTACAG	-3.95954	346	-1.02878
933	GCAGAG	-2.76418	723	-1.03818
934	GGAGAG	-2.88797	665	-1.04026
935	AGGCTG	-2.71485	754	-1.04129
936	AGCTCC	-3.84574	376	-1.04163
937	AAGCAG	-2.77548	726	-1.04459
938	TCAAGG	-3.49783	460	-1.04789
939	GAAGTC	-3.87135	377	-1.04996
940	ACATTC	-3.42769	484	-1.05333
941	TAGTGC	-5.31683	202	-1.05552
942	CTAAAG	-3.68009	422	-1.05598
943	AGCAGT	-3.34272	515	-1.0596
944	ACTCCC	-4.35294	306	-1.06361
945	ATAAAG	-3.21936	563	-1.067
946	TCAAGC	-4.38816	304	-1.06871
947	GACTCC	-4.6083	277	-1.07132
948	TTCACA	-2.93043	690	-1.07522
949	TAGTAA	-4.12644	348	-1.07524
950	TTCAGA	-2.81684	748	-1.0761
951	TCTAGG	-4.23653	334	-1.08149
952	GGTCTG	-4.28593	327	-1.08258
953	TTAGGA	-3.83252	409	-1.08264
954	AGGACC	-4.57666	287	-1.083
955	CTTCAG	-3.05183	656	-1.09182
956	ATTTCA	-2.75246	812	-1.09557
957	GATTCC	-4.80597	268	-1.09897
958	AATGGA	-3.33929	560	-1.10379
959	AAATAC	-3.30382	576	-1.10756
960	TTGTGG	-3.76222	450	-1.11478
961	ATGTGA	-3.5019	526	-1.12185
962	TAGTGG	-5.06126	253	-1.1245
963	AGTAAG	-4.08418	392	-1.1295
964	ATCTAG	-4.93369	279	-1.1511
965	AGCACC	-4.50896	335	-1.15276
966	GTCTTG	-4.40057	352	-1.15324
967	GATGTC	-4.81864	295	-1.15605
968	TCATAC	-5.28884	251	-1.17041
969	AGAATG	-3.5704	554	-1.17384
970	TACTGC	-5.01064	282	-1.17532
971	AATGAG	-3.4563	595	-1.17763
972	GAGAAC	-4.09953	427	-1.18328
973	TGGGGA	-3.80099	505	-1.19311
974	ATGGCT	-3.7178	528	-1.19328
975	CATAGG	-5.19373	271	-1.19427
976	CTACAG	-3.9806	464	-1.1977
977	TAGGTG	-5.08947	285	-1.20015
978	ATAGGT	-5.41732	254	-1.20598
979	ACTTAA	-4.06923	455	-1.21243
980	AAGGGA	-3.6136	581	-1.21665
981	ATGAGG	-4.37	400	-1.22082
982	ATCTCA	-4.08785	461	-1.22598
983	AAAGAG	-3.11028	798	-1.22727
984	GTGGCC	-4.65789	361	-1.23618
985	TACTTC	-4.92724	323	-1.23693
986	GTAGCC	-5.65447	246	-1.23879
987	ACTAAC	-5.86245	229	-1.23918
988	AGCAAG	-3.48338	662	-1.2519
989	TTTCAA	-3.14591	819	-1.25756
990	GACAAG	-4.65873	378	-1.26518
991	CTGCAG	-5.33793	290	-1.26973
992	GGTAGC	-6.54639	194	-1.27363
993	ATGAGC	-4.79752	363	-1.27676
994	TGCACC	-5.68561	264	-1.29038
995	TCTCAC	-4.40249	441	-1.29139
996	AATCCC	-5.03959	341	-1.2999
997	TATGGC	-6.20667	225	-1.30043
998	AAGAGA	-3.18298	858	-1.30232
999	ACACCC	-4.97159	352	-1.30288
1000	AACTTA	-4.62895	411	-1.31082
1001	TTGAAG	-4.37905	463	-1.31616
1002	GCCTAG	-5.85521	259	-1.31623
1003	TAGCAG	-4.97222	360	-1.31777
1004	TGGTAG	-5.51365	293	-1.31829
1005	TGTGAG	-3.69725	654	-1.32071
1006	TTTTAG	-3.98227	564	-1.32102
1007	ACAAGG	-4.249	498	-1.32446
1008	TTTACC	-5.10983	346	-1.32765
1009	CTGGAG	-3.89803	608	-1.34257
1010	ACAGAA	-3.06985	995	-1.35259
1011	AGGCAC	-4.90909	396	-1.36454
1012	GTAGAG	-5.30352	341	-1.36798
1013	ATGAAG	-4.22593	540	-1.3717
1014	AGCCAC	-4.29541	523	-1.37213
1015	TTAGAC	-5.87367	281	-1.37531
1016	GAATTG	-5.34412	340	-1.37643
1017	AGTGGG	-4.99231	390	-1.37712
1018	TGGGTC	-5.55363	317	-1.38116
1019	GGACAG	-4.0598	602	-1.39137
1020	CTAAGG	-5.58125	320	-1.39459
1021	TTAGTG	-5.61006	318	-1.3974
1022	ACCAAA	-4.04457	617	-1.40331
1023	TACCAA	-5.56748	326	-1.40413
1024	ATCTCC	-5.2863	365	-1.41071
1025	TGAGAC	-4.8913	437	-1.42825
1026	GAAAGC	-4.42096	544	-1.44031
1027	AGCTTC	-4.9977	434	-1.4543
1028	GAATAG	-6.46154	260	-1.45533
1029	TTAGAA	-4.40734	572	-1.47236
1030	AGGGTA	-6.61197	259	-1.48635
1031	TATCAA	-5.49468	376	-1.48825
1032	TTGGGA	-4.60634	536	-1.48963
1033	TAGCCC	-7.27315	216	-1.4931
1034	TCAAAC	-4.96022	465	-1.49405
1035	GACCAG	-5.37626	396	-1.4944
1036	AGTGTA	-5.76012	346	-1.49661
1037	TCTCAG	-4.1497	668	-1.49811
1038	TTTATC	-4.90333	481	-1.50211
1039	AAAAGC	-4.17922	664	-1.50424
1040	TAGAGG	-5.7948	346	-1.50562
1041	TATGAG	-6.47857	280	-1.51425
1042	GTGGTG	-4.99367	474	-1.51862
1043	AATAGA	-4.89157	498	-1.52476
1044	ATCTAC	-6.87549	253	-1.52758
1045	AAATCC	-5.30751	426	-1.53015
1046	CTAGAG	-5.70541	370	-1.53294
1047	ATATCT	-5.74523	367	-1.53737
1048	TTATAA	-7.32301	226	-1.53774
1049	AAGTAT	-5.20156	449	-1.53956
1050	AGGGAA	-4.22263	685	-1.54371
1051	ATGTGT	-3.96036	782	-1.54695
1052	GAAATG	-4.21532	692	-1.5489
1053	ATCAAC	-6.57368	285	-1.55014
1054	ATGGGA	-5.28507	442	-1.55203
1055	ACATCC	-6.42977	299	-1.55299
1056	AGGATC	-6.8197	269	-1.56236
1057	TTTCTG	-3.32586	1137	-1.56647
1058	GAATGC	-6.27019	322	-1.57162
1059	ATGTCT	-5.02976	504	-1.57725
1060	TCCCTC	-4.97876	518	-1.5828
1061	TTCTAG	-5.37919	447	-1.58858
1062	TAAAGG	-5.20772	479	-1.59204
1063	GATGGG	-6.37188	320	-1.59214
1064	TAGATC	-7.88095	210	-1.59524
1065	TCAGAC	-5.55607	428	-1.60557
1066	TGGAGG	-5.08366	514	-1.60989
1067	ACCACC	-6.43168	322	-1.6121
1068	TTTGAG	-4.64216	619	-1.61326
1069	TGATAC	-7.57296	233	-1.61467
1070	ATTCTA	-5.3872	461	-1.61567
1071	TCAGGA	-4.85552	571	-1.62066
1072	TGTCTG	-4.1586	785	-1.6275
1073	ATTTTG	-4.18036	779	-1.62975
1074	TGAAGA	-4.71987	614	-1.63363
1075	AGCCTC	-5.35714	483	-1.64454
1076	AATGCA	-5.19305	518	-1.65092
1077	AAATAT	-3.86606	937	-1.65302
1078	AATATC	-6.50301	332	-1.65509
1079	AATAAT	-4.43352	722	-1.66401
1080	ACATGC	-5.84293	417	-1.66662
1081	TTCTTG	-4.8377	610	-1.66895
1082	GAACAC	-5.92092	411	-1.67668
1083	TCTTAG	-6.22849	372	-1.67801
1084	AGATCT	-7.75726	241	-1.68212
1085	GGGGTG	-6.40141	355	-1.68472
1086	AGATGC	-6.54399	341	-1.68795
1087	ATTGTA	-6.28976	371	-1.69223
1088	TTGAGG	-6.07538	398	-1.69299
1089	ATATCA	-6.60588	340	-1.70141
1090	AAGAAT	-5.23247	542	-1.70155
1091	ATTCTG	-4.84439	633	-1.70247
1092	AGGATG	-5.94313	422	-1.70534
1093	TAAGGA	-6.15087	401	-1.72047
1094	TTTCCA	-4.30048	827	-1.72746
1095	AGATGG	-5.54829	497	-1.72773
1096	ATGGAC	-7.1745	298	-1.72997
1097	AGGGAG	-4.67018	711	-1.73943
1098	TGTACC	-7.5738	271	-1.74156
1099	GGGTGG	-6.21111	405	-1.74597
1100	ACTCTA	-6.89514	329	-1.74695
1101	AAATGT	-4.14153	915	-1.74989
1102	ATTCCC	-6.7017	352	-1.75629
1103	TGGGAC	-7	328	-1.77082
1104	TAGAAC	-7.07944	321	-1.7717
1105	ACCATC	-7.44218	294	-1.78243
1106	TAGATG	-7.11491	322	-1.78335
1107	TGAGCC	-5.89574	470	-1.78536
1108	GAGATG	-5.80992	484	-1.78538
1109	TCTTTG	-4.78352	716	-1.7879
1110	AGAAGT	-5.46564	553	-1.79532
1111	AACTAC	-7.67794	281	-1.79778
1112	AATCTT	-5.69417	515	-1.80498
1113	TGCATG	-5.58972	535	-1.80595
1114	AGTCTC	-6.29621	422	-1.80665
1115	GATGGC	-7.31789	313	-1.80841
1116	GCAGTG	-5.86605	489	-1.81192
1117	AAGAAC	-5.62172	534	-1.81459
1118	ACTAAA	-5.9	485	-1.81494
1119	TACTAA	-7.56397	297	-1.82082
1120	TTATTC	-5.92916	487	-1.82766
1121	AGTAGA	-6.59572	397	-1.83568
1122	ATTCAC	-6.77056	377	-1.83626
1123	ACAAAA	-3.76542	1232	-1.84611
1124	TTGGGG	-6.71649	388	-1.84798
1125	GAAGGG	-6.25111	450	-1.85226
1126	TTTTGA	-4.87852	745	-1.85997
1127	GAAGTG	-6.61057	407	-1.86284
1128	AGACTC	-6.90909	374	-1.86636
1129	ATCTCT	-5.29624	638	-1.8686
1130	ACAATA	-6.85079	382	-1.8703
1131	TCCATC	-7.26608	342	-1.87695
1132	TGCCTC	-5.68571	560	-1.87939
1133	AGAACA	-4.93566	746	-1.88301
1134	AGGCTA	-6.94327	379	-1.88809
1135	ATAGCC	-8.49606	254	-1.89136
1136	ATAGCA	-6.60926	421	-1.89423
1137	AGTGAG	-5.55342	599	-1.89851
1138	AAAGCA	-4.47637	931	-1.90783
1139	AGTCTA	-7.47917	336	-1.91497
1140	AGGTGG	-6.74396	414	-1.9167
1141	ATGGGG	-8.27899	276	-1.92119
1142	TCCTTG	-6.1166	506	-1.92187
1143	TGGTGC	-7.64815	324	-1.92295
1144	CTTGGG	-6.20281	498	-1.93349
1145	AAACCA	-4.93363	791	-1.93818
1146	AGACAC	-6.02908	533	-1.94426
1147	AGCAGG	-5.63257	611	-1.94476
1148	AAATGC	-5.84441	572	-1.95244
1149	CAGGGG	-7.1658	383	-1.95886
1150	AAGGGG	-7.55444	349	-1.97131
1151	GAGACC	-7.98562	313	-1.97342
1152	TATAAG	-9.09091	242	-1.97539
1153	TCTCTG	-4.34369	1062	-1.97724
1154	AAAACT	-5.24658	730	-1.98005
1155	ATATGA	-7.76567	335	-1.98537
1156	TCTAAG	-7.19133	392	-1.9888
1157	ACTATC	-9.45197	229	-1.99792
1158	ATTGTC	-8.11415	311	-1.99877
1159	AAACAA	-3.65241	1555	-2.0118
1160	ATTCTC	-6.44831	503	-2.02008
1161	ATCCCC	-9.24694	245	-2.02172
1162	AGAGGG	-6.2114	544	-2.02361
1163	TGGGTG	-6.5387	491	-2.02382
1164	ATGCAC	-8.08879	321	-2.0243
1165	ATCCTG	-6.96083	434	-2.02556
1166	AGAAGC	-5.99574	587	-2.02909
1167	GTCTCC	-7.50267	375	-2.02941
1168	TTTAGA	-6.09615	572	-2.03654
1169	GATAGC	-10.2822	202	-2.04127
1170	AATTCT	-5.78704	648	-2.0577
1171	AAAGCC	-6.08725	596	-2.07579
1172	TATACA	-7.23286	423	-2.07787
1173	GTAAAG	-7.68883	376	-2.08254
1174	GGATGG	-7.88719	359	-2.08741
1175	TGGAGA	-5.91471	639	-2.08844
1176	GTTTAG	-8.35093	322	-2.09316
1177	TGAAGG	-6.7	505	-2.1031
1178	TTGATG	-7.42961	412	-2.10646
1179	ACCTCC	-7.69792	384	-2.10706
1180	TGTACA	-9.60484	248	-2.11278
1181	ATTCAT	-6.6751	514	-2.11387
1182	AAGGCA	-6.09194	620	-2.1188
1183	AATTTC	-6.25763	590	-2.12312
1184	AATTAA	-5.97222	648	-2.12355
1185	ATAGTA	-9.53137	255	-2.12601
1186	GTGGGC	-9.44231	260	-2.12669
1187	ATTTCC	-6.11514	621	-2.12858
1188	TCCTAC	-9.08803	284	-2.13928
1189	TTCCCC	-7.06476	471	-2.14164
1190	AGAAAG	-4.73479	1052	-2.1451
1191	TTGGTG	-7.61765	408	-2.14926
1192	ATGGAT	-8.12431	362	-2.15913
1193	TTAAAG	-6.00377	663	-2.15933
1194	ATTTCT	-5.33294	844	-2.1641
1195	TATATC	-10.6168	214	-2.1694
1196	AGATCC	-9.89113	248	-2.17576
1197	ACCTTC	-7.89744	390	-2.1785
1198	GGGAGG	-6.01036	676	-2.18279
1199	TCTATG	-8.44	350	-2.20554
1200	ATTCAA	-6.95087	519	-2.21188
1201	TAAAGC	-8.28415	366	-2.21375
1202	ATGGAA	-6.83577	548	-2.2352
1203	AAAACA	-4.13049	1502	-2.23602
1204	GGAAAG	-5.84921	756	-2.24645
1205	TAGTAG	-11.1316	209	-2.24786
1206	AAACCC	-7.51965	458	-2.24786
1207	GTGTGG	-6.72513	573	-2.24862
1208	AATCTA	-8.56761	355	-2.25482
1209	CTATGG	-10.0659	258	-2.2584
1210	AAGATC	-8.67479	349	-2.26366
1211	AAGGAT	-7.9	425	-2.27489
1212	ATTAAG	-8.4571	373	-2.28147
1213	TTAATG	-7.57082	466	-2.28284
1214	GTAGGG	-11.2857	210	-2.28443
1215	ATCTTA	-8.46257	374	-2.286
1216	TAAATA	-5.53307	877	-2.28878
1217	TTTAAG	-7.12642	530	-2.29165
1218	ATCCTC	-9.03433	335	-2.30971
1219	TGATGG	-8.78371	356	-2.31495
1220	TATTTC	-6.76202	603	-2.31939
1221	AAAGAC	-7.2434	530	-2.32927
1222	TAGACA	-8.24092	413	-2.33932
1223	TCTCCC	-6.81691	609	-2.34982
1224	ATGGAG	-7.43605	516	-2.35942
1225	AGGGGT	-10.2029	276	-2.36765
1226	ATAGAG	-8.84865	370	-2.37748
1227	AGGGGG	-9.64377	313	-2.38319
1228	GCATGC	-12.3743	191	-2.38879
1229	AAATTC	-7.31353	547	-2.38924
1230	AGGGGA	-8.06388	454	-2.4
1231	AGATGT	-7.88622	479	-2.41088
1232	TGGTGG	-7.92737	475	-2.41332
1233	ACCCCC	-11.6909	220	-2.42214
1234	ATAGGA	-9.53313	332	-2.4263
1235	TAAAAG	-6.51124	712	-2.42685
1236	AAGCAT	-7.55075	532	-2.43268
1237	TGCAGA	-7.47075	547	-2.4406
1238	AGGCTC	-8.58852	418	-2.4527
1239	TTATAG	-9.94231	312	-2.45303
1240	TGAGGC	-8.58115	419	-2.45353
1241	AAAATT	-5.91629	884	-2.45705
1242	TAGGAG	-9.76606	327	-2.46679
1243	AGGAGT	-8.75917	409	-2.47436
1244	AAATGA	-5.64184	987	-2.47582
1245	AAGAGG	-7.4007	574	-2.47667
1246	GGTGGG	-9.3306	366	-2.49338
1247	ACCCAC	-9.35714	364	-2.49364
1248	TTTAGG	-9.56534	352	-2.50675
1249	AAGACC	-10.2316	313	-2.52846
1250	AATGAA	-6.28271	833	-2.53285
1251	ATCAAG	-9.46739	368	-2.53684
1252	TAAATC	-9.53571	364	-2.54122
1253	GCTATG	-10.4672	305	-2.55341
1254	TCTACC	-10.6667	294	-2.55471
1255	TCTAGA	-13.2842	190	-2.55771
1256	GACAGG	-8.16601	506	-2.56581
1257	ATGAGA	-7.85519	549	-2.57088
1258	GTAGGC	-13.5324	185	-2.57099
1259	ATCTTC	-9.02518	417	-2.57432
1260	TCCTGC	-8.04563	526	-2.57746
1261	AAAAGG	-7.06223	683	-2.57805
1262	TTCAAG	-8.30444	496	-2.58339
1263	GGTAGG	-11.9644	239	-2.58363
1264	TATTCA	-8.33133	498	-2.59697
1265	AAAAAA	-3.31204	3155	-2.59857
1266	GGTCCC	-13.6892	185	-2.60077
1267	GAGCAG	-7.8871	558	-2.60239
1268	CTGGGG	-8.20019	517	-2.6044
1269	GAGAGG	-7.62542	598	-2.60467
1270	GAAAAC	-7.23304	678	-2.63072
1271	GGAGTG	-10.1225	347	-2.63385
1272	GAAAAG	-6.57143	826	-2.63808
1273	TGTATC	-11.2596	287	-2.66442
1274	ATTCCT	-8.65863	498	-2.699
1275	AGCCCC	-11.6922	281	-2.73771
1276	TTCTCA	-7.28523	731	-2.75132
1277	TATTAA	-8.62405	524	-2.7575
1278	GGGGAG	-9.05975	477	-2.76385
1279	GATGCC	-11.6615	291	-2.77869
1280	TACATG	-9.45495	444	-2.78285
1281	TCTGTC	-7.31903	746	-2.7923
1282	TATCTC	-11.0471	329	-2.79889
1283	GTGTAG	-10.979	334	-2.8027
1284	AGACAG	-6.78068	880	-2.80966
1285	TTCTGA	-7.11673	801	-2.81343
1286	TGAGGA	-8.8876	516	-2.81999
1287	TCCTCC	-8.16721	616	-2.83141
1288	ATAGAT	-10.9261	345	-2.83474
1289	AGGAGC	-10.3568	384	-2.83484
1290	ATACAG	-9.76328	433	-2.83778
1291	AGGAAA	-6.22854	1072	-2.84854
1292	TTCTTC	-7.81579	684	-2.85522
1293	GACCAC	-13.6504	226	-2.86642
1294	AAGACA	-7.81594	690	-2.86777
1295	GGTATG	-14.2356	208	-2.86778
1296	TATATA	-13.004	250	-2.87201
1297	ATATGC	-12.0188	293	-2.87364
1298	TTTTCA	-6.73855	939	-2.88429
1299	TTTTCC	-7.17347	833	-2.89195
1300	AATACA	-8.57836	587	-2.9031
1301	TGTGTG	-3.61121	3336	-2.91343
1302	TCTGAG	-7.93228	694	-2.91888
1303	AGGAGA	-7.97384	688	-2.92146
1304	TAGAAG	-10.4704	405	-2.94326
1305	AGTATA	-13.0534	262	-2.95131
1306	AGATAC	-12.7545	275	-2.95441
1307	AAGAAG	-7.81429	735	-2.95918
1308	TGTAGG	-11.6386	332	-2.96215
1309	ATAGAC	-13.6619	247	-2.99916
1310	TCAAGA	-10.6488	410	-3.01183
1311	TAAAGA	-8.68255	619	-3.01739
1312	AAATCT	-8.77124	612	-3.03093
1313	AGGTGT	-10.6388	418	-3.03821
1314	AGAGAC	-9.14198	567	-3.04068
1315	AGAATA	-9.54015	523	-3.04751
1316	AGGGGC	-13.753	253	-3.05559
1317	TAGAGA	-9.98354	486	-3.07427
1318	GGTGGC	-11.9577	343	-3.09339
1319	TTTTTG	-7.4029	896	-3.09524
1320	ACATAG	-10.7759	424	-3.0994
1321	GAATAC	-14.1898	245	-3.1024
1322	TTCTAC	-11.4629	377	-3.10887
1323	TAAAAC	-8.86505	641	-3.13509
1324	AATTCA	-9.47513	563	-3.14035
1325	AACATA	-10.6438	452	-3.16086
1326	TATGGG	-14.8879	232	-3.1675
1327	GTATGG	-16.3601	193	-3.17471
1328	TAGGAA	-10.0725	517	-3.19906
1329	AGCCTA	-12.8354	322	-3.21719
1330	GGGTAG	-15.988	209	-3.22855
1331	TACAGA	-9.32764	615	-3.23108
1332	ATTTAG	-10.8043	460	-3.2368
1333	TCTTTC	-8.01948	847	-3.26007
1334	AAGGCT	-9.55491	601	-3.27192
1335	GGGAAG	-9.33438	634	-3.28299
1336	TCCCCC	-12.2849	372	-3.30966
1337	ACACAC	-4.34936	3047	-3.35352
1338	TACCTG	-12.4599	374	-3.36581
1339	ACCATA	-15.5702	242	-3.38331
1340	ATGTAG	-12.9358	358	-3.41879
1341	GGATAG	-16.7465	215	-3.42991
1342	AGAGAA	-7.59351	1048	-3.4337
1343	AGGATA	-13.6748	326	-3.44882
1344	AAGATG	-10.9109	516	-3.46196
1345	GAGAAG	-9.88951	629	-3.46449
1346	GAAGAC	-13.0482	363	-3.47251
1347	AGATTC	-12.8727	373	-3.47265
1348	AAATTT	-12.2524	416	-3.49065
1349	TATAGG	-18.0619	194	-3.514
1350	AGACCA	-12.0193	441	-3.52563
1351	AAAGAT	-10.2115	617	-3.543
1352	GGAGGG	-10.7082	562	-3.54587
1353	ATTTTC	-9.02618	802	-3.57051
1354	GGTGTG	-11.5713	491	-3.58147
1355	TATTCC	-14.6359	309	-3.59367
1356	CAGAAG	-9.29091	770	-3.60116
1357	ATGCCT	-12.2394	449	-3.62262
1358	ATGATA	-14.2861	332	-3.63599
1359	AAGGTA	-13.516	376	-3.66083
1360	AGAAGG	-10.387	637	-3.66182
1361	ACTATA	-17.4031	227	-3.6625
1362	GTAGAC	-17.5312	224	-3.66502
1363	AGGTAC	-17.646	226	-3.70544
1364	TGTCTC	-10.7013	616	-3.70993
1365	AAAACC	-10.814	605	-3.71539
1366	GGGGGG	-13.9399	366	-3.72511
1367	AGGTAG	-14.0939	362	-3.74563
1368	TTCTCC	-10.8112	617	-3.75107
1369	TTAAGA	-12.6192	453	-3.75163
1370	TAGACC	-19.4124	194	-3.77675
1371	TAAATG	-11.0158	603	-3.77843
1372	ATTTAA	-10.0151	730	-3.77967
1373	AGACAA	-11.2414	584	-3.79461
1374	ATACCT	-16.789	263	-3.80313
1375	ACACTC	-12.738	458	-3.80779
1376	ATACAC	-13.7525	396	-3.82269
1377	TTCCTC	-10.6034	667	-3.82515
1378	TATAGC	-19.6173	196	-3.83625
1379	TTAAGG	-15.7147	312	-3.87725
1380	ATTTTA	-9.20306	916	-3.89062
1381	ATATGG	-17.5584	257	-3.93178
1382	ATATTC	-14.345	387	-3.94179
1383	GAAGGC	-13.7881	420	-3.94701
1384	GAGGGG	-14.4897	387	-3.98156
1385	GAAGAG	-11.6755	604	-4.00805
1386	AAAGGA	-10.1883	802	-4.0302
1387	TTTAAA	-11.3015	660	-4.05553
1388	TGGGGG	-14.9195	379	-4.05708
1389	TAGAAA	-11.1168	689	-4.07596
1390	TCTTCC	-11.7885	617	-4.09016
1391	AGAAAC	-10.6481	763	-4.10841
1392	TTTCTC	-9.65897	931	-4.11666
1393	AAAAAT	-8.58003	1187	-4.12908
1394	AAAATG	-9.28086	1045	-4.19069
1395	TGTAGA	-13.9634	464	-4.20134
1396	ATGCAT	-19.7944	231	-4.2023
1397	AAAAAC	-10.4149	846	-4.23135
1398	TTATGG	-16.9081	321	-4.23142
1399	AATATA	-13.2831	521	-4.23504
1400	TATAGA	-18.1877	285	-4.28884
1401	AATTTA	-12.5449	601	-4.2958
1402	ATGTAC	-18.3571	287	-4.34395
1403	AGAGAG	-7.476	1750	-4.36845
1404	AGACCC	-20.5456	241	-4.4552
1405	ATAGAA	-14.8013	478	-4.52014
1406	TATGTG	-14.1599	541	-4.60042
1407	AATAAA	-9.36946	1241	-4.61041
1408	AGATAG	-17.1738	374	-4.63918
1409	AAAAAG	-10.6538	988	-4.67761
1410	AAGGAG	-14.2663	552	-4.68188
1411	TAAAAA	-9.99379	1128	-4.68839
1412	ACATAC	-16.9582	395	-4.7078
1413	AGAGGA	-12.6236	728	-4.75761
1414	ATTAAA	-12.2213	793	-4.80721
1415	TATAAA	-14.1918	597	-4.84355
1416	AGGAGG	-13.7347	686	-5.02481
1417	AAGGAA	-12.2376	888	-5.0938
1418	ATATGT	-17.5331	453	-5.21251
1419	ATAAAA	-11.5377	1061	-5.24948
1420	AAAAGA	-11.4916	1074	-5.26044
1421	AGAAGA	-13.7186	764	-5.29657
1422	ATAAAT	-13.5165	790	-5.30659
1423	AATGTA	-17.4937	475	-5.32558
1424	TATGGA	-21.2751	329	-5.39024
1425	AAGAAA	-10.4627	1368	-5.40538
1426	TGTATG	-17.8967	479	-5.47115
1427	GAGGAG	-16.2741	580	-5.47458
1428	TCTATC	-22.4902	307	-5.5043
1429	AAATAA	-11.3257	1222	-5.53018
1430	TCCTTC	-15.6912	638	-5.53613
1431	TTTTTC	-12.6695	1003	-5.60465
1432	ATATAT	-25.093	258	-5.62991
1433	ATATAG	-26.9298	228	-5.67989
1434	AGGAAG	-14.1199	863	-5.79398
1435	TTAAAA	-11.912	1250	-5.88273
1436	TCTCTC	-10.7198	1597	-5.98381
1437	ATATAC	-26.0177	282	-6.10285
1438	GGAAGG	-16.5763	695	-6.10405
1439	AAAGAA	-12.171	1316	-6.16726
1440	AAAATA	-13.4255	1128	-6.29832
1441	AGAAAA	-12.2692	1473	-6.57742
1442	TATATG	-29.8112	331	-7.57586
1443	ATACAT	-25.9147	463	-7.78889

## Sheet: 7mer
No	sequence	AUC	Appearance count	MOCCS2_score
1	TTATGCA	84.0847	602	28.8756
2	TATGCAA	83.1184	608	28.6856
3	GTTATGC	89.6416	219	18.5672
4	ATTGCAT	65.2083	360	17.3169
5	ATGCAAC	74.2531	239	16.0668
6	ATTATGC	69.0451	266	15.7612
7	TATGTAA	47.9205	497	14.9525
8	TACATAA	47.7296	479	14.6208
9	TGTTATG	59.3725	251	13.1655
10	ATGTAAC	51.4934	304	12.5662
11	TACATCA	56.0536	233	11.9756
12	ATGCAAG	59.0833	204	11.8112
13	ACATAAC	54.3638	235	11.6643
14	TTACATC	52.2574	235	11.2124
15	GGTTATG	60.1667	162	10.7184
16	GCATAAG	60.3477	151	10.3792
17	ATTACAT	38.6128	337	9.92113
18	ATTATGT	41.3125	272	9.53633
19	TATGTCA	48.9699	183	9.27194
20	TTATGTC	47.4111	180	8.90291
21	TGCAATG	44.8046	197	8.80179
22	TGCAACC	64.3191	94	8.7281
23	TGTTGCA	42.4812	213	8.67765
24	TGTAACA	40.3347	236	8.67263
25	AGTTATG	43.4202	188	8.33271
26	CATAATG	44.5287	174	8.22111
27	ATGTAAG	40.1667	213	8.20486
28	AATTATG	39.6611	211	8.06347
29	TACACAA	36.5083	242	7.94903
30	GTAACAG	42.9132	167	7.76183
31	ATAACAG	40.653	183	7.69722
32	TATTGCA	41.2882	170	7.5347
33	TATTATG	37.1238	210	7.5297
34	TGTAATC	38.3808	193	7.46291
35	TGCAATC	42.317	153	7.32615
36	TTACACA	30.7933	283	7.25045
37	GATTATG	41.0355	155	7.15057
38	AGTTGCA	38.5952	147	6.54949
39	AATTGCA	35.2485	167	6.3755
40	TACGTAA	49.561	82	6.28148
41	ATGATGT	33.0193	181	6.2176
42	TGTAACC	34.0188	160	6.02274
43	TGTTGAC	37.6628	129	5.98719
44	ATTACAC	34.6579	152	5.98053
45	AATGATT	29.709	201	5.89523
46	TGATTAC	38.8391	115	5.82953
47	TTGCATC	35.6318	129	5.66432
48	TGCAAGC	34.5687	131	5.53776
49	TGTAATG	27.7525	202	5.52068
50	ATAACCA	31.3974	156	5.48873
51	ACTGTTA	31.4868	151	5.41542
52	ATAACCC	39.2692	91	5.2431
53	GCAACAG	25.5701	214	5.23546
54	ACATAAG	28.6333	165	5.14789
55	AATCAAT	24.38	225	5.11847
56	AAAGTCC	26.6505	186	5.08719
57	TGCAAGA	28.8354	158	5.07307
58	ACATCAC	28.4689	161	5.05591
59	ATGACAT	26.3541	185	5.01705
60	ACTTGCA	33.3584	113	4.96318
61	ATAACAA	24.3673	211	4.95409
62	GCAATGC	34.3857	105	4.9316
63	ATAACAC	32.8832	107	4.76081
64	TTTATGC	28.8841	138	4.74912
65	TAGGTAA	30.3952	124	4.7373
66	ATGATTA	28.9485	136	4.7251
67	TAACAGG	30.435	123	4.72434
68	TACCTAA	30.3374	123	4.70919
69	GACTTTG	23.9949	196	4.70178
70	TATTACA	23.0673	208	4.65633
71	TAATTGC	34.5682	88	4.53872
72	ATAACCT	28.746	126	4.51626
73	TGTAAGA	24.3743	175	4.51301
74	TGACCTC	23.0792	183	4.36981
75	TTACAGC	25.2039	152	4.34916
76	AGCAAAC	21.7438	201	4.31468
77	GCAATTG	31.7128	94	4.30342
78	TATACAA	25.1824	148	4.28789
79	ATCATTG	28.0085	118	4.25839
80	TGATTGC	28.1087	115	4.21896
81	TGCCAAG	20.9532	203	4.17844
82	ACACAAC	22.4266	177	4.17604
83	ATAATTG	24.3255	149	4.15595
84	ATGACCT	22.2955	176	4.13988
85	GCAATGG	26.1142	127	4.11902
86	TTATACA	23.7829	152	4.10395
87	TCTTATG	25.4621	132	4.09446
88	TAACAAG	26.1129	124	4.06988
89	TGTGATG	22.1012	173	4.06868
90	TAACCAG	25.3855	131	4.06665
91	TGGTTGC	28.7353	102	4.06192
92	AGTTACA	19.8709	213	4.05903
93	ACTTATG	27.2545	110	4.00084
94	AGCTTGC	25.428	125	3.97908
95	TCATTAC	25.1094	128	3.97609
96	AGAGTTA	23.8972	141	3.97165
97	TTTGGAC	25.582	122	3.95484
98	TAACTTG	24.7615	130	3.95152
99	ATCAATA	20.5266	188	3.93923
100	AAGTGAT	26.9352	108	3.91785
101	AGGGTTA	27.8366	101	3.91555
102	ACTTTGG	21.3713	171	3.91152
103	TGCAAGG	25.25	120	3.87139
104	TAATCAA	24.7984	124	3.865
105	GTTACAC	28.4149	94	3.8559
106	GCAAGTG	22.9965	143	3.84898
107	GTTGCAC	37.0636	55	3.8472
108	AATTACA	18.7279	215	3.84347
109	AAGTTAC	22.6088	147	3.83665
110	TTGCACA	20.1141	184	3.81879
111	ATAACTC	26	110	3.81667
112	TAGATAA	21.75	156	3.80222
113	TGTTTGC	16.7989	261	3.79853
114	AACATTG	20.8254	169	3.78925
115	GCTTATG	23.7326	129	3.77272
116	TAACCTG	23.1889	135	3.77105
117	ATAAGTG	27.6158	95	3.76734
118	ATGATGC	27.6053	95	3.7659
119	ATAACAT	22.1735	147	3.76277
120	ATGTTGC	24.4916	119	3.73944
121	ATGTCAC	21.2025	158	3.7302
122	ATAATGT	21.4481	154	3.72532
123	TTTGGCA	18.4854	206	3.71346
124	TATCTAA	23.4127	126	3.67834
125	ATAATAG	23.5081	124	3.6639
126	TTGGCAG	18.5415	193	3.60527
127	AGTCAAC	27.5805	87	3.60061
128	AAAGGTC	19.236	178	3.59202
129	GTGTTGC	24.9151	106	3.5903
130	GTAACTG	22.3106	132	3.58768
131	ACCTTTG	17.7692	208	3.58687
132	ACATCAG	21.4161	143	3.58446
133	AAGGTCA	15.6269	268	3.58059
134	TGTTGCC	23.6368	117	3.57846
135	ATTATAC	29.4865	74	3.55021
136	AATAGTT	20.6126	151	3.54516
137	TGCTAAC	25.203	101	3.54509
138	GTAATCC	25.0392	102	3.53945
139	TCTGTTG	17.9343	198	3.5321
140	CAAGCTG	20.58	150	3.52782
141	GAATTAC	25.7083	96	3.52553
142	TTACTCA	19.7209	163	3.52399
143	GTGCCAG	21.1786	140	3.50733
144	ATAACTG	20.875	144	3.50609
145	GATGATG	24.0463	108	3.49764
146	AGTTGTG	20.9648	142	3.49663
147	AATGATG	19.2738	168	3.49653
148	AGCACAG	16.0875	240	3.48827
149	GTAATTG	28.4737	76	3.47429
150	AGTAACT	21.3657	134	3.46166
151	GCAAAGG	18.0027	187	3.44567
152	TAATAGG	29.1479	71	3.43757
153	ATTGTGT	17.6458	192	3.42222
154	AACCTGT	20.3521	142	3.39445
155	AATGTTG	17.8696	184	3.39264
156	TAACAGA	17.9586	181	3.38163
157	ATTGCAA	23.3302	106	3.36191
158	ATTTGGC	21.356	125	3.34188
159	ATTACCT	21.657	121	3.33432
160	TACTCAA	21.8193	119	3.33143
161	ATTACAG	17.98	175	3.32908
162	TAATCAG	20.6515	132	3.32089
163	ACTATGA	23.9388	98	3.31688
164	AATATTG	17.3973	185	3.31194
165	AGCCAGT	17.8295	176	3.31064
166	ATAATCA	18.6698	159	3.29499
167	TGCCAGG	16.3883	206	3.29219
168	AACAGGT	20.2259	135	3.2892
169	GTCATTG	22.0221	113	3.27653
170	AACTTGC	22.8429	105	3.27613
171	AACAGTG	16.4204	201	3.25835
172	AATGCTG	17.0187	187	3.25734
173	AATGTTA	16.7812	192	3.25455
174	TTATTGC	20.4225	129	3.24653
175	ATATTGC	23.3673	98	3.23771
176	ATAATTA	16.1471	204	3.22793
177	TCTTGGC	19.3169	142	3.22179
178	TGATGCA	19.0411	146	3.22021
179	GATTGTG	23.201	97	3.19822
180	AGTGATG	20.7479	121	3.19435
181	ATCCAAC	25.9675	77	3.18927
182	AACACTA	20.75	120	3.18144
183	TTGGCAC	21.7294	109	3.17523
184	ATTGCAC	21.4196	112	3.17276
185	GTAATAC	27.3824	68	3.16039
186	AGTGACC	19.8023	129	3.14794
187	AGGTCAA	17.8354	158	3.13782
188	TTGGCAA	17.0376	173	3.13651
189	TCATAAC	22.2921	101	3.13564
190	ACTGTGC	18.4592	147	3.13247
191	AACTCTG	14.4034	238	3.11005
192	GTATAAC	28.65	60	3.1061
193	AAAGTTA	16.0052	192	3.10404
194	ACAAAGT	14.6842	228	3.10337
195	AGGTTGC	23.9941	85	3.0962
196	ACTTAAC	21.5476	105	3.09036
197	ACTATTG	22.05	100	3.0862
198	AGGTCAG	14.5699	229	3.08595
199	AACAGAG	13.5875	263	3.08412
200	GTAAGAG	20.2797	118	3.08331
201	TTTGCTC	16.3077	182	3.07924
202	GTTCATG	20.5789	114	3.07532
203	ACATTGC	18.2847	144	3.07104
204	TGCACTC	24.6013	79	3.06046
205	TTTGCAA	14.8318	217	3.05801
206	TAACAAA	13.9733	243	3.04871
207	ATAAGGG	26.3824	68	3.04497
208	ATTAACC	22.663	92	3.04248
209	AGGTAAC	19.9915	118	3.0395
210	ACTTTGA	14.7944	214	3.02914
211	AAGTTCA	14.8192	213	3.02713
212	ATAATAC	22.7333	90	3.01856
213	TTGCAAG	20.3036	112	3.00744
214	GAGTTGC	24.0125	80	3.00606
215	TATATAA	14.6402	214	2.99757
216	GCCAGTG	16.7577	163	2.99449
217	GTGATGC	22.9419	86	2.97778
218	TAATCTG	20.0133	113	2.97764
219	CAATCAG	19.9779	113	2.97238
220	GGTTTGC	21.3081	99	2.96741
221	TCAATAC	21.4691	97	2.95947
222	TTGACTG	20.7039	103	2.94094
223	GTCAAAG	16.6635	159	2.9409
224	AACTTTG	14.5	208	2.92695
225	TAAGTAA	15.6285	179	2.92657
226	AATCTGG	18.7177	124	2.91729
227	GGTATTG	24.8429	70	2.90915
228	ATATAAC	18.5159	126	2.90901
229	AACAATG	16.4187	160	2.9068
230	TAACTCA	17.6898	137	2.898
231	TAACTGA	17.1621	145	2.89247
232	ATGATTG	20.2019	104	2.88353
233	TTGTTAC	18.0231	130	2.87618
234	AACAGCC	16.6111	153	2.87581
235	ACTTGCC	19.6376	109	2.86957
236	ATGTTGT	17.4416	137	2.85734
237	AGGTGAC	17.9574	129	2.85465
238	AAGTCCA	15.2207	179	2.8502
239	AACATTA	15.1298	181	2.84898
240	GAGTTAC	21.1848	92	2.84402
241	AGCATTG	16.8517	145	2.84017
242	TGGCAGC	16.4934	151	2.8367
243	ACTTACA	16.5267	150	2.833
244	AAACTGG	15.4649	171	2.83049
245	TGGTTAC	18.2459	122	2.82072
246	TCCAAAG	14.9778	180	2.81254
247	ACCTAAC	21.3864	88	2.80798
248	AGTTCAA	14.4171	193	2.80332
249	GTAATGC	20.5316	95	2.80091
250	TATGAAA	13.5737	217	2.79862
251	AGATAAC	20.0758	99	2.79579
252	ACAGTCA	16.1842	152	2.79273
253	GCACAGC	16.5621	145	2.79135
254	TATTTGC	16.0882	153	2.78528
255	TGATTAG	23.7571	70	2.78201
256	GGTCATG	17.4922	128	2.7699
257	CATAAGG	19.4806	103	2.76717
258	TTTGCCC	17.3308	130	2.7657
259	ACAAGAG	16.043	151	2.75925
260	TCCACTG	17.3295	129	2.75483
261	AGTGCCA	16.8529	136	2.75081
262	TAACAGC	17.7727	121	2.73629
263	AACCAGA	15.6613	155	2.72903
264	ACGTAAC	25.5517	58	2.72364
265	GTATTGC	24.0538	65	2.71429
266	GCAAATG	15.5645	155	2.71217
267	ATAATCT	14.2297	185	2.70893
268	TTAACTC	18.1228	114	2.70828
269	AGGCCTG	15.1037	164	2.70719
270	GTTGTGC	21.4753	81	2.70519
271	TAATGTG	16.694	134	2.70476
272	ATTTGCT	13.2642	212	2.7031
273	ATTGGCC	22.4189	74	2.69927
274	ATCCACT	21.6899	79	2.69827
275	TATGACC	22.3514	74	2.69113
276	ATCATCC	22.1933	75	2.6901
277	TTTGAAC	15.68	150	2.68786
278	GTAACAC	18.3716	109	2.68457
279	ATAAGAG	17.8652	115	2.68147
280	AGTGTTG	15.6946	149	2.68139
281	CAACCTG	16.1786	140	2.67929
282	TTGTGCA	15.6	150	2.67415
283	ATTAGGT	20.477	87	2.67326
284	AACTATG	17.6538	117	2.67268
285	TCAGGCC	17.6197	117	2.66751
286	AAGAGTT	15.207	157	2.66691
287	GCCAGGC	14.872	164	2.66566
288	TGATCAG	20.3621	87	2.65826
289	AAGGTTA	15.5201	149	2.65158
290	ATCATTA	15.6156	147	2.64993
291	ACAATCA	17.8097	113	2.64979
292	GTTAAAC	21.2848	79	2.64788
293	ACTGAAC	16.3284	134	2.64552
294	ATGCAAA	13.3693	199	2.63969
295	AACAGAA	10.2168	339	2.63288
296	TAATCCA	17.75	112	2.62919
297	TATTGAC	18.2143	105	2.61229
298	ATTACCC	24.4138	58	2.60234
299	GTTTGCC	18.1286	105	2.6
300	GGTCAGG	16.1061	132	2.58995
301	CAACATG	16.3438	128	2.58805
302	AGTGCAA	19.5337	89	2.57926
303	TAATTGG	20.7025	79	2.57545
304	AAAGGTT	13.383	188	2.56831
305	AGCATTA	15.2847	144	2.56717
306	TGTCACC	14.7662	154	2.56475
307	ATGCTGT	12.95	200	2.5633
308	GTCCAGC	18.29	100	2.55994
309	TGTCAAC	18.0686	102	2.55412
310	AGATTGC	18.766	94	2.54654
311	ATACAAC	18.9674	92	2.54634
312	GTAACCC	20.6948	77	2.54169
313	AGTGTTA	15.9231	130	2.54106
314	ATTGACT	16.1667	126	2.53993
315	TCAGATG	15.718	133	2.53711
316	CAGCTGG	12.8959	197	2.53339
317	TTGGCTG	12.6569	204	2.53021
318	ACTATTA	17.7621	103	2.52307
319	GTTAGGC	24.463	54	2.51606
320	GATTAGG	24.6887	53	2.51566
321	GGATTGC	19.2907	86	2.50387
322	AATGTCC	16.0565	124	2.50251
323	TAATGAC	18.3936	94	2.49601
324	TAACACA	14.2756	156	2.49559
325	CCAAAGG	13.7711	166	2.48335
326	AGAGGTC	16.677	113	2.48126
327	AACTGGC	15.7857	126	2.48008
328	TGTGCTG	11.7237	228	2.47769
329	TGAGTCA	13.3571	175	2.47314
330	TTATTAC	14.9214	140	2.4711
331	AAGTGCC	17.7424	99	2.47085
332	CAACCAG	17.8505	97	2.46066
333	AATTGAT	17.066	106	2.45924
334	TATGATG	17.0472	106	2.45652
335	TCACTAG	20.3919	74	2.45521
336	AACTGAA	11.4362	235	2.45375
337	GCACTTG	15.3231	130	2.44531
338	ACCTTTA	14.1209	153	2.44469
339	AGGTCAC	13.3824	170	2.44215
340	TACAGCA	13.1102	177	2.44124
341	GACATTG	16.3246	114	2.43955
342	AGGGTGA	15.1641	131	2.42923
343	TGTGCCA	12.5842	190	2.42783
344	AGTTTCC	15.0909	132	2.42671
345	TGACCTG	13.0625	176	2.42548
346	TAGTGAC	20.7754	69	2.4154
347	ACTCTTG	14.7941	136	2.41476
348	GTTTCCC	16.2857	112	2.4123
349	TTTGACC	15.1744	129	2.41225
350	AAATTGC	14.9924	132	2.41087
351	TGTTAGC	17.21	100	2.40878
352	AGTTACC	17.2677	99	2.40473
353	TTTTGGC	14.5647	139	2.4034
354	TGCCCTG	12.6359	184	2.399
355	AGATGAC	15.0891	129	2.39869
356	TGTCATC	14.3865	141	2.39101
357	CAATTAG	20.8284	67	2.38621
358	GTTTCAG	13.1886	167	2.38547
359	TGGCAGA	12.232	194	2.38458
360	AATCAGT	15.5672	119	2.37684
361	TCATCAC	17.6075	93	2.3766
362	GTAAGTG	16.96	100	2.37378
363	ATATTAC	17.1701	97	2.36687
364	AATTGGC	20.5	68	2.36605
365	AATGCCA	12.4243	185	2.36523
366	TTGCACC	21.1094	64	2.36364
367	TTTTGCA	11.8881	201	2.35898
368	CATGATG	15.8363	113	2.35618
369	AAAGGCC	13.305	159	2.34817
370	ACCTCAG	14.0957	141	2.34268
371	ATCTGGC	16.1542	107	2.3388
372	ATGAAAC	12.8432	169	2.33686
373	TTGTTCC	16.4417	103	2.33551
374	TTACCTC	15.431	116	2.32616
375	AAGCTGG	13.2152	158	2.32497
376	TAAGTGG	20.1176	68	2.32192
377	AAGTAAA	10.321	257	2.31582
378	ATAGTTA	14.78	125	2.31284
379	ACAGTTA	13.4338	151	2.31048
380	ATCAATG	14.9344	122	2.30879
381	ACAATTA	14.2669	133	2.30288
382	ATTGATC	15.6743	109	2.29043
383	ATTAACT	13.8841	138	2.28282
384	AACAGTT	11.2692	208	2.27479
385	ATCATTC	17.2191	89	2.27364
386	GTCAGGC	15.8524	105	2.27355
387	TCTAGTG	17.9268	82	2.27209
388	ATCTTGC	16.23	100	2.27161
389	AACCCAG	11.2816	206	2.2663
390	AAGTAAC	14.7583	120	2.26279
391	TAACCAA	13.363	146	2.25994
392	AAGGCCA	10.8094	223	2.25928
393	TGATTGA	13.8235	136	2.25634
394	ACAGCTG	11.2233	206	2.2546
395	TAACCCA	14.4194	124	2.24736
396	TGCCAAC	14.1797	128	2.24537
397	CAACTAG	19.8538	65	2.24035
398	AGTTCAC	14.0891	129	2.23973
399	TATGCTG	16.1633	98	2.23953
400	ACCATTC	17.5361	83	2.23609
401	TATAACC	17.6341	82	2.235
402	AAATATT	8.0202	396	2.23382
403	AACACAG	9.87165	261	2.23216
404	AGCTGTG	10.981	210	2.22723
405	AAACTAT	13.7313	134	2.22475
406	AACTGTG	11.23	200	2.22285
407	ACAATGT	12.2229	166	2.20416
408	ATGATGA	13.6053	133	2.19608
409	ACAGGTC	14.2521	121	2.19425
410	GACTTAC	20.2333	60	2.19361
411	AATAGTC	15.5495	101	2.18722
412	ACTAGCC	21.4057	53	2.18113
413	TGAAACC	12.7905	148	2.17789
414	GTGCAAG	16.6724	87	2.17657
415	ATCACTC	17.0663	83	2.17617
416	ATATTGA	13.0887	141	2.1753
417	ATGACTC	15.0047	107	2.17237
418	TCAGTTC	12.3418	158	2.17131
419	TAGCTAA	16.5341	88	2.17089
420	ATCATAG	17.3125	80	2.16731
421	ATGGCAA	14.9112	107	2.15884
422	AGTCCAA	12.7897	145	2.15555
423	TAAGCAA	11.8118	170	2.15553
424	TCTAATC	16.454	87	2.14806
425	TGTTCCC	13.8934	122	2.14786
426	ATTACTC	18.0833	72	2.14763
427	TAACCAC	14.8271	107	2.14666
428	ACAGTTG	12.5946	148	2.14452
429	GCTAGTG	20.4464	56	2.14154
430	ACACTAG	16.878	82	2.13917
431	TTAGGCA	14.2304	115	2.13591
432	TGTGCTC	12.2484	155	2.13432
433	GATTAAC	19.1508	63	2.12751
434	AGCTGCC	12.2403	154	2.12602
435	ATAATGC	15.3367	98	2.12501
436	TTATTGA	11.1237	186	2.12334
437	TTTACAC	13.532	125	2.11754
438	ACATGAC	14.0431	116	2.11693
439	AATCCAA	12.6399	143	2.11556
440	TTGTGAA	10.9241	191	2.11309
441	ATGGTTA	14.3288	111	2.11294
442	AAAGTTC	11.0892	185	2.11106
443	ATGAGTC	15.7857	91	2.10766
444	TTATCAC	17.38	75	2.10667
445	GGTTCAG	13.9655	116	2.10524
446	ATTGTTA	12.9925	134	2.10505
447	ACTGGGC	13.9224	116	2.09874
448	AGTGAAG	12.4241	145	2.09395
449	AGCCAGC	10.6735	196	2.09146
450	AATTGCC	16.5	82	2.09125
451	TGTAAGC	14.1909	110	2.08316
452	AATGGTT	12.6151	139	2.08168
453	ATGGTTC	17.5278	72	2.08165
454	GGCTGGC	10.2123	212	2.08116
455	TGTGTTG	10.436	203	2.08111
456	AATTACC	15.5	92	2.08085
457	AATATTA	10.2028	212	2.07924
458	GAGTAAC	18.4231	65	2.0789
459	AACCTGC	13.9035	114	2.07775
460	AACTTGT	13.0349	129	2.07213
461	TTGGACC	19.2627	59	2.0709
462	ACTCTTA	14.549	102	2.0566
463	GGGTTGC	21.6522	46	2.0554
464	TGTTGTG	10.38	200	2.0546
465	GGTAATG	15.6477	88	2.05451
466	TTCCTGG	9.58547	234	2.05228
467	AGTTATA	15.4333	90	2.04926
468	AGAGTTC	11.6529	157	2.04361
469	TTACCCA	13.8514	111	2.04253
470	TAACCCC	18.8333	60	2.04182
471	TGCACAG	11.4814	161	2.03902
472	CATTCAG	11.7	155	2.03876
473	ATTTGCC	14.6939	98	2.03594
474	ATGCCAA	11.4136	162	2.03327
475	TCCACTC	14.6531	98	2.03028
476	TCAGGGC	13.1311	122	2.03001
477	AGTTTGT	11.2006	167	2.02589
478	ACCCTGC	14.1923	104	2.02575
479	AAGGGTT	13.2083	120	2.02514
480	TGGTAAC	16.2722	79	2.0243
481	TCACCAG	12.553	132	2.0186
482	AATCAGG	12.892	125	2.01739
483	ATCAAAG	10.7044	181	2.01566
484	ATAAGAC	15.878	82	2.01242
485	TCATGAC	15.1556	90	2.01237
486	TTGGCCC	17.1714	70	2.01081
487	TATAATA	13.6818	110	2.00842
488	TATTTAC	10.6602	181	2.00734
489	GCAAGGC	13.5901	111	2.00401
490	ATCAGGT	14.766	94	2.00374
491	CAGTCAG	10.7727	176	2.00031
492	AAAATCA	8.72761	268	1.99976
493	ACCCTTG	14.0728	103	1.99901
494	TACCTCA	14.0631	103	1.99763
495	TGAACCC	14.9396	91	1.99468
496	ATAACTA	13	120	1.99319
497	AGAGCTC	12.4846	130	1.99233
498	AGTTTGC	13.385	113	1.99146
499	AAGTTAT	11.6892	148	1.99036
500	AACAGGC	12.7602	123	1.98073
501	TGGCAAG	11.4026	154	1.98052
502	ATTAGAT	15.1322	87	1.9755
503	TCCTGGC	10.573	178	1.97435
504	ACTTGGA	11.7222	144	1.96882
505	TAAGGGC	17.4385	65	1.9678
506	ACTATGC	15.8846	78	1.96354
507	GAGCCAG	9.86139	202	1.96168
508	ATGCCAG	10.3525	183	1.96013
509	TGTTATC	14.2113	97	1.95901
510	AGGGTTG	13.7718	103	1.95626
511	TGGCAAC	13.013	115	1.95318
512	ACAACTG	11.4262	149	1.95213
513	TCTGGCC	12.0299	134	1.94907
514	TAGGTCA	13.3981	108	1.94882
515	TTATATC	16.0733	75	1.94828
516	CAAACAG	8.59542	262	1.9473
517	CATTTGG	10.055	191	1.94497
518	ACTCATG	12.675	120	1.94336
519	ATGTTTG	8.90909	242	1.9398
520	AACTGCC	13.6961	102	1.93603
521	TACCAGG	14.907	86	1.93488
522	AGGGTTC	14.9941	85	1.93484
523	TTATGAA	9.84518	197	1.93407
524	GTTTATG	12.3095	126	1.93394
525	GGTAAGG	17.6639	61	1.93094
526	TCATGTG	11.2152	151	1.92891
527	TAGTTGC	17.9407	59	1.92877
528	CAATAAG	14.0625	96	1.92847
529	ACTTCAC	13.598	102	1.92217
530	AGGCAAC	14.3043	92	1.92034
531	AATGTGC	11.7574	136	1.91909
532	AACTGAT	11.1933	150	1.91876
533	TTGCCCA	12.6186	118	1.91853
534	ATCAGAT	13.549	102	1.91524
535	TGTGCAC	11.4789	142	1.91452
536	ATGTGCT	11.16	150	1.91305
537	TATAATC	14.25	92	1.91304
538	TGAACTG	11.5863	139	1.91192
539	ATTGAGA	12.6026	117	1.90795
540	AATCACT	11.9538	130	1.90763
541	ATAATGG	13.4706	102	1.90415
542	ACTAACC	18.8654	52	1.90407
543	TGCAAAC	10.2829	175	1.90392
544	AGGCCAA	11.2143	147	1.90303
545	GCCATGG	12.5684	117	1.90278
546	ACTGAGT	11.0263	152	1.90269
547	ATAATAT	10.2486	175	1.89757
548	TTGTTGC	12.7478	113	1.89666
549	AAGGTGA	11.1667	147	1.89495
550	ACTCAAC	14.8373	83	1.89195
551	TTTGCTG	9.36538	208	1.89048
552	TGGCTCC	11.2902	143	1.88967
553	CAAAGTG	10.4758	165	1.8834
554	AATAGCA	11.7121	132	1.88338
555	GTTTCAC	12.4828	116	1.88172
556	AAGGTCT	12.8091	110	1.88031
557	ATTAGGC	17.6207	58	1.87825
558	AGAGCAA	9.2799	209	1.87773
559	AATTGAG	13.0905	105	1.87744
560	AGAGAGC	9.72105	190	1.87545
561	AGGCCAG	8.54065	246	1.87488
562	GATCTGC	14.8827	81	1.87474
563	ATAATGA	10.2588	170	1.87214
564	ACCTTAC	17.693	57	1.86962
565	GGAACTG	10.7597	154	1.86886
566	ATCACAA	12.4391	115	1.86704
567	AATAGAT	12.5893	112	1.86477
568	ACAGGCC	12.7202	109	1.85875
569	TCTGATC	14.9304	79	1.85738
570	ACAAACC	10.2952	166	1.85654
571	ATTATCT	10.8986	148	1.85575
572	AGGGCAG	9.2549	204	1.85013
573	AACCAAG	9.8743	179	1.84905
574	AAGACCT	13.0146	103	1.84869
575	TAGCTGA	14.488	83	1.8474
576	GTGGAGC	16.097	67	1.84416
577	GCACATG	11.689	127	1.84371
578	TTTGTAC	11.2101	138	1.84317
579	ACAGAGG	9.05924	211	1.84183
580	ACTAGAC	18.56	50	1.83687
581	GCTGGGC	11.25	136	1.83627
582	AACTCTC	11.4015	132	1.83343
583	TGCCAGC	10.2195	164	1.83176
584	TGTTACC	13.5538	93	1.82943
585	AGTATTA	13.2917	96	1.82276
586	AACACTG	8.44118	238	1.82267
587	TAATACC	17.7037	54	1.82086
588	TACTACA	13.5543	92	1.81965
589	GAAACAG	8.37137	241	1.81895
590	AATGACA	9.40052	191	1.81838
591	AGCCAAA	9.23232	198	1.81827
592	TCTAATG	14.4875	80	1.81365
593	TAATCTC	12.0259	116	1.81284
594	TCAATGA	11.4921	127	1.81267
595	TTTGCAC	12.3364	110	1.81092
596	AGATTAC	14.1867	83	1.80899
597	ACAATAG	15.1027	73	1.80606
598	TTGTTAG	12.1875	112	1.80526
599	TACAACA	11.0515	136	1.80387
600	TCAGTTG	10.3077	156	1.80194
601	CAACAGG	10.2707	157	1.80121
602	ATTAGCC	16.0781	64	1.80028
603	ACATTTG	9.25	192	1.79394
604	TTACATG	10.6172	145	1.78942
605	AAGTTGT	11.3651	126	1.78555
606	TTGACTC	12.2156	109	1.78502
607	AAGCTTG	12.4712	104	1.78008
608	AGTTTCA	9.12694	193	1.77468
609	AACATGT	10.1115	157	1.77329
610	GTTGACC	15.4552	67	1.77063
611	GTAATAG	12.9062	96	1.76991
612	ACCTTTC	10.9924	132	1.76765
613	AGTTCTG	8.90796	201	1.76763
614	TGCAGCA	10.9697	132	1.76399
615	AACCAGC	11.8363	113	1.76104
616	ACACTTA	11.5678	118	1.75876
617	TTAGGAC	15.306	67	1.75353
618	TGAAACA	8.27293	229	1.75223
619	AAACAAT	8.92347	196	1.74855
620	ATCAGCT	10.7836	134	1.74715
621	ACTTGGC	10.3151	146	1.74447
622	GCCTTTG	8.99479	192	1.74444
623	AAGCCAG	7.83202	253	1.74361
624	GTCATCC	13.7561	82	1.74348
625	CATCTGG	10.8409	132	1.74328
626	ACCACAG	9.12903	186	1.7426
627	TAGGCAA	10.9077	130	1.74068
628	ACAATGA	9.68182	165	1.74066
629	AGGGTCA	10.6544	136	1.73906
630	GGCTTGG	10.6544	136	1.73906
631	GGCAGAG	7.93673	245	1.73876
632	ATCACAG	8.89175	194	1.73342
633	TGAGGAC	12.1442	104	1.73341
634	GATAAGG	14.4589	73	1.72907
635	TCAGCAC	10.5072	138	1.7276
636	ACTCCAC	13.9744	78	1.72741
637	ACTCTGG	9.46471	170	1.72722
638	AATACCA	11.8704	108	1.7266
639	TACAGTC	12.7234	94	1.72656
640	GCAACTG	11.3974	117	1.7255
641	AGGTTAC	12.3586	99	1.72108
642	AATAACA	8.96524	187	1.71592
643	TTCATCA	9.58589	163	1.71294
644	AACCCTC	12.8187	91	1.71151
645	CAAATTG	10.908	125	1.70693
646	ACTGATG	10.4926	135	1.70634
647	AAATCAT	9.7293	157	1.70627
648	TAAGTGA	10.6846	130	1.70508
649	TTTGTTC	8.35849	212	1.70338
650	GGGTTAG	13.439	82	1.7033
651	TTTGCCA	9.55556	162	1.70227
652	CAGACTG	9.98649	148	1.70043
653	GATAACC	16.463	54	1.69325
654	AGGCCTC	12.6648	91	1.69097
655	TCAGTGG	9.45062	162	1.68358
656	AGTCCAC	11.7692	104	1.67989
657	TACCCAA	11.9356	101	1.67889
658	TACTGAC	13.82	75	1.67515
659	TTTCAGC	10.3358	134	1.67461
660	AATAGGG	15.1774	62	1.67267
661	TGGCTGC	8.54615	195	1.67033
662	AATACCC	16.0636	55	1.6674
663	TATGCCC	16.5192	52	1.66727
664	AATTGTT	10.3271	133	1.66693
665	TTTTGAA	7.31132	265	1.66584
666	ATGTTAC	11.4352	108	1.6633
667	GTGATTG	12.8023	86	1.6617
668	TGACTGG	10.953	117	1.65822
669	TGACTGC	11.3981	108	1.65791
670	ACTGCTG	8.8764	178	1.65753
671	GCCAATG	11.9184	98	1.65137
672	GTTGGCC	13.7877	73	1.6488
673	GTCTGCC	11.3879	107	1.64873
674	AATTCCA	8.99708	171	1.6467
675	TTACACC	15.4483	58	1.64668
676	ATTGATG	12.0368	95	1.64206
677	ATTTGTC	10.7966	118	1.64151
678	ACACTGG	9.31646	158	1.63906
679	TGGCTGG	7.947	217	1.63851
680	TGTACTG	11.5882	102	1.63807
681	AAGTCAA	8.61957	184	1.63648
682	ATCTGGT	12.5	87	1.63187
683	ACTTTTG	9.17702	161	1.62978
684	TGATTTC	8.65556	180	1.62535
685	GGTTGGG	12.2978	89	1.62381
686	AGCTCTG	7.32072	251	1.62333
687	TGGACTC	10.5331	121	1.62167
688	AGGTTAA	10.5667	120	1.62011
689	ACCTCTG	8.15672	201	1.61856
690	TTTCCCA	7.09023	266	1.61851
691	ACAATGC	11.6111	99	1.61699
692	GTGGTTG	11.5909	99	1.61417
693	CAATCTG	11.2981	104	1.61264
694	AACTCAT	9.4527	148	1.60954
695	AATTTGC	10.9054	111	1.60812
696	GGGTTGG	11.1762	105	1.60289
697	CTTTTGG	9.56993	143	1.60174
698	ATGGGCC	15.2857	56	1.60101
699	AACTTGG	9.09494	158	1.60009
700	TTACCAG	12.1067	89	1.59859
701	AGGTGAG	9.93939	132	1.59831
702	ACTTTCA	8.79167	168	1.59493
703	ATGCTGC	11.8696	92	1.59347
704	AGCTGGC	9.41096	146	1.59157
705	AGTCAGC	10.9766	107	1.58919
706	TGACTAG	14.5328	61	1.58865
707	TGAAGCA	8.11026	195	1.58514
708	TTTGGCC	10.8796	108	1.58249
709	GGCATTG	11.4184	98	1.58209
710	TATAACA	10.5261	115	1.57991
711	GACTGTG	10.0118	127	1.57917
712	TTAATCA	9.56475	139	1.57832
713	AATCATC	12.2294	85	1.57809
714	AGCTGGT	10.5973	113	1.57671
715	AGACTGC	11.4896	96	1.57563
716	GCCCATG	12	88	1.57557
717	AACCATG	10.1721	122	1.57256
718	TACAAAC	10.126	123	1.57183
719	AAGTTAA	8.93038	158	1.57114
720	CTGGCAG	7.70755	212	1.57072
721	TAAGCCA	9.2551	147	1.57056
722	TCAGGTG	11.8933	89	1.5704
723	AACCACC	11.6957	92	1.57012
724	TCAAAGG	7.73445	209	1.56501
725	CTACCAG	14.0873	63	1.565
726	GATAATG	12.0465	86	1.5636
727	ATCAGTA	12.259	83	1.56319
728	TCAATAG	10.8396	106	1.56201
729	TCCATGC	10.2712	118	1.56163
730	GAACTGC	12.0059	85	1.54924
731	TGTCTAG	12.6039	77	1.54798
732	TGCTGAC	9.77344	128	1.54763
733	ACTTCCA	9.69231	130	1.54673
734	TCAGGTC	11.907	86	1.54549
735	ATAAGCT	11.1531	98	1.54533
736	ACCAGGG	11.03	100	1.5438
737	TCTGCTG	7.41403	221	1.54264
738	CTGCTGG	7.37892	223	1.54227
739	ACTGTGG	7.85714	196	1.5396
740	TAATGTC	11	100	1.5396
741	AGATTAG	12	84	1.53935
742	ATGAGTG	10.8824	102	1.53829
743	ACAGGGC	9.26429	140	1.53423
744	TCATCTG	7.9709	189	1.53375
745	AAACAGT	7.57656	209	1.53306
746	ATTTGAG	9.48496	133	1.53101
747	TAGTTAC	10.93	100	1.5298
748	AAATGTT	6.09502	321	1.52842
749	ATTGTGA	9.68898	127	1.52825
750	TGCCAGA	7.85751	193	1.52784
751	AGTTTAA	8.5122	164	1.52573
752	TAATAGC	10.904	99	1.51852
753	GAGTAGC	14.2414	58	1.51803
754	AGTCATC	10.625	104	1.51656
755	ATCAGTG	9.97458	118	1.51653
756	AGCCTGT	8.90541	148	1.51635
757	TCATTTG	7.11207	232	1.5162
758	ATTTAAC	9.684	125	1.51539
759	GAGCTTG	10.5	106	1.51307
760	AAACCTG	8.63462	156	1.50946
761	TGACACA	7.58416	202	1.50868
762	GTATTTG	8.97917	144	1.50811
763	AACTGAC	10	116	1.50746
764	AGTCCTA	12.5135	74	1.50664
765	CAAAGGG	8.23099	171	1.50649
766	ATAAGTC	13.0294	68	1.50382
767	GGCCTGG	9.07143	140	1.50229
768	TTGCTGA	8.37805	164	1.50169
769	ACACGTG	13	68	1.50042
770	TAACTTC	9.14964	137	1.49892
771	TGTCCTG	7.48529	204	1.49637
772	ATCCAGT	10.3224	107	1.49448
773	ACAAATA	7.06579	228	1.49329
774	TAAGCAC	10.7755	98	1.49302
775	TGTGGAC	8.94366	142	1.49168
776	TAACCTC	11.9125	80	1.49129
777	AGCCAAG	7.16063	221	1.48992
778	AGAGGCC	9.26515	132	1.48989
779	CACAGGG	7.92458	179	1.48395
780	TGGATGA	9.69328	119	1.47999
781	TTGCAAC	10.5198	101	1.47973
782	AGTGATA	12.2838	74	1.47898
783	ATCAATC	10.8723	94	1.47537
784	AATGAGT	8.63423	149	1.47514
785	ATCCAGC	10.1822	107	1.47418
786	GAGAGCC	10.6753	97	1.47157
787	ATGCAGC	10.7292	96	1.47135
788	GCTAGGC	12.2808	73	1.4686
789	GACTGGG	10.5202	99	1.46507
790	AACCCCA	9.3871	124	1.46304
791	ACTTGTA	10.6667	96	1.46278
792	TCAACAC	9.69828	116	1.46197
793	TCTGATG	8.37742	155	1.45979
794	AACAGTC	9.5678	118	1.45468
795	ATTGTGC	11.6899	79	1.45425
796	ACATTGA	8.87226	137	1.45348
797	TAAACAG	7.45361	194	1.45306
798	ATAAGCA	8.10366	164	1.45251
799	GCCATTG	9.73894	113	1.44899
800	GACCTGC	11.4877	81	1.44707
801	AACTTCT	8.2871	155	1.44405
802	CAACAAG	9.32787	122	1.44204
803	AGGCTAG	9.58696	115	1.43895
804	AAACTTG	7.96988	166	1.43721
805	AATTGGA	12.0833	72	1.43505
806	AGGATTG	9.36555	119	1.42995
807	AGCTAGC	10.9483	87	1.42929
808	AAGTCTG	7.96951	164	1.42846
809	AATCCAG	8.18387	155	1.42607
810	ATCTAGT	11.6842	76	1.42568
811	AACTAAT	9.98077	104	1.42461
812	AATCAGC	9.5531	113	1.42134
813	CAGCCAG	6.22556	266	1.42113
814	TCACTAC	12.8871	62	1.42026
815	AGTGGTA	11.2407	81	1.41597
816	AAGAGTC	9.53571	112	1.41246
817	AATGGGC	11.5	77	1.4124
818	TCACTTG	8.2651	149	1.41207
819	AAAGGGC	8.74812	133	1.41207
820	ATCATGA	9.79245	106	1.41111
821	AACCTGG	8.25839	149	1.41092
822	ATGCTGA	8.94094	127	1.41026
823	AATCATG	9.42982	114	1.4092
824	TCCTAGG	10.383	94	1.40897
825	GTCAGGG	9.68519	108	1.40875
826	ACAGCTC	7.9717	159	1.40691
827	ACATTAC	9.79524	105	1.40483
828	AAACAGA	5.20889	371	1.40426
829	ATTTACC	11.6486	74	1.40251
830	ACAGTCC	9.54587	109	1.3949
831	TGATGAC	9.33333	114	1.39478
832	AAGGGTC	12.4531	64	1.39439
833	TGTTTCC	6.76267	217	1.39432
834	AGGGCTC	9.16949	118	1.39412
835	AGGTTTG	7.70359	167	1.39337
836	TCACAAC	9.08333	120	1.39268
837	TTGATTG	8.09333	150	1.38736
838	AACCCAA	8.39209	139	1.38482
839	AACAGAC	8.18493	146	1.38423
840	ACCAGAC	11.1795	78	1.38193
841	AATTATC	9.5	108	1.38182
842	ATGTCAG	7.93506	154	1.37824
843	CAAACTG	7.63855	166	1.37747
844	ATTATGA	8.40511	137	1.37695
845	ACAGTGC	8.62308	130	1.3761
846	AGTTAGG	9.92857	98	1.37567
847	GGAGAGC	9.28571	112	1.37543
848	CTATTGG	10.9625	80	1.37237
849	GTCTGGC	9.73762	101	1.36971
850	TTTGGAA	6.23577	246	1.3689
851	AATAACC	9.97917	96	1.3685
852	TTACAAC	9.31818	110	1.36786
853	TCAATTG	10.375	88	1.36221
854	ACTTGAC	9.88144	97	1.36214
855	AAGCTGC	9.81633	98	1.36012
856	TTGGTCA	8.83058	121	1.35956
857	CAAGTTG	8.90336	119	1.35939
858	CATTGTG	7.83987	153	1.35728
859	AACAAGA	6.90102	197	1.35569
860	GTCACTG	7.77097	155	1.35412
861	TGTTGGC	8	146	1.35295
862	ACCTTGC	9.91053	95	1.35199
863	AGTTAAA	7.34393	173	1.35197
864	TGCTCTC	7	190	1.35049
865	AAGCACA	6.36087	230	1.35019
866	ACCAGGA	7.86	150	1.34736
867	AGACTGT	8.04545	143	1.34659
868	GAAACTG	7.59375	160	1.34441
869	ATTGAGC	10.2386	88	1.34431
870	AAAGGTG	7.7129	155	1.344
871	ACTATTC	11.4571	70	1.34165
872	CAATGTG	7.59434	159	1.34031
873	TGGGAAC	8.17883	137	1.33988
874	TTACAAG	9.12727	110	1.33984
875	TCAGAGG	6.57583	211	1.33693
876	GAATGAC	9.85106	94	1.33679
877	ATTTGTA	7.12011	179	1.3333
878	TGCTGGC	7.24419	172	1.32975
879	AAGCCAA	6.54762	210	1.32803
880	TCACTGG	7.60323	155	1.32489
881	AATGGCC	9.5	99	1.32299
882	AACAACT	7.92958	142	1.32254
883	TTAGCAA	7.84483	145	1.32216
884	TTTTACA	6.70707	198	1.32093
885	AGTACAA	8.14925	134	1.32034
886	AGTGCAG	8.64286	119	1.31961
887	TACTGGG	10.4024	82	1.31843
888	AACACAT	6.97253	182	1.31656
889	TATCTCA	9.91111	90	1.31601
890	TTCAGTC	8.05882	136	1.3154
891	AGGTGGA	8.43548	124	1.31473
892	ATTAGCT	9.73656	93	1.3142
893	ATCAGAG	7.6745	149	1.31117
894	AACTGGA	7.5719	153	1.31089
895	ATCACAC	9.1381	105	1.31059
896	ACAGAGT	6.18559	229	1.31013
897	ACATAAA	5.89286	252	1.30931
898	AGGGAAC	9.37879	99	1.30611
899	TACTCTG	8.50833	120	1.30452
900	AGGTTGT	8.45868	121	1.3023
901	ACATTAG	8.44215	121	1.29975
902	TGGCACC	10.1867	83	1.29894
903	ACCAAGC	9.60753	93	1.29679
904	AATAGGC	11.95	60	1.29556
905	AAAGTCT	6.88889	180	1.2936
906	GATCAGC	10.9648	71	1.29314
907	TGATCTC	8.87963	108	1.29158
908	GTCAGCC	9.35567	97	1.28966
909	GTTGAAC	12.2018	57	1.28936
910	ACAGAGC	6.2814	215	1.28911
911	TTATCTG	7.52	150	1.28908
912	AGTCCCT	9.07282	103	1.28877
913	AGCCTGC	7.81884	138	1.28557
914	TGGAGGC	8.55217	115	1.28363
915	GAGGGAC	10.8056	72	1.2833
916	GCCAAAG	7.16871	163	1.281
917	ATAAACA	5.68992	258	1.27918
918	GTTTGGC	9.16667	99	1.27657
919	TGAGTGA	7.46644	149	1.27562
920	AGTTAAC	10.1625	80	1.27222
921	ACTGCAC	9.17347	98	1.27105
922	GCCAAGG	6.94444	171	1.27102
923	GACTTGG	8.12903	124	1.26697
924	TGTTGGA	7.93846	130	1.26684
925	ATAATCC	9.63636	88	1.26523
926	TAAACTC	7.98438	128	1.26433
927	TTATGGC	10.7857	70	1.26303
928	AACCTCT	7.43878	147	1.26234
929	ATGACCA	8.67593	108	1.26195
930	ATGACTG	7.75926	135	1.26183
931	CTCTTGG	7.19872	156	1.25844
932	ACAATTG	8.90196	102	1.25835
933	ATTTACT	6.29412	204	1.25825
934	TGGGGCA	8.79808	104	1.2558
935	CAAATGG	7.41781	146	1.25449
936	AGTATTG	8.78846	104	1.25443
937	AGCTTAC	11.2031	64	1.25442
938	TTCAGCA	7.25	152	1.25105
939	GATGGGC	11.1719	64	1.25093
940	AGTTCAG	6.84706	170	1.24952
941	GCCTGTG	6.6326	181	1.24893
942	ATTGACC	9.61628	86	1.24816
943	TCTGGGA	6.75287	174	1.24675
944	TTACTGA	7.69403	134	1.24658
945	ATGCTCT	7.36301	146	1.24522
946	TTATTTG	5.79614	233	1.23832
947	TCAGAAC	7.28912	147	1.23694
948	TATGCCA	8.23913	115	1.23665
949	TCAAGGG	9.10638	94	1.23573
950	TCACATG	7.1039	154	1.23388
951	GCCCTAG	11.0156	64	1.23343
952	GAATAAC	9.85	80	1.2331
953	CTGCAGG	7.36014	143	1.23188
954	TGTAAGG	8.4537	108	1.22963
955	AGGTAAG	8.60577	104	1.22835
956	GTAAGCC	10.558	69	1.2275
957	TTATCAA	8.21053	114	1.22698
958	ATTCCAA	7.37943	141	1.22644
959	AGAGTTG	7.10526	152	1.22608
960	ACAGTAC	9.03191	94	1.22563
961	TTGACAA	7.59023	133	1.22517
962	AACCTTA	8.5381	105	1.22453
963	TGTCCAC	8.87113	97	1.22287
964	AAACAGC	5.80973	226	1.22244
965	GGGGTTG	10.2639	72	1.21897
966	ATTGGCA	8.7	100	1.21768
967	AGTGACT	6.70238	168	1.2159
968	ATTTGGG	6.95806	155	1.21247
969	GCTAATG	9.17416	89	1.21137
970	GTCAGAG	6.44382	178	1.20329
971	AGCATGA	7.26429	140	1.20302
972	AAGATTG	8.9086	93	1.20245
973	GTTATCC	11.2759	58	1.20193
974	AAACATT	4.92434	304	1.20171
975	ATCCATG	8.5396	101	1.2012
976	CACAGTG	5.33721	258	1.19988
977	TCACCTG	7.54651	129	1.19966
978	TCTAACC	9.17816	87	1.1982
979	TGTTAGA	8.72105	95	1.18972
980	AGCTTGT	7.57143	126	1.18954
981	TAATGCA	8.40196	102	1.18767
982	ACCAAAG	6.53571	168	1.18567
983	ATCATCA	8.46	100	1.18409
984	AGAGTGC	9.89726	73	1.18356
985	ACTTTTC	6.29444	180	1.18198
986	GCATTAG	10.0857	70	1.18106
987	TATTAGG	11.463	54	1.17899
988	AAATTAT	5.60177	226	1.17868
989	CTCATGG	7.58943	123	1.17809
990	TAGGTGA	8.76087	92	1.17613
991	GAAGTTC	8.43939	99	1.17529
992	AGTGGAG	7.96847	111	1.17504
993	AAGTCCT	7.06028	141	1.1734
994	TGTGCAG	6.79605	152	1.17272
995	TCAGTGA	6.29661	177	1.17249
996	GTCCAAG	8.72826	92	1.17176
997	TAAAATC	7.07143	140	1.17108
998	TCATTGG	8.56316	95	1.16818
999	AGTATGC	11.3519	54	1.16756
1000	GATGTGC	10.6803	61	1.16752
1001	ACTGAAG	6.03403	191	1.16718
1002	ACCTGTG	6.67308	156	1.16655
1003	ACTAGTA	12.2826	46	1.16596
1004	GTCATGC	10.1716	67	1.16532
1005	GAACTGG	7.69658	117	1.16522
1006	GCTTCAG	6.60063	159	1.16493
1007	AGGCAGT	6.88356	146	1.16414
1008	ATCCTGG	7.65254	118	1.16349
1009	AATTAAC	8.43814	97	1.16318
1010	AGAGTCC	7.1791	134	1.16316
1011	CATAAAG	7.37402	127	1.16311
1012	TGACTTC	6.3538	171	1.16291
1013	GAATTTG	7.09854	137	1.16291
1014	TTGGTTG	6.93357	143	1.16049
1015	AATCTTC	7.75439	114	1.15882
1016	ATGCTGG	7.06204	137	1.15693
1017	TTGATCC	8.3866	97	1.15608
1018	AACTTTC	6.58917	157	1.15557
1019	TTATCCA	7.18182	132	1.15488
1020	GTACAAG	9.65068	73	1.15408
1021	TTGCTCA	6.28488	172	1.15366
1022	AGGTTAG	8.93529	85	1.15301
1023	AACAGAT	6.21429	175	1.1506
1024	CATGCAG	7.31746	126	1.14964
1025	ACACACG	8.70225	89	1.14906
1026	ACAACTC	8.12745	102	1.14887
1027	AACCTAC	10.7759	58	1.14863
1028	CATGTGG	7.34	125	1.14859
1029	AATGGCT	6.20286	175	1.14849
1030	AGATAAG	6.62418	153	1.14682
1031	TAGCCAG	6.99635	137	1.14617
1032	AACAGGG	6.70805	149	1.14605
1033	GAGTATG	10.2344	64	1.14595
1034	TACAAGA	8.39474	95	1.14521
1035	GGTGATG	8.18	100	1.1449
1036	TTGGCCA	6.7449	147	1.14459
1037	AAGTTTC	6.58442	154	1.14365
1038	ATAAGAA	6.38957	163	1.14178
1039	ATCTTAC	8.89286	84	1.14077
1040	ACAGCCC	6.91007	139	1.14026
1041	ATGGTGT	7.40083	121	1.13943
1042	AGTCTGT	6.18786	173	1.13915
1043	ACGTGTG	10.875	56	1.13904
1044	TATTAAC	7.65044	113	1.13826
1045	ACTGATC	9.62676	71	1.13534
1046	GTTCCTG	6.37037	162	1.13485
1047	TTGTAAG	7.244	125	1.13357
1048	GCGCGCG	9.74638	69	1.13314
1049	TTGACAC	8.21134	97	1.13192
1050	TGGATTG	8.7093	86	1.13044
1051	TGGGATG	7.5614	114	1.12998
1052	TCATTGC	7.66216	111	1.12987
1053	GTTCAGC	8.22917	96	1.12851
1054	TACTTAA	6.67123	146	1.12823
1055	TAATATG	7.98039	102	1.12808
1056	AACAAAC	4.06489	393	1.12787
1057	ATGACAC	7.27869	122	1.12525
1058	AGGGAGC	7.47391	115	1.12179
1059	GCAAGAG	6.91791	134	1.12084
1060	AACCAGG	6.73404	141	1.11918
1061	GGACACC	8.925	80	1.1173
1062	AGATTGG	9.03846	78	1.11727
1063	GATTGAG	8.75301	83	1.11612
1064	TTTGTCA	5.63	200	1.11439
1065	TAAGAAC	7.59091	110	1.11431
1066	GCTTGGC	7.79808	104	1.11306
1067	TCCATTG	7.64815	108	1.11246
1068	AGCCCTA	9.42958	71	1.11208
1069	AATGCCC	8.66667	84	1.11175
1070	ACTGGCA	6.61806	144	1.11155
1071	GGATTAG	11.3367	49	1.11071
1072	ATCACCT	8.27174	92	1.11047
1073	GCATGTG	6.51351	148	1.10908
1074	TAATTAA	6.20552	163	1.10889
1075	GTTGCCC	11.0882	51	1.10831
1076	AGTCATG	7.66038	106	1.10387
1077	TAGTTCA	7.48198	111	1.1033
1078	TGACTGA	6.14634	164	1.10168
1079	TGCCCTC	6.71898	137	1.10073
1080	GACTGCC	9.33099	71	1.10045
1081	GGTGAAG	7.48182	110	1.09829
1082	ATAGTTC	8.98684	76	1.09655
1083	GCCACAG	6.05689	167	1.09553
1084	TCATGGG	7.96875	96	1.0928
1085	ATAGGAT	9.39855	69	1.0927
1086	AAGTGTA	8.0914	93	1.09215
1087	TGACATG	7.11667	120	1.09115
1088	CCACAGG	6.06707	164	1.08747
1089	TTGACCC	7.96316	95	1.08633
1090	TCTGAAC	6.45833	144	1.08472
1091	TATTACC	10	60	1.08415
1092	AGTTATC	8.34884	86	1.08365
1093	AATGTCA	5.57254	193	1.08355
1094	TGCAGTC	7.62621	103	1.08329
1095	TACTCAG	7.54762	105	1.08248
1096	TAACAAC	7.29464	112	1.08051
1097	CATTGAG	8.27011	87	1.07966
1098	AATACTC	8.67722	79	1.07947
1099	GAGGACC	10.6923	52	1.07917
1100	ATGGGCA	7.55769	104	1.07875
1101	GGCAGGC	6.11006	159	1.07835
1102	TGGCCTG	5.8526	173	1.07743
1103	GACCTGG	7.00833	120	1.07454
1104	AAAAGTT	5.04545	231	1.0733
1105	GGCCCTG	6.38889	144	1.07306
1106	ACTGGCC	6.69084	131	1.07184
1107	TGGCTAC	7.79167	96	1.06852
1108	AATCACA	5.95732	164	1.0678
1109	AGAATGA	6.03125	160	1.06778
1110	TGCCCAG	5.46392	194	1.06517
1111	TAAGTCA	6.39362	141	1.0626
1112	GTGTAAG	8.18605	86	1.06252
1113	ATCATGC	8.94444	72	1.06227
1114	GATGACC	8.51266	79	1.059
1115	TCCAGAG	5.40769	195	1.05693
1116	TGCCATC	7.66495	97	1.0566
1117	ATTTGCA	5.9625	160	1.05561
1118	GGTTAGG	9.01429	70	1.05559
1119	TTCAAAG	4.83745	243	1.05544
1120	GACAGTC	8.12791	86	1.05498
1121	GCGTGTG	9	70	1.05392
1122	AACTCCC	7.76596	94	1.05384
1123	TCTCACC	7.31132	106	1.05357
1124	ACACTTG	5.63559	177	1.0494
1125	ACAGTGT	5.06621	219	1.04935
1126	AATCCAC	8.0814	86	1.04894
1127	TACTGTG	5.83333	165	1.04876
1128	AGTTGGC	7.2037	108	1.04781
1129	TACTTTG	5.56077	181	1.0471
1130	AGTCCAG	6.08278	151	1.04618
1131	ATGACCC	7.82967	91	1.04539
1132	TTCAGTG	5.31218	197	1.04357
1133	GGCATAG	7.77174	92	1.04334
1134	ATGCCCT	6.5	130	1.03729
1135	ACCAGTG	7.5625	96	1.03709
1136	TAAACTG	6.08784	148	1.0366
1137	CACTTAG	8.02941	85	1.03612
1138	CACACAG	3.90669	359	1.03603
1139	AGGATGA	6.18531	143	1.03525
1140	TAAGGCC	8.47368	76	1.03394
1141	AATTGAC	8.82857	70	1.03384
1142	TAATCTA	8.44737	76	1.03073
1143	CCAGTGG	6.3797	133	1.02977
1144	GGGACTG	7.24757	103	1.0295
1145	TGCTTAC	7.24757	103	1.0295
1146	AGTCTGG	6.81897	116	1.02793
1147	AATGACC	7.03211	109	1.02758
1148	TAGAGGC	8.35714	77	1.0264
1149	AAGTTGC	6.83333	114	1.02118
1150	TGTGCCC	6.15714	140	1.01967
1151	ACTCTGC	6.17626	139	1.01917
1152	TTAGCCA	6.28947	133	1.01521
1153	TAATAAG	6.58264	121	1.01346
1154	TGGCTTG	5.53509	171	1.01307
1155	AATAGTG	7.75287	87	1.01213
1156	CAGGCTG	4.47318	261	1.01147
1157	ACCAGCA	5.98276	145	1.00833
1158	ATTGAGT	7.45699	93	1.00652
1159	TGACTTG	5.79221	154	1.00605
1160	AGAACCA	5.96897	145	1.006
1161	TAATCAC	7.52198	91	1.00431
1162	TCAGTAC	9.1129	62	1.00431
1163	ACCCTGG	6.41935	124	1.0005
1164	ACTCTAC	8.36301	73	1.00009
1165	ACACATC	6.19173	133	0.999432
1166	AACTTTA	5.55455	165	0.998633
1167	CACCTAG	8.28378	74	0.997379
1168	GGCTAGC	8.83846	65	0.997353
1169	AGACCTG	6.06522	138	0.997244
1170	TTGCAGC	7.42391	92	0.996649
1171	TGGGTTG	6.9381	105	0.995062
1172	GGGTGAG	6.97115	104	0.995031
1173	ACAGTGG	5.32486	177	0.99154
1174	AGGATCA	6.63158	114	0.991025
1175	TGATAAG	8.05844	77	0.989719
1176	AGTTAGC	7.71429	84	0.98958
1177	TTGAACC	7.52273	88	0.987716
1178	GGCCAGG	5.76	150	0.987378
1179	GTTAATG	7.15979	97	0.986965
1180	GTGCTTG	5.93262	141	0.985988
1181	GCCTGGG	5.53086	162	0.985294
1182	TGAATGA	5.72517	151	0.984673
1183	TACTTAG	7.45506	89	0.984377
1184	TGAGGTC	6.54348	115	0.982139
1185	GACTTGC	8.38571	70	0.981984
1186	AGGTTGG	6.14615	130	0.980823
1187	TTTAAAC	5.20166	181	0.979482
1188	ATACTGA	6.66364	110	0.97819
1189	GGGCCAG	6.54386	114	0.977917
1190	TTGTACA	6.17188	128	0.977322
1191	CAAATAG	6.244	125	0.977087
1192	AAATAGC	6.5087	115	0.976918
1193	AGTGAAC	6.77358	106	0.976083
1194	ACTGACC	6.5531	113	0.974992
1195	TTGTTGG	5.92754	138	0.974606
1196	TTGCCAG	5.29191	173	0.974206
1197	ATCATGG	7.36517	89	0.972508
1198	TGGAACC	6.71495	107	0.972188
1199	TATGCTC	8.89344	61	0.972188
1200	ATGAAAG	4.85122	205	0.972172
1201	TTTGAGC	6.59009	111	0.971781
1202	AACTAGT	9.10345	58	0.970365
1203	AGCAATG	5.22571	175	0.967565
1204	TGGACCA	7.57229	83	0.965565
1205	AGGGCAC	6.34746	118	0.965064
1206	ATGCTAG	7.47647	85	0.964765
1207	GGAATGC	7.38506	87	0.964115
1208	TGCCTGG	4.84158	202	0.963116
1209	AGCTAAG	6.94898	98	0.96283
1210	GCTATTG	7.94	75	0.962424
1211	TGGTTAG	7.6358	81	0.961862
1212	GGCACTG	5.64865	148	0.961813
1213	ATTATTG	5.82374	139	0.961003
1214	TAGCATC	8.70968	62	0.959872
1215	GCTTGTG	6.18293	123	0.959759
1216	ATGTGGA	6.124	125	0.958309
1217	TTGGTTC	6.6619	105	0.955451
1218	CCATGGG	6.91237	97	0.952858
1219	ATTCCTG	5.54667	150	0.950809
1220	TAGCTAG	7.5875	80	0.949859
1221	TTTGTCC	5.92748	131	0.949557
1222	GTGACTG	5.97656	128	0.946394
1223	ACCATTG	6.76	100	0.946155
1224	GTCCCTG	5.56803	147	0.944877
1225	GGTTGGC	7.45122	82	0.944386
1226	AGGGCAA	5.58966	145	0.942073
1227	TTTACCC	6.93617	94	0.941237
1228	GAGTGAC	6.7	100	0.937757
1229	GTCCTGC	7.61688	77	0.935488
1230	AAGGGTG	6.25439	114	0.934658
1231	ACCTGGC	6.19828	116	0.934362
1232	AAACCTT	5.08721	172	0.933812
1233	ACTCTGA	5.05747	174	0.933735
1234	AACTGGT	7.31928	83	0.933303
1235	GGGCCTG	6.26106	113	0.931542
1236	AAACAGG	4.64634	205	0.931115
1237	TGACCCC	6.53883	103	0.928826
1238	GACTGAG	6.07983	119	0.928283
1239	AGCTCAG	4.76943	193	0.927386
1240	GTGTGAC	6.34404	109	0.927031
1241	ACTACTC	9.08491	53	0.925707
1242	AAAAGTC	4.98295	176	0.925249
1243	CTCCTGG	4.86413	184	0.923484
1244	TTAACCC	8.65517	58	0.922582
1245	TAACTCC	6.62121	99	0.922084
1246	TAACTAG	7.60667	75	0.92202
1247	AGGTGCC	7.87143	70	0.92176
1248	AAGCCTG	4.81183	186	0.918506
1249	TAGCAAA	5.37248	149	0.917875
1250	ATTGGGT	7.62162	74	0.917653
1251	TCCCAGG	4.42694	219	0.916941
1252	TTGACCA	6.25229	109	0.913625
1253	GGGAGCC	7.24074	81	0.912097
1254	GCCAGAG	4.58955	201	0.910718
1255	AATTGTG	5.6194	134	0.910454
1256	GACCTTG	5.12112	161	0.90948
1257	AACCTTG	5.65152	132	0.908798
1258	ATTCTTG	5.87705	122	0.908562
1259	ATAAAGG	5.86885	122	0.907295
1260	GACAAAG	4.89429	175	0.906199
1261	ACACAGG	4.15289	242	0.904219
1262	GAAAGTG	5.41549	142	0.903228
1263	GCAATAG	6.58333	96	0.902811
1264	AGTTGTA	6.45	100	0.902766
1265	ACTGGAC	6.99412	85	0.902522
1266	GGCCTTG	5.72047	127	0.902296
1267	CAAGAGG	5.764	125	0.901975
1268	GGCAGCC	5.48551	138	0.901928
1269	AACCAGT	5.80328	122	0.897158
1270	TTGGAAC	5.94828	116	0.896676
1271	TAGGCCA	6.86782	87	0.89659
1272	ATCTAAC	7.4863	73	0.89525
1273	TGTGAAC	5.4635	137	0.895049
1274	GTTGCAG	6.97619	84	0.894898
1275	AATGTGT	4.22052	229	0.893922
1276	TAATTGA	6.84483	87	0.893588
1277	AATACTT	4.97561	164	0.891833
1278	AGTTGGA	5.83613	119	0.891075
1279	AACTTCA	5.08974	156	0.889762
1280	TCAGGGA	5.04088	159	0.889652
1281	ACTGAAA	4.10669	239	0.888601
1282	GCACAGG	5.16225	151	0.887857
1283	TGGCATG	5.51515	132	0.88687
1284	GGCTTGC	5.775	120	0.885438
1285	TTCACCC	6.44792	96	0.884241
1286	TGATGTC	5.94248	113	0.884142
1287	AATGTTC	5.13576	151	0.883301
1288	GGCACAG	4.46	200	0.882806
1289	AATGACT	4.83529	170	0.882394
1290	TGGTGTC	6.17308	104	0.881117
1291	TATTGAA	5.44737	133	0.879282
1292	TAGCCTG	6.08491	106	0.876844
1293	AAGGCCT	5.31295	139	0.876715
1294	TAGCTCC	8.06667	60	0.874551
1295	AGTGGAC	8.18966	58	0.872961
1296	TAATGCC	7.34722	72	0.872579
1297	CTTCCAG	4.34878	205	0.871485
1298	GTCATAG	7.22973	74	0.870469
1299	GGAACAG	4.9586	157	0.869609
1300	AAAGTGA	4.65169	178	0.868632
1301	AAGCTTA	6.64943	87	0.868079
1302	AATAAGT	5.29562	137	0.867546
1303	ATAGGTC	8.5	53	0.866108
1304	AAATAGT	5.20922	141	0.86576
1305	TCTCTTG	4.47382	191	0.865388
1306	TTTCATC	4.64205	176	0.861948
1307	GGCCTAG	8.53846	52	0.861781
1308	AGTACAG	5.79204	113	0.861759
1309	ATTGCCT	5.73478	115	0.860758
1310	TCATCCC	6.34043	94	0.860395
1311	GGGTTTG	5.69828	116	0.85899
1312	AACAGGA	4.48919	185	0.854612
1313	GATGTTG	6.22917	96	0.854242
1314	ATCACTA	7	76	0.854123
1315	CAGTGGG	5.15714	140	0.85406
1316	ATTGAAC	5.98077	104	0.853668
1317	TCCAGTG	5.18841	138	0.853078
1318	TATCACC	7.4697	66	0.849357
1319	TGCTGGA	4.57386	176	0.849288
1320	TGTTCAG	4.59195	174	0.847789
1321	GTTACAG	5.36614	127	0.846407
1322	TAACATC	6.07576	99	0.846123
1323	TCAACTG	5.73423	111	0.845575
1324	AGGACTA	6.36667	90	0.845374
1325	GACCTAC	8.70833	48	0.844444
1326	TGCAAAG	4.78302	159	0.844143
1327	GAACTTG	5.20149	134	0.842744
1328	TGCTGAG	4.245	200	0.840249
1329	TGCCATG	4.9589	146	0.838644
1330	GGTAACC	8.64583	48	0.838384
1331	GGGCAGG	4.60651	169	0.838167
1332	ATGAACC	6.41954	87	0.838067
1333	ATAAGCC	6.3427	89	0.837499
1334	TAATGGC	6.81169	77	0.836596
1335	AATACTG	5.19697	132	0.835704
1336	ACTGGTA	7.75424	59	0.833644
1337	ACTGAGG	5.22308	130	0.833515
1338	GAAAGTC	5.75234	107	0.832821
1339	TGTGTGC	3.36859	312	0.8328
1340	AAGTTAG	5.38525	122	0.832532
1341	ATAAACT	4.58333	168	0.831479
1342	TATTGGG	7.1	70	0.831424
1343	TTGATCA	5.33065	124	0.830818
1344	ATGGAAC	6.53659	82	0.828463
1345	GAAATAG	4.91667	144	0.825786
1346	ACAGCAC	4.65	160	0.823244
1347	TCTAGTC	6.93056	72	0.823095
1348	CATTGGG	6.9507	71	0.819735
1349	TACTTAC	6.58861	79	0.819639
1350	AACTCCA	4.95324	139	0.817357
1351	TACAAGG	5.89796	98	0.817204
1352	TTGTAAC	5.38889	117	0.815845
1353	TCAGCTG	4.47059	170	0.815839
1354	GTGGCTG	4.36517	178	0.815129
1355	AGCCAGG	3.6323	257	0.81501
1356	GATTGGC	7.11194	67	0.814781
1357	ATGTGAT	5.42174	115	0.813772
1358	CTTAGGG	6.57692	78	0.812991
1359	TTTGTGC	4.91727	139	0.811422
1360	GGTCAAG	6.21264	87	0.811057
1361	TAGTTTG	5.3547	117	0.810669
1362	CAGATGG	5.07692	130	0.810191
1363	AAGGGCA	4.21809	188	0.809487
1364	AGAATCA	4.85211	142	0.809264
1365	TGCTGTC	4.93796	137	0.808952
1366	GGTTAGC	8.52174	46	0.808952
1367	AATTTGG	4.8617	141	0.808004
1368	TTTAGCA	5.03846	130	0.804054
1369	GTGCAGC	6.15517	87	0.803554
1370	TACTTGC	6.80986	71	0.803124
1371	AGCTTTG	4.0297	202	0.801612
1372	AGTCTGA	4.78671	143	0.801163
1373	AGTACAC	6.16279	86	0.799912
1374	TTGTTGA	5.17213	122	0.799585
1375	TCAAAGC	4.53797	158	0.798373
1376	AGGTTCA	4.81655	139	0.794801
1377	TTGTACC	7.15079	63	0.794401
1378	AGAGCTG	3.50382	262	0.793793
1379	AACATCA	4.57895	152	0.790138
1380	GCTCAGG	4.74823	141	0.789144
1381	ATATAAT	4.32353	170	0.789002
1382	AAGCTGA	4.51948	154	0.78499
1383	ATGGTAA	6.1506	83	0.784282
1384	AGCTCCC	5.6	100	0.783797
1385	TTCACCA	4.94531	128	0.783094
1386	ACAAATG	3.75225	222	0.782499
1387	AATAGCT	4.996	125	0.781795
1388	AGCAGCT	4.31437	167	0.780353
1389	ACTGTAG	5.41509	106	0.780323
1390	TCTGGTG	4.77941	136	0.780116
1391	ACATGCC	5.17241	116	0.779718
1392	TGAACTC	4.20857	175	0.779236
1393	AAATCAG	4.42405	158	0.778331
1394	AGGCCTA	7.42857	56	0.778063
1395	ACCATGA	5.0122	123	0.778029
1396	GATGCTG	5.61224	98	0.777616
1397	TTCCCAG	3.43103	261	0.77582
1398	TGCAGCC	4.90945	127	0.774373
1399	AAGTAGG	5.73656	93	0.774298
1400	CAATGGG	6.80303	66	0.773552
1401	AATCTCT	4.31098	164	0.772704
1402	AGCTTGG	5.1875	112	0.768391
1403	AGCCACA	4.04348	184	0.767679
1404	ACTCTCA	4.8622	127	0.766921
1405	TAGTTAA	5.44059	101	0.765284
1406	AACTGCT	4.56993	143	0.764879
1407	GTCAAGC	6.63433	67	0.760063
1408	TGTTTTG	2.57901	443	0.759748
1409	ACAGCCA	3.6448	221	0.758376
1410	TCAGAGC	4.21515	165	0.757828
1411	ACCATGC	6.05	80	0.757383
1412	GGACAAG	5.48969	97	0.756744
1413	AAAGTGC	4.63235	136	0.756113
1414	ACCCTTA	7.02542	59	0.75529
1415	AGCCACG	7.48077	52	0.755029
1416	TAACACC	5.77586	87	0.754036
1417	ATGGGTA	7.06897	58	0.753504
1418	GTTCTGG	4.48611	144	0.753471
1419	TTAACCA	4.58759	137	0.751554
1420	TCAATCC	6.45652	69	0.750652
1421	TTGCCTG	4.22671	161	0.750638
1422	TGGCTAG	5.08559	111	0.749925
1423	ACCTAGC	6.52985	67	0.748094
1424	TAGCCAA	4.71094	128	0.745981
1425	GTTACTG	4.80081	123	0.745217
1426	TGCATTG	5.16981	106	0.744977
1427	GCCTGAG	4.57407	135	0.74385
1428	ATTGCTC	5.36735	98	0.743683
1429	ACACAGC	3.63084	214	0.743412
1430	TATCAGG	5.89506	81	0.742585
1431	CAATATG	6	78	0.741676
1432	ATAGCAC	5.9125	80	0.74017
1433	TATTGAG	5.15714	105	0.739638
1434	TTCTGGC	4.1646	161	0.739607
1435	AGTGTAA	5.5	92	0.738367
1436	TAATGAG	4.39583	144	0.738309
1437	AATAAAC	3.53139	223	0.738097
1438	ATGGAGT	5.10377	106	0.735461
1439	GCCTCTG	3.45238	231	0.734413
1440	AAGCCTC	5.02294	109	0.733983
1441	ATTTCAC	3.92697	178	0.733302
1442	GACTAGC	7.12963	54	0.733296
1443	ACTAAGT	5.27551	98	0.730959
1444	ATGTTGG	4.92857	112	0.730038
1445	TATTGTG	5.04206	107	0.729987
1446	TTAAGCA	4.47059	136	0.729709
1447	TCACAGC	3.8172	186	0.728647
1448	TTCATGA	4.3662	142	0.728221
1449	TAGAGCC	5.5	89	0.726228
1450	TGAGGGC	5.94737	76	0.725683
1451	GGTTCTG	4.56202	129	0.725215
1452	TTACTTC	5.37097	93	0.724952
1453	TGATAAC	5.5814	86	0.724448
1454	TTGGAAG	4.14516	155	0.722308
1455	AAGTGGC	5.09804	102	0.720641
1456	GATAAGC	6.23529	68	0.719659
1457	AACCTGA	4.22297	148	0.719059
1458	GTCTAGC	7.26	50	0.718517
1459	ATCATAC	6.56557	61	0.717717
1460	GTGTTAG	5.45455	88	0.716169
1461	GGACCTG	5.68519	81	0.716148
1462	AACCCCC	7.22	50	0.714558
1463	GTAAGAC	5.88667	75	0.713535
1464	GCTGGTG	4.68644	118	0.712524
1465	ACTTTAG	4.51575	127	0.712274
1466	ATTTTGC	4.22414	145	0.71193
1467	CCTAAGG	5.51176	85	0.711239
1468	CATGGAG	4.10784	153	0.711173
1469	TGGAGTC	5.08	100	0.711016
1470	AGCAGCC	3.84483	174	0.709851
1471	AAAGAGA	2.86218	312	0.707603
1472	AAGTGTT	3.89881	168	0.707297
1473	TTTTGGA	3.90719	167	0.706704
1474	ATCTGCT	3.95679	162	0.704881
1475	TTAGAGC	5.43023	86	0.704828
1476	CATCCAG	4.48413	126	0.704496
1477	GGGTCAG	4.37879	132	0.704136
1478	ATAGGGT	7.41304	46	0.703705
1479	GTCACAG	3.85294	170	0.703125
1480	AAACTGC	4.72124	113	0.702442
1481	ATTAATG	4.63675	117	0.701976
1482	GTGTTGG	4.37786	131	0.701315
1483	TAGACAG	4.54132	121	0.699182
1484	AATGGCA	4.42913	127	0.698612
1485	AAATACT	3.70994	181	0.69859
1486	ACCTGCA	4.89423	104	0.698581
1487	ATCTGGG	4.62931	116	0.697848
1488	ATACAAT	4.90777	103	0.697137
1489	AACATGA	3.91615	161	0.695485
1490	ATGTTCC	4.66814	113	0.694542
1491	TTGAGCA	4.42063	126	0.694521
1492	CAGTTGG	4.436	125	0.694164
1493	TGGATTC	4.46748	123	0.693475
1494	AAGTGAC	4.09589	146	0.692692
1495	ATTATCC	5.42771	83	0.692104
1496	AATGGAC	5.01546	97	0.691373
1497	ATAGATC	6.78302	53	0.691156
1498	AAGTGCT	3.83133	166	0.690905
1499	TTAACAA	3.92405	158	0.690365
1500	GTTTACC	5.74658	73	0.687204
1501	GCCCTGG	3.4799	199	0.687082
1502	GGTGGAG	4.48319	119	0.684505
1503	CAACTGG	4.91414	99	0.684354
1504	GCTCTTG	4.69444	108	0.682828
1505	AAAGTTG	3.77711	166	0.681128
1506	TCCTTAC	5.24419	86	0.68068
1507	AAAGCAC	4.06643	143	0.680608
1508	AAGTGTG	3.52632	190	0.68032
1509	GTAAACC	6.66981	53	0.679621
1510	CACAGAG	2.7163	319	0.67903
1511	GGCAAAG	3.48964	193	0.678538
1512	AAGGTGC	5.59333	75	0.67798
1513	TCAACAG	3.91176	153	0.677226
1514	GACCATG	4.78431	102	0.676293
1515	ATACTCA	4.83	100	0.676025
1516	GTTTGAC	5.52632	76	0.674307
1517	TTATTGG	4.64953	107	0.673157
1518	AAAGTAC	4.07554	139	0.672524
1519	ATGGCCT	4.20769	130	0.671477
1520	ATCAACT	4.92105	95	0.671329
1521	TCAAAGA	3.84839	155	0.670595
1522	ACTGTTG	3.50538	186	0.669124
1523	GTGATAG	5.87879	66	0.66846
1524	CAATAGG	5.39744	78	0.667191
1525	TCTAGGA	4.71782	101	0.663617
1526	TTGCTTC	3.30976	205	0.663267
1527	AAGGTTG	4.38034	117	0.663157
1528	GTAGCTG	5.32278	79	0.662168
1529	TAGAATC	4.96667	90	0.65948
1530	TTCAATG	3.98921	139	0.658278
1531	TCTTATC	4.53738	107	0.65692
1532	AGGCCAC	4.02206	136	0.656498
1533	TTTCACC	4.12016	129	0.654974
1534	TAAGCTG	4.56667	105	0.654952
1535	AAGCAAT	3.43514	185	0.653951
1536	GCATCTG	4.29661	118	0.653254
1537	TATCCAG	4.58738	103	0.651626
1538	TGCATGG	4.25	120	0.651621
1539	AATCCTA	4.31897	116	0.651065
1540	CACTTGG	3.6411	163	0.650642
1541	ACAAAAC	2.52059	340	0.650514
1542	GCTGAGC	4.02632	133	0.649904
1543	TTGTAGC	4.97126	87	0.648996
1544	ACAACAG	3.3534	191	0.648661
1545	ATGTGCC	4.60891	101	0.648298
1546	GATTTGG	4.53846	104	0.6478
1547	AGCTGTC	3.9	140	0.645868
1548	AAAGATC	4.24576	118	0.645524
1549	GGCAAGC	4.72105	95	0.644045
1550	TATTGGA	5.24026	77	0.643596
1551	ACATGGG	4.28947	114	0.64102
1552	TCATCAG	3.91912	136	0.639695
1553	ATATCAG	4.71277	94	0.639522
1554	TAACCTA	5.57463	67	0.638658
1555	TGAGTGG	4.38889	108	0.638384
1556	TCCAGAC	4.10976	123	0.637946
1557	ACTGACA	3.93609	133	0.63534
1558	AGCTCTC	3.58917	157	0.629448
1559	TCTTTTG	3.05556	216	0.628539
1560	TGCTTAG	3.92308	130	0.626057
1561	AAAAGCT	3.66107	149	0.625485
1562	ACTGTGA	3.23936	188	0.621661
1563	AATTAGG	4.44	100	0.621439
1564	ACCCAAA	3.64865	148	0.621267
1565	ATTGGGA	4.5	97	0.620317
1566	TGAAAGG	3.38235	170	0.617247
1567	ATTGCCA	4.13717	113	0.615542
1568	TTGCATG	3.96341	123	0.61523
1569	ACCATTA	4.68182	88	0.614711
1570	GTGGGCC	6.37234	47	0.611453
1571	AGTGGAA	3.67021	141	0.609981
1572	ACTGGGT	4.12162	111	0.607778
1573	AGTCAGG	3.57483	147	0.606638
1574	GACTCTG	3.44304	158	0.605739
1575	AGCTCAA	3.92149	121	0.603753
1576	AGCAAGT	3.47403	154	0.603405
1577	AGTTTAC	4.07143	112	0.603075
1578	GGCTAGG	4.46774	93	0.603038
1579	ATGTCAA	3.88211	123	0.60261
1580	AAAGGGT	3.75954	131	0.602263
1581	AACAGCT	3.08763	194	0.601924
1582	GATGATC	6.13265	49	0.600844
1583	GAGAGTG	3.89669	121	0.599935
1584	ACTTTGC	3.67778	135	0.598092
1585	GTATGAC	5.65789	57	0.597871
1586	TTCCATC	4.20874	103	0.597841
1587	TGCAGGG	3.88017	121	0.597391
1588	ATCTTGG	4.35417	96	0.597112
1589	GGGAATG	4.01327	113	0.597109
1590	GGACTAG	5.85849	53	0.596952
1591	CAGCTAG	4.18932	103	0.595083
1592	AGTGTGA	3.37975	158	0.594604
1593	TCTCAGG	3.5	147	0.593939
1594	AGTAGTG	4.85526	76	0.592427
1595	ACAACCC	4.69753	81	0.591735
1596	ATGTGTC	3.7619	126	0.591029
1597	AACATGG	3.52098	143	0.589314
1598	ATGTGCA	3.52817	142	0.588449
1599	GAGCTAC	4.72785	79	0.588156
1600	AAATGCC	3.4396	149	0.587647
1601	GGTCCAG	4.63415	82	0.587343
1602	TGATCTG	3.97748	111	0.586522
1603	ATTGGTA	5.27778	63	0.586323
1604	TGCTAGC	5.5	58	0.586262
1605	TCAACCC	5.07353	68	0.585572
1606	ACTCTTC	3.86752	117	0.585519
1607	ACACAGT	2.80631	222	0.585231
1608	AGCAATA	3.65267	131	0.585143
1609	AACAGCA	2.67623	244	0.585105
1610	TAAGAGG	4.01852	108	0.584512
1611	TTGCCCC	6.02083	48	0.583838
1612	CACTGAG	2.91667	204	0.583065
1613	TTGTCAG	3.70635	126	0.5823
1614	ACCTGAC	4.47674	86	0.581068
1615	ACAAGTG	3.72581	124	0.580693
1616	AGTCTTA	4.26596	94	0.57889
1617	AAATGGC	3.45804	143	0.57878
1618	AGCCCAA	4.03333	105	0.578461
1619	ACAACAC	3.65748	127	0.576898
1620	AACTTGA	3.2673	159	0.576637
1621	TGGACAC	3.80769	117	0.576461
1622	ACTAATG	3.94037	109	0.575792
1623	TGTGGAG	3.26101	159	0.575527
1624	TGTGACC	3.32895	152	0.574439
1625	ATGATCT	4.05882	102	0.573741
1626	AGGGTGC	5.10938	64	0.572102
1627	TAAGACA	3.71488	121	0.571943
1628	ACTGTCC	3.7931	116	0.571793
1629	GATGAAG	3.96226	106	0.570968
1630	ATGCTAA	3.81579	114	0.570233
1631	TGGAAAC	3.35034	147	0.568543
1632	ATCCAGA	3.38194	144	0.568019
1633	GGGAAGC	3.5	134	0.567069
1634	GAATGCC	4.31818	88	0.566967
1635	AACCCTG	3.2	160	0.566533
1636	TTATGCC	4.67333	75	0.566465
1637	TTGGACA	3.73932	117	0.56611
1638	AACTAAC	4.38235	85	0.5655
1639	AAATCAC	3.31757	148	0.564893
1640	TAATTCC	3.74138	116	0.563996
1641	GAGCAAC	4.55128	78	0.562596
1642	TTCAGAG	2.55714	245	0.560213
1643	ATCATCT	3.56349	126	0.559856
1644	CAGCAAG	2.93011	186	0.559314
1645	TTAGGCC	5.53846	52	0.558993
1646	ACCAACC	3.99	100	0.558455
1647	ATGTGGG	3.71739	115	0.557959
1648	GATTAAG	4.72857	70	0.553725
1649	ATCAGGC	4.47436	78	0.553087
1650	TCTGACC	3.09509	163	0.553073
1651	GAGTCAC	3.91176	102	0.552953
1652	TGTGGGA	3.06627	166	0.552941
1653	AAAAATC	2.67431	218	0.552657
1654	TCTATTG	3.88835	103	0.552331
1655	CACATGG	3.11635	159	0.549997
1656	TGCTTCC	2.93017	179	0.548699
1657	AAATAAC	2.96552	174	0.547508
1658	TTGAAAC	3.24483	145	0.546879
1659	TGGTAAG	4.56944	72	0.542682
1660	TTGGTCC	4.44737	76	0.542657
1661	TCAATGG	3.83333	102	0.541866
1662	AAACATG	2.60959	219	0.540517
1663	TTATGAG	4.06667	90	0.539977
1664	AGTGATC	4.67647	68	0.539744
1665	GTCAAGG	3.85	100	0.53886
1666	TTTGAAA	2.06647	346	0.538001
1667	ACTAGCA	4.2439	82	0.537883
1668	ATTGGCT	3.26812	138	0.537344
1669	AACAAGC	3.428	125	0.536428
1670	ACCTAAG	4.01648	91	0.536268
1671	GTGTGCC	3.35938	128	0.53196
1672	AGAGTCA	3.04839	155	0.531192
1673	AAGTACA	3.11486	148	0.530378
1674	AGTGGCA	3.67925	106	0.530185
1675	TGGGTAC	4.80645	62	0.529707
1676	TTTGATC	3.36508	126	0.528684
1677	AAAGCTT	2.83898	177	0.528646
1678	TCATATC	4.71875	64	0.528363
1679	GTGTCCC	3.93478	92	0.528239
1680	CTAATGG	4.32895	76	0.528207
1681	GCAGTTG	3.80612	98	0.527365
1682	GTGTCAG	3.24074	135	0.527019
1683	ACATTGG	3.70388	103	0.526128
1684	ATGCTTA	3.3629	124	0.524132
1685	TAGTAAG	4.35135	74	0.523908
1686	GTTATTG	3.5177	113	0.523375
1687	CAAGATG	3.2907	129	0.523116
1688	ACCCAGC	3.47391	115	0.521415
1689	TTGTCAC	3.35366	123	0.520579
1690	TGAGCTG	2.89394	165	0.520292
1691	ACCAATG	4.02941	85	0.519956
1692	CAAGGTG	3.57407	108	0.519865
1693	GGATGTG	3.73232	99	0.519771
1694	TGTCTGG	2.7809	178	0.519291
1695	TGCAGTG	2.95806	155	0.515453
1696	ATATGAC	4.22368	76	0.515363
1697	AACACGT	5.09615	52	0.514351
1698	ACAGTGA	2.45089	224	0.513409
1699	AGCCAGA	2.42544	228	0.512594
1700	ACATCTG	2.95752	153	0.512022
1701	TGGCCAG	2.74157	178	0.511947
1702	ATGTCCT	3.07447	141	0.510969
1703	ACTCATA	3.94706	85	0.509329
1704	TCAAAAG	2.81138	167	0.508502
1705	GTGCAGG	3.5283	106	0.508433
1706	GTCTCCC	3.39474	114	0.507311
1707	TTCTGGG	2.6383	188	0.506312
1708	GTGACCC	3.73656	93	0.504346
1709	TTCATCC	3.53883	103	0.502683
1710	TGAGCCC	3.26033	121	0.501961
1711	AAGTCCC	3.84483	87	0.50194
1712	TTAATAG	3.60101	99	0.501484
1713	ATCAGTC	4.10526	76	0.500914
1714	TCTGTTC	2.70115	174	0.498699
1715	ATAAACC	3.44393	107	0.49861
1716	GTCCTAG	4.63559	59	0.498364
1717	GCACTGG	3.07463	134	0.49815
1718	ATAGAGC	3.83721	86	0.498058
1719	GGTTGTG	3.45283	106	0.497558
1720	ATATTTG	2.45694	209	0.497145
1721	CCATAGG	5	50	0.494846
1722	AACATTC	2.7795	161	0.493623
1723	ATCCCTA	4.46774	62	0.492379
1724	ACAAGAC	3.73864	88	0.490874
1725	TTGTCCC	3.54082	98	0.490605
1726	ATACTCT	3.77907	86	0.490512
1727	ACTCAAG	3.37037	108	0.490236
1728	TTAGAAC	3.5	100	0.489873
1729	TGTCAGA	2.67544	171	0.489676
1730	TTCACTC	3.3785	107	0.489138
1731	AAAGTTT	2.37097	217	0.488845
1732	TGGCAGG	2.63143	175	0.487221
1733	GGTGAGC	4.08333	72	0.484949
1734	CAGGGTG	3.01515	132	0.484855
1735	AAGTTTA	2.76115	157	0.484233
1736	TAGCAGC	3.77381	84	0.4841
1737	TCTAAAG	3.01908	131	0.483645
1738	AGTCTTG	3.19231	117	0.483296
1739	GGTCAGC	3.54211	95	0.483213
1740	AGATGGT	3.31481	108	0.482155
1741	ATCAGAA	2.66168	167	0.481425
1742	CCAATGG	4.02055	73	0.480797
1743	ATAAGGA	3.28899	109	0.480608
1744	AATCAGA	2.75161	155	0.479478
1745	TGTCCAG	2.89286	140	0.479078
1746	AGAAAGT	2.42424	198	0.477446
1747	TGTTTAC	2.35238	210	0.477126
1748	CAATTGG	4.62963	54	0.476166
1749	ATTCTTA	3.16957	115	0.475734
1750	ACTTGGT	3.14103	117	0.475532
1751	AAATCAA	2.08935	263	0.474248
1752	TGGATAC	4.65094	53	0.473908
1753	ACTACAG	2.95802	131	0.473862
1754	TGTTTGG	2.40355	197	0.472174
1755	CACTAAG	4.15152	66	0.472057
1756	AGGGCTG	2.34951	206	0.471984
1757	TGGTAGG	4.11194	67	0.471085
1758	TGAACCA	3.29808	104	0.470753
1759	ACCCTCA	3.34158	101	0.470033
1760	ACACCAG	2.85507	138	0.469431
1761	GTTTTGC	2.89552	134	0.469132
1762	GACTTCC	3.48913	92	0.46841
1763	TGGCCTC	2.5	179	0.468147
1764	AATCTTG	3.14602	113	0.468075
1765	ATCTGAC	3.32	100	0.464679
1766	TATTTGG	2.75517	145	0.464353
1767	AGTAATA	3.0913	115	0.463987
1768	TTACTTG	3.23333	105	0.463725
1769	AAGGTTC	3.21698	106	0.463572
1770	ATGATTC	3.58235	85	0.462267
1771	AGGGACA	2.38021	192	0.461616
1772	AACACAC	2.04023	261	0.461333
1773	AACTGGG	2.98361	122	0.461251
1774	AGTAAGC	3.90845	71	0.460945
1775	AAATCCA	2.5117	171	0.459706
1776	TACAATG	3.31633	98	0.4595
1777	ATCAGCA	2.90945	127	0.458911
1778	AGATCAG	3.08407	113	0.458859
1779	AGCTAAC	3.40217	92	0.456737
1780	AGTCAGA	2.47126	174	0.456257
1781	AGAGCTA	3.16038	106	0.455415
1782	AGCACAA	2.64667	150	0.453691
1783	ACCAATC	3.83803	71	0.45264
1784	TAAGGGA	3.28351	97	0.452625
1785	AAGTGCA	3.05357	112	0.452306
1786	AATCTCC	3.52381	84	0.45203
1787	TGCACTG	2.884	125	0.4513
1788	AGTAACA	2.64094	149	0.451198
1789	ATTCTGG	2.57742	155	0.449124
1790	ATCCTAC	4.35185	54	0.447596
1791	ATAATAA	2.18224	214	0.446813
1792	AGTAATC	3.92424	66	0.446214
1793	TGCTAGG	3.16337	101	0.444965
1794	AGCTGAG	2.58	150	0.442263
1795	ACCACTG	2.45181	166	0.442136
1796	TTTAAGC	3.12745	102	0.442085
1797	TGTCAAG	2.88655	119	0.440726
1798	AAGTCAT	2.52597	154	0.438737
1799	AACTTCC	2.73846	130	0.437012
1800	TGAGGCC	3.04286	105	0.436407
1801	TGAGTGC	3.11	100	0.435287
1802	GACCAAC	3.9127	63	0.434672
1803	GAAGGTC	3.51282	78	0.434229
1804	TGTTAAG	2.92857	112	0.433791
1805	GAAGTTG	3.05882	102	0.432384
1806	TCTTGCC	2.98598	107	0.432309
1807	ACCCAAC	3.36905	84	0.432178
1808	ATACAAA	2.21134	194	0.431094
1809	TGTATCC	3.65493	71	0.431046
1810	TTTGTAG	2.54828	145	0.429483
1811	TATTAGC	3.54	75	0.429091
1812	GCCTTGG	2.72222	126	0.427685
1813	GCAGCTG	2.35629	167	0.426189
1814	TACTGGC	3.2191	89	0.425055
1815	TATAAAC	2.85714	112	0.42321
1816	ACACAAG	2.21505	186	0.422821
1817	AGGACAA	2.45364	151	0.422003
1818	TCAAGTG	2.68254	126	0.421451
1819	GTACAGG	3.47333	75	0.42101
1820	ATGTCCA	2.74167	120	0.420359
1821	AGGGGTG	2.92857	105	0.420016
1822	TAAGTGC	3.7	65	0.417517
1823	TCAGTCC	3.05789	95	0.417157
1824	AATAGCC	3.325	80	0.416248
1825	GTTTGTG	2.00455	220	0.416143
1826	TTTCTGC	2.1	200	0.415671
1827	AGAGGTG	2.51439	139	0.414911
1828	AAGACTG	2.32716	162	0.414571
1829	TGTTTGA	2.15957	188	0.414441
1830	AAGTTTG	2.45172	145	0.41321
1831	TTGAAAG	2.13158	190	0.411238
1832	AGAGCCT	2.31366	161	0.410893
1833	AAGTCAG	2.1383	188	0.410358
1834	CCTAGGG	3.69048	63	0.409985
1835	TTCCAAC	2.53788	132	0.408106
1836	TTAACAG	2.65833	120	0.407582
1837	ACCCAGG	2.33871	155	0.407528
1838	AACCAAC	2.39796	147	0.406926
1839	TTGGATG	2.9	100	0.405895
1840	TTGAGAG	2.60569	123	0.404474
1841	AATATGC	2.93299	97	0.404308
1842	ACTACAA	2.70354	113	0.402242
1843	GGATCCC	3.93396	53	0.400852
1844	ATCACCA	2.83333	102	0.40051
1845	AATCACC	3.3	75	0.4
1846	GTGGTGC	3.25325	77	0.399556
1847	ACTCATC	2.89175	97	0.398623
1848	ACTACTG	2.98352	91	0.39835
1849	GATATTG	3.63115	61	0.396939
1850	TGCACAC	2.13636	176	0.396686
1851	AGGCCCA	2.83	100	0.396097
1852	ATTTGAC	2.96154	91	0.395415
1853	TGCTGCC	2.41852	135	0.393307
1854	AGCCCTG	1.84632	231	0.392761
1855	TTGCTGC	2.46124	129	0.391259
1856	GACACTG	2.32517	143	0.38917
1857	AAGTGTC	2.45238	126	0.385291
1858	GAGTTAG	3.05556	81	0.3849
1859	GAATCAC	3.40769	65	0.384532
1860	TGGTTGA	3.32353	68	0.383592
1861	ACCAAGG	2.48347	121	0.382355
1862	ATACCAG	2.78125	96	0.381409
1863	TACACCA	2.98193	83	0.380235
1864	AGAGCCA	1.82127	221	0.378953
1865	CAAGTGG	2.68812	101	0.378116
1866	GGATTGG	3.51695	59	0.378101
1867	GTACCAC	3.97826	46	0.377648
1868	TTTGTGA	1.94271	192	0.376768
1869	TTAAGCC	3.23913	69	0.37659
1870	TTCAACC	3.30303	66	0.375578
1871	AATTAGC	3.05263	76	0.372475
1872	GTAATGG	2.68367	98	0.371842
1873	AGCCCTC	2.62745	102	0.371407
1874	ACCAGAG	2.15563	151	0.370747
1875	AGGATTA	2.41667	120	0.37053
1876	GTAAAAC	2.60891	101	0.366974
1877	TGGAGCA	2.43103	116	0.366468
1878	ATACTAC	3.59434	53	0.366246
1879	TACTGAG	2.55769	104	0.365074
1880	GTTGGAC	3.16176	68	0.364921
1881	AAGCCCT	2.23529	136	0.364854
1882	GGGATTG	2.98684	76	0.364447
1883	TTTAACC	2.32927	123	0.361566
1884	ACAGTTC	2.06051	157	0.36136
1885	GGTGTTG	2.60204	98	0.360531
1886	GATGAGG	2.54902	102	0.36032
1887	CTCAGGG	2.11486	148	0.360105
1888	GGTGAGG	2.55941	101	0.360011
1889	AGCTCTA	2.62632	95	0.358281
1890	AATTTGT	1.86898	187	0.357719
1891	AAGAGCT	1.95029	171	0.356955
1892	AGCTGGG	1.70628	223	0.35663
1893	ATATTGG	2.80488	82	0.355497
1894	GGCTTTG	1.94118	170	0.354246
1895	TACCAGC	2.77711	83	0.354117
1896	TAGATGA	2.38393	112	0.353116
1897	ACTCCCA	2.32203	118	0.353041
1898	AATAAGA	2.08219	146	0.352138
1899	AAAATCC	2.2381	126	0.351625
1900	ATAGTCC	3.11538	65	0.351547
1901	ATGCAGT	2.35088	114	0.351316
1902	CTACAAG	2.57368	95	0.351101
1903	AGTTTTG	2.03289	152	0.350794
1904	TTAGGGC	3.20492	61	0.350346
1905	GGCTGTG	1.74272	206	0.350087
1906	TGAATGG	2.28992	119	0.34963
1907	ATCACTG	2.21654	127	0.349617
1908	TGAGCAC	2.41509	106	0.348019
1909	AAGTGGA	2.46078	102	0.347848
1910	TCTTGTG	2.12963	135	0.346327
1911	GAACCAG	2.2931	116	0.345675
1912	GTTATAG	3.42308	52	0.345489
1913	AGTGCAC	2.86986	73	0.343193
1914	ATCACCC	3.04688	64	0.341162
1915	TATCCAA	2.55495	91	0.341128
1916	AAATGGG	2.23109	119	0.340648
1917	AACAAGT	1.94231	156	0.339544
1918	AGGGGGT	3.17241	58	0.338158
1919	GCTGTTG	1.89752	161	0.336987
1920	GCATTTG	1.82948	173	0.336795
1921	AAGAGGT	2.33019	106	0.335784
1922	AAGCAAA	1.3	340	0.335504
1923	TCTGCCC	1.85542	166	0.334589
1924	GATAGGG	3.52174	46	0.334312
1925	ACTGATA	2.35294	102	0.332603
1926	ATTTTAC	1.97518	141	0.32827
1927	ATGACAG	1.89216	153	0.327581
1928	GTAAGGG	2.75352	71	0.324738
1929	ATGTTAG	2.29412	102	0.324288
1930	ATTACCA	2.36458	96	0.324269
1931	ACAACTA	2.45506	89	0.324169
1932	AACAAAG	1.36159	289	0.323975
1933	TCAAATC	2.33673	98	0.323771
1934	TTATCAG	1.98889	135	0.323439
1935	AGCTGAA	1.87748	151	0.322909
1936	ATATCCC	3.26	50	0.32264
1937	AACCACA	1.74	175	0.322169
1938	AGCCAAC	1.94286	140	0.321751
1939	AATGATC	2.22642	106	0.32083
1940	TTTATTG	1.53125	224	0.320764
1941	ATGTCCC	2.44253	87	0.318871
1942	ATCTGAA	1.91844	141	0.31884
1943	TAGGGTA	3.27083	48	0.317172
1944	GAAACAC	1.7515	167	0.316798
1945	ATGAACT	1.85811	148	0.316386
1946	AGCAACC	2.40909	88	0.316308
1947	TGGGCCA	2.1	115	0.315198
1948	GATAGGC	3.14706	51	0.314561
1949	GTGATCC	3.02727	55	0.31423
1950	TATTGGC	2.32796	93	0.314219
1951	ATGTCTC	2.15741	108	0.313805
1952	AGTCCTC	2.20874	103	0.313746
1953	AAGACTT	1.97287	129	0.313623
1954	ACCCCAA	2.46341	82	0.312219
1955	AGTGCCC	2.375	88	0.311832
1956	AAACTCC	2.08407	113	0.310075
1957	TAACTGG	2.25	96	0.308556
1958	CTACTGG	2.28495	93	0.308413
1959	ACCTTGG	1.77632	152	0.306519
1960	TGGTTGG	1.97154	123	0.306037
1961	TTACAAA	1.39024	246	0.305193
1962	AAGTGAA	1.66374	171	0.304509
1963	ACAGACC	2.40244	82	0.304491
1964	ATAATTC	1.95161	124	0.304172
1965	TGGTGGA	2.21579	95	0.302277
1966	AATCAAC	2.25	92	0.302059
1967	TCCAGCC	1.76174	149	0.30099
1968	TCACAGG	1.64793	169	0.299845
1969	ACTGGAA	1.70513	156	0.298081
1970	TAAGGTC	2.73333	60	0.296335
1971	TGACACC	2.30952	84	0.296263
1972	GTAGAGC	2.54348	69	0.295711
1973	TTCACTG	1.52073	193	0.295696
1974	TGAGAGC	1.7971	138	0.29548
1975	AGGAGTA	2.84545	55	0.295358
1976	AAGAGAG	1.32283	254	0.295079
1977	GCTAAGC	2.33951	81	0.294701
1978	AACCACT	1.84615	130	0.294615
1979	TTATAAG	2.52899	69	0.294026
1980	TTAAGAC	2.48592	71	0.293178
1981	ATTGGGC	3.05319	47	0.292967
1982	ACTCTCC	1.96903	113	0.292959
1983	TAAGTTG	2.14894	94	0.29161
1984	AGATCAA	1.86	125	0.291061
1985	TTAGCAG	2.08586	99	0.290481
1986	GGCCAGC	1.62346	162	0.28921
1987	AGCCTGG	1.35345	232	0.288537
1988	ACATGGT	1.73404	141	0.288194
1989	AAGCTCA	1.7069	145	0.287678
1990	TGTGACA	1.49471	189	0.287609
1991	AAGATTA	1.63291	158	0.287281
1992	ACAGCAA	1.38182	220	0.286865
1993	AAGCACC	2.08333	96	0.2857
1994	AGACTTG	1.76119	134	0.285348
1995	GCAGATG	1.74627	134	0.28293
1996	ACCTCTA	2.28205	78	0.28209
1997	ACTCCTG	1.68182	143	0.28149
1998	TGGCTGA	1.56024	166	0.281359
1999	ACACTAC	2.15517	87	0.281357
[truncated: 3,324 more rows]

## Sheet: 8mer
No	sequence	AUC	Appearance count	MOCCS2_score	Rank
1	TTATGCAA	94.9236	537	30.85	Dbox#1
2	TGCATAAC	100.093	194	19.5523
3	ATTGCATA	90.1915	235	19.3907
4	ATTATGCA	81.0359	223	16.9716
5	TTATGTAA	60.4026	390	16.7294	Dbox#2
6	TATGCAAC	92.4573	164	16.6057
7	TATGCAAG	90.4496	129	14.4077
8	TTACATCA	71.8148	189	13.8465	Dbox#3
9	TGTTATGC	91.0989	91	12.1879
10	TGCATAAG	81.4159	113	12.1379
11	TTATGTCA	71.7983	119	10.9845	Dbox#4
12	ATGCAACA	77.5773	97	10.7155
13	TATGTAAC	58.9074	162	10.5153
14	TTACACAA	64.6515	132	10.4174	Dbox#5
15	ATGCAATG	72.9903	103	10.3891
16	AGTTATGC	94.0667	60	10.2189
17	TACATAAC	57.25	152	9.89899
18	ATTACATA	50.4607	178	9.44184
19	GATGTAAC	69.1828	93	9.35693
20	ATTATGTA	55.9065	139	9.24407
21	ATGATGTA	65.9394	99	9.20145
22	ATGCAATA	66.7158	95	9.11977
23	ATGTAACA	61.789	109	9.04728
24	GGTTATGC	82.8136	59	8.92116
25	AATTATGC	71.1923	78	8.81808
26	ATGCAACC	82.2727	55	8.55718
27	TATTATGC	74.2879	66	8.46415
28	ATGCAACT	67.68	75	8.22024
29	ACATAACA	53.3455	110	7.84671
30	TACACAAC	65.9857	70	7.7427
31	AATTGCAT	63.16	75	7.67126
32	GACATAAC	76.2041	49	7.48118
33	GTGTTATG	76.5106	47	7.35638
34	GCATAATG	64.5455	66	7.35413
35	TTATACAA	60.4533	75	7.34251	Dbox#6
36	ATGCAAGC	70.9815	54	7.31536
37	ATGCAATC	55.908	87	7.31354
38	TTAGGTAA	60.1486	74	7.25664	Dbox#7
39	TATGTAAG	52.1735	98	7.24363
40	TGTAACAG	58.8026	76	7.18948
41	CATAACAG	57.1154	78	7.07447
42	ATGTAACC	54.6548	84	7.02524
43	TACATCAC	58.507	71	6.91403
44	ATGACATA	60	67	6.88783
45	ACTTATGC	88.9333	30	6.83154
46	GATTATGC	64.9464	56	6.81621
47	ACATAACC	65.4182	55	6.80414
48	TTGCATCA	51.2184	87	6.70007	Dbox#8
49	TGGTTATG	61.7119	59	6.64796
50	TTGTTATG	53.7237	76	6.5685
51	ATGCAAGT	73.875	40	6.55271
52	TATACAAC	77.3143	35	6.41486
53	TTATCTAA	53.4795	73	6.40829	Dbox#9
54	TTTATGCA	53.5694	72	6.37495
55	AGGTTATG	62.3585	53	6.36689
56	TTACGCAA	92.3333	24	6.34392	Dbox#10
57	TGGTTGCA	67.1591	44	6.24777
58	TGATTACA	53.6618	68	6.20602
59	TGCAACAG	52.7286	70	6.18712
60	ATTACACA	44.6737	95	6.10671
61	ATTATGTC	54.5238	63	6.06946
62	ACTGTTAC	65.7209	43	6.0441
63	ATGTAATC	48.2911	79	6.0197
64	ATGCAAGA	52.7846	65	5.9684
65	TATGTCAC	58.3462	52	5.90075
66	ATTACATC	47.7403	77	5.87522
67	TTACAGCA	45.0824	85	5.82921	Dbox#11
68	ATGTTATG	58.5714	49	5.75013
69	ATATTGCA	59.9348	46	5.70101
70	GATGTAAG	60.9545	44	5.67056
71	TTATGAAA	38.972	107	5.65377	Dbox#12
72	AGTTATGT	51.2295	61	5.6115
73	ATTATACA	57.9556	45	5.45249
74	ATGTAATG	42.9146	82	5.45012
75	GCATAAGC	56.3404	47	5.41705
76	ACATAATG	49.5167	60	5.37924
77	TCTTATGC	59.6341	41	5.35526
78	GATGCAAC	66.2424	33	5.33687
79	TACATAAG	40.3908	87	5.28367
80	ATGTAACT	38.4105	95	5.25056
81	TGCAATGC	52.94	50	5.25004
82	TCATTATG	48.4915	59	5.22379
83	GGGTTATG	57.1667	42	5.1959
84	ATGTCATC	58.8462	39	5.154
85	ATGTAATA	37.7766	94	5.13666
86	AATCATTA	44.7619	63	4.98279
87	AGGTTGCA	63.6774	31	4.97233
88	TGATTGCA	44.8689	61	4.91477
89	ATTGTGTA	44.7833	60	4.86503
90	ATGATGCA	48.66	50	4.82559
91	ACATAATC	45.8929	56	4.81651
92	AGATTATG	41.3088	68	4.77739
93	ATGTAAGT	44.7241	58	4.77694
94	CAATTATG	48.3333	48	4.69636
95	TACGTAAC	61.4483	29	4.6409
96	TACCTAAC	51.0476	42	4.63974
97	TGCAATTG	57.4848	33	4.63131
98	TTGTGCAA	36.5309	81	4.61101	Dbox#13
99	AATTATGT	39.7647	68	4.59881
100	TATATAAC	40.7656	64	4.57381
101	GAGTTATG	45.6275	51	4.56988
102	AAATTATG	40.2308	65	4.54892
103	TGCAATGG	46.7292	48	4.54049
104	ATCTTGCA	56.2424	33	4.53122
105	TGTATAAC	52.8108	37	4.50523
106	CATAACTG	44.5	52	4.50044
107	ACATTGCA	42.0517	58	4.4915
108	TTTGGCAA	41.9655	58	4.48229	Dbox#14
109	ACATAATA	33.9773	88	4.47016
110	ATGTAAGA	34.4353	85	4.45253
111	ATAACAGA	43.9615	52	4.44599
112	TTATATAA	37.6056	71	4.44402	Dbox#15
113	AGATTGCA	48.093	43	4.42293
114	TTACTCAA	39.4762	63	4.3944	Dbox#16
115	TTATTGCA	42.0182	55	4.37031	Dbox#17
116	GTAACAGG	47.8095	42	4.34543
117	TACATCAG	45.7955	44	4.26032
118	ATTACCTA	47.3171	41	4.24916
119	TGTGTAAC	37.8125	64	4.24247
120	TACATAAA	30.13	100	4.22564
121	TTACGTAA	50.6857	35	4.20546	Dbox#18
122	GCAAGCTG	48.9459	37	4.17553
123	TATGCAAA	33.4937	79	4.17513
124	GTTACAGC	45.7857	42	4.16148
125	ATTATCTA	45.7381	42	4.15716
126	GGACTTTG	32.6951	82	4.15225
127	AACATTGC	42.7292	48	4.15182
128	AATATTGC	46.475	40	4.12233
129	TGCAACAC	41.8776	49	4.11124
130	TTATTATG	37.4918	61	4.10672
131	ATAACAAG	45.6585	41	4.10022
132	TTACCTCA	40.9216	51	4.09856
133	ACATTATG	43.8409	44	4.07849
134	TAATTATG	39.537	54	4.07469
135	ACATCACA	34.6957	69	4.04197
136	TTAGGCAA	38.6909	55	4.02424
137	TGATTATG	39.3585	53	4.01856
138	AATGATTA	34.2286	70	4.01635
139	ATGTAAGG	52.2333	30	4.01238
140	TGTAATGA	40.8367	49	4.00906
141	TGTAATCC	35.1818	66	4.00852
142	TGTAAGAG	37.4138	58	3.99613
143	TAGGTAAC	48.6765	34	3.98063
144	ATGATTAC	52.6897	29	3.9794
145	ATTGATTA	40.8333	48	3.96761
146	AATGATGT	36.1967	61	3.96486
147	GATTACAC	53.2143	28	3.94913
148	ATAACACT	50.2581	31	3.92446
149	TGCAAGTG	47.9118	34	3.9181
150	TAGTTATG	47.9118	34	3.9181
151	TAACAGGC	58.1739	23	3.91278
152	GCATTATG	48.5455	33	3.9111
153	ATCAATAC	48.4545	33	3.90378
154	ACTTTGTC	39.7143	49	3.89887
155	GACTTTGG	34.9365	63	3.88905
156	ATATTATG	34.4688	64	3.86731
157	ATAACAGC	42.5	42	3.86284
158	TGCAACTC	49.3226	31	3.85141
159	TGTTGACA	41.3409	44	3.84592
160	CATAAGTG	46.3429	35	3.84513
161	TATGTCAG	46.3429	35	3.84513
162	TGCACAAC	42.7805	41	3.84177
163	TGTAATTG	45.4167	36	3.82173
164	TTGAACTG	50.5172	29	3.81533
165	TAACAGAC	50.4828	29	3.81273
166	ATGCAAGG	40.4667	45	3.80713
167	TATAATAG	63.8889	18	3.8015
168	TTAAGTAA	30.8831	77	3.80067
169	TGTAATTC	36.8704	54	3.79986
170	GACCTTTG	31.4865	74	3.79869
171	AAGGTCAT	33.0896	67	3.79859
172	GATTATAC	77.4167	12	3.76113
173	ATGTCACC	39.8667	45	3.75068
174	TGTAATGC	38.8085	47	3.73138
175	CATAATAG	38.6809	47	3.71911
176	ATAACAGT	38.2708	48	3.71862
177	ATAACCAC	42.4103	39	3.71447
178	GTAATTCC	51.8846	26	3.71038
179	AAGTTATG	36.9608	51	3.70186
180	TGTAACCA	33.9667	60	3.68996
181	TTGATTAG	58.7	20	3.68169
182	AATTGATT	37.6875	48	3.66194
183	AAGTGCCA	39.1136	44	3.63872
184	TAAGTAAC	41.8947	38	3.62197
185	ATGATTGC	45.625	32	3.61969
186	GTTGGATG	56.1429	21	3.60826
187	ATTACCTC	48.6071	28	3.60722
188	AATGTTGC	38.2222	45	3.59597
189	ATCCACTG	51.28	25	3.59593
190	TGCAATGA	40.475	40	3.59013
191	GAGTCAAC	65.8667	15	3.57771
192	AATGATTG	34.3636	55	3.57416
193	AATCATTG	39.7073	41	3.56579
194	TAATTGGC	61.6471	17	3.56476
195	AACATTTG	28.0741	81	3.54357
196	TTGTTTGC	28.4177	79	3.54239
197	AAATCAAT	25.3434	99	3.53653
198	GAAGATTG	54.5714	21	3.50727
199	ATTGCATC	33.6545	55	3.50041
200	AAAGTCCA	27.0471	85	3.49722
201	TGTAACAC	34.5769	52	3.49689
202	ATGCTGTA	32.4407	59	3.4947
203	TAACTCAC	41.4722	36	3.48981
204	TAACCAGC	45.3333	30	3.48235
205	GTGTTGAC	46.1034	29	3.48198
206	TGCATCAC	39.25	40	3.48148
207	TTGTTGAC	44.4839	31	3.47358
208	AGCACAGC	33.0714	56	3.47089
209	TGCTTATG	32.4828	58	3.46945
210	GTAATTGG	68.5385	13	3.46577
211	TGATTGTG	40.0263	38	3.46044
212	ATCATTAC	50.2917	24	3.45538
213	TGTAACTG	29.8382	68	3.45081
214	ACATAAGA	35.4167	48	3.4413
215	AGTTATAC	59.4706	17	3.43891
216	TAGTTGCA	48	26	3.43259
217	ACATCAGA	33.9231	52	3.43076
218	AATCTGGT	47.9615	26	3.42984
219	AACTGGCT	34.8571	49	3.42203
220	AAAGTCCT	30.4531	64	3.41677
221	CATAATGG	40.027	37	3.41466
222	AAGTTGCA	36.5682	44	3.40191
223	ATAACCAG	42.2121	33	3.40085
224	TGTAAGAC	46.6667	27	3.40081
225	AACTGTTA	32.3929	56	3.39967
226	TTGTTGCA	36.4545	44	3.39134
227	TAATATGA	51.5455	22	3.39075
228	TTTGTTCC	37.2381	42	3.38459
229	TAACACAG	32.2321	56	3.3828
230	TAGGGAAC	62.2667	15	3.38217
231	TTGCGTCA	62.2667	15	3.38217
232	GCAATTAG	53.75	20	3.37122
233	AGAGTTAC	46.2593	27	3.37112
234	TGTGCAAC	40.5143	35	3.36152
235	ACATCATC	38.8158	38	3.35578
236	ATAACAGG	37.3415	41	3.35333
237	ACAAGGGT	46.8846	26	3.35282
238	ATGTTGCA	33.8	50	3.35193
239	AGCTTGCA	31.6491	57	3.35114
240	TAAGTGTG	36.8571	42	3.34996
241	GTATTATG	38.7105	38	3.34668
242	AACTATGA	40.8824	34	3.34325
243	ATCATTGA	40.8529	34	3.34085
244	ATCAATTG	50.7727	22	3.33992
245	AGTCAACA	35.8864	44	3.33849
246	AAATTGCA	31.75	56	3.3322
247	ATTACCCA	42	32	3.3321
248	GGATTATG	41.9062	32	3.32466
249	TAATTGCA	37	41	3.32267
250	TCTGTTGC	30.3115	61	3.32021
251	TTACGTCA	55.7778	18	3.31888
252	GAGGTCAC	36	43	3.31078
253	ATTACTCA	40.3529	34	3.29996
254	GTCACTAG	62.8571	14	3.29847
255	ATTGCGTA	67.75	12	3.2915
256	AAGCAAAC	25.5833	84	3.28844
257	TTCTTATG	34.1702	47	3.28542
258	TAACCCAG	31.7963	54	3.27693
259	TCATTGGC	42.6333	30	3.27494
260	AATTACAC	34.413	46	3.27337
261	ATGCAAAA	36	42	3.27206
262	AGGTCAGG	31.7407	54	3.2712
263	ATGTGATG	38.3243	37	3.26941
264	AAGTGATG	41.1875	32	3.26764
265	AATTACAT	25.7073	82	3.26481
266	ATAACCCT	43.9643	28	3.26267
267	ATAATAGG	53.3684	19	3.26253
268	TGCCAAGA	31.717	53	3.23835
269	GCATAAGG	40.1818	33	3.23728
270	ATAACATG	46.08	25	3.23129
271	AGTGATGC	54.2778	18	3.22962
272	ATAACCCA	33.4681	47	3.21791
273	ATTACAGC	31.8077	52	3.21683
274	AAAGGTGA	30.8545	55	3.20918
275	ATAACAAA	25.2561	82	3.2075
276	AAAGGTCA	22	108	3.20648
277	ATGTAAGC	36.125	40	3.20429
278	AATCAATA	25.525	80	3.20188
279	TAATGCTG	32.8542	48	3.19231
280	ATAACTAT	38.9118	34	3.1821
281	AGTAACTC	45.28	25	3.17519
282	TGAGTAAC	35.75	40	3.17103
283	ACTGTTGC	31.3269	52	3.1682
284	TTGATTAC	36.1282	39	3.16426
285	GAGTGAAG	46	24	3.16051
286	GCCAAAAG	37.027	37	3.15874
287	TTTTGGCC	45.9583	24	3.15765
288	ACATCATA	33.8636	44	3.15031
289	ATTGCAAA	32.0612	49	3.14754
290	GCATAAAG	43.1852	27	3.1471
291	AGTTGTGT	29.3621	58	3.13613
292	GCACTTTG	33.2889	45	3.13184
293	ATTTGGCT	30.3704	54	3.12997
294	TTGTGATG	41.2759	29	3.11737
295	TAACAGTG	35.5897	39	3.1171
296	ACCAGGAA	29.9636	55	3.11652
297	TACTTAAC	33.8605	43	3.11402
298	ATGTTACA	30.7115	52	3.10597
299	TAACAAAG	32.6522	46	3.10588
300	TTAACCAG	38.4545	33	3.09812
301	CAATGCTG	32.8667	45	3.09211
302	AACAGGTT	33.1818	44	3.08688
303	TTGTTACA	29.3571	56	3.08107
304	GGTTGCAG	63.4167	12	3.08097
305	TGCAAGCC	38.2121	33	3.07859
306	GCAACAGG	29.5818	55	3.0768
307	TTTTGCAA	23.6512	86	3.07606
308	ACATAAGC	33.3721	43	3.0691
309	TCATAACC	39.9333	30	3.06754
310	TTGGCAGA	26.7164	67	3.06697
311	AAACTATT	32.1957	46	3.06246
312	AACCCTTG	40.5172	29	3.06008
313	TTGTTAGC	41.963	27	3.05803
314	CAATGTTG	33.2326	43	3.05627
315	TTGGCACA	33.2326	43	3.05627
316	ATATTACA	28.8596	57	3.05578
317	TTATATCA	36.8	35	3.05334
318	ACCTTTGG	29.8113	53	3.04378
319	AGTTCAAA	28.7018	57	3.03906
320	TAATGTTG	35.5946	37	3.03654
321	GGTCATAG	44.0833	24	3.02882
322	ATCATAGT	42.3462	26	3.02827
323	TGTTGCAC	45	23	3.02671
324	TATTTACC	40.6786	28	3.01883
325	TACAAGAG	39.9655	29	3.01841
326	ATACAACA	35.3784	37	3.01809
327	TTACCCAA	32.4091	44	3.015
328	TATTACAC	36.8529	34	3.01374
329	GATCCATG	55.4667	15	3.01281
330	GGTAACAG	42.1154	26	3.01177
331	GGATGATG	36.8235	34	3.01133
332	TATAATTG	35.6944	36	3.00362
333	GTTTGCCC	47.65	20	2.98863
334	CATAAGAG	30.12	50	2.98699
335	ACGTAACA	47.6	20	2.98549
336	ATCACTTA	39.5172	29	2.98455
337	GACATAAG	39.4138	29	2.97674
338	AGTTTAAC	43.2917	24	2.97443
339	ATCTGCTG	31.9318	44	2.9706
340	ATAACTGA	34.8108	37	2.96967
341	AAAGTTCA	22.7011	87	2.96962
342	AACCTTTA	29.0755	53	2.96865
343	GGCAAGTG	32.2558	43	2.96644
344	AAGTTAGG	35.1944	36	2.96155
345	GCCAAGAG	32.0233	43	2.94505
346	AAATGTTA	22.9048	84	2.94414
347	TACTCAAC	39.5714	28	2.93667
348	TTTGGACC	46.7	20	2.92904
349	TAATCAGG	31.814	43	2.92581
350	TTTCACAA	20.6471	102	2.9245
351	GTAATGAG	35.7353	34	2.92234
352	GTAACTTG	36.8125	32	2.92055
353	GTAATCAG	36.7812	32	2.91807
354	ATTAGATA	33.2564	39	2.91274
355	CAACAGAG	25.5606	66	2.9123
356	CTTGGCAG	27.2586	58	2.91146
357	TGTTAGCA	31.2955	44	2.9114
358	GGCATTGC	50.2941	17	2.90827
359	ACTCTGCC	27.9273	55	2.90472
360	AGATAACA	36.5938	32	2.90319
361	AGACTTTG	28.3962	53	2.89929
362	GTTATGGC	59.6667	12	2.89879
363	ACTGTGCA	33.9459	37	2.89589
364	ATAACTTG	35.4118	34	2.89588
365	AGCATTAC	35.3824	34	2.89348
366	GGCAACAG	32.6	40	2.89162
367	TGCGTAAG	59.5	12	2.89069
368	ATGCTGCA	42.913	23	2.88634
369	ATGAGTCA	31	44	2.88391
370	TCAATCAG	36.3125	32	2.88088
371	ATAACTCA	32.8718	39	2.87905
372	ATAATCAT	34.6857	35	2.87792
373	AAAGGTCT	31.6429	42	2.87603
374	AGGTTACA	28.92	50	2.86799
375	AGCCTGCC	31.5476	42	2.86738
376	GCTGGATG	35.0588	34	2.86702
377	ATAACCTG	36.0625	32	2.86104
378	TGCATTGC	40.8	25	2.86104
379	ACACAATC	30.3778	45	2.85796
380	AAATATTG	21.9535	86	2.85527
381	TGTTACAC	33	38	2.85298
382	ACCCTGCA	39.1481	27	2.8529
383	AGCAAACA	18.3415	123	2.85286
384	TCACTTGC	32.5128	39	2.84761
385	AAGTTACC	34.2857	35	2.84473
386	ATGTAACG	52.3333	15	2.84261
387	TTCTTGCA	30.5455	44	2.84162
388	GAACCAAG	32.8684	38	2.84161
389	GTTTATGC	36.9667	30	2.83965
390	AGGTCAAA	26.1333	60	2.83899
391	CAACACAG	30.5	44	2.8374
392	AAGTGTTA	32.8158	38	2.83706
393	ATCATTGT	31.9	40	2.82953
394	AGCAAACC	36.2258	31	2.82874
395	ACCTGTTA	31.875	40	2.82731
396	TGTAAGTG	29.6957	46	2.82466
397	AAAGGCCA	23.0789	76	2.82174
398	TCAAAGTC	29.3404	47	2.82104
399	AACCAGAT	41.0417	24	2.81984
400	AGAGGTCA	24.7424	66	2.81908
401	CAAGCTGG	29.2979	47	2.81695
402	GTCATCTG	30.6279	43	2.81673
403	ATAGTTTG	35.4688	32	2.81394
404	TTCTTATC	33.4167	36	2.81195
405	GGCCTTTG	30.2045	44	2.80991
406	ATCTAATC	45.8947	19	2.80565
407	AAGTCAAT	28.8125	48	2.7996
408	ATAAAATC	33.25	36	2.79793
409	TACGTAAG	38.2963	27	2.79082
410	ATTAACCT	33.6286	35	2.7902
411	ATAACCTC	37.5714	28	2.78824
412	TACCTAAG	41.4348	23	2.78691
413	TTGCAATG	35.6452	31	2.7834
414	ACAGGTTA	31.7692	39	2.78248
415	GTCAGATG	36.2	30	2.78076
416	TCAGATGG	37.4286	28	2.77764
417	TTGGCAGC	32.5405	37	2.776
418	ACTGGCTG	26.4107	56	2.77184
419	TTGCACTG	41.1739	23	2.76936
420	CCAAAGGG	34.3636	33	2.76853
421	ACAATTGC	39.48	25	2.76848
422	ATAATTGT	24.8095	63	2.76174
423	ACATGAAC	35.3548	31	2.76073
424	ATAATCTG	28.102	49	2.75886
425	ATGCTAAC	35.2581	31	2.75317
426	GAATGATG	34.6562	32	2.74948
427	GTGCCAAG	29.2222	45	2.74924
428	AAGGGTTG	35.1935	31	2.74813
429	GAGTGATG	38.4231	26	2.74772
430	ACTGCATC	46.1667	18	2.747
431	TGTAACCC	29.814	43	2.74187
432	AATTGTGT	32.1081	37	2.73911
433	AGTGATGT	27.62	50	2.73907
434	AAGATTGC	41.6364	22	2.73891
435	GAATTATG	29.4318	44	2.73802
436	ACTCATTA	30.119	42	2.73753
437	GTCAACAG	32.0811	37	2.7368
438	TCATTACC	33.9394	33	2.73435
439	AGCAAATA	23.2857	70	2.73232
440	GTCATTAG	47.2353	17	2.7314
441	AATCACAG	25.7719	57	2.72884
442	GTTGACTG	52	14	2.72873
443	AGGCCTAG	48.625	16	2.7278
444	TGTTGACC	32.8571	35	2.7262
445	ATGTTGAC	34.8387	31	2.72042
446	GCATCATG	39.5833	24	2.71964
447	GCACATTG	31.0513	39	2.7196
448	AACTTTGG	32.3056	36	2.71845
449	TCAGTTAC	30.2683	41	2.71815
450	AATAGATG	37.2963	27	2.71795
451	TTGAGCAA	24.8033	61	2.71686
452	CAATGATG	30.625	40	2.71644
453	GGTGCCAG	42.1905	21	2.71155
454	AACCATTC	37.1852	27	2.70985
455	TGGCAGAG	22.2933	75	2.70769
456	TACTGACA	45.5	18	2.70733
457	ACTGAGGT	34.6129	31	2.70279
458	GGCACTTG	34.6129	31	2.70279
459	ATAAAGGT	27.5102	49	2.70076
460	GATTACAG	28.0851	47	2.70034
461	ACCTTTGC	27.22	50	2.6994
462	AGCATTGC	25.2414	58	2.69601
463	AGTATTAC	34.5161	31	2.69523
464	ACAAGAGT	30.7692	39	2.6949
465	TACAAAAC	27.7292	48	2.69433
466	TGGCACAG	22.2568	74	2.68517
467	AACTATTC	39.913	23	2.68456
468	GCCAAATG	30.25	40	2.68318
469	GTAATTGC	36.8148	27	2.68286
470	ATCCCTGA	34.3226	31	2.68012
471	TCCAAAGG	25.5179	56	2.67813
472	GTAATATG	38.875	24	2.67097
473	ATTGGCCT	36.6296	27	2.66937
474	GGCAAAGG	22.5634	71	2.66641
475	AAACATTG	24.3279	61	2.66479
476	ATCAGGTC	41.4286	21	2.66258
477	TAATTATC	38.75	24	2.66239
478	GCCATGGC	49	15	2.66155
479	AATAGCAA	31.1892	37	2.66072
480	AGAGCAAA	21.75	76	2.65925
481	TTGCACTC	43.4737	19	2.65764
482	AGCTGTTA	28.8837	43	2.65632
483	GACTTATG	38.625	24	2.6538
484	TTTCCCAG	21.0123	81	2.65223
485	AGTCTGGC	40.3182	22	2.6522
486	TGTACTAC	43.3684	19	2.65121
487	TTAAGCAA	22.7536	69	2.65075
488	ACCTAATC	48.8	15	2.65069
489	TGCAAGGC	30.6579	38	2.6505
490	TTTGGCCC	41.2381	21	2.65034
491	AGTATGCC	54.5	12	2.64777
492	ATAATGTG	29.4634	41	2.64587
493	AGGGTTCA	31.8857	35	2.6456
494	ACCATTGC	30.5789	38	2.64367
495	GATCAAAG	31.4167	36	2.64366
496	CAGTTGTG	26.0962	52	2.6392
497	AACAGTGG	28.3636	44	2.63865
498	GCAAGTTG	42.05	20	2.63739
499	TGCAACTG	27.7174	46	2.63648
500	AAGGCAGT	29	42	2.63582
501	GACTGTGC	45.5294	17	2.63275
502	TCTGTTAC	27.0625	48	2.62955
503	GATTAAGC	45.4706	17	2.62935
504	GAGCAAAC	29.625	40	2.62774
505	TGCAATCC	30	39	2.62753
506	TTGCACCA	31.1944	36	2.62496
507	GAACTCTG	22.2113	71	2.6248
508	AACACTAG	33.5806	31	2.62219
509	TCAATAAG	36.6538	26	2.6212
510	ACTTGTTA	35.2857	28	2.61861
511	GCCAGATG	29.8974	39	2.61854
512	AAGTTCAC	28.4651	43	2.61783
513	AACTTCAC	37.32	25	2.61701
514	ATTATATC	35.25	28	2.61596
515	GGCCTAGC	45.2353	17	2.61575
516	ACTAGTTG	46.625	16	2.61561
517	ACAGATTA	27.7778	45	2.61335
518	ATTAGGTG	46.5625	16	2.6121
519	AGAGTCCA	26.875	48	2.61134
520	TGGATTAC	31.9118	34	2.60966
521	GACTTTTG	30.1842	38	2.60955
522	ATGGTTAC	37.9167	24	2.60513
523	TTGGTTGC	34.4828	29	2.60432
524	AGGGTTAC	42.5789	19	2.60295
525	TGTTTCCC	27.9773	44	2.60271
526	TGTTACTC	38.6957	23	2.60267
527	ATTGAGAA	25.4717	53	2.6007
528	CAGCACAG	21.1169	77	2.59878
529	AGTTTCAC	32.2424	33	2.59764
530	CACCACAG	24.9636	55	2.59647
531	ATAACCAA	26.18	50	2.59626
532	TCTGGCAC	31.7353	34	2.59523
533	GTGCAATG	34.9643	28	2.59476
534	TTACTTAG	33.2258	31	2.59448
535	AGTTGTTA	34.3448	29	2.5939
536	TATGATGC	46.1875	16	2.59106
537	TAAAGTCC	31.6765	34	2.59042
538	GGTTCATG	33.1613	31	2.58944
539	TATCTAAC	29.8947	38	2.58452
540	ACCTTGCA	34.2069	29	2.58349
541	ACTTGACC	36.84	25	2.58335
542	GTTATTGC	32.0606	33	2.58299
543	TGCAACCC	51.0769	13	2.5828
544	ATGTTGTG	29.4872	39	2.58261
545	ATTCAATA	31.1143	35	2.58159
546	AACTTCAG	28.0698	43	2.58147
547	GGTCAAAG	23.371	62	2.58087
548	ACTGATCA	34.75	28	2.57886
549	TGTTTGGC	27.3778	45	2.57572
550	ATGCCAGG	24.7636	55	2.57567
551	AGCATTGT	31.9697	33	2.57566
552	TGTGCTGA	24.0862	58	2.57262
553	ATCTGGCC	37.375	24	2.56791
554	ATAATTAA	23.8136	59	2.56533
555	AGAGCATA	35.1481	27	2.5614
556	AATGCCAA	24.375	56	2.55819
557	AAGAGTAC	41.8421	19	2.5579
558	AATGTTAG	28.825	40	2.55678
559	TGTTGCCA	27.4545	44	2.55408
560	GCTGATTG	33.7586	29	2.54963
561	AGTTGGCA	27.0889	45	2.54854
562	GCAACCTG	33.1667	30	2.54775
563	AGAGTTGC	31.6061	33	2.54637
564	ACCCAGTC	39.619	21	2.54629
565	AGGTGACA	25.4118	51	2.54515
566	TTGCAATC	37.0417	24	2.54501
567	TATTATAC	32.5806	31	2.5441
568	TGACCTGA	32.5161	31	2.53906
569	GAAACCAG	27.5581	43	2.53442
570	TGAGGACA	26.3404	47	2.53259
571	GGTTTATG	37.6522	23	2.53249
572	TGCCAGGC	24.3455	55	2.53217
573	ATAAGTGA	28.122	41	2.52541
574	TGCCAAAC	28.122	41	2.52541
575	GTGTCCAC	36	25	2.52445
576	TAATAGGA	42.3889	18	2.52221
577	AACTTGCA	30.7647	34	2.51586
578	ATTTGTTG	24.1273	55	2.50948
579	GTGCTTTG	27.2791	43	2.50875
580	ATTACGTA	46.1333	15	2.50584
581	GTCCAAAG	26.9091	44	2.50334
582	AGTTCACA	23.0333	60	2.50222
583	TTAGGACA	34.3333	27	2.50202
584	TGAAAGGG	30.1143	35	2.49862
585	AAACAGCA	18.4086	93	2.48975
586	AGGTTGTG	30.4412	34	2.4894
587	AGGGTGAG	30	35	2.48914
588	GTCTTATG	45.8	15	2.48774
589	GTAACAGC	30.3235	34	2.47978
590	ATAAGTAC	44.1875	16	2.47887
591	GGGAACAG	26.6364	44	2.47796
592	GTGCAACC	49	13	2.47777
593	AGTGCCAA	29.027	37	2.47626
594	AAGGTTAT	25.7447	47	2.47531
595	GGAAACAG	21.3971	68	2.47458
596	TTGTTACG	44.0625	16	2.47185
597	TAACCTGA	31.1562	32	2.4718
598	TGACCCCA	26.5682	44	2.47162
599	ATAACACA	25.9783	46	2.47106
600	GGGCTTGG	31.6452	31	2.47105
601	TAGTGTTC	30.6667	33	2.47068
602	ACTTGGCA	24.6667	51	2.47052
603	AACACAGT	22.9322	59	2.47039
604	AATGACAT	23.5357	56	2.4701
605	CAGCTGGG	21.9844	64	2.46659
606	GCACAGTG	24.3846	52	2.4661
607	ATAAACAG	23.2807	57	2.46506
608	GAGATAAC	38.3333	21	2.46366
609	CATTGGTG	35.8333	24	2.46199
610	AGTGACCT	25.3333	48	2.46154
611	TGACTGTG	24.82	50	2.46139
612	AAAATTGC	33.1429	28	2.45959
613	ATTAGGTA	29.6286	35	2.45832
614	TACAGTCC	36.5217	23	2.45646
615	GCAACCAG	31.9	30	2.45045
616	AATAACAG	25.2083	48	2.44939
617	ACATGGGC	33.5926	27	2.44804
618	TGCAATAG	29.4857	35	2.44647
619	ATTGAATA	30.3636	33	2.44627
620	TTACCAGG	33.5556	27	2.44534
621	TGTAATCG	50.25	12	2.4413
622	AGTTACCT	25.383	47	2.44054
623	ACTAAGTA	31.7333	30	2.43764
624	AACACTGT	21.7031	64	2.43504
625	AGCAATGC	29.7353	34	2.43167
626	AAGTAACT	24.5	50	2.42966
627	TGACCTTG	18.6744	86	2.42879
628	ACTGAGTA	33.9615	26	2.42867
629	AAACACTG	18.5057	87	2.42081
630	TAGTGTTG	34.52	25	2.42066
631	AACTATGC	35.1667	24	2.41619
632	ATCAGCTA	33.1481	27	2.41565
633	AACTGAAC	25.9545	44	2.41453
634	TGTTACAG	25.6222	45	2.41055
635	AGTTATCC	42.9375	16	2.40874
636	ACTTTGGA	25	47	2.40371
637	TAGCTAAC	37.381	21	2.40245
638	ACTTTGGC	28.5278	36	2.40056
639	TAATAGCA	25.5111	45	2.4001
640	TCAGACTG	30.25	32	2.3999
641	TTGACCTC	27.025	40	2.39712
642	TTTGCTGA	23.9216	51	2.3959
643	TTTTGTTC	24.3878	49	2.39422
644	ATCATCCA	31.1667	30	2.39411
645	TTATGGCA	32.8519	27	2.39406
646	AAGGGTCA	28.4167	36	2.39121
647	GATAACAG	30.5806	31	2.38793
648	TTTTGGAC	31.0667	30	2.38643
649	AAGCTTGC	29.1765	34	2.38597
650	TTATCTCA	27.2308	39	2.38499
651	AGCGCTGG	40.0556	18	2.38338
652	GAGGGAGC	31.5517	29	2.38295
653	ACTGAAAC	25.0435	46	2.38214
654	AATGCTGT	22.1017	59	2.38092
655	AATGTTAT	22.8727	55	2.37899
656	AACTGTGA	23.0741	54	2.37802
657	AATGTTTG	18.7195	82	2.37736
658	ATAGTTCA	31.4483	29	2.37514
659	TTTTACAC	27.8378	37	2.37482
660	TCACTCTC	29	34	2.37154
661	TATGAAAG	25.2	45	2.37083
662	ATTAGGCA	29.875	32	2.37015
663	AACTTGGC	25.7674	43	2.36973
664	ACCACTTA	38.7368	19	2.36807
665	AGTGTTGT	25.4545	44	2.36802
666	TGTGGTGC	31.3448	29	2.36733
667	TGTAGGTC	36.8095	21	2.36572
668	CTGGTGAG	29.3636	33	2.3657
669	ACCTTATG	31.8571	28	2.36417
670	ATAATGTC	31.2759	29	2.36212
671	TTGTACTG	31.2759	29	2.36212
672	CATCATAG	32.4074	27	2.36167
673	ATCCTATG	44.9286	14	2.35766
674	ATTGCTTA	23.5098	51	2.35466
675	TATTACAG	25.9048	42	2.3545
676	TAGCTGCC	31.1724	29	2.35431
677	TGAGGTCA	20.5075	67	2.3542
678	TAATGTGG	36.619	21	2.35348
679	TAACAAGA	24.6957	46	2.34905
680	GTACAAAC	32.2222	27	2.34818
681	TGTAATAC	25.8333	42	2.348
682	GGTTCCAG	27.1579	38	2.34791
683	GAGAGGTC	32.8077	26	2.34615
684	ATCTAACA	30.0323	31	2.34511
685	TAACAAAC	22.9623	53	2.34448
686	TGTCATTG	26.425	40	2.3439
687	GTACTGTG	25.1818	44	2.34265
688	AGGTAATG	26.7436	39	2.34232
689	GTGCCAGG	24.8889	45	2.34156
690	TACCAGGG	40.4706	17	2.34023
691	TATAACCC	40.4706	17	2.34023
692	TATAAGAG	44.5714	14	2.33891
693	GCACACAG	18.4146	82	2.33864
694	TGAAACAG	19.9286	70	2.3384
695	GAACTATG	32.6923	26	2.3379
696	TGTTATGA	31.5	28	2.33767
697	AGTCCAAA	22.8868	53	2.33677
698	AGGGCAAA	22.6667	54	2.33603
699	TCACCCTG	27.75	36	2.33511
700	TAACCTTC	31.4643	28	2.33502
701	CATTTGGG	23.0769	52	2.33385
702	ATAAGGGC	39.2222	18	2.33379
703	AAGGTGAG	27.3514	37	2.33331
704	GGTTTCAG	24.5	46	2.33044
705	GTAAGTGG	37.15	20	2.33006
706	AATACTGA	25.0455	44	2.32996
707	TGTAGTAC	41.5	16	2.3281
708	TGTCAAAG	25.3023	43	2.32696
709	TACAACAA	28.4412	34	2.32584
710	ATCCAGCA	29.3125	32	2.32553
711	ATGTTGCC	29.3125	32	2.32553
712	ATTTCACC	29.7742	31	2.32495
713	TGCATGGA	28.8485	33	2.3242
714	TGCAAGCA	28	35	2.3232
715	TTAACTCA	26.8684	38	2.32288
716	TGTCATTC	24.413	46	2.32217
717	ACAGCATC	28.8182	33	2.32176
718	ATTTGCTA	25.2326	43	2.32054
719	ACTTTGAC	22.1071	56	2.32017
720	AACTATTA	26.4872	39	2.31986
721	ACATCACC	27.9429	35	2.31845
722	AAGTTTCC	28.7576	33	2.31688
723	TAACCAGA	27.9143	35	2.31608
724	TCTGTTTG	16.8542	96	2.31599
725	AACTTGTA	29.6452	31	2.31488
726	AGTTGTGA	27.8571	35	2.31134
727	ATAACTGC	27.8286	35	2.30897
728	GTCAAGGG	33.5833	24	2.3074
729	TTATTCAA	23.0196	51	2.30556
730	TCAACAGA	27.7714	35	2.30423
731	TGGTAATC	42.4	15	2.30306
732	TGACAGCA	24.4667	45	2.30184
733	TTCCGTTC	43.8571	14	2.30143
734	TTAAACTG	23.9149	47	2.29938
735	AGCTCTGT	20.4844	64	2.2983
736	TGGCAGCA	24.4222	45	2.29766
737	ATGACTCA	23.8723	47	2.29529
738	ACAGAGGC	20.9508	61	2.29488
739	AGGCCTGA	23.8511	47	2.29324
740	GCAATTGC	42.2	15	2.2922
741	TTGTTGGC	28.0294	34	2.29217
742	ACAAAGTG	23.3469	49	2.29204
743	ACAGTCTG	23.3469	49	2.29204
744	ATGCAGTC	31.4444	27	2.2915
745	AGTCTAAC	45.3077	13	2.29106
746	AGTCAATA	24.3333	45	2.28929
747	TCATGTGC	28.8125	32	2.28586
748	TAACTTGG	30.75	28	2.28201
749	AATTGTTA	23.2245	49	2.28002
750	AATCAGTA	27.8529	34	2.27774
751	AAGGGTTA	29.1613	31	2.2771
752	AATTCCAA	23.4167	48	2.2753
753	GGGTATTG	41.8667	15	2.27409
754	TAACAGTC	29.6	30	2.27377
755	TATAACAG	31.7692	26	2.27189
756	AGGCAGTC	30.6071	28	2.27141
757	TTTGTTAC	21.625	56	2.26957
758	GTGTAACC	39.2353	17	2.26879
759	ATAATTGA	30.5714	28	2.26876
760	GGTCAGGC	30.5714	28	2.26876
761	ATCACTAG	44.8462	13	2.26773
762	ATTCCTGG	25.55	40	2.26629
763	TGACTTGG	22.84	50	2.26503
764	AGCAATAC	35.2381	21	2.26473
765	AGGTCATG	20.6721	61	2.26435
766	AATGTTAC	22.6078	51	2.26432
767	GGCCAGTG	20.5	62	2.26383
768	TGTTAAAC	28.5312	32	2.26355
769	ATATAACC	27.2571	35	2.26156
770	AGGGCTGT	21.3509	57	2.26072
771	TTGCAAGA	28.0303	33	2.25828
772	TCATCCTG	27.2	35	2.25682
773	TGATCAGA	37.8889	18	2.25446
774	TCCCAGGC	23.6957	46	2.25393
775	GAACCATG	32.7917	24	2.25301
776	AAATCTGG	24.4884	43	2.2521
777	AGGTCATA	26.75	36	2.25096
778	GACTCTTG	29.2667	30	2.24816
779	TCTGGTTG	29.2667	30	2.24816
780	CAGGCTAG	27.0571	35	2.24497
781	GTAAGAGC	29.7241	29	2.24493
782	CAGAGCCG	46.1667	12	2.24291
783	AAGAGTTA	24.6667	42	2.24196
784	TTCATAAC	21.1579	57	2.24029
785	TTGGTCCA	33.3043	23	2.24005
786	GAAAGTCC	29.6552	29	2.23972
787	ACTTTTGG	25.25	40	2.23968
788	ATACTTTG	25.8947	38	2.23871
789	TTAGCTAG	36.5789	19	2.23615
790	TTGCATGA	28.6129	31	2.23427
791	AACCAAAG	22.0769	52	2.23272
792	AAAGTTAC	20.55	60	2.23245
793	AGGTGAGT	28.5806	31	2.23176
794	ACCACAGG	25.4615	39	2.23003
795	ACTCTTAC	36.4737	19	2.22972
796	GGCCTTGC	30.5926	27	2.22942
797	AACAGTTA	20.8621	58	2.22826
798	TTATTACA	21.0351	57	2.22728
799	TATTGCAC	27.2353	34	2.22723
800	TTGTTCCA	29.4828	29	2.2267
801	AGTAGAGT	35.45	20	2.22344
802	AGATTGGC	36.3684	19	2.22328
803	ATTAGGGC	45.75	12	2.22267
804	TGTCCTGA	22.1765	51	2.22112
805	TGTGATGA	26.3889	36	2.22058
806	AACAGAAA	12.8355	152	2.21937
807	GACATTTG	27.5455	33	2.21922
808	GAACTTTG	19.4545	66	2.2166
809	GTTAGTTG	39.5	16	2.2159
810	TGCCATGG	24.093	43	2.21574
811	TGCTGGAC	27.0882	34	2.2152
812	AGGGAAAC	23.7955	44	2.21368
813	TAACTCTG	22.32	50	2.21347
814	ATGGTAAC	37.1667	18	2.21148
815	AACATTAT	20.8772	57	2.21056
816	ATGACGCA	45.5	12	2.21053
817	AAATCATT	22.28	50	2.2095
818	TTTTATGC	21.4259	54	2.20816
819	GTAACAAG	29.75	28	2.2078
820	GGCTGGCC	19.5231	65	2.20749
821	TAAGGGCA	32.125	24	2.2072
822	AAGTTAAT	25.8649	37	2.2065
823	TGCAATAC	26.9706	34	2.20558
824	TCCACATG	27.3636	33	2.20457
825	AAACAGTG	20.6379	58	2.20432
826	TAAAATCA	20.4237	59	2.20016
827	AGTCAATG	26.5143	35	2.19992
828	TCAATGAC	30.7308	26	2.19763
829	AGTGTTGC	27.6875	32	2.19661
830	CAACAATG	26.8529	34	2.19596
831	AATTGCCT	25.7297	37	2.19498
832	ATAAGAAC	27.2424	33	2.19481
833	TTGTAAGA	27.2424	33	2.19481
834	ACCAATGG	40.4	15	2.19442
835	TAGCTGTG	28.5667	30	2.19439
836	AGTAAATA	17.3827	81	2.19409
837	ACTTGCCA	24.4146	41	2.19248
838	AGTTTAAA	18.9559	68	2.19226
839	TGCCAGGG	22.7872	47	2.19096
840	AGTGGCCT	23.814	43	2.19008
841	ATTACAGG	25	39	2.18961
842	AGTTTGCT	25.6486	37	2.18806
843	TGACATTG	23.7907	43	2.18794
844	AGAGTGCA	31.2	25	2.18785
845	AATTATCT	22.2653	49	2.18585
846	ATCAGGCC	34.85	20	2.18581
847	ATTTGAGC	34	21	2.18515
848	ATCCAACA	25.9444	36	2.18318
849	CATGCCAG	22.7021	47	2.18278
850	TATTTAAC	22.7021	47	2.18278
851	TAACAAGC	33.1818	22	2.18276
852	AACAAACT	20.7857	56	2.18149
853	ATTATTAC	23.4318	44	2.17985
854	ACAGCTTG	22.913	46	2.17949
855	ATTTGTAC	27.4688	32	2.17925
856	TGACTGGC	27.871	31	2.17634
857	AGGTAACA	21.7255	51	2.17595
858	TAGAGCTC	36.5556	18	2.17512
859	GGTCACTG	24.5	40	2.17315
860	GCAACATG	26.9697	33	2.17283
861	ATGCCAAG	22.3542	48	2.17206
862	AGCCAGGC	19.5079	63	2.17158
863	GGAGCCAG	21.2642	53	2.1711
864	ATTAACCA	24.1707	41	2.17058
865	ACTGGTTA	27.3438	32	2.16934
866	ACATTTGG	22.3125	48	2.16802
867	TTCTGCTG	22.0816	49	2.16782
868	ACAGCGTG	38.625	16	2.16682
869	AATATTTG	16.1868	91	2.16559
870	CATGTGGG	27.7097	31	2.16374
871	AATGTTGT	20.0847	59	2.16365
872	GATCAATG	29.6667	27	2.16194
873	AACTGCTG	22.25	48	2.16194
874	TTGCCATG	30.1923	26	2.15912
875	TGTGTTGC	21.3462	52	2.15881
876	AAAGTGCC	24.6154	39	2.15592
877	ATTTTGCA	20.5357	56	2.15525
878	TACCTCAC	29.0357	28	2.15479
879	TTGCTAAC	29.0357	28	2.15479
880	AACAGAGT	19.2031	64	2.15454
881	TATGCAGC	30.1154	26	2.15362
882	ATGTCAAC	28.4828	29	2.15117
883	TTTGTCAA	21.2692	52	2.15103
884	AAGCTGCC	25.5278	36	2.14812
885	TAACTGAG	23.9024	41	2.14648
886	ATAATCTC	23.9024	41	2.14648
887	GAGCACAG	19.75	60	2.14554
888	AACAGGCC	28.8929	28	2.14419
889	ACACTTGC	21.8367	49	2.14378
890	AGTAATTC	31.8696	23	2.14355
891	GTCTGTTG	29.4074	27	2.14305
892	TGCCAAAG	18.803	66	2.14237
893	CAAACCTG	23.8537	41	2.1421
894	ACTGATTA	28.8571	28	2.14154
895	AAGACCTG	25.0811	37	2.13964
896	GAGAGTGC	37	17	2.13954
897	TTATGTGG	26.5455	33	2.13866
898	TGAATAAC	27.3871	31	2.13856
899	TGTTCCCA	24.4103	39	2.13795
900	TTATTTGC	22.234	47	2.13777
901	TAATAGGG	38.0625	16	2.13526
902	ACAGTCAA	26.4545	33	2.13133
903	ATGTCTCT	23.7317	41	2.13115
904	TTGCCAAC	27.7333	30	2.13038
905	GAGTCCAC	28.2069	29	2.13034
906	GCAGGTTG	27.7	30	2.12782
907	TAACTGAA	22.1277	47	2.12754
908	AACCATGC	36.7647	17	2.12593
909	ATCATTCT	28.6429	28	2.12564
910	GGTGTTGC	40.5	14	2.12526
911	TTGCAGCA	25.25	36	2.12474
912	GTCATTTG	22.5333	45	2.11995
913	AGGGCAGA	17.9296	71	2.11881
914	ATGACCAT	32.9524	21	2.11783
915	AATATTAT	17.5541	74	2.11781
916	ACAAGTTA	24.1795	39	2.11774
917	GTCTTTTG	25.1667	36	2.11773
918	AGTTAAGT	23.0233	43	2.11736
919	ACAGGTCA	18.7231	65	2.11703
920	AACAGCCC	25.5143	35	2.11695
921	ACAAACTG	20.9231	52	2.11603
922	ATAAGGGT	41.8462	13	2.11603
923	ACATAAAC	19.8103	58	2.11592
924	AATGGTTA	23.85	40	2.1155
925	AGCTAGCC	31.4348	23	2.11431
926	GAGGTAAC	26.2424	33	2.11424
927	CTGTGCAG	21.5306	49	2.11372
928	TAATACCC	43.5	12	2.11336
929	AAAAGAGA	16.1494	87	2.11257
930	ACACTTAC	28.4643	28	2.11238
931	TCCAACTG	26.625	32	2.11231
932	AGGGTCAG	22.6818	44	2.11007
933	GGGGTTGG	27.4667	30	2.10989
934	TAAATAGC	27.931	29	2.1095
935	TAATGCCA	26.1818	33	2.10936
936	TCATGAAC	27	31	2.10833
937	AAACTGGA	21.9149	47	2.10708
938	TCCACCTC	24.0513	39	2.10651
939	AACTCTTG	20.8269	52	2.1063
940	CATAAGGG	37.5	16	2.10371
941	ACAGTACA	23.1429	42	2.10346
942	TATAATCC	40.0714	14	2.10277
943	GATTTGGC	31.9545	22	2.10202
944	AGGCCTCA	27.8276	29	2.10169
945	ACAGTGCC	23.675	40	2.09997
946	AGGGACAA	23.0952	42	2.09914
947	CAGGTTAG	27.7931	29	2.09908
948	AAAAGCTC	23.3659	41	2.0983
949	AAGGATCA	28.25	28	2.09648
950	AGATTAGA	24.5676	37	2.09583
951	ACATGACC	26.8387	31	2.09573
952	ATCTGAGT	28.7407	27	2.09447
953	TGAGTTGC	28.2143	28	2.09383
954	GTAATCCC	25.5588	34	2.09013
955	ACTTGCAA	30.4167	24	2.08983
956	GGCCATTG	28.6667	27	2.08907
957	ACCTAACC	36.1176	17	2.08851
958	ATTAACTC	25.8788	33	2.08494
959	ACATGTAA	22.4091	44	2.0847
960	AGTAACAG	20.4151	53	2.08441
961	TGCAAGAC	28.5926	27	2.08367
962	TTCACAAC	22.6512	43	2.08314
963	ATGGCCAG	26.6774	31	2.08314
964	AATATTGA	17.3836	73	2.08302
965	AAGAGAGC	21.4375	48	2.083
966	ACTTAACA	23.1951	41	2.08297
967	ATCTATTG	29.1154	26	2.08211
968	AAAGGGCA	18.4	65	2.0805
969	AGGCAACA	21.8696	46	2.08024
970	AATGCTGG	19.7857	56	2.07654
971	AGCTTTGA	22.3182	44	2.07625
972	TATATAAG	28.4815	27	2.07557
973	AAGGTTTG	20.3208	53	2.07478
974	ATGCTGGT	29	26	2.07385
975	ACAATGTC	25.3529	34	2.0733
976	ATATTTAC	18.4688	64	2.07215
977	AATGTGCA	23.0732	41	2.07201
978	AACAGGGC	23.35	40	2.07115
979	AACCAAGC	23.35	40	2.07115
980	TGTTGTGC	22.7857	42	2.071
981	TAACCCTG	27.4138	29	2.07044
982	ATAACTCT	22.25	44	2.0699
983	TATGCTGC	28.9231	26	2.06835
984	TTACATTG	26.4839	31	2.06803
985	AAGTAAAT	16.6795	78	2.06597
986	CAATGCAG	26.4516	31	2.06551
987	GATTGTGC	40.8462	13	2.06546
988	ATTGCCTA	27.3448	29	2.06523
989	ATCCCTAA	35.7059	17	2.0647
990	ATTGTGAT	32.0952	21	2.06274
991	TACCCAAC	27.3103	29	2.06262
992	TATTGATC	22.1591	44	2.06145
993	TGATTGAG	28.8077	26	2.0601
994	ATGATGAA	19.4561	57	2.0601
995	TAAACAGC	21.1875	48	2.0587
996	ACAGTCAC	26.8	30	2.05868
997	TTGCTCTC	20.3462	52	2.05768
998	GAGCCAGC	20.1509	53	2.05744
999	GAACAGCC	27.2414	29	2.05741
1000	GCAATAAG	31.2727	22	2.05717
1001	AATCCAAC	27.7143	28	2.05673
1002	ACCTGCAG	24.1081	37	2.05664
1003	AATAAGGG	29.32	25	2.05602
1004	TTACAACA	19.7636	55	2.05562
1005	AATACCAG	26.3226	31	2.05543
1006	ATTGTTGG	28.7308	26	2.0546
1007	AGCCCTAG	35.5294	17	2.0545
1008	TGGGATGA	28.1852	27	2.05398
1009	ATGATTAA	19.7455	55	2.05372
1010	TAACAGCC	26.7333	30	2.05356
1011	TAGATAAC	23.15	40	2.05341
1012	GCAGGGTG	24.7429	35	2.05295
1013	TGGTGAGA	26.2903	31	2.05291
1014	ACCAGCTG	25.875	32	2.05281
1015	CACTAGAG	28.6923	26	2.05185
1016	GGTATTGC	32.7	20	2.05096
1017	GAACAAAC	21.5435	46	2.04922
1018	AATAGTCA	24.3056	36	2.04527
1019	AACAAACC	17.2958	71	2.04392
1020	TACAAACC	28.5769	26	2.0436
1021	TGTGGACA	21.7111	45	2.04259
1022	AACAGAGG	19.8148	54	2.04212
1023	TGTTATTC	27.0345	29	2.04179
1024	AACTGCCC	29.7083	24	2.04116
1025	AACCCTCA	25.303	33	2.03856
1026	TGTGTTGA	20.9792	48	2.03846
1027	TTTGGCTG	21.6667	45	2.03841
1028	GTGCCCTG	23.8919	37	2.03819
1029	ACATCAGT	21.413	46	2.03681
1030	TACGTGGA	41.9167	12	2.03644
1031	GCTGTCTG	19.9434	53	2.03625
1032	AAAGGTTA	19.0517	58	2.03489
1033	AATATTAC	21.6222	45	2.03423
1034	GTTATGAG	36.25	16	2.03358
1035	ATCAGTTG	23.8378	37	2.03358
1036	TAGATGAG	27.3929	28	2.03287
1037	GTGCAAAG	28.4231	26	2.0326
1038	GGCCCATG	29.5833	24	2.03257
1039	AACTTTTG	22.6098	41	2.0304
1040	TAACAGGG	29.5417	24	2.02971
1041	TAAGTAAA	18.5246	61	2.02912
1042	AGCCTAAC	41.75	12	2.02834
1043	GACTCAAG	35.0588	17	2.02729
1044	TCATACTC	32.3	20	2.02587
1045	AGGGCTCC	26.3667	30	2.02539
1046	GTCAGTTG	27.7778	27	2.02429
1047	AGTCCTAA	29.4583	24	2.02399
1048	GAGGTTGC	33.1053	19	2.0238
1049	AATCATTC	26.7931	29	2.02356
1050	ATTTGCTC	21.9767	43	2.02112
1051	ACAGGTGC	37.1333	15	2.01699
1052	ATCCCAGT	27.1786	28	2.01697
1053	TGTTTGCC	19.9423	52	2.01684
1054	TAACTCTC	28.76	25	2.01675
1055	ATAAGTGT	27.6667	27	2.01619
1056	GTCTGTAG	35.9375	16	2.01605
1057	AGTTGACT	26.6897	29	2.01575
1058	AGATGACC	25	33	2.01414
1059	AACAGAGC	21.1739	46	2.01407
1060	TCATGTGG	28.72	25	2.01395
1061	GATTGCTC	35.875	16	2.01254
1062	GATTTTAC	32.05	20	2.01019
1063	ACACTAGG	33.7778	18	2.00984
1064	GCAATTGG	32.8421	19	2.00771
1065	TGAAACCA	18.3279	61	2.00757
1066	ATTATTTG	20.449	49	2.00754
1067	AAATAGCA	22.625	40	2.00684
1068	AGCTGTGC	22.3415	41	2.00631
1069	ATTGGCAC	36.9333	15	2.00612
1070	ATGCAGCC	26.1	30	2.00491
1071	TGTCTGCC	20.4082	49	2.00353
1072	TTTGCAAG	20.2	50	2.00323
1073	ATTGTTTA	22.8718	39	2.00321
1074	AGCCTGGC	18.5932	59	2.00297
1075	TTTAGCAA	19.9804	51	2.00116
1076	GAAACTGG	23.7778	36	2.00086
1077	TGTGCCAG	18.1129	62	2.00022
1078	ACTGTTTC	19.5849	53	1.99965
1079	AGTTACTG	21.0217	46	1.99959
1080	AGTGCTGT	22.2439	41	1.99755
1081	GGGCTGGC	23.4054	37	1.99669
1082	TGATAGAG	41.0833	12	1.99595
1083	AAGCCTGT	22.5	40	1.99575
1084	AGGTCAGT	19.3519	54	1.9944
1085	AGGGTTAA	32.5789	19	1.99162
1086	GGCAATTG	29.6087	23	1.99148
1087	AAAGTGAT	23.3243	37	1.98977
1088	ATATTGAC	24.3235	34	1.98911
1089	ATCTTGGC	28.36	25	1.9887
1090	TATTGACA	25.0625	32	1.98835
1091	TGCTCCAC	35.4375	16	1.988
1092	AAGGTGCA	28.32	25	1.9859
1093	ATAAGCAC	25.0312	32	1.98587
1094	TGGCAAAC	24.6364	33	1.98485
1095	TCACAAGC	23.9143	35	1.9842
1096	TTCTAACC	27.7308	26	1.98309
1097	GGGCATAG	29.4783	23	1.98271
1098	GTGTAATG	21.2955	44	1.9811
1099	AACAGAAG	17.6562	64	1.98099
1100	GGCCCAGC	27.6923	26	1.98034
1101	GACTATTG	30.8095	21	1.98011
1102	ACGTAACC	34.2353	17	1.97967
1103	AAGACCTT	24.9375	32	1.97843
1104	CAGGTTGG	21.0222	45	1.97778
1105	TTAGCCAA	22.8684	38	1.97707
1106	AAGCTAGG	30.7619	21	1.97704
1107	TGGAGCAG	22.5641	39	1.97626
1108	GTATTGAC	33.1667	18	1.97348
1109	ACTATGAC	28.7083	24	1.97246
1110	TGAAACTG	20.5106	47	1.97207
1111	ATGAGGAC	28.12	25	1.97187
1112	ATTTAACC	25.6667	30	1.97162
1113	GAAACTTG	20.0816	49	1.97147
1114	AGGGAACA	21.6905	42	1.97146
1115	AGCTATTG	24.8438	32	1.971
1116	TAATCTGG	30.6667	21	1.97092
1117	TACTCAAG	29.9545	22	1.97046
1118	AGCATTAG	27.037	27	1.97031
1119	TGGCTCCC	22.4872	39	1.96952
1120	ATCAAAGT	20.9333	45	1.96942
1121	GATGATGC	32.2105	19	1.9691
1122	TTTCATCA	17.6825	63	1.96838
1123	AAAGATCA	19.4615	52	1.96821
1124	TGCTAAAG	22.7632	38	1.96797
1125	ACATAAGG	23.7143	35	1.9676
1126	AGCTGCCA	18.9091	55	1.96673
1127	ATTTGGTC	32.1579	19	1.96588
1128	AGTCCCTG	21.3721	43	1.96551
1129	AATGATGA	20.8889	45	1.96524
1130	ATAATAGA	24.3636	33	1.96288
1131	GAACCCTG	23.6571	35	1.96286
1132	ATCCACTA	36.1333	15	1.96267
1133	GTCATTGC	29.1739	23	1.96224
1134	AGTTCAGT	20.1875	48	1.96154
1135	ATGATGAC	25.5333	30	1.96138
1136	ACAACAGA	16.8261	69	1.9602
1137	ACAACTGT	22.075	40	1.95805
1138	TCAGTGGA	24.303	33	1.95799
1139	TTATGCTG	27.92	25	1.95785
1140	GATAACTG	23.9412	34	1.95785
1141	TGCTGGGC	23.9412	34	1.95785
1142	ATGTCACA	17.5873	63	1.95778
1143	ACAGAGGT	19.9388	49	1.95745
1144	AACAACAT	22.6316	38	1.95659
1145	TGAGTGAC	23.25	36	1.95645
1146	ATCAATGT	20.5652	46	1.95617
1147	TCAGTTGC	22.05	40	1.95584
1148	ATTGCACA	18.3103	58	1.95571
1149	TTACTGAC	30.4286	21	1.95562
1150	GCAATGGC	25.0323	31	1.95467
1151	GTCACCTG	23.8824	34	1.95304
1152	GCCTATTG	38.6154	13	1.95266
1153	TACTATTG	33.7647	17	1.95246
1154	TAACACTC	27.84	25	1.95224
1155	AGAAGTAA	22.5789	38	1.95204
1156	ATTGCACC	31.1	20	1.9506
1157	GAATCCAC	27.8	25	1.94943
1158	ATAGGATG	38.5385	13	1.94877
1159	GAGCTTGC	25.3667	30	1.94858
1160	TAAAGGTC	23.8235	34	1.94823
1161	TTTGCCCA	20.0417	48	1.94737
1162	ATCAGTCA	24.9355	31	1.94712
1163	GTTACCAG	32.7222	18	1.94703
1164	TAATTAAC	23.1111	36	1.94476
1165	AAGCCAGT	18.6909	55	1.94404
1166	ACGTGTGC	32.6667	18	1.94372
1167	ACTCATGG	22.7838	37	1.94366
1168	TCCATTGC	22.7838	37	1.94366
1169	AGCTTGCC	26.6667	27	1.94332
1170	AATCAATG	18.6545	55	1.94026
1171	AATTACCT	23.3714	35	1.93916
1172	TGGATTAG	34.5625	16	1.93892
1173	ACCAAGTG	24.0606	33	1.93846
1174	GGCTTATG	24.0606	33	1.93846
1175	TATATTGC	29.4545	22	1.93757
1176	AAGGCCAT	21.561	41	1.93622
1177	TAATCCAA	25.2	30	1.93577
1178	GAGCCCTG	20.7727	44	1.93247
1179	TGTCACCA	18.4107	56	1.93223
1180	GTCAAAGG	19.6735	49	1.9314
1181	AAACCTGG	23.6176	34	1.93139
1182	AATTGGCC	32.4444	18	1.9305
1183	GGCTAGTG	36.7857	14	1.93035
1184	GACCTCTG	19.2549	51	1.9285
1185	GCGCTGGG	34.375	16	1.9284
1186	GATGACTC	30	21	1.92808
1187	ACAGGTTG	24.6774	31	1.92697
1188	TCCACTCC	24.2812	32	1.92637
1189	CAGGCCTG	29.2727	22	1.92561
1190	AGGTCACA	16.6471	68	1.92524
1191	GCCCTGTG	18.1754	57	1.92449
1192	ACACAACA	15.6364	77	1.92431
1193	ATGACCCC	31.4737	19	1.92406
1194	AAGGCCAA	18.3214	56	1.92286
1195	GGAAACTG	21.1429	42	1.92168
1196	GTCTGCCC	27.4	25	1.92138
1197	GTAATAGG	27.36	25	1.91858
1198	ACCTAATG	27.9167	24	1.91806
1199	TAAGCTTG	31.3684	19	1.91762
1200	TATGAAAC	21.0952	42	1.91736
1201	TGCTGAGC	20.1522	46	1.91688
1202	ATCTGGCA	20.5909	44	1.91556
1203	TCTAATTG	28.4783	23	1.91545
1204	ATAAGCCA	21.0714	42	1.91519
1205	GGGAGAGC	25.7857	28	1.9136
1206	AACTCTGC	20.5682	44	1.91344
1207	TGAGAAAG	18.7358	53	1.91296
1208	AGTTAAAC	24.4839	31	1.91185
1209	TTTATCAA	21.0238	42	1.91086
1210	ATGACTGG	24.4516	31	1.90933
1211	AATAGTTG	23.697	33	1.90916
1212	AACTGGTA	34	16	1.90736
1213	GCTTAGGG	31.1579	19	1.90475
1214	GAGATTGC	26.6154	26	1.90333
1215	ATTGTGAA	17.5167	60	1.90292
1216	TGCAAAAC	20.9286	42	1.90221
1217	CAACAGTG	16.5672	67	1.90186
1218	TGACAGTC	28.2609	23	1.90083
1219	AACAGACT	18.1071	56	1.90037
1220	AATAGGGC	33.875	16	1.90035
1221	ATGTCATA	19.9783	46	1.90034
1222	ACACCATC	26.0741	27	1.90013
1223	GTTTGCTG	19.16	50	1.90009
1224	AGGTCATC	24.3226	31	1.89926
1225	TATTAACC	25.5714	28	1.8977
1226	GGTAGAGC	31.8889	18	1.89745
1227	AATGACCT	19.5	48	1.89474
1228	GCTGGCGG	39	12	1.89474
1229	TAGCTAGC	27	25	1.89333
1230	GTTGGCAG	20.3409	44	1.8923
1231	ATTGGTGA	28.1304	23	1.89206
1232	AGTATTGA	20.8095	42	1.89139
1233	ACTTTGGG	22.4722	36	1.891
1234	AGAGTATC	31.7778	18	1.89083
1235	CAGTCAGG	20.3182	44	1.89019
1236	TGGGTTAG	27.5	24	1.88944
1237	ATTGTGCA	24.1935	31	1.88918
1238	TTGCTGAC	23.8125	32	1.88918
1239	TGCAATTC	22.4444	36	1.88866
1240	GCCAGTGG	23.0882	34	1.8881
1241	AGTTAATA	20.2955	44	1.88807
1242	GTTTCCCC	30.1	20	1.88788
1243	ACAGCCAA	17.6724	58	1.88757
1244	AACTGACC	23.4242	33	1.88719
1245	ACCATTAG	28.6818	22	1.88674
1246	TCCTGTTG	18.4717	53	1.88599
1247	TAACTGTG	20.0444	45	1.88579
1248	GCAAGATG	25.3929	28	1.88445
1249	CTACCAGG	32.5882	17	1.88443
1250	AAGGTCCA	25.8519	27	1.88394
1251	AATCACTT	25.8519	27	1.88394
1252	GTAATAAG	30.7895	19	1.88223
1253	ACCTTACA	26.84	25	1.88212
1254	TACTACAG	24.5	30	1.882
1255	AGAACTCT	17.9286	56	1.88163
1256	AGCTGGCA	18.96	50	1.88026
1257	TTCCAAAG	16.8889	63	1.88003
1258	AATGTCAT	18.7647	51	1.87941
1259	GTGCAGGG	24.8621	29	1.87772
1260	AACAGATG	19.7391	46	1.87759
1261	CACTGGTG	27.913	23	1.87743
1262	TTGTCAAC	25.7407	27	1.87584
1263	ATTTGTCA	19.7174	46	1.87552
1264	ATATTGGG	29.9	20	1.87534
1265	TAAGAAAC	24.4	30	1.87432
1266	ATGGGCAC	23.625	32	1.87431
1267	GTGGTTGC	31.5	18	1.87431
1268	TTAGCAGC	32.4118	17	1.87422
1269	TTGACCTG	20.619	42	1.87407
1270	ATATGCTG	29.1429	21	1.87299
1271	TTGGACCA	34.4667	15	1.87214
1272	TGTGCACA	23.5938	32	1.87183
1273	ACCACTAG	32.3529	17	1.87082
1274	AAGTTGTT	20.8293	41	1.87051
1275	TAGCATGA	29.0952	21	1.86993
1276	TCTCACAG	19.4468	47	1.86978
1277	GAGATTAC	27.2083	24	1.8694
1278	TTCGGTTC	34.4	15	1.86852
1279	AAAATCAA	12.531	113	1.86818
1280	ATTATTGG	26.64	25	1.86809
1281	TTCAAAAC	15.1688	77	1.86677
1282	GTAAGATG	29.75	20	1.86593
1283	ATTGATCC	25.1429	28	1.8659
1284	GGTCATGC	28.3636	22	1.86581
1285	TGCCCCAG	22.4857	35	1.86567
1286	TAACCTGC	26.6	25	1.86529
1287	ACAGTTAC	20.2791	43	1.86499
1288	GTCAGGCC	25.1071	28	1.86325
1289	AGGCTAGT	30.4737	19	1.86293
1290	ATACAATG	25.5556	27	1.86235
1291	GCAATCAG	24.6552	29	1.86209
1292	TAGGCAAC	27.0833	24	1.86081
1293	ACTTCCAG	21.8108	37	1.86066
1294	TCCTGGCC	19.7556	45	1.85861
1295	GGATTAGG	33.125	16	1.85827
1296	TTGGCAAC	23.0606	33	1.8579
1297	AAGCCTCC	25.4815	27	1.85695
1298	TGATTAGA	25.4815	27	1.85695
1299	AAGTCCTT	21.7568	37	1.85605
1300	AGCAGCTG	16.8065	62	1.85595
1301	AACTGATC	27	24	1.85508
1302	TGAATGAC	27	24	1.85508
1303	TGTGGGAG	17.2203	59	1.85507
1304	AACTTTGT	16.9344	61	1.85494
1305	ACTGACAC	26.44	25	1.85407
1306	CATGAGTG	24.1	30	1.85128
1307	AAACTCTC	20.3571	42	1.85027
1308	CTGGCTGG	14.3059	85	1.84977
1309	GTTTGACC	29.45	20	1.84712
1310	TGTTTCAG	17.4386	57	1.84647
1311	ATCACAAA	19	48	1.84615
1312	AGAGCCTG	20.0698	43	1.84574
1313	TGCAAAGG	20.8	40	1.84496
1314	TAACCCTA	32.875	16	1.84425
1315	ATGTTTGC	16.9667	60	1.84317
1316	ACATCATG	21.3158	38	1.84284
1317	ATTTATGC	25.7692	26	1.84282
1318	TAACTTGA	21.5946	37	1.84221
1319	GACATTGC	23.2188	32	1.84208
1320	AGCTTGTG	20.5122	41	1.84203
1321	AACTCTGG	17.0847	59	1.84047
1322	TTTACACA	15.4444	72	1.83794
1323	TAACAATG	20.4634	41	1.83765
1324	GCCAGCAG	16.1061	66	1.83508
1325	AAGTGTAA	24.7143	28	1.83409
1326	TAACCAAC	24.7143	28	1.83409
1327	GAGGTGCC	37.75	12	1.83401
1328	GTGCAAGC	30	19	1.83397
1329	TACACAAA	15.8529	68	1.8334
1330	TAAGCCTC	31.7059	17	1.8334
1331	TGTGATTG	21.4865	37	1.83299
1332	AATGCCCT	19.9302	43	1.83291
1333	AAAAGTTA	16.2	65	1.83175
1334	AGATCAGC	24.6786	28	1.83144
1335	TTGGGCTG	24.6786	28	1.83144
1336	TTGACTGC	30.7778	18	1.83133
1337	AATTGGAC	37.6667	12	1.82996
1338	TGTCTAGG	34.8571	14	1.82915
1339	TTCTAATG	25.5769	26	1.82906
1340	ATAAGAGA	17.7407	54	1.82836
1341	TTCAGGGC	23.3548	31	1.82369
1342	AATACCCA	25.5	26	1.82356
1343	TAACAGTA	25.5	26	1.82356
1344	ATGGCCAA	24.5714	28	1.82349
1345	AGGCCTGT	21.6667	36	1.82321
1346	GTAATCTG	29.05	20	1.82203
1347	AGCCACAG	16.7667	60	1.82144
1348	ACTACAAA	19.3556	45	1.82098
1349	ACCTAAGG	28.3333	21	1.82096
1350	CAACATGG	24.5357	28	1.82084
1351	ATTGAGTG	25.4615	26	1.82081
1352	TGCAAGGA	23.7	30	1.82055
1353	TGTGTCAG	15.1918	73	1.82039
1354	AGCAAATG	15.7353	68	1.8198
1355	TTCATCAC	24.963	27	1.81916
1356	CAAAGGTG	18.9149	47	1.81864
1357	CAATCTGG	25.4231	26	1.81806
1358	GAGAGCTC	26.4583	24	1.81787
1359	TTGACTCA	24.069	29	1.81782
1360	AAGTCCAC	20	42	1.81781
1361	CTGCAAGG	23.2581	31	1.81613
1362	GCATGTTG	22.2059	34	1.81594
1363	AAGTTAAC	26.4167	24	1.815
1364	GTAGCTGC	28.2381	21	1.81484
1365	GAACTTGC	25.88	25	1.8148
1366	ATTGGATA	29.6842	19	1.81466
1367	ATTGATCT	20.7179	39	1.81457
1368	AATGTCCA	22.1765	34	1.81353
1369	GCTGAATG	24.4286	28	1.81289
1370	AACTGGTT	23.6	30	1.81287
1371	ATAGGCCA	28.1905	21	1.81178
1372	CATCATGG	24.8519	27	1.81107
1373	AAGTTACT	19.2444	45	1.81053
1374	AACAATGT	16.9483	58	1.81023
1375	TTGCCCCA	28.1429	21	1.80872
1376	GAGGTCAG	16.7797	59	1.8076
1377	TAATAAGA	23.931	29	1.8074
1378	ACACATTA	18.4082	49	1.80718
1379	AAGTTACA	16.7627	59	1.80578
1380	TGATGGTC	37.1667	12	1.80567
1381	GGACAAAG	18.3878	49	1.80518
1382	AGGTGGAG	19.6279	43	1.8051
1383	TGTGTAAG	17.8462	52	1.80485
1384	ACAATAGT	35.6923	13	1.80485
1385	TTACACCA	23.8966	29	1.8048
1386	AGGTCCAG	22.0588	34	1.80391
1387	TCAGTGAC	21.1351	37	1.80302
1388	ATTGGCAT	24.7407	27	1.80297
1389	GCAGTAGC	31.1765	17	1.80279
1390	AAGTTGTG	23.0645	31	1.80102
1391	AGCACAAA	16.8621	58	1.80102
1392	CAATTGTG	24.7037	27	1.80027
1393	GTGCACAG	20.8158	38	1.79961
1394	ATATCAGT	28	21	1.79954
1395	TCACTTGG	23.0323	31	1.7985
1396	AACAGTTG	20.275	40	1.79839
1397	ATTGCAGC	30.2222	18	1.79828
1398	GGCATTTG	17.7692	52	1.79707
1399	AGTGCCAC	24.2143	28	1.79698
1400	TTATTGAA	18.8696	46	1.79488
1401	ACATTTGC	20.4872	39	1.79435
1402	TTACATGA	19.0667	45	1.7938
1403	AAAGTACA	16.9298	57	1.7926
1404	TCCAGCAG	16.2258	62	1.79183
1405	GAAGCCAG	15.1549	71	1.79092
1406	GAGTTGTG	21.2778	36	1.79049
1407	TTTCAGCA	19.0222	45	1.78962
1408	AATTGGGG	36.8333	12	1.78947
1409	AACTTCCA	19.4419	43	1.78799
1410	AAACTGGC	19.9024	41	1.78728
1411	TCATGATG	22.1818	33	1.7871
1412	AAACAGAA	10.4	150	1.78638
1413	TAGTGACC	26	24	1.78638
1414	TATTGGCC	30.8824	17	1.78578
1415	GCTATTTG	27.1364	22	1.78508
1416	ATAGAGCA	24.9615	26	1.78506
1417	ATTGAACT	18	50	1.78505
1418	ACTATTGC	24.4815	27	1.78408
1419	AAAGCACA	15.2	70	1.78355
1420	GACAGTTG	24.9231	26	1.7823
1421	CCAGCTGG	27.0909	22	1.78209
1422	TCAGGTGG	29.9444	18	1.78175
1423	ATTCTTGC	24.4444	27	1.78138
1424	GAGTCATG	27.7143	21	1.78118
1425	TTGTAATC	20.3333	39	1.78088
1426	GCCCTTTG	17.5962	52	1.77956
1427	ATTGTTAA	19.3488	43	1.77944
1428	ATCAATAA	14.5526	76	1.77927
1429	ACTTGGAG	19.8049	41	1.77852
1430	TGTAATGG	19.8049	41	1.77852
1431	TGACACCA	25.36	25	1.77833
1432	TAATCATA	28.35	20	1.77812
1433	TAGGGCAA	27.6667	21	1.77812
1434	AGATTAAC	31.6875	16	1.77763
1435	TTGTGTCA	17.7451	51	1.77729
1436	GGGTCATG	24.8462	26	1.7768
1437	AGCAATTA	23.9286	28	1.77578
1438	TTCAGTGG	17.5577	52	1.77567
1439	AATCACTC	22.375	32	1.77514
1440	ATCTCTAA	22.375	32	1.77514
1441	TTGGCAAG	17.2222	54	1.77492
1442	AACCAGCC	22.0303	33	1.77489
1443	ACATTATC	24.3333	27	1.77328
1444	AATAGTTA	18.8444	45	1.7729
1445	ACATACCA	25.7917	24	1.77206
1446	TGGGTTGC	27.5714	21	1.772
1447	TGGTTGAG	29.7778	18	1.77183
1448	GTTCTGAC	21.0556	36	1.77179
1449	ATTTGCTG	18.0408	49	1.77112
1450	AACTGAAG	16.4407	59	1.77108
1451	TCACTTTG	19.2558	43	1.77088
1452	AAATACCA	18.8222	45	1.77081
1453	AACATGAC	20.7568	37	1.77074
1454	GACATGAC	24.2963	27	1.77058
1455	AATCAAAG	17.3396	53	1.7704
1456	ACTATTAA	22.3125	32	1.77018
1457	ACTTGCAC	29.7222	18	1.76852
1458	TCATCAGC	23.8214	28	1.76783
1459	TTCTGCCA	17.6471	51	1.76747
1460	GCTGCCGG	36.3333	12	1.76518
1461	AATGGCCT	21.2571	35	1.76373
1462	TTGTAATG	19.875	40	1.76291
1463	ATTTCTTC	17.9388	49	1.7611
1464	TCAGAACC	22.5484	31	1.76072
1465	AACACTGG	20.1026	39	1.76067
1466	TAGTTCTG	21.8485	33	1.76024
1467	GGGCAGAG	15	70	1.76009
1468	ATCAATTA	28.05	20	1.75931
1469	ACTTATTG	25.08	25	1.7587
1470	GCATGTGG	22.1562	32	1.75778
1471	ATCACGTG	36.1667	12	1.75709
1472	TTGCATTG	24.1111	27	1.75709
1473	GCAACTAG	32.3333	15	1.75626
1474	ACTGGCTA	21.4706	34	1.75581
1475	TAATCCTA	21.4706	34	1.75581
1476	AGTTTCCT	17.1887	53	1.75499
1477	GCTGCCAG	16.8727	55	1.75493
1478	ACAAGCTG	18.8636	44	1.75487
1479	AGCACAGG	16.2881	59	1.75465
1480	AACTCCAC	23.2069	29	1.75271
1481	ATTGTATA	20.5405	37	1.75229
1482	ATGATTTC	20	39	1.75168
1483	TTCATTTG	13.9625	80	1.75147
1484	TGGAGCCA	17.8367	49	1.75108
1485	AATCAACT	22.4194	31	1.75064
1486	GTTAAAAG	22.0625	32	1.75034
1487	TTTTGGCA	16.9815	54	1.75011
1488	TGATGCTG	19.725	40	1.74961
1489	CACTTAGG	26.5909	22	1.74919
1490	AAATAGAT	19.2381	42	1.74856
1491	AGTTTGTA	24.92	25	1.74748
1492	ATGTGGAC	21.0286	35	1.74477
1493	CAAGTCTG	18.75	44	1.7443
1494	AATCCTAA	23.5	28	1.74398
1495	AACAGCTC	18.5333	45	1.74363
1496	TGGCTGTG	14.8571	70	1.74332
1497	TGCCAGGA	16.3103	58	1.74209
1498	CAGATAAG	18.5111	45	1.74154
1499	TAATACTG	20.6944	36	1.7414
1500	GGGTTTGC	23.4643	28	1.74133
1501	GTTGAGAG	23.8889	27	1.74089
1502	ATATTAGC	28.4737	19	1.74066
1503	CACAACAG	14.2237	76	1.73905
1504	AGCTCAGT	19.8462	39	1.73821
1505	TAGACAGG	23.8519	27	1.73819
1506	AAGGCAAC	23.8519	27	1.73819
1507	AACAGGAT	18.6818	44	1.73796
1508	TGATGTAG	35.75	12	1.73684
1509	TTCCCAGA	15.2424	66	1.73668
1510	TGGCAAGC	20.3514	37	1.73615
1511	CCTGCAGG	30.9375	16	1.73556
1512	TAAACTTC	25.25	24	1.73484
1513	ACATTCAG	17.8542	48	1.73482
1514	TACTGTGC	19.3171	41	1.73471
1515	AGAGAACT	15.8361	61	1.73463
1516	ATTATGAA	15.4531	64	1.7338
1517	ACTGAACC	22.5667	30	1.73349
1518	ATGGCATA	22.1935	31	1.73301
1519	ACTGGGCC	26.9524	21	1.73221
1520	ACAAGTGC	22.931	29	1.73187
1521	ACTAACCC	33	14	1.7317
1522	TTAGGTGA	25.7391	23	1.73122
1523	GTCATTGG	27.6	20	1.73108
1524	ATTTGGAC	23.7407	27	1.73009
1525	AAACTGTG	16.4821	56	1.72982
1526	GGATTACC	35.5833	12	1.72874
1527	ATGATCAA	20.8286	35	1.72817
1528	AAGGGCAT	18.7907	43	1.72811
1529	TGAGGACC	28.2632	19	1.72779
1530	ACAAACTA	20.5278	36	1.72738
1531	TGTGTTAC	17.7708	48	1.72672
1532	AGATGATG	18.7674	43	1.72597
1533	GGAGGGTG	23.25	28	1.72542
1534	GTGATGAC	27.5	20	1.72481
1535	GAGATCAC	29.8235	17	1.72456
1536	TCTCAATC	24.1154	26	1.72455
1537	TCATCCAG	19.1951	41	1.72376
1538	GTTTGAAC	21.7188	32	1.72307
1539	GCAAAATG	16.5636	55	1.72278
1540	AGTTCCTG	16.4107	56	1.72233
1541	ATCATTGC	24.56	25	1.72223
1542	ATTGTTTG	16.7037	54	1.72149
1543	CACCGAGG	35.4167	12	1.72065
1544	ATGTGTCC	21.6875	32	1.72059
1545	ACTATCAC	32.7857	14	1.72045
1546	AGGGTAGA	26.7619	21	1.71997
1547	TAGCAGCC	25.5652	23	1.71952
1548	ATAATAGC	19.1463	41	1.71938
1549	GAGCAAAG	15.4444	63	1.71924
1550	AGTGACCA	18.4773	44	1.71893
1551	TTCAAACA	16.375	56	1.71858
1552	AAACCTGT	18.9048	42	1.71826
1553	GTAATGTG	23.5556	27	1.7166
1554	ATCACACA	18.2444	45	1.71645
1555	GAACCCTC	31.6	15	1.71643
1556	TGCATTAC	22.7241	29	1.71625
1557	AGTTAATC	28.8333	18	1.71563
1558	AATAGTCT	20.1081	37	1.7154
1559	AATTGAGA	20.3611	36	1.71335
1560	AGCCAAGA	17.449	49	1.71302
1561	TTCAATCA	22.3	30	1.71301
1562	ATTTGCAA	18.6047	43	1.711
1563	CAAAGCTG	16.7547	53	1.71068
1564	AATCTGAT	26	22	1.71032
1565	GACTTGGC	20.9118	34	1.71011
1566	GCATTGAG	28.7222	18	1.70902
1567	AACATTGA	20.3056	36	1.70868
1568	ATTATTGC	23.4444	27	1.7085
1569	ACTAGTGA	27.9474	19	1.70849
1570	TGTCCTGC	20.8824	34	1.7077
1571	GGTTCTGG	20.2778	36	1.70634
1572	CAATATTG	32.5	14	1.70546
1573	TCAATATG	24.32	25	1.7054
1574	AAAGTCCC	22.2	30	1.70533
1575	ACTCCATG	21.1515	33	1.70409
1576	ATGATTGT	23.8077	26	1.70254
1577	AACATGTG	20.5143	35	1.7021
1578	TGATGACA	17.7021	47	1.70203
1579	ACTTTTCA	16.2143	56	1.70171
1580	AGTTCTGC	21.1212	33	1.70165
1581	GTTCCACC	26.4762	21	1.70161
1582	AACCAAGT	18.7143	42	1.70095
1583	GAAGTAAC	30.3125	16	1.7005
1584	TTGGTCAC	21.7742	31	1.70026
1585	GACCTCAG	19.4103	39	1.70003
1586	GCCCTATG	33.6154	13	1.69982
1587	GATTAACC	27.1	20	1.69972
1588	TGTTTTGA	13.3012	83	1.69951
1589	TTTTAGGA	20.1944	36	1.69933
1590	TAGAATGA	25.2609	23	1.69905
1591	GGCCAATG	25.8182	22	1.69836
1592	GTAAGGGC	32.3571	14	1.69796
1593	ACATAAGT	19.3846	39	1.69779
1594	ATGAATGA	18.2273	44	1.69567
1595	AGTCATTG	20.4286	35	1.69498
1596	AAGGTCAG	13.5949	79	1.69467
1597	GGTCCAGC	24.16	25	1.69418
1598	ATCAGAAA	16.566	53	1.69142
1599	AGTGATAA	26.95	20	1.69031
1600	TTCCACTC	20.0833	36	1.68998
1601	ACATTGTG	19.05	40	1.68974
1602	ATGACCTG	19.05	40	1.68974
1603	AACCCAGC	20.9697	33	1.68944
1604	ATTGATTG	17.7609	46	1.68942
1605	ATGGTGTC	28.3889	18	1.68919
1606	ACATTACA	14.9385	65	1.6891
1607	TCAGCTAG	24.5833	24	1.68904
1608	TACTTGCA	25.087	23	1.68735
1609	GTTAGCAC	29.1765	17	1.68714
1610	TTGGCTGC	17.1837	49	1.68697
1611	AGTTACTC	26.2381	21	1.6863
1612	ATCAGCTG	20.6176	34	1.68606
1613	ATGCTCTC	20.6176	34	1.68606
1614	TAACTTGC	23.5769	26	1.68604
1615	CAACTCTG	17	50	1.68588
1616	ACTATTAC	24.04	25	1.68577
1617	ATTTCATA	14.5588	68	1.68374
1618	GGATAATG	25.5909	22	1.68341
1619	ATTCCTAG	23.5385	26	1.68329
1620	TCACTGGC	17.8889	45	1.683
1621	ATGCACCC	32.0714	14	1.68297
1622	TTGTATGC	28.2778	18	1.68258
1623	AGATTACA	17.4894	47	1.68158
1624	GCATGATG	23.0741	27	1.68151
1625	AAATACTC	21.1875	32	1.68093
1626	AGGGCCAA	25.5455	22	1.68042
1627	ACCATTTG	25.5455	22	1.68042
1628	AGATTACC	33.2308	13	1.68037
1629	CAGATTAG	27.4737	19	1.67953
1630	TGTTAGGC	28.2222	18	1.67927
1631	ATCTGATC	32	14	1.67922
1632	TCCCTCGG	32	14	1.67922
1633	TGCTAACC	26.75	20	1.67777
1634	CAATAAGG	21.4839	31	1.67759
1635	ATGGCAAG	25.5	22	1.67743
1636	ATCTAGTC	30.8667	15	1.6766
1637	ACACTGGC	17.25	48	1.67611
1638	TACATATC	34.5	12	1.67611
1639	AGGCCAGG	14.8154	65	1.67519
1640	TCCAGTGC	22.5714	28	1.67507
1641	GTAAGAGG	20.1714	35	1.67365
1642	TTTTACAG	17.0408	49	1.67295
1643	TTTAGGAC	28.1111	18	1.67266
1644	ACAAGAGG	21.4194	31	1.67256
1645	ACTGAAGC	18.186	43	1.6725
1646	AGGCAGAC	18.186	43	1.6725
1647	TATTGGGA	22.1379	29	1.67197
1648	AGTGTGAC	19.5946	37	1.67159
1649	TTGGACTG	20.1429	35	1.67128
1650	GACATCAG	21.0625	32	1.67101
1651	ATCTCACC	22.9259	27	1.67072
1652	AACAATGA	15.6379	58	1.67027
1653	TGTAATAG	16.4808	52	1.66676
1654	ATCATGGG	28.8235	17	1.66673
1655	TCCAATAG	26.55	20	1.66523
1656	GTGCAGTG	17.3191	47	1.66521
1657	AGATGACA	16.4615	52	1.66481
1658	ACTGGTAG	32.9231	13	1.66481
1659	AGGCCAAC	21.6667	30	1.66436
1660	TCCACTGG	19.7778	36	1.66426
1661	TTACATAG	18.093	43	1.66395
1662	AAGGGTGA	19.2368	38	1.6631
1663	AGTTGTGC	25.2727	22	1.66248
1664	ATGTTAGC	21.6333	30	1.6618
1665	CATCAGTG	19.2105	38	1.66083
1666	TAAGGTTA	23.68	25	1.66052
1667	AACCTGTG	17.6444	45	1.66
1668	TAGTTACA	17.8409	44	1.65973
1669	CATTCATG	20.2647	34	1.65719
1670	TGTTCATG	20.875	32	1.65613
1671	AGTTAGGT	20.5455	33	1.65526
1672	TAACCCTC	23.6	25	1.65491
1673	TGGGATCC	30.4667	15	1.65487
1674	GAGCTGTG	15.2333	60	1.65487
1675	GCAAATGG	23.1154	26	1.65303
1676	CTGTGTGG	15.339	59	1.6524
1677	ATGTGCTC	24.5652	23	1.65226
1678	GGATAAAG	24.5652	23	1.65226
1679	TGGCATAC	29.4375	16	1.65141
1680	CAGTCTGG	22.25	28	1.65121
1681	ACTTTTAG	18.8462	39	1.65063
1682	ATATTGAT	17.3478	46	1.65013
1683	ATGTCTAG	27.7222	18	1.64952
1684	AATCAGGA	20.7812	32	1.6487
1685	ATTGCAAG	27.6667	18	1.64622
1686	ACTTTCAC	18.7949	39	1.64613
1687	TATCTTGC	23.9583	24	1.6461
1688	ATGTGTTA	22.1786	28	1.64591
1689	AGAAGTTC	19.8286	35	1.6452
1690	ATCACTCC	24.4348	23	1.64349
1691	AAGCATTA	18.2927	41	1.64272
1692	ATCTGAAA	16.8958	48	1.6417
1693	AACTAATG	20.6875	32	1.64126
1694	ATAAGTCA	20.6875	32	1.64126
1695	TAGGTTAA	26.8421	19	1.64092
1696	GGATGAAG	23.875	24	1.64037
1697	ACCTAACA	19.4722	36	1.63855
1698	ACCCCAAG	22.4815	27	1.63833
1699	GCATGGAG	18.9474	38	1.63808
1700	GGTCAGAG	16.3529	51	1.63785
1701	GCACAGAG	13.9571	70	1.63772
1702	TAACTGGC	24.3478	23	1.63764
1703	GATCGATG	32.3846	13	1.63759
1704	AATATTTA	10.5656	122	1.63669
1705	TGGTTCTG	15.4561	57	1.63656
1706	GGACATTG	20.625	32	1.6363
1707	GGCATGTG	18.2195	41	1.63615
1708	CCACAGGG	17.7907	43	1.63614
1709	AGTATTTC	19.7143	35	1.63572
1710	AAGTCCAA	15.3103	58	1.63528
1711	AACAGTGT	14.8065	62	1.63509
1712	AAACTTGT	18.6667	39	1.63491
1713	AACCCAGT	18.425	40	1.6343
1714	GAAATCAC	17.7674	43	1.634
1715	GTTCTCTG	16.46	50	1.63233
1716	AACCTTGC	23.75	24	1.63178
1717	TTGCTGGG	19.3889	36	1.63154
1718	GGGACTGG	21.2333	30	1.63107
1719	AAGCTAGC	29.0625	16	1.63037
1720	AAGGTTCA	17.5227	44	1.63013
1721	TGTTTGCA	13.0759	79	1.62997
1722	CTGTTTGG	15.8148	54	1.62988
1723	TAAGTAGC	30	15	1.62952
1724	TCCAGGGC	17.1304	46	1.62945
1725	ATCCAGTC	26.6316	19	1.62805
1726	ACCCTTCC	23.2	25	1.62687
1727	GCTCATTG	23.2	25	1.62687
1728	GCACTTAG	29	16	1.62687
1729	TGGCCCGG	31	14	1.62674
1730	ATCACTTG	23.6667	24	1.62606
1731	GTTCAACC	32.1538	13	1.62592
1732	TCATTAGA	28.1176	17	1.62591
1733	GGGAACTG	16.7292	48	1.62551
1734	ATAAGAGT	24.6818	22	1.62361
1735	AGTTACCA	20.7742	31	1.62218
1736	TCATCATC	21.8571	28	1.62206
1737	AACTCTCA	17.8333	42	1.62088
1738	AGTGCAGT	21.1	30	1.62083
1739	GTTCAAAG	16.0192	52	1.62008
1740	TTTCTCAA	12.5294	85	1.62007
1741	GTTGTCTG	21.4483	29	1.61989
1742	AGCCTGTG	14.7869	61	1.6197
1743	AATCTGGC	20.7419	31	1.61966
1744	ACCTACCA	28	17	1.61911
1745	ACATTGTA	18.25	40	1.61878
1746	TTAAACTC	19.7941	34	1.61871
1747	ATACTGGC	29.8	15	1.61866
1748	ACAGATAA	15.2807	57	1.61798
1749	CAGCTGTG	13.4054	74	1.6173
1750	ACTCCACA	20.375	32	1.61646
1751	TCTTAGTG	27.1667	18	1.61646
1752	ATCCATGG	25.1429	21	1.61591
1753	AACCTGTC	21.0333	30	1.61571
1754	ACAATCAA	18.6842	38	1.61533
1755	AAATTGGC	26.4211	19	1.61518
1756	AGTATTGC	25.75	20	1.61505
1757	GTTCCTCC	19.4571	35	1.61438
1758	GCAATGGG	25.0952	21	1.61285
1759	GATAGTGG	30.7143	14	1.61175
1760	AATTACCC	23.4583	24	1.61175
1761	ATAATTGC	23.4583	24	1.61175
1762	TCAGTAGG	23.4583	24	1.61175
1763	TAATTGCC	29.6667	15	1.61142
1764	TAATCCAG	19.1389	36	1.6105
1765	GAGCATAG	22.96	25	1.61004
1766	TGGTATTG	22.96	25	1.61004
1767	AACTTGCT	17.9268	41	1.60986
1768	AGACTTAC	28.6875	16	1.60933
1769	CCAACTGG	22.5	26	1.60903
1770	TTACGAAA	27.8235	17	1.6089
1771	AACCTGGC	23.4167	24	1.60888
1772	ATAACCAT	19.9697	33	1.60887
1773	ATTGAATC	25.65	20	1.60878
1774	AGATGCTA	22.0741	27	1.60864
1775	TCAAGCTG	19.3714	35	1.60727
1776	TAACAGAG	16.2	50	1.60655
1777	TGAACTTC	16.0392	51	1.60643
1778	TGTATTGA	22.037	27	1.60594
1779	TCTGAAAC	17.0667	45	1.60564
1780	CTCATGGG	23.8696	23	1.60547
1781	ATAATCAG	16.5208	48	1.60526
1782	GGAATGTG	17.25	44	1.60476
1783	TCATGACC	20.5484	31	1.60455
1784	ACACCTGA	30.5714	14	1.60426
1785	ATGGTTCT	21.6071	28	1.6035
1786	ATAATTAT	18.075	40	1.60325
1787	AGAACTTG	17.619	42	1.6014
1788	AACTCTGT	13.6429	70	1.60084
1789	GGGGCAGG	16.3061	49	1.60082
1790	AAGTGAGT	17.3953	43	1.59978
1791	ACCAAGGC	20.4839	31	1.59951
1792	TGACTGGG	20.1562	32	1.59911
1793	ACCTTTCC	18.2564	39	1.59897
1794	ACACGTGA	28.5	16	1.59882
1795	AGAGGTTA	19.2571	35	1.59779
1796	ACCCAGGA	17.5714	42	1.59708
1797	AATGGTTC	24.2727	22	1.5967
1798	TACTACAA	24.2727	22	1.5967
1799	AGGCCTGG	16.5957	47	1.59566
1800	AGATAACC	21.5	28	1.59555
1801	ATCCTGGC	21.8889	27	1.59514
1802	AGAGAGCA	13.1333	75	1.59514
1803	AAAGACCT	18.4474	38	1.59485
1804	CAACCCAG	17.7561	41	1.59453
1805	GAAGTTAC	20.4194	31	1.59447
1806	AGAGGTGA	17.975	40	1.59438
1807	CATGTAAG	18.9444	36	1.59414
1808	ATTGCAGG	21.4643	28	1.5929
1809	ACTATTTC	18.4211	38	1.59258
1810	GGGAGTGC	31.4615	13	1.59091
1811	TGATCAAC	31.4615	13	1.59091
1812	ACTATTCA	23.6522	23	1.59085
1813	ACAGTCAG	16.2041	49	1.5908
1814	TACTATGA	22.68	25	1.5904
1815	ACCAAGCC	21.4286	28	1.59025
1816	AACCTCAG	16.7174	46	1.59016
1817	ACTCATGC	26.7222	18	1.59002
1818	GTTTCACC	26.7222	18	1.59002
1819	TAAGCACC	25.35	20	1.58996
1820	TGGATTGC	21.8148	27	1.58974
1821	TAGTATTG	23.125	24	1.58884
1822	TGCCAGTG	18.6216	37	1.58859
1823	AGTGATTA	21.3929	28	1.5876
1824	AACATGCC	20.6667	30	1.58754
1825	TAACTTTC	16.5106	47	1.58747
1826	ACAGGGAA	14.4754	61	1.58558
1827	GCAGAATG	17.875	40	1.58551
1828	TATTTGAG	18.1026	39	1.5855
1829	ACTATTGG	24.6667	21	1.58531
1830	AGCTAAGT	24.0909	22	1.58474
1831	TGCCCATC	21.7407	27	1.58435
1832	GTAACTGG	21.3214	28	1.5823
1833	GCAACAAG	23.5217	23	1.58207
1834	CAATAGAG	24.0455	22	1.58175
1835	AATGATTC	22.1154	26	1.58152
1836	GCCAGGCG	28.1875	16	1.58129
1837	TTCAACCC	28.1875	16	1.58129
1838	AGTTTCCC	18.0513	39	1.58101
1839	GTTGTTTG	16.6087	46	1.57982
1840	ACCTCTAG	31.2308	13	1.57924
1841	AACAGCTG	15.1818	55	1.57906
1842	CATCTGGG	22.0769	26	1.57877
1843	AGAGGCCA	13.3521	71	1.57788
1844	GTGTTTGC	15.1636	55	1.57717
1845	TTGGCAGG	15.7451	51	1.57697
1846	AGGTTTCA	17.1395	43	1.57626
1847	ATTAGTTA	21.6296	27	1.57625
1848	TACCACTC	28.0625	16	1.57427
1849	TAGATAAG	18.9714	35	1.57408
1850	GTCTGGTG	25.7368	19	1.57335
1851	AACTTTCA	15.86	50	1.57283
1852	AGGGATTA	23.9091	22	1.57278
1853	AATCTTGG	20.4667	30	1.57218
1854	GCTCAGGC	20.129	31	1.5718
1855	TTCAATGG	21.1786	28	1.5717
1856	ATTTGCCT	16.3404	47	1.57111
1857	GCCTCTTG	18.6667	36	1.57077
1858	TCACCAGC	17.4878	41	1.57044
1859	GAGTGGAG	20.7931	29	1.57041
1860	TCAATCCC	24.4286	21	1.57001
1861	ATCTGACA	19.4848	33	1.56981
1862	GGCAAATG	20.4333	30	1.56962
1863	AGTCCTAG	28.8667	15	1.56796
1864	GCTAATTG	28.8667	15	1.56796
1865	AAGGTTAC	20.0645	31	1.56676
1866	CCAAAAGG	20.0645	31	1.56676
1867	GGTGAGTG	21.4815	27	1.56545
1868	ATCCTGGA	18.8571	35	1.5646
1869	GCAAAGGC	16.8182	44	1.56458
1870	TAATCATG	20.3667	30	1.5645
1871	GAGCCCAG	14.7719	57	1.56411
1872	TAAGTTAC	23.7727	22	1.56381
1873	TCTAGGGC	27.875	16	1.56375
1874	GCAGCCTG	14.6379	58	1.56346
1875	ATAATTGG	19.1176	34	1.56339
1876	GCGTGCGC	32.1667	12	1.56275
1877	AAGCAATG	16.0833	48	1.56275
1878	AGCACATG	17.1905	42	1.56245
1879	ATCAGTGA	17.1905	42	1.56245
1880	ACAGTTCA	15.0182	55	1.56204
1881	AAAGTTAA	15	55	1.56015
1882	AAATCGAT	30.8462	13	1.55979
1883	AACTAGTG	29.7143	14	1.55928
1884	AGATGAGT	18.5278	36	1.55908
1885	TACTTACA	18.5278	36	1.55908
1886	GTTGTGCC	32.0833	12	1.5587
1887	TAAAGGCC	24.2381	21	1.55776
1888	ATTGCACT	21.3704	27	1.55735
1889	AACCTGCT	15.549	51	1.55733
1890	TTTGGGTC	20.2667	30	1.55681
1891	TGGGTTTG	16.1915	47	1.55679
1892	TAACCCCA	19.0294	34	1.55618
1893	AATTGGCA	23.6364	22	1.55484
1894	GGTAATTG	23.6364	22	1.55484
1895	ATCCAACT	24.1905	21	1.5547
1896	TCAATACC	21.3333	27	1.55466
1897	ACATAAAG	17.525	40	1.55447
1898	AGGATTGC	18.2162	37	1.55401
1899	TAATATTG	18.2162	37	1.55401
1900	TTCCATTG	19	34	1.55377
1901	TGTGGAGC	23.087	23	1.55283
1902	GATTCTAG	23.5909	22	1.55185
1903	AGCATGCC	22.5833	24	1.55163
1904	AAACAATG	13.9365	63	1.55138
1905	TGAGGGAC	26.8235	17	1.55108
1906	AAAGTCTT	16.6591	44	1.54978
1907	ATTACATG	17.6923	39	1.54957
1908	ACTCTGGC	18.1622	37	1.54939
1909	AATGTCCT	14.8909	55	1.5488
1910	AACAGCCT	15.9375	48	1.54858
1911	AACCAGGA	17.2439	41	1.54854
1912	ACCAGTGA	20.8571	28	1.54785
1913	GCATTGTG	17.6667	39	1.54732
1914	CATCCTGG	19.5	32	1.54705
1915	ACAGGCCC	23	23	1.54698
1916	GGTGAGGC	24.65	20	1.54606
1917	AGCCAGCA	14	62	1.54603
1918	TAATTGGG	22.5	24	1.5459
1919	TTATCCAA	16.7907	43	1.54418
1920	AACTCTCC	18.8824	34	1.54415
1921	TCTTTGAC	21.1852	27	1.54386
1922	AAAACTGG	15.56	50	1.54308
1923	AACAATTA	17.6154	39	1.54283
1924	ACAGTAGT	22	25	1.54272
1925	GAAACAGC	17.375	40	1.54116
1926	CATGCTAG	22.913	23	1.54113
1927	GTAAGTCC	30.4615	13	1.54034
1928	GTAACCTG	18.0541	37	1.54017
1929	ATTGAGTA	20.0333	30	1.53889
1930	GGTGGTTG	20.0333	30	1.53889
1931	ACTTTGAA	12.6667	75	1.53846
1932	GTGTCAAG	21.1111	27	1.53846
1933	GTGATTGC	25.1579	19	1.53796
1934	AATGTGTC	16.7209	43	1.53776
1935	TGAGTATG	21.5	26	1.53751
1936	TGAGGGCA	19.375	32	1.53713
1937	TGCAAGTC	23.3636	22	1.5369
1938	ACAATGAC	16.9048	42	1.53648
1939	ATCTTAGC	23.9048	21	1.53634
1940	AGTCCACA	13.5846	65	1.53602
1941	TGCCAAGG	13.6875	64	1.5357
1942	AATCCTGG	19.0606	33	1.53563
1943	ATAGTTTA	19.0606	33	1.53563
1944	GGCCTGGC	18	37	1.53556
1945	TAACTCCC	22.3333	24	1.53445
1946	TATGGTAA	31.5833	12	1.53441
1947	TAAACAGA	13.2647	68	1.53407
1948	TGGTTTGC	19.6452	31	1.53402
1949	GTATTTGC	20.3103	29	1.53395
1950	ATGACTAG	25.7778	18	1.53382
1951	AGCTCTCC	18.4857	35	1.53378
1952	AAGTCTGT	16.6744	43	1.53348
1953	AATAGCTT	16.6744	43	1.53348
1954	AGTGAAGA	16.6744	43	1.53348
1955	TAAACTGG	17.7368	38	1.53342
1956	ACTGTGCC	15.46	50	1.53316
1957	TTGTACCC	29.2143	14	1.53304
1958	ATTAGAGT	30.3077	13	1.53256
1959	AGTTCAGC	17.4872	39	1.5316
1960	AACCTTAT	19.6129	31	1.5315
1961	AGTGGGAA	17.0488	41	1.53101
1962	TTGACACC	24.4	20	1.53038
1963	AAGAGTTG	17.6842	38	1.52887
1964	TGACCTCC	17.0244	41	1.52882
1965	ATTTGGCC	21.8	25	1.52869
1966	TACCTCAG	21.8	25	1.52869
1967	TGAAATAG	16.4318	44	1.52864
1968	TTCAGAAC	16.2444	45	1.52829
1969	AAATAGTT	15.8936	47	1.52815
1970	ATGACACT	16.0652	46	1.52813
1971	TCAGGGGA	23.2273	22	1.52793
1972	TCCTTATG	17.225	40	1.52786
1973	GATCACAC	23.7619	21	1.52716
1974	AGCCTGAC	16.6047	43	1.52707
1975	GGCAAGAG	20.2069	29	1.52613
1976	AGTGACTG	14.6727	55	1.52611
1977	GTAACCAC	24.9474	19	1.52509
1978	TGGCATTG	16.5814	43	1.52493
1979	AGCTCAAA	16.7619	42	1.5235
1980	AAGCCAGC	17.175	40	1.52342
1981	GGCTGTTG	17.175	40	1.52342
1982	TCTTGGAC	19.1875	32	1.52225
1983	AAAGGTTC	19.4839	31	1.52142
1984	CACAATAG	24.25	20	1.52097
1985	TGTGTTGG	15.0385	52	1.52089
1986	AAGCATTG	17.359	39	1.52037
1987	AATTAGGC	21.68	25	1.52028
1988	GTACTTTG	15.9783	46	1.51985
1989	TAACTATG	17.5789	38	1.51977
1990	AACCTTGG	17.8108	37	1.51942
1991	TCAGAGGG	18.0556	36	1.51934
1992	ATTGCTCA	18.0556	36	1.51934
1993	ATAATGAG	17.125	40	1.51899
1994	TTGTTCCC	19.4516	31	1.5189
1995	AGCATGGT	24.8421	19	1.51865
1996	AGCTCAGG	14.6	55	1.51855
1997	CAGAGACG	31.25	12	1.51822
1998	GCTTGTTG	23.619	21	1.51798
1999	AGTGCACA	16.9024	41	1.51787
[truncated: 17,679 more rows]

## Sheet: 9mer
No	sequence	AUC	Appearance count	MOCCS2_score
1	TTGCATAAC	102.946	186	19.7306
2	ATTGCATAA	93.6532	222	19.6098
3	ATTATGCAA	91.7437	199	18.1876
4	TTATGCAAC	97.4129	155	17.0434
5	TTATGCAAG	103.886	114	15.5877
6	TTGCATAAG	92.3235	102	13.1035
7	TGTTATGCA	102.802	81	13.0023
8	TATGCAATG	99.5507	69	11.621
9	TATGCAACA	97.2206	68	11.2664
10	ATTACATAA	66.0791	139	10.9483
11	ATTATGTAA	68.9664	119	10.5727
12	TATTGCATA	93.6935	62	10.3676
13	AGTTATGCA	99.4364	55	10.3634
14	TGATGTAAC	80.9157	83	10.3597
15	TTATGTAAC	61.6691	139	10.2176
16	TTACATAAC	63.8819	127	10.117
17	ATGATGTAA	75.6552	87	9.91681
18	TGCATAACC	96.2449	49	9.46781
19	AATTATGCA	82.0635	63	9.15364
20	TGCATAATG	88.1509	53	9.01859
21	TATGCAATC	78	62	8.63106
22	TATTATGCA	80.7018	57	8.56237
23	TATGCAACC	97.4103	39	8.54891
24	AGTTGCATA	87	48	8.47059
25	TGACATAAC	93.0488	41	8.37291
26	TTACACAAC	80.0784	51	8.03664
27	ATGACATAA	84.8667	45	8.0005
28	TATGCAAGC	93.8056	36	7.90958
29	TTATGTAAG	61.7317	82	7.85577
30	TATGCAAGA	84.2045	44	7.84938
31	AATTGCATA	84.8571	42	7.72835
32	TTTATGCAA	76.8	50	7.63168
33	ATTATACAA	107.12	25	7.52687
34	ATTATGTCA	77.1042	48	7.5071
35	TTACATCAC	68.8	60	7.48924
36	TTATGTCAC	86.2105	38	7.46837
37	TACATAACA	62.3714	70	7.33345
38	TTATACAAC	97.5357	28	7.25298
39	TGATGTAAG	87.2	35	7.24977
40	ACTTGCATA	99.2593	27	7.24814
41	ACTTATGCA	96.9643	28	7.21049
42	TATGTAACA	69.4074	54	7.16764
43	ATTACACAA	71.14	50	7.06924
44	ATGTAACAG	84.6857	35	7.04073
45	TGCATAATC	70.12	50	6.96788
46	ATGTTATGC	105.579	19	6.46737
47	AAATTATGC	90.56	25	6.36327
48	ATGCAACAG	74.0541	37	6.33029
49	ATTACATCA	56.4762	63	6.29955
50	TGCATAAGC	76.6765	34	6.28312
51	TTATGCAAA	65.5652	46	6.24922
52	TATGTAATG	65.0227	44	6.06129
53	TGTTACATC	69.8158	38	6.0481
54	ATGATGCAA	70.7027	37	6.04381
55	TTGTTATGC	77.1935	31	6.03998
56	TATGTAACC	57.8909	55	6.03345
57	GCATAACTG	101.056	18	6.02518
58	TTACATAAG	48.6883	77	6.00404
59	TGCATAAGA	75.3125	32	5.98709
60	GCATAACAG	95.05	20	5.97366
61	TTACATAAA	52.0303	66	5.94021
62	GTGTTATGC	91.7143	21	5.90637
63	ATGCAACCA	87.6087	23	5.90452
64	ATGCAATGC	74.2581	31	5.81029
65	TTACCTAAC	74.7	30	5.74983
66	ATTGTGTAA	65.7632	38	5.69703
67	TTACATCAG	68.9706	34	5.65167
68	TTGTGTAAC	64.2308	39	5.63701
69	ATGCAATGT	78.1538	26	5.60029
70	ATTACCTAA	75.2143	28	5.59311
71	AATGATGTA	68.1176	34	5.58178
72	TGATGCAAC	71.7667	30	5.52404
73	ATGCAATAA	71.7	30	5.51891
74	TATGCAAGG	83.6818	22	5.5159
75	ACATAACCA	87.1	20	5.47403
76	ATGCAACAC	81.087	23	5.46498
77	TTATTATGC	90.8333	18	5.41571
78	GATGTAACC	95.25	16	5.35425
79	ACTTACATA	81.0455	22	5.34212
80	GCATAATTG	94.375	16	5.30506
81	ATGCAATGG	75.4	25	5.29804
82	AAGTTATGC	91.0588	17	5.27619
83	ATTATCTAA	73.5	26	5.26681
84	TTATATAAC	51.7308	52	5.24233
85	AGTTGTGTA	78.6364	22	5.18333
86	TACATAACC	57.925	40	5.14837
87	ATGCAACCT	81.85	20	5.14408
88	TGGTTATGC	86	18	5.12753
89	TTAGGTAAC	75.913	23	5.11628
90	ATATTGCAT	71.1154	26	5.09594
91	TATTACATA	51.4082	49	5.05713
92	ACTGTTACA	78.0476	21	5.02624
93	TTGTATAAC	76.2273	22	5.02453
94	TATGTAATC	57.7895	38	5.00627
95	TACATCACA	62.6875	32	4.98344
96	GGGTTATGC	79.25	20	4.98067
97	TTGCATCAC	72.1667	24	4.96839
98	TGATTATGC	85.2941	17	4.94217
99	GACATAACC	105.818	11	4.93208
100	AACATTGCA	76.4762	21	4.92504
101	TACATAATG	63.9667	30	4.92366
102	AATATTGCA	69.68	25	4.89612
103	AGGTTATGC	79.8421	19	4.89083
104	AAGTTGCAT	73.8182	22	4.86573
105	ACATAACAG	56.0526	38	4.85581
106	ATGCTGTAA	52.6047	43	4.84766
107	TGCTGTAAC	60.4688	32	4.80706
108	TATGATGTA	70.913	23	4.77929
109	ATGCAATCT	66.6538	26	4.77623
110	TATTATGTA	48.4694	49	4.76803
111	TTATCTAAC	66.1923	26	4.74316
112	ATGCAACAA	81.3529	17	4.7138
113	TATGTCATC	76.8947	19	4.71028
114	TATGCAAAA	86.4667	15	4.70617
115	ATGCAATTG	78.8333	18	4.70024
116	TACATAATC	63	28	4.68482
117	ATGCAAGTG	92.0769	13	4.66548
118	ATGTTGCAT	74.15	20	4.66015
119	ATGCAATCA	59.4839	31	4.65429
120	AGTTATGTA	54.3243	37	4.64375
121	ATGTAAGAG	62.3929	28	4.63968
122	ATGTAACAC	60.9655	29	4.61378
123	GAGTTATGC	90.3077	13	4.57583
124	TTTCATAAC	59.3667	30	4.56959
125	CATAACCTG	80.9375	16	4.54971
126	TACACAACA	58.0645	31	4.54324
127	TTCTTATGC	80.8125	16	4.54268
128	AGTTACATA	48.6364	44	4.53379
129	GCATAATGC	86.2143	14	4.53333
130	TTGCACAAC	60.7857	28	4.52016
131	ATGCAAGCT	71.6	20	4.49989
132	GCATAATAG	75.4444	18	4.49818
133	TACATCATC	62.6538	26	4.4896
134	ATGTAATCA	60.3214	28	4.48564
135	TGCATAAGG	73.0526	19	4.47493
136	AGTGTTATG	88.0769	13	4.4628
137	TGTGTTATG	71	20	4.46218
138	TCTTACATC	87.5385	13	4.43552
139	TTGCGTAAC	111.375	8	4.42697
140	ACATAACAC	70.4	20	4.42447
141	AGTTACATC	54.7273	33	4.41809
142	ATGCAACTA	77.8125	16	4.37404
143	TATGTCACC	80.2	15	4.36509
144	TAACATTTC	67.7143	21	4.36077
145	TGTGTAATC	66.1364	22	4.35939
146	ATTAGATAA	64.6522	23	4.35733
147	TAGTTATGC	89.25	12	4.34483
148	TTACGTAAC	62.875	24	4.3287
149	TACGTAACA	92.4545	11	4.30922
150	GCATAAGTG	92.3636	11	4.30498
151	ATGATTGCA	65.1818	22	4.29647
152	TTGTGTAAG	66.6667	21	4.29331
153	TGACCTTTG	44.0833	48	4.29209
154	ATGTAAGTG	70.0526	19	4.29116
155	TGTTACAGC	66.4762	21	4.28104
156	TAATTATGC	71.7222	18	4.27626
157	TGTTATGTC	66.381	21	4.27491
158	ACTGTTGCA	67.4	20	4.23593
159	CATAACAAG	75.1875	16	4.22649
160	TCTGTTATG	65.4286	21	4.21358
161	ATTGCATCA	44.907	43	4.1383
162	AATTATGTA	51.6875	32	4.10898
163	ATTATATCA	75.3333	15	4.10021
164	TTATGTCAG	59.4167	24	4.09061
165	ATGTAACCA	48.4444	36	4.08478
166	ACATAACAA	52.9667	30	4.07696
167	ATTACTCAA	72.25	16	4.06136
168	TGCAACCTC	101.625	8	4.03942
169	AAGGTTATG	74	15	4.02764
170	GATTACATC	64.05	20	4.02539
171	TGACATAAG	67.4444	18	4.0212
172	TTGAATAAC	71.375	16	4.01217
173	TATACAACC	107.857	7	4.01025
174	TGTATAATC	86	11	4.00838
175	AGAATTGCA	75.7143	14	3.98121
176	CAAGTTATG	81.5833	12	3.9716
177	TTAAGTAAC	60.1364	22	3.9639
178	ATGATTACA	63.05	20	3.96254
179	ATTAGGTAA	58.7826	23	3.96174
180	AGTGATGCA	78	13	3.95221
181	ATGCAACTG	61.0952	21	3.93451
182	AGATTATGC	52.6786	28	3.9173
183	ATGCAAGAA	63.8947	19	3.91395
184	TCATTATGC	65.4444	18	3.90196
185	AAATTGCAT	63.4737	19	3.88816
186	TGAGATAAC	79.5833	12	3.87424
187	TTACTTAAC	52.0714	28	3.87215
188	ATGCAAGCC	73.5714	14	3.86854
189	ATGTAACCC	61.35	20	3.8557
190	TAGGTAACA	68.4375	16	3.84705
191	ACATTATGC	58.3182	22	3.84405
192	TGCACATTG	75.6154	13	3.83138
193	AGCATTGCA	51.4286	28	3.82435
194	ATTGCGTAA	96.125	8	3.82081
195	ATGCAATGA	59	21	3.79958
196	TAAATATTG	48.5484	31	3.79865
197	AGTTATACA	74.7692	13	3.78851
198	TGCATAAAC	65.2353	17	3.7799
199	ATGCAATAG	61.5789	19	3.7721
200	TTATATAAG	64.8235	17	3.75605
201	AGTTATGTC	68.6	15	3.73373
202	TACGCAACA	108.333	6	3.72916
203	TACCTAACA	62.5	18	3.7264
204	ATGTAATCC	51.8846	26	3.71791
205	TTGGTTATG	66.125	16	3.71706
206	TACATAAGA	47.4516	31	3.71283
207	CATAACAGG	59.05	20	3.71115
208	AATGTTATG	68.0667	15	3.70471
209	AACAATGAT	73.0769	13	3.70276
210	ATGTCATCC	79.3636	11	3.69906
211	TGTGCCAAG	60.3158	19	3.69472
212	ATTGAATAA	63.6471	17	3.68788
213	TATTATACA	63.6471	17	3.68788
214	AAGCTGTTA	79	11	3.68211
215	TGTTGTGCA	54.4348	23	3.66872
216	ATGTCATCA	65.1875	16	3.66436
217	AGTGATGTA	55.5909	22	3.66428
218	TACACAATG	61.3333	18	3.65684
219	GACATTATG	78.4545	11	3.65669
220	TATGTCACA	58.05	20	3.6483
221	CATAATCAG	62.9412	17	3.64698
222	AGCATTACA	69.3571	14	3.64694
223	GCTGTTATG	67	15	3.64665
224	TTACGCAAC	98	7	3.64375
225	TTTGTTATG	48.1379	29	3.64301
226	TGCAACCAC	86.3333	9	3.63977
227	TGCATAACG	86.3333	9	3.63977
228	ATTTCATAA	43.1389	36	3.63742
229	ATATTATGC	59.1579	19	3.62379
230	GTAACAGTG	91.125	8	3.62206
231	ATGTCACCA	57.45	20	3.61059
232	ATGCAATCG	104.833	6	3.60868
233	TATACAACA	60.5	18	3.60716
234	ACACAACTG	55.9048	21	3.60025
235	AAGTGATGT	68.2143	14	3.58685
236	TGTAATATG	61.8235	17	3.58222
237	TTGTTAGCA	76.7273	11	3.57618
238	AGGGTTATG	61.7059	17	3.5754
239	TGCAACTAG	96.1429	7	3.5747
240	TGTAATTCC	55.4762	21	3.57265
241	TGTTACGCA	113.4	5	3.56346
242	ACATAACTC	56.6	20	3.55717
243	TGCAACAGA	63.125	16	3.54842
244	TGTACTGTG	53.8182	22	3.54743
245	AACAGGTTA	65.1333	15	3.54505
246	GACTTATGC	83.8889	9	3.53671
247	TGTAACAGG	54.9048	21	3.53585
248	TATGACATA	62.875	16	3.53437
249	ATGCAAGAT	72.5833	12	3.53347
250	TTTGGCAAC	69.5385	13	3.52347
251	ATGCAATAC	56.05	20	3.52261
252	GTATTTACC	94.7143	7	3.52159
253	ATGCAATTC	59	18	3.51773
254	TACTCAGTG	78.8	10	3.50187
255	TTGCGTAAG	78.8	10	3.50187
256	GGCTTATGC	88	8	3.49785
257	AACTGTTAC	57.0526	19	3.49483
258	ATGTAACAA	55.55	20	3.49118
259	ATGTAACCT	49.68	25	3.4908
260	TGCTTATGC	50.6667	24	3.4882
261	TTAGATAAC	54.0952	21	3.48371
262	TATGTAAGG	74.7273	11	3.48297
263	ATTGCTTAA	46	29	3.48121
264	ACATCATAG	63.9333	15	3.47974
265	TGCAAGCTG	55.35	20	3.47861
266	TGATTACAG	61.8125	16	3.47464
267	CATAATGAG	55.25	20	3.47233
268	TACACAATC	82.2222	9	3.46644
269	GTGGTTATG	56.5263	19	3.46259
270	AGATTATGT	49.24	25	3.45989
271	ATGTAATGC	50.2083	24	3.45665
272	TTAGGCAAC	65.7143	14	3.45539
273	TAACTCCTG	81.8889	9	3.45239
274	TTTTATGCA	44.8	30	3.44836
275	CATAATCTG	59.4706	17	3.44588
276	TGCAACCTG	73.9091	11	3.44483
277	AATTATCTA	63.2667	15	3.44345
278	TATGTCAGA	73.8182	11	3.44059
279	TGCAAGATG	65.2857	14	3.43286
280	ATGTCATTC	73.6364	11	3.43212
281	TGCATCATG	67.6154	13	3.42603
282	AGGACTTTG	46.0714	28	3.42598
283	ACAGTTCAA	62.9333	15	3.42531
284	ATAGTTTGT	73.3636	11	3.41941
285	ATTAGGCAA	60.8125	16	3.41843
286	AAAATCAAT	34.4	50	3.41835
287	AACCACAGG	70.0833	12	3.41176
288	AGTCTGTTA	76.7	10	3.40855
289	TGTAAGTGG	76.7	10	3.40855
290	GTAACAGAC	98.8333	6	3.40214
291	ATTGCTCAA	57	18	3.39848
292	TGTGTTGAC	58.5882	17	3.39476
293	TGTGTTGCA	49.2917	24	3.39354
294	GGTCCAAAG	80.4444	9	3.39149
295	ATAACCACT	66.9231	13	3.39095
296	ATTACAGCA	47.3077	26	3.38994
297	TTGTGCAAC	58.4706	17	3.38794
298	AGTTGTATA	80.3333	9	3.38681
299	TGTTGGATG	64.2857	14	3.38028
300	TGTAATCAG	58.2941	17	3.37771
301	ATGACGTAA	84.875	8	3.37364
302	ATTATGAAA	37.95	40	3.37299
303	GTATAATAG	90.7143	7	3.37286
304	AATGACATA	64.1429	14	3.37276
305	TTGAACTGA	97.8333	6	3.36772
306	TGTGGACAC	69.1667	12	3.36714
307	ACATAATGA	52.2381	21	3.36411
308	AACAGTGGA	84.625	8	3.3637
309	ATGCAAGCA	58	17	3.36067
310	TCAATTATG	75.6	10	3.35966
311	TTTGCTGAC	75.6	10	3.35966
312	ATAATTCTC	84.25	8	3.3488
313	GACATAATG	61.4	15	3.34186
314	TGCATAAAG	68.5833	12	3.33874
315	CATAACATG	68.5	12	3.33469
316	TACATCAGA	53	20	3.33092
317	GTAACAGGC	74.9	10	3.32855
318	TGTAATTGC	71.1818	11	3.31772
319	TGCAACAAC	65.4615	13	3.31689
320	GAAACTGCC	96.3333	6	3.31609
321	AATCAATTG	65.3846	13	3.313
322	TGGCACTTG	60.8667	15	3.31283
323	ATTATATAA	31.5	56	3.31267
324	TTATGAAAG	49.0435	23	3.30536
325	TGTTGCATC	62.8571	14	3.30516
326	TAATGATTA	47	25	3.30249
327	ATGCTGCAA	74.2	10	3.29745
328	AAGTCAATG	65	13	3.29351
329	TAACTTCAG	64.9231	13	3.28961
330	GGTGTTATG	70.5455	11	3.28806
331	TATGTAAGC	55.0556	18	3.28255
332	ATTACCCAA	60.2667	15	3.28017
333	GTTCCAGAG	73.7	10	3.27523
334	AATGATTAT	52.1	20	3.27436
335	TAACAACTC	104.2	5	3.27436
336	ATGTAATAC	58.1875	16	3.27087
337	TACATAAAC	45.6154	26	3.26867
338	AACTTGCAT	64.4615	13	3.26622
339	AATTATGTC	58.0625	16	3.26384
340	TGCAACAGG	48.3913	23	3.26141
341	ATTTACTGA	66.9167	12	3.25761
342	AGGTTATGA	73.1	10	3.24856
343	GAATTACAC	73	10	3.24412
344	AATGTTGCC	69.5455	11	3.24145
345	TTACTCAAC	55.9412	17	3.24138
346	TTGCATTGC	87.1429	7	3.24007
347	TGTAACCGC	115.25	4	3.23925
348	TCTCACCAG	66.5	12	3.23732
349	GTCAGATGG	94	6	3.23577
350	TGCAATAAC	61.3571	14	3.22629
351	ATGCAACGA	114.75	4	3.2252
352	ATAATTAAC	52.6316	19	3.22401
353	AGACTTTGG	59.1333	15	3.21849
354	AACATGAAC	69	11	3.21602
355	AACAGCCCT	61.1429	14	3.21502
356	TCAAAGGTC	47.6957	23	3.21452
357	TGAGTTATG	48.7273	22	3.21186
358	GCAACATGG	102.2	5	3.21151
359	GACAAAGTG	72.2	10	3.20857
360	ACATCATCC	63.3077	13	3.20776
361	TACATCATG	57.0625	16	3.20763
362	ATGTAATTG	58.9333	15	3.2076
363	TGTAATCGG	93.1667	6	3.20708
364	ACATAACTG	53.7778	18	3.20636
365	TGCGGTTAC	114	4	3.20412
366	TAACTCACA	55.2353	17	3.20048
367	TTTGAACTG	63.0769	13	3.19607
368	TGCAAGTTC	71.8	10	3.19079
369	CAAATCTGG	75.5556	9	3.18538
370	ATGTAATGA	46.25	24	3.18413
371	TGAGTAATC	92.3333	6	3.17839
372	ATGCAATTA	50.55	20	3.17695
373	GATGTAATG	53.1667	18	3.16993
374	AACAAGGGT	85.1429	7	3.16571
375	GTATTATGC	67.9091	11	3.16518
376	TAACAGGCC	100.6	5	3.16123
377	ATTGTTGGC	71	10	3.15524
378	ACTGTGCCA	52.8889	18	3.15337
379	TGCAATCTC	57.8667	15	3.14954
380	GAGGTAATG	70.8	10	3.14635
381	TTACCTCAG	67.4545	11	3.14399
382	ACTGAGGTC	70.7	10	3.14191
383	TGTAACCTG	48.7619	21	3.14025
384	AATTGTTAA	49.95	20	3.13924
385	ATAATATGA	74.4444	9	3.13854
386	AGGTCATAG	74.3333	9	3.13385
387	ATTAAGTAA	46.4783	23	3.13247
388	TGCAACCAG	57.5333	15	3.1314
389	TTTATTATG	45.4583	24	3.12963
390	TATGCAACG	78.5	8	3.12024
391	TGCAACTTG	70.2	10	3.11969
392	ACATAATCA	52.2778	18	3.11693
393	AAGTAAATA	35.5128	39	3.11667
394	TGTAATCCA	48.381	21	3.11572
395	TTACCTAAG	53.6471	17	3.10845
396	AGTTGTGAA	61.3077	13	3.10642
397	AGGTTATGT	55.25	16	3.10575
398	ATGCAACTC	55.25	16	3.10575
399	ATAACCCAG	44.16	25	3.10294
400	CATAATTGG	61.2308	13	3.10252
401	CAAGAGTTG	57	15	3.10237
402	TAATCATTG	57	15	3.10237
403	TATATAACA	40.3	30	3.10198
404	ATAACTATC	83.4286	7	3.10197
405	ATTGCAGCA	83.4286	7	3.10197
406	TAAGTGTGC	83.2857	7	3.09666
407	TTTGCTCTC	50.5263	19	3.09505
408	ATGTGTCCT	61.0769	13	3.09473
409	TTAGATAAG	51.8889	18	3.09374
410	TACCTAAGC	98.4	5	3.0921
411	GCAAACAAG	49.15	20	3.08896
412	ACATAAACC	73.2222	9	3.08701
413	ACATGTAAG	73.1111	9	3.08232
414	TTAGCTGGC	73.1111	9	3.08232
415	TATTATGTC	53.1176	17	3.07778
416	ATTGCACAA	42.1481	27	3.07776
417	TAACTTTGG	97.8	5	3.07325
418	AATACCCAG	72.8889	9	3.07296
419	ATGGTTGCA	69.1	10	3.0708
420	TACATCACC	54.625	16	3.07061
421	ACTTTGAAC	58.3571	14	3.06854
422	GAGCTGTTG	60.5385	13	3.06744
423	TAAAGATAG	82.4286	7	3.06479
424	ATGTAATAA	41.9259	27	3.06153
425	AGGTAATGA	48.7	20	3.06068
426	ATCAGAGCA	82.2857	7	3.05948
427	AGTTGCATC	58	14	3.04976
428	ATTAACCAG	72.3333	9	3.04953
429	AGCATTATG	47.3333	21	3.04825
430	ATGGCAAGT	88.5	6	3.04644
431	GGGCAAAGG	38.25	32	3.04075
432	GGAGTGATG	76.5	8	3.04075
433	AACTCACAC	55.8667	15	3.04069
434	TTACACAAG	48.35	20	3.03868
435	ATGCAAGTA	81.7143	7	3.03823
436	ATGGTTACA	65.1818	11	3.03806
437	ATAACAGCT	59.9231	13	3.03626
438	GAACCATTG	96.6	5	3.03554
439	AATCATTAA	43.2	25	3.03548
440	CAACAGTGG	57.7143	14	3.03474
441	GCAATGTGC	65.0909	11	3.03382
442	CAGCATTAG	68.2	10	3.03081
443	AAGTGATGC	96.4	5	3.02925
444	AATGATTGC	49.3684	19	3.02412
445	GATGCAACC	96.2	5	3.02297
446	TGCCAGATG	59.6154	13	3.02067
447	AGGCCTAGC	81.1429	7	3.01698
448	GTGTAACAG	59.5385	13	3.01678
449	GGCAGGCTG	52.0588	17	3.01642
450	ATAACAGGC	75.875	8	3.0159
451	AACCTGTTA	61.9167	12	3.0142
452	TGAAACAGC	61.9167	12	3.0142
453	CATAACCAG	64.6364	11	3.01264
454	TTAGCTAAC	81	7	3.01167
455	AATCAATAC	55.3333	15	3.01166
456	GAAGATTGG	95.8	5	3.0104
457	GGCCTTTGC	61.8333	12	3.01014
458	TCAGGGGAC	61.8333	12	3.01014
459	ATCTTGCAC	107	4	3.00737
460	AACTGCCCA	71.3333	9	3.00737
461	TCTGTTGAC	87.3333	6	3.00628
462	ATGCAACCC	75.625	8	3.00597
463	TTTACACAA	45.5909	22	3.00513
464	TCAAAGTCC	49.0526	19	3.00478
465	AAGTGTTAC	67.6	10	3.00414
466	GCAAAGTGC	67.6	10	3.00414
467	GTACTACAG	80.7143	7	3.00105
468	TATGTAAGA	31.1489	47	3.001
469	TAACAAAGG	64.3636	11	2.99993
470	ATCAATTGA	75.375	8	2.99603
471	ACATTGTAG	80.5714	7	2.99574
472	GTAATATGG	87	6	2.99481
473	TAATGCTGG	61.5	12	2.99391
474	TCAGTTATG	61.5	12	2.99391
475	ACACAATCA	48.8421	19	2.99188
476	ACTTTGTCC	61.4167	12	2.98986
477	ATAACAAAG	53.125	16	2.98629
478	TGCAATAAG	64	11	2.98298
479	TTGCACCAC	67.1	10	2.98192
480	TTGCCAAAC	67.1	10	2.98192
481	ATCTAATTG	80.1429	7	2.9798
482	AAAGGTTAT	53	16	2.97927
483	TACAGCATC	61.1667	12	2.97769
484	AACTGGCTG	54.6667	15	2.97538
485	ATGGTTATG	58.6923	13	2.9739
486	TCAGGCCTG	61.0833	12	2.97363
487	CAGTTCCTG	48.5263	19	2.97254
488	ATTACCTCA	54.6	15	2.97175
489	AACTGACCT	49.8333	18	2.97119
490	ATAACTCAC	58.6154	13	2.97
491	ATGTAAGGT	74.625	8	2.96622
492	TATGAGATC	105.25	4	2.95819
493	ATAACAACT	60.75	12	2.9574
494	TGAACTTTG	35.5714	35	2.95739
495	ATGCCATGG	56.2143	14	2.95586
496	TGCAGGCTC	85.8333	6	2.95464
497	TGAGTCAAC	94	5	2.95384
498	GTAGCTGCC	74.25	8	2.95131
499	ATTGCAAAA	45.8095	21	2.95012
500	TAAAAGCTC	74.125	8	2.94634
501	ATAAGCCAG	60.4167	12	2.94118
502	ACCTTTCAA	69.6667	9	2.93711
503	TAAGACCTG	85.1667	6	2.9317
504	AATATCCCT	85.1667	6	2.9317
505	AGTTGACTC	104.25	4	2.93008
506	ATAATAGGA	85	6	2.92596
507	TGGAATTCC	60.0833	12	2.92495
508	AATCATTAC	57.6923	13	2.92323
509	GACAAAGTC	57.6923	13	2.92323
510	AAAATTGCA	53.6667	15	2.92095
511	TAACCAGCC	65.7	10	2.91971
512	TGCAATGGC	65.7	10	2.91971
513	TTATATCAC	69.2222	9	2.91837
514	TAAAGTCCA	59.9167	12	2.91684
515	AAATGCCTA	84.6667	6	2.91448
516	AATAGTTTG	53.5333	15	2.91369
517	ATAAAATCA	51.8125	16	2.91252
518	TACTTAACA	50.2353	17	2.91076
519	TATCTAACC	78.2857	7	2.91075
520	TGAGGTAAG	69	9	2.909
521	TATTTACCC	103.5	4	2.909
522	GAAGTTAGG	62.3636	11	2.90671
523	GCAAGCTGG	55.2143	14	2.90328
524	AACTTCAGT	51.625	16	2.90198
525	AGATGGTTA	65.3	10	2.90193
526	ATACAAGAG	73	8	2.90163
527	TGTTTGGCA	44	22	2.90027
528	TGCAACATG	57.2308	13	2.89985
529	ACCCAGGAC	68.7778	9	2.89963
530	ATAACATGG	84.1667	6	2.89727
531	CAGCGCTGG	72.875	8	2.89666
532	TATAATAGG	103	4	2.89495
533	AGAGTCCAC	59.4167	12	2.89249
534	AAACATTGC	47.2105	19	2.89194
535	TGCAATTGG	84	6	2.89154
536	TATTACACA	39.5926	27	2.89114
537	AGCCATGGC	65	10	2.8886
538	ATGCAAGCG	118.667	3	2.88844
539	GACTGTCAG	83.8333	6	2.8858
540	TAATTTTTG	40.2692	26	2.88558
541	GGATTATGC	61.8182	11	2.88129
542	ACATCACTC	52.9333	15	2.88104
543	GGACTTTAG	54.7857	14	2.88075
544	ACTCATTAC	56.8462	13	2.88036
545	TGAAACGGC	118.333	3	2.88032
546	ATAACAGAG	49.7059	17	2.88009
547	CAAAAGTTG	77.4286	7	2.87888
548	ATAGGCAGT	91.6	5	2.87842
549	TATTGATCC	61.7273	11	2.87705
550	TGACCTCTC	46.9474	19	2.87582
551	AGATAACAA	64.7	10	2.87527
552	TACAAGAGC	102.25	4	2.87387
553	TGCTTAGAC	102.25	4	2.87387
554	ATGAAAGGA	61.6364	11	2.87281
555	AACCTAAGG	68.1111	9	2.87153
556	GCTAACAAG	83.3333	6	2.86859
557	GTACTTATG	77.1429	7	2.86826
558	TGCACAGTG	51	16	2.86684
559	AAGAGTTGC	68	9	2.86684
560	ATATTGCAC	64.5	10	2.86638
561	TAGGGAACA	77	7	2.86295
562	GGGTATTGC	83.1667	6	2.86285
563	AACCAAAGC	64.4	10	2.86193
564	AAATGTTAC	44.4286	21	2.86118
565	TCTATTATG	52.5333	15	2.85926
566	GATATTATG	83	6	2.85711
567	TCATCCAAC	83	6	2.85711
568	AACTCCACA	56.3846	13	2.85697
569	AGAGTTGCA	56.3077	13	2.85307
570	ATTGTTATG	54.2143	14	2.8507
571	ATTGATTAC	50.6875	16	2.84928
572	AGCTGAACC	67.5556	9	2.84811
573	TGATTGCTC	76.5714	7	2.84701
574	GAACGTTCC	90.6	5	2.847
575	GCAATGCTG	42.1739	23	2.84238
576	TTTGTGATG	56.0769	13	2.84138
577	AAGCAAACA	27	56	2.83943
578	ATTACGCAA	101	4	2.83874
579	AATTGTGTA	56	13	2.83748
580	ATTACCTCT	76.2857	7	2.83639
581	AATCCAGAG	63.8	10	2.83527
582	TGCCTAATC	90.2	5	2.83443
583	GCAGCATAG	67.2222	9	2.83405
584	ATAACAGAC	58.1667	12	2.83164
585	TGGCTTGCA	63.7	10	2.83083
586	AGAGCATAG	60.7273	11	2.83044
587	AATGTGATG	67.1111	9	2.82937
588	TTGTAACTC	82.1667	6	2.82843
589	TGTAACCCG	90	5	2.82814
590	TTGATTAGA	71.125	8	2.8271
591	ACCACTTAC	76	7	2.82577
592	AGCACAGCC	48.7647	17	2.82556
593	TTATGAAAC	40.16	25	2.82187
594	TGCAATGTG	46.0526	19	2.82101
595	TCAATGATG	55.6154	13	2.818
596	TGTAACAGA	47.2222	18	2.81551
597	TGGTTGCAG	75.7143	7	2.81514
598	ACTTTGTCA	40.875	24	2.81408
599	ATTGTGCAA	47.1667	18	2.81219
600	ACGCAACAG	81.6667	6	2.81122
601	ATATTACAT	39.2308	26	2.81117
602	TCTGTTGTG	40	25	2.81063
603	ATGACTGGC	66.6667	9	2.81063
604	TAGGTGAGC	75.5714	7	2.80983
605	ATTACTGCA	89.4	5	2.80929
606	ATGCAAAGG	60.2727	11	2.80925
607	TAATCAATA	47.1111	18	2.80888
608	ATAACACTC	70.625	8	2.80722
609	ATCCACTGG	70.625	8	2.80722
610	ATAATAAAG	53.3571	14	2.80563
611	TAATCAGTA	57.5833	12	2.80325
612	ATTGAGAAA	37.0345	29	2.80272
613	TGCAAGTGA	70.5	8	2.80226
614	ATGATTAAA	53.2857	14	2.80187
615	AAAAAGATC	60.0909	11	2.80078
616	ACAGGTTAG	75.2857	7	2.79921
617	AGAATGATG	55.2308	13	2.79851
618	TCAAAGCTG	51.4	15	2.79758
619	AATGACGTA	99.5	4	2.79658
620	GCTTGAAGC	99.5	4	2.79658
621	ACCATTGCA	42.4091	22	2.7954
622	ACGTAACAA	70.25	8	2.79232
623	AATTATATC	59.9091	11	2.7923
624	AGGTGCTTG	66.2222	9	2.79189
625	TAATGCTTA	49.625	16	2.78955
626	AACCCTTGT	70.125	8	2.78735
627	CATAAGGTG	70.125	8	2.78735
628	TGTGACCTC	55	13	2.78681
629	ATTGTGAAA	31.7436	39	2.78588
630	GTATGATGC	88.6	5	2.78415
631	ATAGTTATA	74.8571	7	2.78327
632	ACATAATTA	51.1333	15	2.78307
633	TAACCGCAG	114.333	3	2.78296
634	TACTTATGC	80.8333	6	2.78253
635	ATCAGGTCA	59.6364	11	2.77959
636	CAAACACAG	36.7241	29	2.77923
637	TTAGGTAAG	54.8462	13	2.77902
638	TGTAACAGC	49.4375	16	2.77901
639	TCTGGTTGC	65.8889	9	2.77784
640	TATGCTAAC	69.875	8	2.77741
641	TATATAACC	51	15	2.77581
642	TGTTGCACA	51	15	2.77581
643	TACACAACC	52.7857	14	2.77558
644	ATCTGCTGA	59.5455	11	2.77536
645	AACCTTATG	57	12	2.77485
646	ATATAACCC	88.2	5	2.77158
647	ATCGATCTC	88.2	5	2.77158
648	AGGATTATG	59.4545	11	2.77112
649	TAATGATTG	42	22	2.76843
650	ATGTTACAG	74.4286	7	2.76734
651	CATTCAGAG	45.1579	19	2.7662
652	TACCACTAG	80.3333	6	2.76532
653	GGCAATTAG	88	5	2.76529
654	ATGATTATG	62.2	10	2.76417
655	TATGATGCA	62.2	10	2.76417
656	ATTGTCAGG	98.25	4	2.76144
657	AGTCACTCA	52.5	14	2.76056
658	ATCACTTGC	80.1667	6	2.75958
659	TGTAACTTG	59.1818	11	2.75841
660	TTACCCAAC	46.2222	18	2.75588
661	ATCACTCAG	98	4	2.75442
662	CATAATACG	98	4	2.75442
663	TCATGATGC	80	6	2.75384
664	ACATAATGT	54.3077	13	2.75174
665	AGACCTTTA	65.2222	9	2.74973
666	ATTACGTCA	79.8333	6	2.74811
667	ACTCCCACA	50.4667	15	2.74678
668	GTTACATAG	56.4167	12	2.74645
669	ATAACCAGC	87.4	5	2.74644
670	ATAATTATG	40.7391	23	2.74568
671	ACAGTACAA	52.2143	14	2.74554
672	TGTGTGATC	65.1111	9	2.74505
673	ATGCAAGAG	39.04	25	2.74317
674	ATAACAGTG	56.3333	12	2.74239
675	ATAATTATC	56.3333	12	2.74239
676	ATTAGAGTC	97.5	4	2.74036
677	ATCCCTAAG	87.2	5	2.74016
678	AATTACACA	40.6522	23	2.73982
679	AGCGCTGGG	68.875	8	2.73767
680	TCTCTTATG	43.55	20	2.73701
681	AGAGTGAAG	79.5	6	2.73663
682	TAATGTTGC	54	13	2.73615
683	ATGTAACTG	34.9677	31	2.73604
684	GGGGTTATG	112.333	3	2.73428
685	AAGCCTGAC	52	14	2.73427
686	AACTTATGC	97.25	4	2.73334
687	TTGATTACA	42.4286	21	2.73238
688	ATTATTACC	58.5455	11	2.72875
689	AGATTATAC	86.8	5	2.72759
690	ATCAAAGCT	56	12	2.72617
691	TTGTGAAAC	40.4348	23	2.72516
692	ATCATTATG	50.0667	15	2.72501
693	GACTGTTAC	61.3	10	2.72417
694	TTTACTTAG	50	15	2.72138
695	ACAATCAGC	86.6	5	2.7213
696	TCACTTATG	44.4211	19	2.72107
697	ATAACACAG	48.375	16	2.71928
698	ACCTAATCC	96.75	4	2.71928
699	GTTTAAAAG	55.8333	12	2.71805
700	ATGCAAAAC	68.375	8	2.71779
701	AAATGTTAT	42.1905	21	2.71705
702	ATTGTATAA	40.3043	23	2.71637
703	ATGTAACTC	48.3125	16	2.71577
704	AACCTGGCC	86.4	5	2.71502
705	AAAGGTCAT	35.2667	30	2.71456
706	TCAGATGAC	49.8667	15	2.71412
707	TGTTACACA	38.56	25	2.70945
708	TGATGACTC	72.8571	7	2.70891
709	TATTGCATC	53.4615	13	2.70886
710	TTACGTCAC	86.2	5	2.70873
711	TCCTGTTAC	78.6667	6	2.70795
712	GTACAAACC	68.125	8	2.70785
713	TGCCATGGC	64.2222	9	2.70757
714	TTCCATTGC	64.2222	9	2.70757
715	TCATGGTTC	72.7143	7	2.7036
716	TTGCAAGAC	72.7143	7	2.7036
717	TGCCAGGCC	58	11	2.70332
718	ATGTAACCG	111	3	2.70183
719	AGTTCACAG	38.44	25	2.70102
720	AAGGCAGTC	46.5882	17	2.69944
721	TTACACAAA	40.0435	23	2.69879
722	TTGACACCA	72.5714	7	2.69829
723	TTTGATTAG	72.5714	7	2.69829
724	ATGACATTG	64	9	2.6982
725	TCCATTATG	67.875	8	2.69792
726	TTACGTAAA	67.875	8	2.69792
727	ATCTCTCAG	51.2857	14	2.69671
728	TGTAAGCTC	85.8	5	2.69616
729	GTAACACAG	41.8571	21	2.69558
730	TGGCCTGAC	57.8182	11	2.69485
731	AGAGCAATC	72.4286	7	2.69298
732	GCAAACTTG	72.4286	7	2.69298
733	AGAACTCTG	36.1786	28	2.69032
734	ACATAATGG	51.1429	14	2.6892
735	GCACCACAG	60.5	10	2.68862
736	TAGCTGTCA	67.625	8	2.68798
737	TGAACATTG	67.625	8	2.68798
738	AAATTTGCT	55.1667	12	2.6856
739	ATCTGACAA	55.1667	12	2.6856
740	ATGTAATGT	38.2	25	2.68415
741	GACACCAAC	95.5	4	2.68415
742	GCGAGCGAG	95.5	4	2.68415
743	AAGGTGAGT	57.5455	11	2.68214
744	AGTCAACAA	55.0833	12	2.68154
745	ATGTGATGT	44.9444	18	2.6797
746	AACTATGAA	63.5556	9	2.67947
747	AATTACATA	27.8085	47	2.67917
748	GAGGTTATG	50.9286	14	2.67793
749	AGGTTGTGC	85.2	5	2.67731
750	TCATCTTGC	72	7	2.67704
751	TTGGTTGCA	60.2	10	2.67529
752	AAGTTATGT	49.1333	15	2.67421
753	ATCAGAAAA	49.1333	15	2.67421
754	TTGCCAAAG	49.1333	15	2.67421
755	TGTGTAACC	50.8571	14	2.67417
756	ATGTGTACC	54.9167	12	2.67343
757	AATGCCAAG	39.6522	23	2.67242
758	ATCCTATTA	67.125	8	2.66811
759	GTATAATTG	77.5	6	2.66779
760	CAGTCTTAG	71.7143	7	2.66642
761	GTCAACAAG	71.7143	7	2.66642
762	TGCAATTGC	57.1818	11	2.66519
763	AGTGTCTAG	84.8	5	2.66474
764	TACGTCATC	84.8	5	2.66474
765	AATGATTAA	33.5	32	2.66314
766	AGCCCAATG	77.3333	6	2.66205
767	AACCACCAC	54.6667	12	2.66126
768	ACAATCTGT	71.5714	7	2.66111
769	GACATAAGC	63.1111	9	2.66073
770	TACCTAATC	63.1111	9	2.66073
771	CATCTGCTG	48.8667	15	2.6597
772	GGAACAGGG	47.3125	16	2.65956
773	TTGTGCAAG	47.3125	16	2.65956
774	GTTCTAATG	66.875	8	2.65817
775	GAGATTATG	40.3182	22	2.65758
776	GCAGTTTGG	77.1667	6	2.65631
777	GTGCAACAG	77.1667	6	2.65631
778	TTTGTACTG	48.8	15	2.65607
779	AGAGGTTGC	94.5	4	2.65605
780	TAAGTTCAC	94.5	4	2.65605
781	AAATATTGC	37.8	25	2.65605
782	TAACTATCA	71.4286	7	2.6558
783	AGCTGTTAC	52.3846	13	2.65429
784	AACAAGAGG	66.75	8	2.6532
785	CACAATCAG	66.75	8	2.6532
786	ATCATTGAC	54.5	12	2.65314
787	GCATTGGGC	109	3	2.65314
788	ATAATGTTG	45.7647	17	2.65173
789	TTCTCCAAC	77	6	2.65057
790	ACATAAGAG	43.2632	19	2.65014
791	GGCAACAGC	54.4167	12	2.64909
792	TTTTGGACA	54.4167	12	2.64909
793	CTAATGACG	94.25	4	2.64902
794	AAGATTGCA	56.8182	11	2.64824
795	AGGGTGAGC	62.7778	9	2.64668
796	AAGAGTACA	52.2308	13	2.6465
797	CAATGATAG	108.667	3	2.64503
798	GAACAGTTG	108.667	3	2.64503
799	GGCGTTGGC	108.667	3	2.64503
800	ACATAATAA	38.4167	24	2.64484
801	TGACTTATG	59.5	10	2.64418
802	CAAATTATG	48.5333	15	2.64155
803	AGGGTTACA	54.25	12	2.64097
804	ACTGTGCAC	56.6364	11	2.63977
805	AGAAGTTAC	56.6364	11	2.63977
806	TTGTCCTCA	56.6364	11	2.63977
807	CCAAACAGG	59.4	10	2.63973
808	TGGATTAGG	76.6667	6	2.6391
809	ACAAAGTGT	52.0769	13	2.6387
810	ATAGTTATG	52.0769	13	2.6387
811	TAACAGTTA	43.0526	19	2.63724
812	TGTGGCAAC	54.1667	12	2.63692
813	TCCAAAGGG	56.5455	11	2.63553
814	AAGGTCATC	52	13	2.63481
815	GCATAAAGG	70.8571	7	2.63455
816	AGAAGATTG	76.5	6	2.63336
817	TAACCCTGG	83.8	5	2.63331
818	TAATAGTTG	62.4444	9	2.63262
819	TATAAACTC	62.4444	9	2.63262
820	AAGCACAGC	50	14	2.6291
821	GGTTCTAGG	108	3	2.6288
822	TCATAGTTC	66.125	8	2.62836
823	TTTTCTGCA	62.3333	9	2.62794
824	AAAGTCCTT	39.8636	22	2.62762
825	TACAAAACA	35.963	27	2.6261
826	TGTCAACAC	49.9286	14	2.62535
827	ACATCACAG	34.1	30	2.62475
828	AATAATTAA	39.8182	22	2.62462
829	ATGTCACAG	39.8182	22	2.62462
830	CAAAGTCTG	46.6875	16	2.62443
831	AGCTATTTG	70.5714	7	2.62393
832	GCAAGTTGC	70.5714	7	2.62393
833	AACTTTCAC	56.2727	11	2.62282
834	ACCTGCAGG	49.8571	14	2.62159
835	TTCCCAGGC	46.625	16	2.62091
836	ATCATGCAG	93.25	4	2.62091
837	TTACTATTG	93.25	4	2.62091
838	GGTAAGGGC	83.4	5	2.62074
839	TTGACACAC	83.4	5	2.62074
840	TACACAACG	107.667	3	2.62069
841	TTGCGTTAG	107.667	3	2.62069
842	AACTTATTG	70.4286	7	2.61861
843	AATTGATTA	65.875	8	2.61842
844	ACATAATTC	49.7857	14	2.61784
845	AGTTATATA	45.1765	17	2.61764
846	ATTTCATCA	45.1765	17	2.61764
847	AGGAGAGGT	58.9	10	2.61751
848	ATTCAATAA	46.5625	16	2.6174
849	TAAACACTG	48.0667	15	2.61615
850	AAGTGCCAA	51.6154	13	2.61532
851	TTCATAACC	51.6154	13	2.61532
852	AGAGAGTGC	83.2	5	2.61446
853	TATTGAATC	93	4	2.61389
854	CAGTCCAAG	65.75	8	2.61345
855	ATCCAACTG	70.2857	7	2.6133
856	AACCTGCAG	53.6667	12	2.61258
857	ACGTAATAC	107.333	3	2.61258
858	CATAACTAG	75.8333	6	2.61041
859	AACTAAGTA	61.8889	9	2.6092
860	AACAGCGTG	83	5	2.60818
861	AAGTGATCT	70.1429	7	2.60799
862	AAATACCAG	51.4615	13	2.60752
863	AGTCAAGCG	92.75	4	2.60686
864	GCGCAGAGG	92.75	4	2.60686
865	TCCAAACAG	43.7222	18	2.60683
866	TGTTTGAAC	47.8667	15	2.60527
867	AACTTGGCA	41.45	20	2.60503
868	TAAGAAACA	51.3846	13	2.60363
869	AGTTGGCAG	44.8824	17	2.6006
870	TGCTGTTTC	43.6111	18	2.6002
871	AAGTAATAC	92.5	4	2.59983
872	ACACTTACG	92.5	4	2.59983
873	ACGCAGCAG	92.5	4	2.59983
874	CTGCTTACG	92.5	4	2.59983
875	CACCACAGG	58.5	10	2.59974
876	ATTGTGGAC	75.5	6	2.59894
877	TATTGAATA	75.5	6	2.59894
878	TCTCATAAC	75.5	6	2.59894
879	AAATGGTGA	65.375	8	2.59855
880	TTGCAATCC	69.8571	7	2.59737
881	ATAACCGCT	106.667	3	2.59635
882	GAGGGTTAC	106.667	3	2.59635
883	AATATCCAT	82.6	5	2.59561
884	TATCTAACA	47.6667	15	2.59438
885	ATAACTTGT	55.6364	11	2.59316
886	ATCAATACA	55.6364	11	2.59316
887	CATCATCTG	46.125	16	2.59281
888	GACTTTGAC	46.125	16	2.59281
889	GAGTATGCC	92.25	4	2.59281
890	TCTAATGAC	92.25	4	2.59281
891	TGGATAAAG	92.25	4	2.59281
892	TGTAATCTG	53.25	12	2.59229
893	AGTTATTGC	41.2	20	2.58932
894	TATGTCAGG	65.125	8	2.58861
895	TTGAAGTCA	53.1667	12	2.58824
896	ACTATTGTA	106.333	3	2.58824
897	ACTCTTGGC	58.2	10	2.58641
898	AATGACGCA	92	4	2.58578
899	TAATGACGC	92	4	2.58578
900	ACCTCAGGG	55.4545	11	2.58468
901	TGCAACTGA	51	13	2.58414
902	AAGAATAGT	65	8	2.58364
903	TGGGTTTGC	65	8	2.58364
904	GTTTGTTCC	75	6	2.58173
905	TAATTGGCA	69.4286	7	2.58143
906	TGGCTTATG	43.2778	18	2.58033
907	CATGCGCAG	91.75	4	2.57875
908	TAATAACAG	64.875	8	2.57867
909	TAATCTGTC	64.875	8	2.57867
910	TGACCTCAG	38.2609	23	2.57865
911	ACTGCAAGG	58	10	2.57752
912	TACGTAACC	58	10	2.57752
913	GAAACCAGC	61.1111	9	2.57641
914	GAACAGATG	50.8462	13	2.57634
915	ATAGTGTTC	69.2857	7	2.57612
916	AATCATTAT	47.2667	15	2.57261
917	ACATAACCG	105.667	3	2.57201
918	TAACCGCTG	105.667	3	2.57201
919	TGTTATGGC	91.5	4	2.57173
920	TTTGGACCA	91.5	4	2.57173
921	TTGTTCCCA	69.1429	7	2.57081
922	ATACAACTA	81.8	5	2.57047
923	AAGTTTCCA	74.6667	6	2.57025
924	TACAATGAC	74.6667	6	2.57025
925	TTAGCAGCC	74.6667	6	2.57025
926	GGACTTTGG	32.8387	31	2.56945
927	GTTTTATGC	57.8	10	2.56863
928	TAAACAATG	57.8	10	2.56863
929	ACCCTGCAA	57.7	10	2.56419
930	GGGTGTTAG	105.333	3	2.56389
931	AATTGCCTC	60.7778	9	2.56236
932	ACTATGACC	60.7778	9	2.56236
933	AGATTGGCT	60.7778	9	2.56236
934	ATGTCAACA	45.5625	16	2.56119
935	TAACTGAAG	64.375	8	2.5588
936	TGATTAAGC	74.3333	6	2.55878
937	ACCAGATGC	81.4	5	2.5579
938	TGGTATGTC	81.4	5	2.5579
939	AACATGCAG	91	4	2.55767
940	TAATGAGGA	91	4	2.55767
941	TCGGGTTAC	91	4	2.55767
942	ATATTATGT	32.1562	32	2.55631
943	TATCACTAC	105	3	2.55578
944	GTCACTTGG	54.8182	11	2.55502
945	TGACGTAAC	68.7143	7	2.55488
946	AACTATGAC	64.25	8	2.55383
947	AGTGTCCAC	64.25	8	2.55383
948	TAATCCAAC	64.25	8	2.55383
949	TGTAATTGG	64.25	8	2.55383
950	ATGAGGACA	50.3846	13	2.55296
951	CTCCAAAGG	54.7273	11	2.55078
952	AACTTCCAG	48.5	14	2.55023
953	GCAACACTG	48.5	14	2.55023
954	TCATGTTTG	38.6818	22	2.54972
955	AATATTTAT	35.5769	26	2.54935
956	GAGTTTTGC	64.125	8	2.54886
957	TGTAACTGA	39.5714	21	2.54839
958	GGCCCAGTG	60.4444	9	2.5483
959	TAACCGCCC	104.667	3	2.54767
960	TAGATGATC	104.667	3	2.54767
961	ATGTAACTA	37	24	2.54731
962	TGACCTAGC	74	6	2.54731
963	AAAGGGCAT	46.8	15	2.54721
964	TTGGCACAG	45.3125	16	2.54713
965	ACATCAGAG	38.6364	22	2.54672
966	ATCCTGTTG	48.4286	14	2.54647
967	AGCCAGTTA	57.3	10	2.54641
968	ATTGCGTCA	81	5	2.54533
969	ATCAATACT	50.2308	13	2.54516
970	TGCACAATC	68.4286	7	2.54425
971	TACTAAAAC	90.5	4	2.54362
972	TTGGGGTTG	90.5	4	2.54362
973	TGCCATAAC	60.3333	9	2.54362
974	TTGCCAACA	48.3571	14	2.54272
975	GCAAAGGAG	73.8333	6	2.54157
976	TCCTTATGC	50.1538	13	2.54126
977	TGGACCATC	104.333	3	2.53955
978	ATTGCCTAA	40.4	20	2.53904
979	AGTCTAACC	80.8	5	2.53904
980	CAATGCTTG	80.8	5	2.53904
981	CTCCCTCGG	68.2857	7	2.53894
982	GGATTCCAG	68.2857	7	2.53894
983	ACTGTTATG	38.5	22	2.53773
984	AGTTCTGCA	50.0769	13	2.53737
985	TGCCAGGAG	41.4211	19	2.5373
986	AAAGCAAAC	29.6757	37	2.53674
987	ATCGATGGG	90.25	4	2.53659
988	AATGTTTAT	43.7647	17	2.53584
989	ATCATTGCA	52.0833	12	2.5355
990	ACCAGCCAG	60.1111	9	2.53425
991	AAGTTCAAC	68.1429	7	2.53363
992	ATGTTGCAC	68.1429	7	2.53363
993	GCACAGCTG	57	10	2.53308
994	GGAGGGTGG	73.5	6	2.53009
995	TAGTGTTCA	49.9231	13	2.52957
996	TTTCAGTGG	45	16	2.52957
997	ATCTAATGC	90	4	2.52957
998	ACAGTTGCA	43.6471	17	2.52903
999	AGTCTGATG	63.625	8	2.52899
1000	GTGTAATTG	63.625	8	2.52899
1001	GTAACTGTG	48.0714	14	2.5277
1002	ATAATAGCA	37.4783	23	2.52591
1003	AGTGACCAA	49.8462	13	2.52567
1004	ACATAATTG	46.4	15	2.52544
1005	TCTTACAAC	59.8889	9	2.52488
1006	GCATAAGAG	41.2105	19	2.5244
1007	TCAGGTGAC	73.3333	6	2.52436
1008	TACTTTGAC	56.8	10	2.52419
1009	AAACAGTTA	48	14	2.52394
1010	ACCTGTGTG	48	14	2.52394
1011	AATTGCGTA	103.667	3	2.52333
1012	ATGTAACGC	103.667	3	2.52333
1013	GTATAATCC	103.667	3	2.52333
1014	AGGGCAGAG	33.8929	28	2.52035
1015	AGTTACTTA	40.1	20	2.52019
1016	AACCATTCA	47.9286	14	2.52018
1017	TGACAGCAC	63.375	8	2.51905
1018	AAACTCAAC	73.1667	6	2.51862
1019	TTTTACAGA	39.0952	21	2.51772
1020	TTTGCAATC	59.6667	9	2.51551
1021	AGCTTATGT	56.6	10	2.5153
1022	AACAGCCAA	42.1667	18	2.51408
1023	ACTTCCAGT	63.25	8	2.51408
1024	TAAGTGCTA	63.25	8	2.51408
1025	AAGCACGGA	80	5	2.5139
1026	AGTCCTAAA	73	6	2.51288
1027	AACTCTTGT	47.7857	14	2.51267
1028	AGTTAAACT	51.5833	12	2.51116
1029	AAAGGCCAG	32.6	30	2.5093
1030	TACACTTAC	89.25	4	2.50849
1031	TTACGCAAA	89.25	4	2.50849
1032	GAAGTGATG	79.8	5	2.50762
1033	AAATCTGGT	56.4	10	2.50641
1034	TTTGTTCCA	44.5625	16	2.50497
1035	AGTGCACAG	53.7273	11	2.50418
1036	TAATCTCTG	46	15	2.50367
1037	TAACCCCTA	89	4	2.50146
1038	ACAGGATGA	59.3333	9	2.50146
1039	GTTCAGCTG	59.3333	9	2.50146
1040	AAAATTACC	47.5714	14	2.5014
1041	TTGTAACTG	51.3333	12	2.49899
1042	TGTCAGATG	49.3077	13	2.49839
1043	CAAGCCAAG	47.5	14	2.49765
1044	ATTGATGTA	67.1429	7	2.49645
1045	ATCACTTAC	72.5	6	2.49567
1046	ATCACTACT	88.75	4	2.49443
1047	TTGCGTCAC	88.75	4	2.49443
1048	GTGCCAGGG	56.1	10	2.49308
1049	TGACAAATG	45.8	15	2.49278
1050	ATTGGGTAA	59.1111	9	2.49209
1051	TTGTTCCAA	53.4545	11	2.49146
1052	GGCACTCGG	102.333	3	2.49087
1053	TATCTAATG	62.625	8	2.48924
1054	GGCATTATG	79.2	5	2.48876
1055	TGCAAGTAC	79.2	5	2.48876
1056	TTACGCAAG	79.2	5	2.48876
1057	CAATGTCAG	56	10	2.48864
1058	AGGGTGAAG	49.0769	13	2.4867
1059	AAGCACAAA	40.5789	19	2.48571
1060	GGAGCCAGG	45.6667	15	2.48553
1061	ATTAACCTA	72.1667	6	2.4842
1062	AGATGACAG	38.5714	21	2.48399
1063	ATAATTGGC	53.2727	11	2.48299
1064	CAATCACAG	51	12	2.48276
1065	TCTGTTACG	102	3	2.48276
1066	ATGTTATGT	38.5238	21	2.48092
1067	GAAATGGAC	66.7143	7	2.48051
1068	GTGTTCCAC	88.25	4	2.48038
1069	TACTGTTGC	55.8	10	2.47975
1070	AACAAATGG	50.9167	12	2.4787
1071	AGCACTTAG	72	6	2.47846
1072	ATACAACAA	41.5556	18	2.47764
1073	AATCTGGTT	55.7	10	2.47531
1074	ACAGGGTGA	55.7	10	2.47531
1075	AGGCCCAGT	55.7	10	2.47531
1076	TTAAATAAC	33.2857	28	2.4752
1077	CATCCACTG	66.5714	7	2.4752
1078	TTAACTCAC	47.0714	14	2.47511
1079	ATTACGTAA	48.8462	13	2.475
1080	GTAAATATG	62.25	8	2.47433
1081	AGCTGCCGG	88	4	2.47335
1082	GTGAGTTGC	71.8333	6	2.47272
1083	GTAATGCTG	48.7692	13	2.47111
1084	ATCTGTTGC	55.6	10	2.47086
1085	TGGATGATG	50.75	12	2.47059
1086	TGGCAACGG	78.6	5	2.46991
1087	TTGGCCAGA	66.4286	7	2.46989
1088	GAGCAAAGG	35.875	24	2.46985
1089	ACTGATATG	62.125	8	2.46936
1090	TTGCAACTC	62.125	8	2.46936
1091	AATGTGTCA	42.5882	17	2.46767
1092	TGTGCTTTG	36.6087	23	2.4673
1093	AATTGCGAC	101.333	3	2.46653
1094	AGAGACTCA	101.333	3	2.46653
1095	GTTAGTTGC	101.333	3	2.46653
1096	AGGTGCCAG	87.75	4	2.46633
1097	TGTGGACTC	37.4091	22	2.46582
1098	AACTATCAC	66.2857	7	2.46458
1099	CATAATAGG	62	8	2.4644
1100	AGATCGATG	78.4	5	2.46363
1101	TGTCTAGGA	78.4	5	2.46363
1102	TGTCAACAG	55.4	10	2.46197
1103	ATTTCACCA	41.2778	18	2.46108
1104	ATAAGAACA	45.2	15	2.46013
1105	AAGTATTAC	48.5385	13	2.45941
1106	AACTCTTAC	87.5	4	2.4593
1107	ATAACCTTC	58.3333	9	2.4593
1108	AACTCTCAC	66.1429	7	2.45927
1109	AGGCCAATG	78.2	5	2.45734
1110	TTGGCAGAG	34.2692	26	2.45564
1111	TCATCCAGC	50.4167	12	2.45436
1112	AGGAGTGGA	66	7	2.45396
1113	ATCAGGCCT	66	7	2.45396
1114	TAACAAGTG	66	7	2.45396
1115	TTTTGGCCC	66	7	2.45396
1116	AGTGTTACA	46.6429	14	2.45258
1117	GTAATCCAG	46.6429	14	2.45258
1118	AAGCCGCCA	87.25	4	2.45227
1119	AGAGTGCAA	87.25	4	2.45227
1120	ACTTACATC	48.3846	13	2.45162
1121	AGAAGCTAC	78	5	2.45106
1122	ATACTGTTA	78	5	2.45106
1123	TAGGTGGAG	78	5	2.45106
1124	TACCCAGCC	100.667	3	2.4503
1125	TTGTTTACG	100.667	3	2.4503
1126	GATAAGAAC	71.1667	6	2.44977
1127	TTTTGCAAG	35.5833	24	2.44977
1128	AGAGTTACT	61.625	8	2.44949
1129	TCAAACATG	45	15	2.44924
1130	AAAGAGTAC	65.8571	7	2.44864
1131	AACTTTGGC	65.8571	7	2.44864
1132	AAGTGCTGT	58	9	2.44525
1133	TCTGCAACC	87	4	2.44525
1134	TTCTGTTTG	25.6522	46	2.44499
1135	TAGAAGCCA	52.4545	11	2.44486
1136	AAGTGATAA	61.5	8	2.44452
1137	GATGCAGTC	61.5	8	2.44452
1138	AATGCCCTG	48.2308	13	2.44382
1139	AGATGTGGA	65.7143	7	2.44333
1140	AAACATTTG	31.7333	30	2.44259
1141	GAACATATC	100.333	3	2.44219
1142	TTCGTCTGA	100.333	3	2.44219
1143	CACACCAAG	43.4375	16	2.44173
1144	AGTCCCTGG	46.4286	14	2.44131
1145	AAGTTACAT	35.4583	24	2.44117
1146	CAAGGGTTG	52.3636	11	2.44062
1147	TTTCTGGCC	52.3636	11	2.44062
1148	TTCTGGCAC	48.1538	13	2.43992
1149	AAAGGTCAA	34.0385	26	2.4391
1150	GGAAACTTG	44.8	15	2.43836
1151	TACATAAGG	44.8	15	2.43836
1152	GTCATTGGC	70.8333	6	2.4383
1153	AAGATGTGG	65.5714	7	2.43802
1154	AAAGCCTGA	40.8889	18	2.4379
1155	TACTACAGG	52.2727	11	2.43638
1156	AGAGCTCTC	57.7778	9	2.43588
1157	GTGAGTGAC	61.25	8	2.43458
1158	TACATCAGG	100	3	2.43408
1159	GAAGTTACC	65.4286	7	2.43271
1160	TGCAATGCC	65.4286	7	2.43271
1161	ATACTCTCA	70.6667	6	2.43256
1162	CTGAAAGGG	70.6667	6	2.43256
1163	TTATTACCC	70.6667	6	2.43256
1164	CAACATCTG	61.125	8	2.42962
1165	TCAGCTTTG	38.65	20	2.42906
1166	TGCCAAAAG	39.6316	19	2.42768
1167	ATACTCATG	70.5	6	2.42682
1168	ACACAATGC	49.8333	12	2.42596
1169	CATCATACG	99.6667	3	2.42596
1170	GACTTACGC	99.6667	3	2.42596
1171	GTCGGTTGG	99.6667	3	2.42596
1172	TAACATATA	99.6667	3	2.42596
1173	GATGATTAC	77.2	5	2.42592
1174	AAATTGATT	40.6667	18	2.42465
1175	AACCCTCGG	86.25	4	2.42417
1176	ACTAGACAC	86.25	4	2.42417
1177	AGTCTGTTG	52	11	2.42367
1178	TATACAATG	52	11	2.42367
1179	TGCCAAGAG	52	11	2.42367
1180	GTCATTATG	65.1429	7	2.42209
1181	TGCAAAATG	39.5263	19	2.42123
1182	TGGAATTAC	47.7692	13	2.42044
1183	ATTGAACTG	60.875	8	2.41968
1184	TTCTTATCA	60.875	8	2.41968
1185	AACACTGGC	46	14	2.41878
1186	ATGTTTGCT	35.125	24	2.41822
1187	GGCCAAGGC	49.6667	12	2.41785
1188	AGCCCACGG	99.3333	3	2.41785
1189	CAATAGATG	99.3333	3	2.41785
1190	TGGCACTCG	99.3333	3	2.41785
1191	TGGCCCATG	54.4	10	2.41753
1192	TTAAACTCC	54.4	10	2.41753
1193	TTACAGCAG	43	16	2.41714
1194	ACATCGCCA	86	4	2.41714
1195	GGAACCAAG	57.3333	9	2.41714
1196	AATTACCCA	44.4	15	2.41659
1197	AGACTAGGG	70.1667	6	2.41535
1198	ATGAATGAT	70.1667	6	2.41535
1199	TACATAAAG	40.5	18	2.41471
1200	TGGGTTATG	40.5	18	2.41471
1201	ACTGTTAGC	76.8	5	2.41335
1202	ATATGACCT	76.8	5	2.41335
1203	TATAACCCA	54.3	10	2.41309
1204	AGTAACAGT	47.6154	13	2.41264
1205	ATTGACCTC	57.2222	9	2.41246
1206	TGTTGACTG	57.2222	9	2.41246
1207	AAGGGATTA	64.8571	7	2.41146
1208	TACCAGCTC	64.8571	7	2.41146
1209	AGGCCATTG	51.7273	11	2.41096
1210	GTAATTGGG	85.75	4	2.41012
1211	AAACGGGGG	99	3	2.40974
1212	AGAGGTGCC	99	3	2.40974
1213	AGCGGTGTC	99	3	2.40974
1214	CACAGGGCG	99	3	2.40974
1215	TTAGCCACG	99	3	2.40974
1216	ACATAATAC	40.3889	18	2.40809
1217	ATTTGCCTG	45.7857	14	2.40751
1218	CAAGAGAGG	45.7857	14	2.40751
1219	ATAAACAGC	51.6364	11	2.40672
1220	ACCTTGAAC	35.6957	23	2.40576
1221	ATCATGCAA	60.5	8	2.40477
1222	AAGTTACCT	38.25	20	2.40392
1223	GATGACATC	45.7143	14	2.40375
1224	ATCAGTGCA	57	9	2.40309
1225	GTTAAACTG	57	9	2.40309
1226	ACCAGGGTG	85.5	4	2.40309
1227	TTGAATGAC	85.5	4	2.40309
1228	TATTACATC	35.6522	23	2.40283
1229	TAAGTGATG	51.5455	11	2.40248
1230	TACCTCACA	49.3333	12	2.40162
1231	ACTACAGAC	98.6667	3	2.40162
1232	AGGAACAGG	47.3846	13	2.40095
1233	AGTATTTCA	47.3846	13	2.40095
1234	AGTGCCCTG	47.3846	13	2.40095
1235	TTGACCCCA	47.3846	13	2.40095
1236	AAATTCCAC	76.4	5	2.40078
1237	AGGTGATTA	76.4	5	2.40078
1238	ACCTTTGGA	40.2222	18	2.39815
1239	ATTTGGCAA	40.2222	18	2.39815
1240	CACTTACAG	69.6667	6	2.39814
1241	TTCTTGGCA	41.3529	17	2.3961
1242	AAGGTAAAT	85.25	4	2.39606
1243	ATTGCTTGA	85.25	4	2.39606
1244	GCAAATAGC	60.25	8	2.39484
1245	GGAAGAGCC	44	15	2.39482
1246	AACTTGTAC	76.2	5	2.39449
1247	ACTGGTTAA	76.2	5	2.39449
1248	ACTGATTGA	51.3636	11	2.39401
1249	AGTATGCCA	98.3333	3	2.39351
1250	TGCAATGCA	47.2308	13	2.39315
1251	ATGAGGTAA	41.2941	17	2.39269
1252	GACTTTGGG	41.2941	17	2.39269
1253	GAGAGGGAC	69.5	6	2.3924
1254	TGACATGAC	47.1538	13	2.38925
1255	TAACCACAG	40.0556	18	2.38821
1256	GAGTTGCTC	76	5	2.38821
1257	TCTGTGCTC	32.1071	28	2.38756
1258	TGTAACAAG	53.7	10	2.38643
1259	ATTAGCCAA	51.1818	11	2.38553
1260	ACGTTATGC	98	3	2.3854
1261	CTGGCTTCG	98	3	2.3854
1262	GTAATGCAC	98	3	2.3854
1263	TACATGGGC	98	3	2.3854
1264	AACTGCCTC	64.1429	7	2.3849
1265	AGCCTGTTA	64.1429	7	2.3849
1266	AACTCCTGA	53.6	10	2.38198
1267	GCACACAGC	36.1364	22	2.38193
1268	TAAGGGATG	69.1667	6	2.38093
1269	GTATTACAC	59.875	8	2.37993
1270	GTTCTAAAG	56.4444	9	2.37967
1271	TCAAGTCTG	56.4444	9	2.37967
1272	AATATTATG	32	28	2.37959
1273	AGGTTTTGC	64	7	2.37959
1274	ATTGATTAG	53.5	10	2.37754
1275	GCTGCCAAG	53.5	10	2.37754
1276	ACTTAACTC	48.8333	12	2.37728
1277	CAGTCCCTG	43.6667	15	2.37667
1278	TCCACCTCC	41	17	2.37565
1279	CTGAGGTCG	75.6	5	2.37564
1280	GATTATTAC	69	6	2.37519
1281	GTATTTGGG	69	6	2.37519
1282	AACAATGGG	84.5	4	2.37498
1283	TCCCTAAGC	56.3333	9	2.37498
1284	TTGTAATGC	56.3333	9	2.37498
1285	CATAACTGG	59.75	8	2.37496
1286	ATGCCATAA	63.8571	7	2.37428
1287	GGTGGTTGG	63.8571	7	2.37428
1288	AGCACATGA	46.8462	13	2.37366
1289	AGCTTATGC	46.8462	13	2.37366
1290	AACAGTTGA	48.75	12	2.37323
1291	TTACATGAG	53.4	10	2.37309
1292	TTGTTCTTC	53.4	10	2.37309
1293	AAGGGTCAG	43.6	15	2.37304
1294	ATCAATCAG	43.6	15	2.37304
1295	TTCAATGAC	56.2222	9	2.3703
1296	AATCAGAGG	45.0714	14	2.36995
1297	TCTCAGGAC	46.7692	13	2.36977
1298	ATAGTATTG	68.8333	6	2.36945
1299	GGCATGCTG	68.8333	6	2.36945
1300	GAGCGAGCG	75.4	5	2.36935
1301	AACCAGAGT	48.6667	12	2.36917
1302	ACAACACAG	48.6667	12	2.36917
1303	ACGTAATGA	97.3333	3	2.36917
1304	GTGGAGTAG	84.25	4	2.36796
1305	TTTCATTTG	31.2759	29	2.36691
1306	TAATTCCTG	42.0625	16	2.36444
1307	ACTCTGGAA	36.7143	21	2.36439
1308	TATGTTATG	50.7273	11	2.36435
1309	TGAACTATG	50.7273	11	2.36435
1310	TATTACCTA	53.2	10	2.36421
1311	ACAGTCCAC	68.6667	6	2.36372
1312	ACCTGCTTA	63.5714	7	2.36366
1313	ATTCTAATG	75.2	5	2.36307
1314	CATTACAAG	75.2	5	2.36307
1315	GGTCACTAG	75.2	5	2.36307
1316	ATTTCTCAA	32.9615	26	2.36193
1317	AAAAGCTCC	48.5	12	2.36105
1318	AGCGAGCGA	97	3	2.36105
1319	CTCATTACG	97	3	2.36105
1320	TTTCCCAGC	42	16	2.36093
1321	TGTTTGCCC	56	9	2.36093
1322	GATAACCGC	84	4	2.36093
1323	TGATCAAAG	50.6364	11	2.36011
1324	AAGTTAGGA	59.375	8	2.36006
1325	GGAATTATG	53.1	10	2.35976
1326	TAAAGGTTA	43.3333	15	2.35853
1327	TGGACCTTG	43.3333	15	2.35853
1328	TGTGCTGAC	39.5556	18	2.3584
1329	AACATTATC	63.4286	7	2.35835
1330	ATAGGATTA	63.4286	7	2.35835
1331	ATGACTAGC	68.5	6	2.35798
1332	GATGATTGC	75	5	2.35678
1333	AAATCAATT	32.8846	26	2.35642
1334	TGTAATCCC	32.8846	26	2.35642
1335	ATATTTGTC	55.8889	9	2.35624
1336	GATAATAAG	53	10	2.35532
1337	GAAATTATG	44.7857	14	2.35493
1338	ATGGTGTAA	46.4615	13	2.35418
1339	TACGTAAAA	83.75	4	2.3539
1340	AACGCAGCA	96.6667	3	2.35294
1341	GTTGACTGG	96.6667	3	2.35294
1342	AATATTACA	34.1667	24	2.35224
1343	ATAATGTAG	68.3333	6	2.35224
1344	ATGTAATTC	36.5238	21	2.35212
1345	ACCTGTTAC	39.4444	18	2.35178
1346	GAGGTCACC	55.7778	9	2.35156
1347	CCACACAGG	52.9	10	2.35087
1348	ATCCTGGCT	48.25	12	2.34888
1349	TTGAGTAAC	39.3889	18	2.34846
1350	TGTAGTACA	63.1429	7	2.34772
1351	ACCAGGAAG	55.6667	9	2.34688
1352	ACTCTGGCC	55.6667	9	2.34688
1353	TCTGATCAC	83.5	4	2.34688
1354	AGATGACCT	52.8	10	2.34643
1355	AACCCTTTA	59	8	2.34515
1356	AGAGAGGTC	48.1667	12	2.34483
1357	TGATTACTC	96.3333	3	2.34483
1358	AAGTGTTGT	50.2727	11	2.34316
1359	GCAATGTTG	50.2727	11	2.34316
1360	TGTAACCAG	35.5455	22	2.34298
1361	GGCATGTTG	52.7	10	2.34199
1362	ACAATTGCA	58.875	8	2.34018
1363	TGTTCATGA	58.875	8	2.34018
1364	AACTGAACA	36.3333	21	2.33985
1365	ATGTAACAT	33.28	25	2.33844
1366	AACAGGCCT	55.4444	9	2.33751
1367	AATCCAGTT	55.4444	9	2.33751
1368	GCCTGACTG	55.4444	9	2.33751
1369	GCCTGGCTG	38.1579	19	2.33741
1370	ATTGCATGT	62.8571	7	2.3371
1371	GTGAACTGC	62.8571	7	2.3371
1372	AATGATTGT	48	12	2.33671
1373	AAGCTAGCA	96	3	2.33671
1374	AGAACTGGC	44.4286	14	2.33615
1375	TAAGGCAGC	67.8333	6	2.33503
1376	TAATATTGC	67.8333	6	2.33503
1377	TTTCAAAGC	37.15	20	2.33479
1378	ATCTACTGT	52.5	10	2.3331
1379	ATAGGTATG	83	4	2.33282
1380	ACTGTGAAC	55.3333	9	2.33282
1381	GCAAACCTG	55.3333	9	2.33282
1382	TCCAGTGCC	55.3333	9	2.33282
1383	CATTCCTGG	47.9167	12	2.33266
1384	TATCTAATC	62.7143	7	2.33179
1385	TGGGAGGCG	62.7143	7	2.33179
1386	ATCAGTCAA	74.2	5	2.33165
1387	GAAGAAAGC	46	13	2.33079
1388	TTGAACTCC	58.625	8	2.33024
1389	GATTATGTC	42.8	15	2.3295
1390	AGTCTTTTC	67.6667	6	2.32929
1391	TTTCTCAAG	47.8333	12	2.3286
1392	AACACGTTA	95.6667	3	2.3286
1393	TAAGTGGTC	95.6667	3	2.3286
1394	TAGCTCAGC	95.6667	3	2.3286
1395	ACACTGTTA	40.1765	17	2.32793
1396	AGAGTTATG	40.1765	17	2.32793
1397	GAACCAAGG	45.9231	13	2.32689
1398	ATCTGAAAC	62.5714	7	2.32648
1399	ATTAACTTG	62.5714	7	2.32648
1400	ATATTACTC	62.5714	7	2.32648
1401	TATCTTGCA	62.5714	7	2.32648
1402	ACATAATGC	49.9091	11	2.32621
1403	ACCCTTGTC	49.9091	11	2.32621
1404	GGGCCAGTG	74	5	2.32536
1405	TGCAAGTTG	74	5	2.32536
1406	ACTCAACTG	58.5	8	2.32528
1407	TTGTTTGCC	47.75	12	2.32454
1408	AAGGCACAC	52.3	10	2.32421
1409	TGCCAATGA	67.5	6	2.32356
1410	ATCACTTTG	55.1111	9	2.32345
1411	TTGGCAGAA	42.6667	15	2.32225
1412	TAACACAGA	36.95	20	2.32222
1413	GCCCTTTTG	49.8182	11	2.32198
1414	TTACGTAAG	33.04	25	2.32158
1415	TAGTCCAGC	62.4286	7	2.32117
1416	AAGGTCCAG	47.6667	12	2.32049
1417	AAGGGTGCT	95.3333	3	2.32049
1418	ACCTAGAAC	95.3333	3	2.32049
1419	GTGTAATCG	95.3333	3	2.32049
1420	AATATGCTG	58.375	8	2.32031
1421	AATCATGAT	58.375	8	2.32031
1422	ATAACCTGT	58.375	8	2.32031
1423	GTAATCAGG	58.375	8	2.32031
1424	TATAACAGA	58.375	8	2.32031
1425	ACACAACAG	28.7273	33	2.31913
1426	TAGCCTCTG	45.7692	13	2.3191
1427	TTATTTGGC	45.7692	13	2.3191
1428	AATAGATCT	73.8	5	2.31908
1429	GTGCAGCCC	73.8	5	2.31908
1430	GATATAATC	82.5	4	2.31877
1431	TCCCGGGAG	82.5	4	2.31877
1432	GCAAAGCAG	42.6	15	2.31862
1433	GTGAATGCC	67.3333	6	2.31782
1434	TGGCCTAAC	67.3333	6	2.31782
1435	TTACAACAC	40	17	2.3177
1436	CAGCTCAGG	44.0714	14	2.31737
1437	TAACAACTG	47.5833	12	2.31643
1438	ATATTAGCT	62.2857	7	2.31585
1439	GTTACTCAG	62.2857	7	2.31585
1440	AATAGCAAC	58.25	8	2.31534
1441	AGTTACTTC	58.25	8	2.31534
1442	AAAGTCAAT	38.8333	18	2.31534
1443	AAGTTCACA	38.8333	18	2.31534
1444	CACAGTCAG	39.9412	17	2.3143
1445	GTTGTTATG	39.9412	17	2.3143
1446	TACAACAAA	39.9412	17	2.3143
1447	ACTCATCTA	54.8889	9	2.31409
1448	ATAACTGAG	54.8889	9	2.31409
1449	TGCACTCTC	54.8889	9	2.31409
1450	ATGGCATAA	47.5	12	2.31237
1451	ACACGCAAA	95	3	2.31237
1452	ACGCTGTTG	95	3	2.31237
1453	ATCATGATC	95	3	2.31237
1454	GCTCGCTCG	95	3	2.31237
1455	GTAAGGTGC	95	3	2.31237
1456	ATAATCTGT	32.2692	26	2.31233
1457	TAGTCTAAC	82.25	4	2.31174
1458	TCACCTTTC	42.4667	15	2.31136
1459	ACAAAGGCC	45.6154	13	2.3113
1460	CAACAAATG	39.8824	17	2.31089
1461	AGTGGAGAC	52	10	2.31088
1462	AATTAGTTA	62.1429	7	2.31054
1463	AAAGTTGTA	58.125	8	2.31037
1464	AGATGATGC	58.125	8	2.31037
1465	AAACAGCAG	33.5417	24	2.30921
1466	ATGTCAAAG	47.4167	12	2.30832
1467	TTAATTATG	39.8235	17	2.30748
1468	TGACAATGA	45.5385	13	2.3074
1469	TTGGTTACG	73.4	5	2.30651
1470	CACTCATGG	51.9	10	2.30643
1471	ATGACCTCT	43.8571	14	2.3061
1472	ACAATTAAG	62	7	2.30523
1473	TAAGCACTA	82	4	2.30472
1474	TATTACGTA	82	4	2.30472
1475	AATTCTTAA	47.3333	12	2.30426
1476	TGAGTTGCA	47.3333	12	2.30426
1477	AACTCGTGG	94.6667	3	2.30426
1478	AATAGATGC	94.6667	3	2.30426
1479	AGTTGCGTC	94.6667	3	2.30426
1480	CTACCAGGG	94.6667	3	2.30426
1481	GGCCAGGCG	94.6667	3	2.30426
1482	TAAGCACGC	94.6667	3	2.30426
1483	TCTTAGAGC	94.6667	3	2.30426
1484	TGTGCCAGA	39.7647	17	2.30407
1485	GCAGGCTGC	36.65	20	2.30336
1486	TTTGAACTC	37.5789	19	2.30195
1487	TTACCTCAC	39.7059	17	2.30066
1488	TGTCCACAG	42.2667	15	2.30047
1489	AACCCTGCA	61.8571	7	2.29992
1490	ATAACCAGG	61.8571	7	2.29992
1491	AGGCATTTG	45.3846	13	2.29961
1492	TGAGCTACA	38.5556	18	2.29878
1493	ATAACAAGA	40.875	16	2.29769
1494	AGGATCGCA	81.75	4	2.29769
1495	AACTTGACC	51.7	10	2.29755
1496	ATGATTCTA	94.3333	3	2.29615
1497	TGTAATACA	57.75	8	2.29547
1498	ATTTGGCTG	43.6429	14	2.29483
1499	GCAATACAG	73	5	2.29394
1500	TAGCAGGCA	73	5	2.29394
1501	TATCTCATG	73	5	2.29394
1502	AATAAAGGT	42.1333	15	2.29322
1503	ATCACTGTG	49.1818	11	2.29232
1504	AGATAATTA	47.0833	12	2.29209
1505	ACTCTAATC	81.5	4	2.29066
1506	ATCTAACAC	54.3333	9	2.29066
1507	ACTCTACTG	57.625	8	2.2905
1508	TTGCACATG	57.625	8	2.2905
1509	AAGGTCAGG	42.0667	15	2.28959
1510	ATTATTCAA	42.0667	15	2.28959
1511	GGCCATTGC	61.5714	7	2.2893
1512	ATGACGCAA	66.5	6	2.28913
1513	TGAGAGTGA	66.5	6	2.28913
1514	AAAGTTACC	49.0909	11	2.28808
1515	ATGTAAGCT	49.0909	11	2.28808
1516	GTTATGATG	49.0909	11	2.28808
1517	TAGGTAATG	47	12	2.28803
1518	ACAGCACCG	94	3	2.28803
1519	ACATGTCCC	72.8	5	2.28765
1520	AAACAGAAA	19.5942	69	2.28731
1521	TGTAATAAG	57.5	8	2.28553
1522	ATGACAGCA	38.3333	18	2.28553
1523	AGAACAGGT	51.4	10	2.28421
1524	AATCAGGAT	81.25	4	2.28364
1525	CTCGCTGGG	81.25	4	2.28364
1526	GAGTAAGTC	81.25	4	2.28364
1527	AGTCTGGCA	66.3333	6	2.2834
1528	TGGGAGTGC	54.1111	9	2.28129
1529	AACATTGAT	46.8333	12	2.27992
1530	TGACTTAAC	46.8333	12	2.27992
1531	AATACCAGG	51.3	10	2.27977
1532	ATCTCAGAG	51.3	10	2.27977
1533	AATGAGCCA	48.9091	11	2.27961
1534	AACTCTCCA	38.2222	18	2.2789
1535	AACCCAGTC	61.2857	7	2.27867
1536	TAATACCCA	61.2857	7	2.27867
1537	AAGGATGTG	66.1667	6	2.27766
1538	GCAAATTGC	66.1667	6	2.27766
1539	AAAGCAAGT	39.2941	17	2.2768
1540	ATGGCCAGG	54	9	2.27661
1541	TAGTATTGA	54	9	2.27661
1542	ACATTTGGC	40.5	16	2.27661
1543	ACTCTGCCC	40.5	16	2.27661
1544	AAAAATCGA	81	4	2.27661
1545	AGCAACGGT	81	4	2.27661
1546	AATTACCTC	57.25	8	2.27559
1547	ATCATTGTC	57.25	8	2.27559
1548	CTACTCTGG	57.25	8	2.27559
1549	AGGGCAAAC	51.2	10	2.27533
1550	ACTTCATGG	72.4	5	2.27508
1551	AGCCCAGCA	41.8	15	2.27507
1552	AAAGTTATG	39.2353	17	2.2734
1553	AGTGGAAGC	61.1429	7	2.27336
1554	GAGGTTAGC	61.1429	7	2.27336
1555	TATCAGCTA	61.1429	7	2.27336
1556	ACATCATTG	40.4375	16	2.2731
1557	TTAAACCAA	40.4375	16	2.2731
1558	GTCAACATG	51.1	10	2.27088
1559	TAGTTCTGC	57.125	8	2.27062
1560	ATTAACCTC	80.75	4	2.26958
1561	GACCCTTAG	72.2	5	2.2688
1562	GTTGTGATG	72.2	5	2.2688
1563	AATTATTGA	43.1429	14	2.26854
1564	GAGCAGCTG	43.1429	14	2.26854
1565	AATAGTTTC	53.7778	9	2.26724
1566	TAACAGGCA	53.7778	9	2.26724
1567	TATTACCCA	53.7778	9	2.26724
1568	GAACAAAAC	48.6364	11	2.26689
1569	GCACTGGAG	48.6364	11	2.26689
1570	AACTATGCA	65.8333	6	2.26618
1571	TAATCCTAA	65.8333	6	2.26618
1572	ATAACAAGG	57	8	2.26565
1573	ATCCTGGAC	57	8	2.26565
1574	ATTGGCACT	57	8	2.26565
1575	GCATAATGG	46.5	12	2.26369
1576	ATAACAAGC	60.8571	7	2.26274
1577	TCTTCACTC	60.8571	7	2.26274
1578	ATTGCACCA	48.5455	11	2.26266
1579	AAGAGATAT	53.6667	9	2.26256
1580	AACCCCCTC	80.5	4	2.26256
1581	TCATGGATC	72	5	2.26251
1582	ACTGTTCCC	50.9	10	2.26199
1583	GATGTAACG	65.6667	6	2.26045
1584	TATACAATC	65.6667	6	2.26045
1585	TTTGACCTG	39	17	2.25976
1586	TCTGCCAAG	33.5217	23	2.25925
1587	ACAGCATCA	40.1875	16	2.25904
1588	TCAACAGAG	48.4545	11	2.25842
1589	ACAATGTCC	53.5556	9	2.25787
1590	TAGATAATC	53.5556	9	2.25787
1591	GCAAGCTTG	60.7143	7	2.25743
1592	TTCAACAGA	60.7143	7	2.25743
1593	TTCACAAGC	42.9286	14	2.25727
1594	ATAATCAAT	41.4667	15	2.25693
1595	ACTAACCAA	71.8	5	2.25623
1596	AGGGCCAAC	71.8	5	2.25623
1597	AACACATAT	56.75	8	2.25572
1598	GCACTTATG	56.75	8	2.25572
1599	TGCAATAGG	56.75	8	2.25572
1600	GTAACTGAG	46.3333	12	2.25558
1601	AGTCACACG	92.6667	3	2.25558
1602	GCTGCCGGC	92.6667	3	2.25558
1603	ACTGGTGTA	80.25	4	2.25553
1604	GAATGGTTG	80.25	4	2.25553
1605	TGATTTGAC	80.25	4	2.25553
1606	ATTGTTAAC	48.3636	11	2.25418
1607	TAACAGTTG	48.3636	11	2.25418
1608	TAGCCACAG	48.3636	11	2.25418
1609	TTCAAAGCC	32.08	25	2.25413
1610	AAAGGTGAG	41.4	15	2.2533
1611	GACTTTTGG	53.4444	9	2.25319
1612	AAGCTCAGT	50.7	10	2.25311
1613	TCAGTTCCC	35.85	20	2.25309
1614	GAACTCTGC	38.8824	17	2.25295
1615	GGCACCAGC	60.5714	7	2.25211
1616	TTGTTTGGC	60.5714	7	2.25211
1617	ACAGTTTAA	46.25	12	2.25152
1618	TAAGTGTGA	48.2727	11	2.24994
1619	TAATAAGAG	71.6	5	2.24994
1620	AGCTCAGGA	41.3333	15	2.24967
1621	GTGGGTTTG	65.3333	6	2.24897
1622	TACTACAAA	65.3333	6	2.24897
1623	TACACAAAC	32	25	2.2485
1624	AAGCACCGC	80	4	2.2485
1625	ACCTGGTTG	80	4	2.2485
1626	ATGTAACGT	80	4	2.2485
1627	GATTAGGGC	80	4	2.2485
1628	GGTAGCAGC	80	4	2.2485
1629	TCTTATGTC	53.3333	9	2.2485
1630	TTAACTTGA	46.1667	12	2.24746
1631	ATACTATGA	92.3333	3	2.24746
1632	CAGTGCGGG	92.3333	3	2.24746
1633	TACTCAATC	92.3333	3	2.24746
1634	ATAATCTGA	60.4286	7	2.2468
1635	GAGTGAAGC	60.4286	7	2.2468
1636	AACATTTGC	35.75	20	2.2468
1637	GGGACAAAG	42.7143	14	2.24601
1638	ACAGTGTAG	56.5	8	2.24578
1639	CTCACCAGG	56.5	8	2.24578
1640	TTAGAGATC	56.5	8	2.24578
1641	AAGTGTGCA	44.3077	13	2.24504
1642	AGTTTCACA	44.3077	13	2.24504
1643	TGCAATTAC	50.5	10	2.24422
1644	AATAGTTGC	71.4	5	2.24366
1645	AATGTTCTG	37.6111	18	2.24247
1646	AAGCTCTCC	42.6429	14	2.24225
1647	AGTTCAAAC	42.6429	14	2.24225
1648	TTTGCAATG	39.875	16	2.24148
1649	TGTAAGACC	79.75	4	2.24148
1650	AAGCAAACC	44.2308	13	2.24114
1651	ATTACAGTC	56.375	8	2.24081
1652	TAAAAGTCC	56.375	8	2.24081
1653	TCACTTGCC	46	12	2.23935
1654	AATCGTTGC	92	3	2.23935
1655	AGGGTCCAA	92	3	2.23935
1656	AGTGGTTGC	71.2	5	2.23737
1657	TAGTTTATG	48	11	2.23723
1658	TTAAACTTC	60.1429	7	2.23618
1659	ACCACAGGC	56.25	8	2.23584
1660	ACAGTTATG	37.5	18	2.23584
1661	TGAAACTGG	50.3	10	2.23533
1662	TTTCACAAC	32.4583	24	2.23463
1663	CAGCACAGG	31.8	25	2.23445
1664	AACCTTGCA	79.5	4	2.23445
1665	AACGGTCAG	79.5	4	2.23445
1666	GGGCATTGC	79.5	4	2.23445
1667	TTGCTTATG	44.0769	13	2.23335
1668	TTGTCTGTG	44.0769	13	2.23335
1669	ACAGTTACC	47.9091	11	2.233
1670	CATAAACAG	47.9091	11	2.233
1671	TTTGGCAAG	37.4444	18	2.23253
1672	AGAGTTACC	64.8333	6	2.23176
1673	ATATGTTGC	64.8333	6	2.23176
1674	GAGCAAACC	64.8333	6	2.23176
1675	AAGCACGCA	91.6667	3	2.23124
1676	ACTGCGGGG	91.6667	3	2.23124
1677	ATTAAGGGT	91.6667	3	2.23124
1678	GAGACGCCG	91.6667	3	2.23124
1679	TAACCCGAC	91.6667	3	2.23124
1680	TACCTAAGG	91.6667	3	2.23124
1681	TGTGAGCCG	91.6667	3	2.23124
1682	AACACACTC	45.8333	12	2.23124
1683	ATACAACCC	71	5	2.23109
1684	TTGATGTGC	71	5	2.23109
1685	AAAGGTCTC	42.4286	14	2.23098
1686	CAACATTAG	50.2	10	2.23089
1687	AAAGCTTGG	56.125	8	2.23087
1688	CAGGGTGAG	56.125	8	2.23087
1689	TGGCATTAG	56.125	8	2.23087
1690	AAGATTGGC	60	7	2.23087
1691	ATGCTAACT	60	7	2.23087
1692	AGCCTTGGT	52.8889	9	2.22977
1693	AATGTTACA	29.9643	28	2.22821
1694	AAGTCTGTT	36.3684	19	2.22779
1695	TAAAAATCG	79.25	4	2.22742
1696	TGACCTACA	45.75	12	2.22718
1697	GTACTGTGC	50.1	10	2.22644
1698	TTTGGTCAA	50.1	10	2.22644
1699	AGTCCAAAC	64.6667	6	2.22602
1700	TGACATTGC	56	8	2.22591
1701	GGTAATGAG	52.7778	9	2.22508
1702	ATAGTTACA	39.5625	16	2.22391
1703	AAAGTCCAA	31.64	25	2.22321
1704	ATAAGTGTG	45.6667	12	2.22312
1705	AGGTTAGGT	91.3333	3	2.22312
1706	TCATAGCCC	91.3333	3	2.22312
1707	ATAGTTTAC	50	10	2.222
1708	ATGGTGCAA	43.8462	13	2.22166
1709	GTAGTACAG	55.875	8	2.22094
1710	ACAAGCTTA	79	4	2.2204
1711	ATCATTACA	47.6364	11	2.22028
1712	ACCCCAAGC	59.7143	7	2.22025
1713	TTGAAAACC	59.7143	7	2.22025
1714	TGGACTCTG	33.6818	22	2.22014
1715	AGTTTATGC	45.5833	12	2.21907
1716	TTCTGCTGC	70.6	5	2.21852
1717	TTGAGAAAG	36.2105	19	2.21812
1718	ACCAAAGGT	47.5455	11	2.21605
1719	GGAAACTGG	55.75	8	2.21597
1720	TTACATCAA	55.75	8	2.21597
1721	TGAGTAACA	42.1429	14	2.21596
1722	TGCACAAGA	52.5556	9	2.21571
1723	TTGCTCAAC	52.5556	9	2.21571
1724	TTGCCTAAC	38.2353	17	2.21545
1725	ACATAAGGT	45.5	12	2.21501
1726	CAATGATTG	45.5	12	2.21501
1727	TAACACATC	91	3	2.21501
1728	TGCAACCGA	91	3	2.21501
1729	GAGATAACC	59.5714	7	2.21493
1730	TACCTAACC	64.3333	6	2.21455
1731	AGAGTTCTG	34.381	21	2.21412
1732	AATTGGATT	78.75	4	2.21337
1733	TACGCAATG	78.75	4	2.21337
1734	TGGTTGGGG	78.75	4	2.21337
1735	TTAGGGGTG	78.75	4	2.21337
1736	TTATCTTGC	49.8	10	2.21311
1737	AGCAAATAA	35.2	20	2.21224
1738	TCACTGGTG	70.4	5	2.21224
1739	ATGAAACAG	42.0714	14	2.2122
1740	GATTACAGC	47.4545	11	2.21181
1741	AGAGCAAAC	36.1053	19	2.21167
1742	ACATGACTC	55.625	8	2.211
1743	TATCTCACC	55.625	8	2.211
1744	TTGTTATTC	55.625	8	2.211
1745	ATGCTTACA	45.4167	12	2.21095
1746	TGCCTTTGA	32.7826	23	2.20943
1747	TTCCGTTCA	64.1667	6	2.20881
1748	AATAAGGGC	49.7	10	2.20867
1749	TGTGAGGGA	49.7	10	2.20867
1750	ACAGAGACG	90.6667	3	2.2069
1751	ACCCATAAA	90.6667	3	2.2069
1752	GTGAGCCGC	90.6667	3	2.2069
1753	TAATGTAGC	90.6667	3	2.2069
1754	TTACCGCAC	90.6667	3	2.2069
1755	TAACCAAAG	39.25	16	2.20634
1756	ACTTAGGTG	78.5	4	2.20634
1757	ATCTAATCA	78.5	4	2.20634
1758	TGAGCCGCA	78.5	4	2.20634
1759	TGCGTAAGG	78.5	4	2.20634
1760	TTCCCGTCA	78.5	4	2.20634
1761	TTGTTTGAA	40.5333	15	2.20613
1762	TTATTGGAA	55.5	8	2.20603
1763	TCCAAAGTC	41.9286	14	2.20469
1764	GTGCCAATG	59.2857	7	2.20431
1765	TAAACTATG	49.6	10	2.20422
1766	GAATTGATC	64	6	2.20308
1767	GCAAAAAGC	64	6	2.20308
1768	ATTCCTGGT	45.25	12	2.20284
1769	TTGCTAAAG	39.1875	16	2.20283
1770	ACAGTTACA	35.05	20	2.20281
1771	GCCCTTTGG	43.4615	13	2.20217
1772	AGGCCAGGA	30.7308	26	2.20208
1773	AACTATTCA	52.2222	9	2.20166
1774	ATGAGTTCC	52.2222	9	2.20166
1775	TGAACCCTC	52.2222	9	2.20166
1776	TGCAAGCTC	52.2222	9	2.20166
1777	AGGAATTAC	55.375	8	2.20106
1778	AGTTACAAC	49.5	10	2.19978
1779	TGCATCATC	49.5	10	2.19978
1780	ATGCTTAGT	70	5	2.19967
1781	ATTTGGACC	70	5	2.19967
1782	AAGTCAAGC	78.25	4	2.19932
1783	CAAGATCAG	78.25	4	2.19932
1784	GTGTCTGCG	78.25	4	2.19932
1785	AAAGTCCCA	45.1667	12	2.19878
1786	CACTTCCCG	90.3333	3	2.19878
1787	GTAATGCCC	90.3333	3	2.19878
1788	GTCTGGCCG	90.3333	3	2.19878
1789	TCGTAATAG	90.3333	3	2.19878
1790	TTTGGCCCA	63.8333	6	2.19734
1791	TCTTTATCC	52.1111	9	2.19698
1792	AAGTGAGTC	55.25	8	2.19609
1793	ATAACACTG	55.25	8	2.19609
1794	TAGCCTGAC	55.25	8	2.19609
1795	AAAGATCAA	39.0625	16	2.1958
1796	ACATAACCC	39.0625	16	2.1958
1797	ATAACTGAA	49.4	10	2.19533
1798	AGCCAGTTC	47.0909	11	2.19486
1799	TCAGATGGC	47.0909	11	2.19486
1800	AGCCAGTCA	45.0833	12	2.19473
1801	TAGAGCTGC	59	7	2.19369
1802	ATATCACTA	69.8	5	2.19338
1803	ATATTCATC	69.8	5	2.19338
1804	ATCACTCCA	69.8	5	2.19338
1805	TATCCATTG	69.8	5	2.19338
1806	AGGGAAACA	39	16	2.19229
1807	AGGTTGCAG	78	4	2.19229
1808	ACTCAAATC	63.6667	6	2.1916
1809	ACAATTTGA	55.125	8	2.19113
1810	AATACTTCA	49.3	10	2.19089
1811	ATCATCCAG	49.3	10	2.19089
1812	TATGCACTC	90	3	2.19067
1813	TGCATTGGG	90	3	2.19067
1814	GATTTTCAG	47	11	2.19062
1815	AACAGAGGC	35.7368	19	2.18911
1816	AGAGAGCTC	51.8889	9	2.18761
1817	TCAGGTCAG	51.8889	9	2.18761
1818	CTGACCTCG	69.6	5	2.1871
1819	TACATGGTG	69.6	5	2.1871
1820	AAGTAACAG	44.9167	12	2.18661
1821	GACAGTCTG	44.9167	12	2.18661
1822	TTACAGCAC	43.1538	13	2.18658
1823	TAATAGCAA	49.2	10	2.18645
1824	TGGGAAAAC	46.9091	11	2.18639
1825	GGTCAGGTG	55	8	2.18616
1826	GCAATCTTG	63.5	6	2.18586
1827	ATCCCAACC	77.75	4	2.18526
1828	ATGGTAACC	77.75	4	2.18526
1829	TTCAGTTCG	77.75	4	2.18526
1830	TTAGCTTTG	40.1333	15	2.18436
1831	TAACTTCAC	58.7143	7	2.18306
1832	TGAAATGGC	58.7143	7	2.18306
1833	CAAAGAAAG	51.7778	9	2.18292
1834	ACTGCAGGC	89.6667	3	2.18256
1835	AGAAATCGA	89.6667	3	2.18256
1836	ACCACTAGC	63.3333	6	2.18013
1837	CTAGCTAAG	63.3333	6	2.18013
1838	TGAACCAAG	63.3333	6	2.18013
1839	TGAGGTAAC	35.5789	19	2.17943
1840	TTATGTTTG	43	13	2.17878
1841	GAAAGGTTG	77.5	4	2.17824
1842	GAGAGTTAC	77.5	4	2.17824
1843	TACAGGCCC	77.5	4	2.17824
1844	TCCCAATAG	77.5	4	2.17824
1845	TTGCTGACC	58.5714	7	2.17775
1846	TACATAAGC	33.8095	21	2.17732
1847	TGGCAAGTG	40	15	2.1771
1848	AAACTATTA	54.75	8	2.17622
1849	CAATGTGAG	54.75	8	2.17622
1850	GAGAGTTAG	54.75	8	2.17622
1851	TATAATTAG	54.75	8	2.17622
1852	TGATATAAC	54.75	8	2.17622
1853	TCTGGTGCC	41.3571	14	2.17464
1854	AAGTTTAAC	69.2	5	2.17453
1855	AGAGTATCA	69.2	5	2.17453
1856	CATTATCAG	69.2	5	2.17453
1857	AAGAGGGCG	89.3333	3	2.17444
1858	ACGTAACCC	89.3333	3	2.17444
1859	CCAGCGAGG	89.3333	3	2.17444
1860	TCGTGATGC	89.3333	3	2.17444
1861	TGATGCACA	89.3333	3	2.17444
1862	ATTGCACTC	63.1667	6	2.17439
1863	GGTAATTTG	63.1667	6	2.17439
1864	TTGGCAGCC	46.6364	11	2.17368
1865	CATTGTTGG	48.9	10	2.17311
1866	AAAGTCCAT	36.4444	18	2.17291
1867	ACCCTTGAC	58.4286	7	2.17244
1868	AGGTCCAGT	77.25	4	2.17121
1869	GAAGCTAGG	77.25	4	2.17121
1870	TACCAGGGC	77.25	4	2.17121
1871	CATAAGCAG	33.7143	21	2.17119
1872	TAACATTCA	37.4706	17	2.17114
1873	TGGTTCTGA	42.8462	13	2.17099
1874	TCATCTGGC	44.5833	12	2.17039
1875	AATGTTAGC	39.8667	15	2.16985
1876	TTACTCAAA	39.8667	15	2.16985
1877	AATATGCAA	46.5455	11	2.16944
1878	AGACCTTTC	51.4444	9	2.16887
1879	AAGGACCAG	48.8	10	2.16867
1880	GGCCAGATG	48.8	10	2.16867
1881	TTGACTGTC	48.8	10	2.16867
1882	GCAACCATG	63	6	2.16865
1883	TAAAGTGTG	63	6	2.16865
1884	AAAGATAAC	69	5	2.16824
1885	AGTCTTACA	41.2143	14	2.16713
1886	ATAACCCTG	58.2857	7	2.16713
1887	ATTGTGATA	58.2857	7	2.16713
1888	GAGTTGTGC	58.2857	7	2.16713
1889	TATACAAGA	58.2857	7	2.16713
1890	ATAATACGA	89	3	2.16633
1891	TATTATGCC	89	3	2.16633
1892	AAGTGTCAT	54.5	8	2.16628
1893	TCCCTCAAG	54.5	8	2.16628
1894	TCCATGCAG	39.8	15	2.16622
1895	ATACAGACC	77	4	2.16419
1896	CATGTTCCG	77	4	2.16419
1897	GCATCACTG	77	4	2.16419
1898	GTCCCTCAG	77	4	2.16419
1899	TACACAGTA	51.3333	9	2.16419
1900	AATCATTGT	41.1429	14	2.16338
1901	TGCCCTTTG	28.1	30	2.16292
1902	GACATTTAC	62.8333	6	2.16291
1903	TGCAAGAAC	62.8333	6	2.16291
1904	ACAAGTTTC	44.4167	12	2.16227
1905	ACACATGGA	44.4167	12	2.16227
1906	AATAAGTAG	68.8	5	2.16196
1907	GAACTATGC	68.8	5	2.16196
1908	TAAGTAGCC	68.8	5	2.16196
1909	ACTACAAAC	58.1429	7	2.16182
1910	GCGCCACAG	58.1429	7	2.16182
1911	TGTAACACA	30.76	25	2.16137
1912	TGAGATTGC	54.375	8	2.16131
1913	AGGTCAGGG	46.3636	11	2.16096
1914	CAACACAGG	48.6	10	2.15978
1915	TCAAAAGTC	41.0714	14	2.15962
1916	ACATAAGAC	51.2222	9	2.1595
1917	TTGTGAATG	51.2222	9	2.1595
1918	ACAGTGTTA	39.6667	15	2.15896
1919	AGCGCAGAG	88.6667	3	2.15822
1920	ATATGCTGG	88.6667	3	2.15822
1921	TTCTAGAGC	88.6667	3	2.15822
1922	AGAGATGGT	62.6667	6	2.15718
1923	ATAATGCCA	62.6667	6	2.15718
1924	AACAGAAGG	38.375	16	2.15716
1925	ATCATAGTG	76.75	4	2.15716
1926	GCAAGAGGC	46.2727	11	2.15673
1927	ATGACCCCT	58	7	2.15651
1928	TTGAGCTAC	54.25	8	2.15635
1929	AGCCTGGCA	34.3	20	2.15567
1930	ATAGGGTAT	68.6	5	2.15567
1931	ATTACAAGG	68.6	5	2.15567
1932	GCGCTCTGG	68.6	5	2.15567
1933	GGGGATTTG	68.6	5	2.15567
1934	TGCCTTCAC	68.6	5	2.15567
1935	AAACATTAT	32.6818	22	2.15423
1936	TGTGTAATG	31.9565	23	2.15376
1937	GTGTAATGG	42.4615	13	2.1515
1938	TCTACTGTC	57.8571	7	2.15119
1939	ACTCAGATG	48.4	10	2.15089
1940	TGTCATCTG	35.1053	19	2.15042
1941	ATAAGTGAT	51	9	2.15013
1942	ATCTACCCT	76.5	4	2.15013
1943	ACAACCTGC	44.1667	12	2.1501
1944	ATTAGGGCT	88.3333	3	2.1501
1945	GTGTCTAGG	88.3333	3	2.1501
1946	TGACATGGC	68.4	5	2.14939
1947	ATTGTTTAC	39.4667	15	2.14808
1948	CAGGTCAGG	39.4667	15	2.14808
1949	CTGCCTTGG	39.4667	15	2.14808
1950	ACTGAAAAC	30.56	25	2.14732
1951	GTCCCTGCC	48.3	10	2.14645
1952	CACCATCAG	54	8	2.14641
1953	GGATTTGGC	54	8	2.14641
1954	TTGTGATGA	54	8	2.14641
1955	AGTGTTCAA	44.0833	12	2.14604
1956	TGAACTGCA	57.7143	7	2.14588
1957	AACCATGCA	62.3333	6	2.1457
1958	TAGAACTTG	62.3333	6	2.1457
1959	AAACTTGTG	50.8889	9	2.14545
1960	AAGGTTGTG	50.8889	9	2.14545
1961	AGATTACAC	50.8889	9	2.14545
1962	TTTTGAAAG	29.3704	27	2.14469
1963	ATCATTAAC	40.7857	14	2.1446
1964	ACAAATAAC	39.4	15	2.14445
1965	TGGACTTTG	23	44	2.14402
1966	TAGGCAACA	42.3077	13	2.1437
1967	TCTTGTTTG	42.3077	13	2.1437
1968	TGCCAACTG	34.1	20	2.1431
1969	GACAATTGC	68.2	5	2.1431
1970	GCCAGACTG	68.2	5	2.1431
1971	AGAGAGGAC	48.2	10	2.14201
1972	AGCACTTTG	44	12	2.14199
1973	TTAACCAGC	44	12	2.14199
1974	ACCTGATAC	88	3	2.14199
1975	ATGGAGTTG	57.5714	7	2.14057
1976	GAAAGTCAG	57.5714	7	2.14057
1977	TCTAATTGC	57.5714	7	2.14057
1978	AACATTCAG	33.2381	21	2.14052
1979	TACTGTTAC	62.1667	6	2.13997
1980	TGTAATGAG	42.2308	13	2.13981
1981	AGAACTTGC	45.9091	11	2.13978
1982	ATGATGAAA	29.2963	27	2.13928
1983	AAGAATAAG	48.1	10	2.13756
1984	AGGTCAAAC	48.1	10	2.13756
1985	CAGGGTCAG	36.8824	17	2.13706
1986	AGGATCACA	68	5	2.13682
1987	ATCATAGTA	50.6667	9	2.13608
1988	ATCCAGCAG	50.6667	9	2.13608
1989	AGCGAGCTG	76	4	2.13608
1990	ATTGCAAGT	76	4	2.13608
1991	TCTCCCTCG	76	4	2.13608
1992	GCAAGCCAG	45.8182	11	2.13554
1993	TTCAATGGC	45.8182	11	2.13554
1994	AAATAACTC	57.4286	7	2.13526
1995	TAGGTAATC	62	6	2.13423
1996	AGGTCAAGT	43.8333	12	2.13387
1997	AGTTAAGGT	87.6667	3	2.13387
1998	ATGCGCAGA	87.6667	3	2.13387
1999	GACTTGTTG	87.6667	3	2.13387
[truncated: 73,899 more rows]

## Sheet: 10mer
No	sequence	AUC	Appearance count	MOCCS2_score
1	TTGCATAACA	105.905	79	13.2552
2	ATTATGCAAT	94.8023	86	12.3801
3	GTTATGCAAC	100.442	69	11.7489
4	ATTGCATAAC	101.112	67	11.6545
5	TTATGCAATG	100.059	68	11.6189
6	TTATGCAACA	99.1	65	11.2509
7	AGTTATGCAA	107.225	51	10.783
8	TATTGCATAA	99.2797	59	10.7385
9	AATTATGCAA	95.8214	56	10.0975
10	GTTATGCAAG	111.737	38	9.69937
11	ATTATGCAAC	97.6064	47	9.42286
12	ATTATGCAAG	96.2292	48	9.38821
13	TTGCATAACC	96.2083	48	9.38618
14	TTGCATAATG	93.3	50	9.29014
15	AGTTGCATAA	96.2273	44	8.98835
16	TTATGCAATC	84.6636	55	8.84166
17	TATTATGCAA	88.26	50	8.78829
18	TTATGCAAGC	110.094	32	8.76987
19	TTATGCAAGA	96.5976	41	8.70991
20	TTATGCAACC	97.3462	39	8.56065
21	TTGCATAATC	88.3605	43	8.1592
22	ATTGCATAAG	84.7222	45	8.00312
23	ATTATGTAAT	78.94	50	7.86027
24	TTACATAACA	72.431	58	7.76773
25	AATTGCATAA	86.9	40	7.73936
26	ACTTATGCAA	102.346	26	7.34875
27	ACTTGCATAA	107.674	23	7.2716
28	CTTATGCAAG	108.682	22	7.17834
29	TGATGTAACA	89.875	32	7.15928
30	TTGCATAAGC	90.629	31	7.10565
31	GTTGCATAAG	100.62	25	7.08451
32	TTATGTAACA	77.3095	42	7.05526
33	TTGTTATGCA	94.3571	28	7.03087
34	TATGCAACAG	96.3846	26	6.9207
35	ATGATGTAAC	87.7258	31	6.87802
36	GTTATGTAAC	71.9565	46	6.87234
37	TTATGTAATG	76.7051	39	6.74547
38	TATGCAATAA	104.15	20	6.55888
39	ATGACATAAC	101.071	21	6.52219
40	AAATTATGCA	98.6818	22	6.51784
41	TTGCATAAGA	85.0517	29	6.44967
42	ATGTTATGCA	107.722	18	6.43572
43	ACATTGCATA	98.3571	21	6.34704
44	TGCATAACAC	112.125	16	6.31565
45	TATGCAATGC	102.658	19	6.30122
46	TTATGCAAGG	104.667	18	6.25317
47	TGCATAACAG	101.816	19	6.24953
48	TTATGTAACC	61.9706	51	6.23198
49	TATGCAACCA	104.056	18	6.21666
50	TATGCAATGG	113.033	15	6.16464
51	AATGATGTAA	81.0862	29	6.14896
52	TATGCAACAC	107.75	16	6.06922
53	TGCATAACTG	101.206	17	5.87605
54	ATTATGTCAC	98.2778	18	5.87147
55	ATTGCATAAA	85.0417	24	5.86669
56	ATTATACAAC	111	14	5.84847
57	ATTATGTAAC	63.7143	42	5.81456
58	GTTACATCAC	73.0484	31	5.72726
59	AGTTGTGTAA	100.312	16	5.65029
60	ATGATGTAAG	91.3947	19	5.60988
61	TATTACATAA	67.9412	34	5.57864
62	TTATGTAATC	68.9242	33	5.57551
63	TTATTATGCA	102.033	15	5.56472
64	TGGTTATGCA	98.75	16	5.56228
65	TATTATGTAA	59.8953	43	5.53073
66	AAGTTATGCA	100.567	15	5.48473
67	AATTATGTAA	76.2692	26	5.47635
68	AGCTTGCATA	100.1	15	5.45928
69	AAGTTGCATA	103.357	14	5.44578
70	TGATGTAACC	95.4375	16	5.37569
71	ATTGCATCAT	81.0455	22	5.35298
72	TTATGTCATC	101.571	14	5.35169
73	TGCATAATTG	104.654	13	5.31352
74	AGGTTATGCA	104.5	13	5.30571
75	ATTACATAAC	61.1053	38	5.30427
76	TATGCAAGTG	112.955	11	5.2754
77	TATGCAATCA	81.1667	21	5.23773
78	TATGCAAGAA	99.2143	14	5.2275
79	TTACATAATG	72.6154	26	5.214
80	TGCATAACCC	87.0556	18	5.20102
81	AGGTTGCATA	101.808	13	5.16901
82	TTACATCACA	68.9643	28	5.13877
83	ACTTACATAA	83.6053	19	5.13176
84	TATGATGTAA	83.6053	19	5.13176
85	ATATTGCATA	85.8889	18	5.13132
86	TTGCATAAGG	91	16	5.12574
87	AGATTGCATA	85.5556	18	5.1114
88	TTACATAACC	62.0882	34	5.09805
89	TTACATAATC	73.7083	24	5.08485
90	ATTACATCAT	62.7424	33	5.07544
91	GATGTAACAG	92.7667	15	5.05933
92	TTACACAACA	76.0909	22	5.02574
93	ACATTATGCA	86.5588	17	5.02564
94	TGATTATGCA	89.0625	16	5.01661
95	TGACATAACA	83.8889	18	5.01183
96	AGTTACATCA	65.8103	29	4.99055
97	ATGTTGCATA	94.2857	14	4.96782
98	TGACATAACC	106.227	11	4.96121
99	TTTGCATAAC	101.5	12	4.95122
100	TTACATCATC	69.86	25	4.91874
101	ATTACACAAC	76.1667	21	4.91507
102	GTTATGTAAG	64.569	29	4.89642
103	TTATGCAAAA	109.6	10	4.88052
104	TGATGTAAGA	104.409	11	4.8763
105	ATGTAACAGT	108.8	10	4.8449
106	TGCATAATAG	83.2059	17	4.83097
107	AATTACACAA	108.4	10	4.82708
108	GTTACATCAG	85.125	16	4.79482
109	GTTACACAAC	90.9286	14	4.79093
110	TTATGTCACC	98.0833	12	4.78455
111	TTTTATGCAA	82.3235	17	4.77974
112	TATGCAATAC	102.318	11	4.77864
113	TGCATAATGC	94.1154	13	4.77846
114	TATTATACAA	102.136	11	4.77015
115	TATGTAACAG	82.1471	17	4.76949
116	TAATTGCATA	106.9	10	4.76029
117	TACATAACAG	65.9615	26	4.73623
118	TTATGTCACA	83.875	16	4.72442
119	ATTACCTAAC	89.6429	14	4.72319
120	TTACATAAGA	67.9583	24	4.68818
121	TTATACAACA	85.7	15	4.67393
122	ATGCAATGCT	80.2647	17	4.6602
123	TGCATAACTC	95.5	12	4.65854
124	TACATAACCA	88.0714	14	4.64039
125	ATTATGTCAT	79.6765	17	4.62605
126	TAGTTATGCA	99.0455	11	4.6258
127	GTTGCATCAC	90.5769	13	4.5988
128	ATTATGTAAG	70.6429	21	4.55862
129	AGTTACATAA	50.85	40	4.52873
130	AACATTGCAT	106.944	9	4.51788
131	AGTTATGTCA	101.4	10	4.51537
132	TATGTAACAC	88.6538	13	4.50116
133	TGCATAATGA	82.4333	15	4.49577
134	TTCTTATGCA	88.5	13	4.49335
135	ATGCAACAGT	95.9545	11	4.48144
136	GCATAACCTG	105.722	9	4.46625
137	ATTACATAAG	58.569	29	4.44142
138	TTACATCAGA	78.75	16	4.43574
139	AGTTATGTAA	56.1774	31	4.40452
140	TTGTATAATC	110.125	8	4.38618
141	TGATGTAATC	77.75	16	4.37941
142	GCATAACAAG	109.875	8	4.37622
143	TGCATAAGTG	97.8	10	4.35506
144	ATGCAATAAC	102.722	9	4.33951
145	GTTATGTCAC	97.4	10	4.33725
146	TATGCAATGA	82.1429	14	4.32802
147	TTTATTATGC	101.944	9	4.30666
148	TGACATAATG	88.25	12	4.30488
149	GTTATACAAC	101.833	9	4.30196
150	AGTGATGCAA	107.75	8	4.29159
151	TATGCAACAA	87.9167	12	4.28862
152	ATTATACAAT	101.389	9	4.28319
153	ATGCAACACA	81.1429	14	4.27533
154	TAATTATGCA	87.1667	12	4.25203
155	TGGTTACATC	100.5	9	4.24564
156	ATGCAACATG	113.643	7	4.23396
157	AGTGATGTAA	72.7941	17	4.22646
158	TACATAACAA	68.3421	19	4.19489
159	ATGCAAGCTG	112.5	7	4.19138
160	TTACGTAACA	98.0556	9	4.14237
161	TACACAACTG	97.7222	9	4.12829
162	AATTATCTAA	92.7	10	4.12796
163	TATGCAATAG	80.9615	13	4.11061
164	ATGCAATGGC	119	6	4.10467
165	TATGTAATGC	77.6429	14	4.09092
166	TATGCAAGCA	87.2273	11	4.07384
167	ATCTTGCATA	90.9	10	4.0478
168	ATTGAATAAC	117.333	6	4.04718
169	TTATGCAAAG	86.4091	11	4.03563
170	AAATTGCATA	95.2778	9	4.02502
171	TGCATAAGCA	65.5526	19	4.02367
172	TATGCAACTG	76.2143	14	4.01565
173	TTAGGTAACA	78.7308	13	3.99735
174	ATGATGCAAC	85.4091	11	3.98893
175	TATTACACAA	68.4412	17	3.97372
176	TGCATAAGGA	99.625	8	3.96797
177	TGTTACAGCA	70.4375	16	3.96752
178	ATTACACAAT	66.1111	18	3.94972
179	TATGTCACCA	93.3889	9	3.94523
180	TTTATGCAAC	74.8571	14	3.94414
181	TTTATGTAAC	55.78	25	3.92739
182	ATGCTGTAAC	58.1522	23	3.92722
183	ATTATCTAAT	98.5	8	3.92317
184	TTACCTAACA	69.625	16	3.92176
185	AATTACATAA	48.4697	33	3.92087
186	AGTTGTATAA	112.667	6	3.88621
187	AGATTATGCA	56.3333	24	3.88621
188	TATGCAAGAG	73.4286	14	3.86887
189	AATGTTATGC	111.833	6	3.85747
190	GCATAATCTG	96.625	8	3.84849
191	GCATAACATG	103.214	7	3.84543
192	TATGCAAGGC	103.214	7	3.84543
193	TTATGTCAGA	90.8333	9	3.83727
194	TAAATATTGA	72.7857	14	3.835
195	TATGCAACTA	72.4286	14	3.81619
196	TTATGTAAGG	90.2778	9	3.8138
197	AAACATTGCA	90.0556	9	3.80441
198	TTGCATAAAG	84.9	10	3.78062
199	ATTAGGTAAC	84.8	10	3.77617
200	TTGCATAAAC	74.3462	13	3.77473
201	TATGACATAA	84.4	10	3.75836
202	ATGCAATTCT	88.8333	9	3.75278
203	ATGCAACCTC	108.5	6	3.74249
204	AAACAATGAT	108.333	6	3.73674
205	TATGCAATCG	118.5	5	3.73129
206	TTATACAACC	108	6	3.72525
207	GCATAACTTG	118.3	5	3.72499
208	CATAACACAG	93.5	8	3.72402
209	TATGCAACTC	107.833	6	3.7195
210	GCATAACTGG	118.1	5	3.71869
211	ATATTATGCA	68.1667	15	3.71769
212	TGACATAATC	79.5909	11	3.71719
213	TACATAACAC	65.9375	16	3.71405
214	TTATGTAAGA	42.7368	38	3.70979
215	ACAAGTTATG	107.333	6	3.70225
216	CATAACAATG	92.875	8	3.69913
217	TGTGTTATGC	87.5	9	3.69645
218	TTGTGTAATC	69.8571	14	3.6807
219	TACATCATAG	82.6	10	3.6782
220	ATTACATAAA	55.6818	22	3.67773
221	TGATGTAATG	65.25	16	3.67533
222	TGCATAATGG	92.25	8	3.67423
223	TTGCACAACA	65.1875	16	3.67181
224	ATTATATAAG	98.5	7	3.66979
225	GCATAATTTG	86.8333	9	3.66829
226	ATGCAACTGA	106.167	6	3.66201
227	ATGATTGCAT	72.0385	13	3.65756
228	TACTTATGCA	116.1	5	3.65572
229	GATGTAAGAG	105.667	6	3.64476
230	ATTATGTCAG	81.8	10	3.64258
231	AATATTGCAT	69.0714	14	3.6393
232	ATTATGAAAT	68.9286	14	3.63177
233	TTATGTAAGC	64.4375	16	3.62956
234	AATTATGTCA	77.5	11	3.61954
235	TTACATAAAC	53.587	23	3.61892
236	GTTGTGTAAG	77.4091	11	3.6153
237	TGCAATGCTG	74.0833	12	3.61382
238	AAATATTGCA	68.4286	14	3.60543
239	ATGCAAGAGT	104.5	6	3.60452
240	GTGATGTAAG	73.75	12	3.59756
241	GCCTGTTATG	113.9	5	3.58645
242	TATGTAATCC	70.5769	13	3.58336
243	ATGTTGTGTA	80.3	10	3.57578
244	TTGCGTAACA	113.5	5	3.57385
245	ACAGTTATGC	84.5	9	3.56971
246	TGCATAAGCC	113.1	5	3.56126
247	TGCATAAGTC	84.0556	9	3.55094
248	TATGCAATTG	75.9545	11	3.54736
249	AATATTTAAC	102.5	6	3.53553
250	AAAGTTGCAT	83.6111	9	3.53216
251	GCATAACAGG	94.7857	7	3.5314
252	AGTTAGGTAA	88.625	8	3.52985
253	TTATGTCATG	83.3889	9	3.52278
254	TATGTAACCC	64.5667	15	3.52135
255	TGATGCAACA	69.1923	13	3.51306
256	GAAATTATGC	111.5	5	3.51088
257	TTACATCACC	64.2333	15	3.50317
258	ATGATTACAT	101.5	6	3.50104
259	ATAGTTATGC	111.1	5	3.49828
260	TTACATAAAA	62.0625	16	3.49579
261	TTATACAATG	82.5	9	3.48522
262	GGACTCTGCC	100.833	6	3.47805
263	ATTACACAAG	87	8	3.46513
264	ATAATCTCTG	109.9	5	3.46049
265	ATGATTATGC	92.6429	7	3.45157
266	AGTTATACAA	99.8333	6	3.44355
267	TACATCATTG	81.5	9	3.44298
268	AAGATTGCAT	86.375	8	3.44024
269	AGTGTTATGC	99.6667	6	3.4378
270	TCTGTTATGC	86.25	8	3.43526
271	TGACCTTTGA	60.8125	16	3.42538
272	TAACATTTCA	67.3462	13	3.41932
273	TTTATGTAAG	62.6333	15	3.41591
274	ACCTTTGCCC	73.1364	11	3.41574
275	TTGCATCATG	67.2692	13	3.41542
276	TATTATGTCA	64.7143	14	3.40973
277	TTACATCATG	64.5714	14	3.4022
278	TATGAAATCA	80.5	9	3.40073
279	ATTATGCCAT	91.2143	7	3.39834
280	AGTGACATAA	76.3	10	3.39766
281	TTATGCAACG	91.0714	7	3.39302
282	TCTATTATGC	107.7	5	3.39122
283	TGGTTATGTC	107.7	5	3.39122
284	AACTTGCATA	85.125	8	3.39045
285	ATAATCTGTC	98	6	3.38032
286	ATGTAACAGC	84.75	8	3.37552
287	ACTGAAGTTA	90.5	7	3.37173
288	AGTTATATAA	72.1364	11	3.36904
289	GCATAATCAG	84.5	8	3.36556
290	TTGTGTAACA	63.7857	14	3.3608
291	GTTAAGTAAC	71.9545	11	3.36055
292	ATGCAACTAG	106.7	5	3.35973
293	ACAGGTTATG	97.3333	6	3.35732
294	TATGTAAGTA	97.3333	6	3.35732
295	TATGTAATCA	59.5625	16	3.35497
296	GTTCTTATGC	97	6	3.34582
297	CAGACTTTGG	84	8	3.34564
298	AACTGTTACA	68.5	12	3.34146
299	TTGCTTATGC	106.1	5	3.34084
300	TATGCAAGCC	83.75	8	3.33569
301	ATGTAACACA	65.3462	13	3.31778
302	TTTATGCAAG	96.1667	6	3.31708
303	TATACAACCC	117.75	4	3.31624
304	TTGCATAACG	83.125	8	3.31079
305	TCCATTATGC	117.5	4	3.3092
306	GACATTATGC	83	8	3.30582
307	TTGTGTAACC	83	8	3.30582
308	TGTAATATGG	104.9	5	3.30306
309	TTACGCAACA	117.25	4	3.30216
310	TGTAATTGCA	104.7	5	3.29676
311	AATGACATAA	67.5833	12	3.29675
312	ATTGTTGGCT	95.5	6	3.29408
313	GTTACATAAG	45.8077	26	3.28913
314	GCAACAGTGG	95.3333	6	3.28833
315	TATGCAAGTA	95.3333	6	3.28833
316	TTATATAACA	46.7	25	3.28808
317	TATGCAATCC	55	18	3.2859
318	TGATGTAAGC	77.7222	9	3.28339
319	TACATCATCC	73.7	10	3.28188
320	AACTGCTGAT	116.5	4	3.28104
321	TAGGTAACAA	104.1	5	3.27787
322	TATGCAAAAG	104.1	5	3.27787
323	TCACTTATGC	95	6	3.27684
324	ATTTACTGAG	103.9	5	3.27157
325	ATGCAACCAC	94.8333	6	3.27109
326	TTACCTAATC	94.6667	6	3.26534
327	AGGGTTATGC	87.6429	7	3.26528
328	TATGTAACCA	50.5952	21	3.26494
329	ATGCAACCTG	73.3	10	3.26407
330	TATGCAATTC	66.75	12	3.2561
331	TACAGCATCA	73.1	10	3.25516
332	TATGCAAGGA	94.3333	6	3.25384
333	ATGGTTGCAT	103.3	5	3.25268
334	TTACAGCATC	69.5909	11	3.25016
335	AGCATTATGC	87.2143	7	3.24932
336	TACACAACAG	59.5	15	3.24503
337	ATGTAACCAG	61.5714	14	3.24413
338	ATGCAACAAG	87.0714	7	3.244
339	TGATGCAATG	81.375	8	3.24109
340	TTTCATAACA	69.2273	11	3.23317
341	GCATAACCAG	114.5	4	3.22471
342	TGCATAATCC	72.3	10	3.21954
343	ACAACATTGG	102.1	5	3.21489
344	TTACACAATG	65.8333	12	3.21138
345	ATGTGATGTA	72	10	3.20618
346	AGGTTACATA	55.2059	17	3.20528
347	AGATTATACA	113.75	4	3.20359
348	ATTGTGTAAC	92.8333	6	3.2021
349	AATCAATCAG	85.9286	7	3.20142
350	TCATTACCTC	85.9286	7	3.20142
351	GTTAGGTAAC	75.6111	9	3.1942
352	AACTGTTCCC	92.5	6	3.1906
353	TTGTATAACC	113.25	4	3.18951
354	TAATTGTTAA	85.3571	7	3.18013
355	TATGTCATCC	85.3571	7	3.18013
356	TACATAATGA	65.1667	12	3.17886
357	TTACATAAAG	68.0455	11	3.17798
358	TTACTTAACA	60.2857	14	3.17639
359	ACATTACATA	60.2143	14	3.17263
360	ACATAATTGG	100.7	5	3.17081
361	ATGCAATGCA	75.0556	9	3.17073
362	AACAGTTTAA	112.5	4	3.16839
363	ATGCAATCAG	112.5	4	3.16839
364	TGGCTTATGC	91.8333	6	3.16761
365	TGCAACAGAG	79.5	8	3.16641
366	AGCTTATGCA	74.8333	9	3.16134
367	AGGTCAGCAA	100.3	5	3.15821
368	TTTGCATAAG	70.9	10	3.1572
369	ATAACCACAG	74.7222	9	3.15665
370	TTACACAATC	79.25	8	3.15646
371	AGTTGCATCA	64.6667	12	3.15447
372	TGCACATTGC	91.3333	6	3.15036
373	TGTATAATAG	91.3333	6	3.15036
374	CTTATGTAAG	55.875	16	3.14726
375	TTTGTTATGC	57.7	15	3.14686
376	AAAGGTTATG	99.9	5	3.14562
377	AAGTTACATA	64.4167	12	3.14228
378	CATAACTAGG	111.5	4	3.14022
379	ACTTACATCA	70.5	10	3.13939
380	ATGCAACCAA	99.7	5	3.13932
381	ATGCAACAGA	78.75	8	3.13654
382	TTGAATAACA	67.1364	11	3.13552
383	TATGTAAGCA	74.1667	9	3.13318
384	TGCATAAGAG	55.625	16	3.13318
385	TATGCAAAAC	111.25	4	3.13318
386	TCAATTATGC	99.5	5	3.13302
387	TAACTGTTAC	84.0714	7	3.13223
388	TTAATTATGC	84.0714	7	3.13223
389	AGTTACCTAA	78.625	8	3.13156
390	TTAGGCAACA	74.0556	9	3.12849
391	AATTGTTAAC	83.9286	7	3.1269
392	ACTGAGGTCA	99.3	5	3.12673
393	GTGGACTCTG	78.5	8	3.12658
394	TATACAACTA	111	4	3.12614
395	TTATCTAACA	64.0833	12	3.12602
396	AATATTGCAC	83.6429	7	3.11626
397	TGAGTTATGC	98.9	5	3.11413
398	ACATAATCAG	110.5	4	3.11206
399	ATGCAAGTGA	110.5	4	3.11206
400	TTAGGTAATG	78.125	8	3.11165
401	TTTAAACTCC	83.5	7	3.11094
402	AAAGTTATGC	90.1667	6	3.11012
403	TTGGCAGAAG	98.7	5	3.10783
404	ATTACAGCAT	61.1154	13	3.10297
405	TATGTAAGTG	77.875	8	3.10169
406	TTCTGCCAAG	98.5	5	3.10154
407	TTAAGTAACA	77.75	8	3.09671
408	TATGTAAGAG	56.7667	15	3.09595
409	ATGCAAGAAC	109.75	4	3.09094
410	GCATAATTGG	109.75	4	3.09094
411	TGATGTAAGG	98.1	5	3.08894
412	TTGCACAATC	89.5	6	3.08712
413	AATGATTGCA	63.25	12	3.08537
414	TACATAATGC	82.7857	7	3.08432
415	ATGAGATAAC	109.5	4	3.0839
416	AGATGATGCA	109.25	4	3.07685
417	TAAGGTTATG	97.7	5	3.07635
418	TTGTATTATG	97.7	5	3.07635
419	ATGCAAGCCA	82.5	7	3.07368
420	ATTATATAAC	47.5952	21	3.07135
421	ATTATATCAT	82.3571	7	3.06836
422	AGTTTAAAAG	108.75	4	3.06277
423	ACAAATCTGG	88.6667	6	3.05838
424	TAACAGGTTA	88.6667	6	3.05838
425	ACATAACCAA	97.1	5	3.05745
426	ACAGTACAAA	81.9286	7	3.05239
427	GTTAGATAAG	76.625	8	3.0519
428	AGCTTTCTTC	96.9	5	3.05116
429	TCTGCCTTGG	96.9	5	3.05116
430	AGTTACACAA	54.125	16	3.04869
431	AAGGTTATGT	108.25	4	3.04869
432	AAGTGATGCA	96.7	5	3.04486
433	TTGTTGCCAA	96.7	5	3.04486
434	TACATCACTC	65.1364	11	3.04211
435	GTTGTGCAAC	76.375	8	3.04195
436	TATCTAATTG	108	4	3.04165
437	ATGTTGCACA	96.5	5	3.03856
438	ATTACATCAC	53.9375	16	3.03813
439	ATGCAAAGGC	107.75	4	3.03461
440	ATGTAAGAGC	96.3	5	3.03226
441	ATTACCTAAG	87.8333	6	3.02964
442	AGCTTACATC	107.5	4	3.02757
443	ATTAGCCAAG	107.5	4	3.02757
444	GAGTTATGTC	76	8	3.02701
445	ATGACATAAG	96.1	5	3.02597
446	ATGTAATTGC	96.1	5	3.02597
447	GAGTGTTATG	96.1	5	3.02597
448	ACATAACACA	81.2143	7	3.02578
449	GTTATGAAAC	81.2143	7	3.02578
450	TTTCTCAATC	64.7727	11	3.02513
451	TACACAATGC	87.6667	6	3.02389
452	AATGATTATG	107.25	4	3.02053
453	TGATGCAACC	95.9	5	3.01967
454	ATGTTTGCTG	75.75	8	3.01705
455	TACATAATCA	71.3889	9	3.01583
456	TGCACAACAG	80.9286	7	3.01513
457	ATCATCCAGC	107	4	3.01349
458	GGCAAACAAG	106.75	4	3.00645
459	AATGATGCAA	67.5	10	3.00579
460	AACCCAGGAC	87	6	3.00089
461	AATCAGTGAA	87	6	3.00089
462	AGTTGGCAGC	106.5	4	2.99941
463	TGCAATTCTG	86.8333	6	2.99514
464	AACCACAGGA	95.1	5	2.99448
465	ATAAAGAAGA	95.1	5	2.99448
466	TACATCATAA	95.1	5	2.99448
467	TATTACATAG	95.1	5	2.99448
468	TGCAACTTGC	95.1	5	2.99448
469	TAACACAGGC	80.3571	7	2.99384
470	ATATTATGTA	50.1111	18	2.99382
471	ATTTTATGAA	106.25	4	2.99236
472	ATTATGCAAA	50.0556	18	2.9905
473	AGATTATGTA	58.8846	13	2.98971
474	ACATAACCAC	86.6667	6	2.98939
475	TTGGTTATGC	94.9	5	2.98818
476	TGCAAGCTGG	70.7222	9	2.98767
477	ACTCATTATG	75	8	2.98718
478	GTAAGAGCTG	106	4	2.98532
479	GTGAAACAGC	86.5	6	2.98365
480	TGCCTTTGAG	94.7	5	2.98188
481	TGTGTAATTC	94.5	5	2.97558
482	GATGTAACAC	74.625	8	2.97225
483	TGACAAAGTG	105.5	4	2.97124
484	AGCCAAATAA	74.5	8	2.96727
485	ACAGATTATG	63.5	11	2.96569
486	GTCAGGAATG	105.25	4	2.9642
487	ATGCAAGTTC	94.1	5	2.96299
488	TGCAAAATGA	79.5	7	2.96191
489	TGCATCATGA	105	4	2.95716
490	TTAGATAATC	105	4	2.95716
491	AACATTTGGC	66.4	10	2.95681
492	GCATAACTAG	121.167	3	2.95528
493	TATTACGTAA	121.167	3	2.95528
494	GTCAATGATG	85.6667	6	2.9549
495	TTTTACACAA	74.125	8	2.95233
496	GGCAGGCTGC	79.2143	7	2.95126
497	AACATCTGGC	93.7	5	2.95039
498	TTCAATTATG	104.75	4	2.95012
499	ATAATAAAGA	85.5	6	2.94915
500	AGAGTCCACA	66.1	10	2.94345
501	AAGTGGTTAT	85.3333	6	2.9434
502	AACTGTTGCA	104.5	4	2.94308
503	ATGCAACAAA	104.5	4	2.94308
504	AGAAGTGATG	120.5	3	2.93902
505	AACCTGTTCT	93.3	5	2.9378
506	AATAGTTTAA	104.25	4	2.93604
507	GATAATTATG	85	6	2.93191
508	TACTTAACAG	85	6	2.93191
509	AGAATCCCAG	93.1	5	2.9315
510	ATAACAGGCT	120.167	3	2.93089
511	GCAGATGATG	120.167	3	2.93089
512	ATGTAACCCT	69.2778	9	2.92665
513	ATTGCACAAC	69.2778	9	2.92665
514	ACTTTTCTAA	84.8333	6	2.92616
515	GTGTAATTCC	84.8333	6	2.92616
516	CAACAAATGG	92.9	5	2.9252
517	TATGTAATAA	57.5769	13	2.92332
518	ATCTTATGCA	119.833	3	2.92276
519	TAAATTATGC	119.833	3	2.92276
520	TGGGTTATGC	73.375	8	2.92246
521	ATAACAACTG	103.75	4	2.92196
522	ATGCAATGAT	84.6667	6	2.92041
523	ATGCAACAGG	57.5	13	2.91941
524	ATGCAATGGT	57.5	13	2.91941
525	AACAGGTTAT	92.7	5	2.91891
526	ATAACTATCA	92.7	5	2.91891
527	TATGTCATCA	73.25	8	2.91748
528	ATGTAACAGG	65.5	10	2.91673
529	TATTTACCCA	103.5	4	2.91491
530	TGTCAGATGG	103.5	4	2.91491
531	TTGCATTGCA	119.5	3	2.91463
532	CTAATGCTGG	92.5	5	2.91261
533	TATAACCCAG	92.5	5	2.91261
534	TATGTAACAA	59.6667	12	2.91057
535	TAAGTAACAG	78.0714	7	2.90868
536	GTAATCCAGG	103.25	4	2.90787
537	AGAGATTGCA	77.9286	7	2.90336
538	AAAAAGATCA	84.1667	6	2.90316
539	ATAACACTCT	103	4	2.90083
540	AGGATTATGC	92.1	5	2.90001
541	TGTGTAATGG	84	6	2.89741
542	GTAAATATTG	68.5	9	2.89379
543	AACAAGACAC	102.75	4	2.89379
544	AGTCTAAGCA	102.75	4	2.89379
545	TAAACAATGA	77.6429	7	2.89272
546	TGCAACATGG	118.5	3	2.89024
547	TTACACAAAC	68.3889	9	2.8891
548	AAGTTTTCAG	77.5	7	2.8874
549	TGACATAAGC	77.5	7	2.8874
550	ACATCATAAC	102.5	4	2.88675
551	TCTCACCAGG	102.5	4	2.88675
552	TTAATCATTG	83.6667	6	2.88592
553	ATCCAGCAGT	118.167	3	2.88211
554	TATTCAATAA	118.167	3	2.88211
555	ATAACAAAGG	91.5	5	2.88112
556	ATTACCCAAT	91.5	5	2.88112
557	TTGCATCATC	91.5	5	2.88112
558	TTGGAAAAGC	91.5	5	2.88112
559	GCTGTAACAG	68.1667	9	2.87971
560	AATTACCCAA	77.2143	7	2.87675
561	ATGTAACAGA	77.2143	7	2.87675
562	AAGCTCAAAG	91.3	5	2.87482
563	AGTTGTGAAA	77.0714	7	2.87143
564	TGTTTATGCA	77.0714	7	2.87143
565	AATAGTTACA	83.1667	6	2.86867
566	TGTACTGTGC	83.1667	6	2.86867
567	AACTCACACA	72	8	2.8677
568	AATAAAGTTA	117.5	3	2.86585
569	AATGCCAAGA	101.75	4	2.86563
570	TATGTAACTA	61.3182	11	2.86379
571	ATAACATTTC	83	6	2.86292
572	CATCACTGTG	83	6	2.86292
573	AATTACCTAA	71.875	8	2.86272
574	ATGTCACCAG	76.7857	7	2.86078
575	TACATAACTG	54.2857	14	2.86026
576	ATGTCATTCC	101.5	4	2.85859
577	ATTGGAATTG	101.5	4	2.85859
578	TGCATCATAC	101.5	4	2.85859
579	ATACAACCCA	117.167	3	2.85772
580	CTGGGTCTGG	117.167	3	2.85772
581	TTGTATAATG	117.167	3	2.85772
582	TATGCAACCC	90.7	5	2.85593
583	ATGCAATGTG	61.1364	11	2.8553
584	AAAGTCCAAA	64.1	10	2.85439
585	ATTTCTCAAT	64.1	10	2.85439
586	TATGATGCAA	67.5	9	2.85155
587	ACATCACCAG	101.25	4	2.85155
588	CATAAGCCAG	101.25	4	2.85155
589	GCAGGTTGTG	101.25	4	2.85155
590	AAGAAAGCTT	82.6667	6	2.85142
591	AAGCTGTTAT	82.6667	6	2.85142
592	TTGAGTAATC	90.5	5	2.84963
593	TTTGGTCAAC	90.5	5	2.84963
594	TATGCAAAGG	116.833	3	2.84959
595	ACAATGATTA	90.3	5	2.84334
596	GTGACCACTG	90.3	5	2.84334
597	ACTGCTTATG	71.375	8	2.8428
598	GTTTATTATG	71.375	8	2.8428
599	TTGTACTGTG	67.2778	9	2.84216
600	ATAACTGCAT	116.5	3	2.84146
601	TAAAGTTACC	116.5	3	2.84146
602	TAATAGATGA	116.5	3	2.84146
603	AAAATTGCAT	82.3333	6	2.83992
604	AATCATTGTT	82.3333	6	2.83992
605	TGCAAGATGA	82.3333	6	2.83992
606	AAATTATCTA	76.2143	7	2.83949
607	AATTATATCA	71.25	8	2.83782
608	TCATTACATC	100.75	4	2.83747
609	ATTATTCAAT	82.1667	6	2.83418
610	TAATGATGTA	76.0714	7	2.83417
611	TTCCATTATG	116.167	3	2.83333
612	AACTCTCACA	100.5	4	2.83042
613	ACTGAGTCAA	100.5	4	2.83042
614	TATAATGTGC	100.5	4	2.83042
615	TGTATTTACC	100.5	4	2.83042
616	TTCCACCTTG	82	6	2.82843
617	ACTGTGTGCC	66.9444	9	2.82808
618	AATCTCTTTG	115.833	3	2.8252
619	TCAGTTATGC	115.833	3	2.8252
620	TATCTCACCA	89.7	5	2.82444
621	TCTCCAGTGC	75.7857	7	2.82353
622	ATACCCAGAG	100.25	4	2.82338
623	GAAATCTCTC	100.25	4	2.82338
624	GGCTTTGAAG	100.25	4	2.82338
625	TATGCTGCAA	100.25	4	2.82338
626	AGCTGTTACA	81.8333	6	2.82268
627	GATGTAAGTG	81.8333	6	2.82268
628	TAGATAATCA	81.8333	6	2.82268
629	TGACTTATGC	81.8333	6	2.82268
630	GCAATGTTTG	66.7222	9	2.81869
631	GAACCAAGGC	89.5	5	2.81815
632	TAATGCTGGG	89.5	5	2.81815
633	TCATAACCTC	89.5	5	2.81815
634	AAAAATTATG	57.75	12	2.81707
635	GCTTGTTATG	115.5	3	2.81707
636	AACTCTGGCC	100	4	2.81634
637	TATGTAATAC	66.6111	9	2.814
638	GTTATATAAG	75.5	7	2.81288
639	AGTGGGAAAG	81.5	6	2.81118
640	AATTAGCCAA	99.75	4	2.8093
641	TCAGATGGTG	99.75	4	2.8093
642	AACTCACTAG	115.167	3	2.80894
643	ACCTTTGTTA	115.167	3	2.80894
644	TAACCAGTGG	115.167	3	2.80894
645	ATGTAATCCA	60.1364	11	2.80859
646	ACTTACACAA	75.3571	7	2.80756
647	AATGTTCAGA	89.1	5	2.80555
648	TGATGGGAAC	89.1	5	2.80555
649	TGCCAAGCAG	89.1	5	2.80555
650	ACCACTTACA	81.3333	6	2.80543
651	TGAGGTAATG	66.3889	9	2.80461
652	TAACTATCAC	99.5	4	2.80226
653	AGCTGGTTGC	114.833	3	2.80081
654	TATGCAACGA	114.833	3	2.80081
655	ACCTGGTGAG	88.9	5	2.79925
656	AGTATGCTAA	88.9	5	2.79925
657	TGCTGTTATG	75.0714	7	2.79691
658	ACTCAGCAAG	99.25	4	2.79522
659	ATTTAAAGCA	99.25	4	2.79522
660	CATAACTCAG	99.25	4	2.79522
661	TTACCTAAGC	99.25	4	2.79522
662	GTACTTTGAC	88.7	5	2.79296
663	TGTAACCGCA	114.5	3	2.79268
664	TACATAATTC	74.9286	7	2.79159
665	TTATATAACC	51.1667	15	2.79054
666	AGAAAGTTAC	80.8333	6	2.78819
667	GTATGCTAAC	99	4	2.78818
668	AAAATTATGC	70	8	2.78804
669	TGCATAATAC	62.6	10	2.7876
670	AAGCAGGGAC	114.167	3	2.78455
671	GAATAACAAC	114.167	3	2.78455
672	GTAACCGCAG	114.167	3	2.78455
673	TTATCTTGCA	114.167	3	2.78455
674	ATGCAACTGT	69.875	8	2.78306
675	ACCAGATTTG	98.75	4	2.78114
676	TTCTTTGTCC	98.75	4	2.78114
677	TTGCTGTAAG	98.75	4	2.78114
678	ACAAACACAG	57	12	2.78049
679	TGAACTATGA	88.3	5	2.78036
680	TGTTGCCACA	80.5	6	2.77669
681	TTACCTCACA	80.5	6	2.77669
682	ATGACACAAC	113.833	3	2.77642
683	CAATGGCCTG	113.833	3	2.77642
684	ATGACTCAAG	98.5	4	2.7741
685	TAATCAGTAA	98.5	4	2.7741
686	CATAACCCTG	88.1	5	2.77406
687	TGCTAACAAG	88.1	5	2.77406
688	ATCTATTTCC	113.5	3	2.76829
689	CATAACATGG	113.5	3	2.76829
690	ATGTAAGTGT	87.9	5	2.76777
691	AAGGACTTTG	65.5	9	2.76706
692	TTAGATAACA	65.5	9	2.76706
693	ACCTAGCTTG	98.25	4	2.76706
694	ACTGTTACTG	98.25	4	2.76706
695	CAAGGTCCAG	74.2143	7	2.76498
696	AAATGTTACA	59.1364	11	2.76189
697	ATGCAATTGT	87.7	5	2.76147
698	AAGAGGTAAT	113.167	3	2.76016
699	ACAGGTTGCA	98	4	2.76002
700	ATGTTACAGC	98	4	2.76002
701	TATGCTAACA	98	4	2.76002
702	TTACGTCATC	98	4	2.76002
703	TTCTGTTATG	74.0714	7	2.75966
704	AGTTTCCTGG	80	6	2.75944
705	ATGTAATACT	69.25	8	2.75817
706	ATTACGTAAC	69.25	8	2.75817
707	AACAGTGGAA	87.5	5	2.75517
708	AATCATTGCA	87.5	5	2.75517
709	AGGATGATGT	87.5	5	2.75517
710	ACATAATCTC	73.9286	7	2.75434
711	ACTCTGGAAC	79.8333	6	2.75369
712	TAATCTGTTA	79.8333	6	2.75369
713	TTGACCTTTG	69.125	8	2.75319
714	AACTTATGCA	97.75	4	2.75298
715	AATCAATTGA	97.75	4	2.75298
716	ATGCAATTGG	97.75	4	2.75298
717	GTGCACAGTG	97.75	4	2.75298
718	TTTCTGTTTG	40.7609	23	2.75273
719	ATCAGTTCAA	112.833	3	2.75203
720	ATCTATTATG	112.833	3	2.75203
721	TCACACAAGA	87.3	5	2.74887
722	TTAGATAAGC	87.3	5	2.74887
723	AAGTGATGTA	79.6667	6	2.74794
724	GCAACTCTTG	79.6667	6	2.74794
725	ATTTATGCAA	61.7	10	2.74752
726	CAAAGGTGAG	97.5	4	2.74593
727	GTTTAAAAGG	97.5	4	2.74593
728	TGGTGCAAGA	97.5	4	2.74593
729	AATTATGTTG	112.5	3	2.7439
730	ACATCATAGT	73.6429	7	2.74369
731	ACATAACAGA	61.6	10	2.74307
732	AAGATGTGGA	87.1	5	2.74258
733	ATGCTAACAA	87.1	5	2.74258
734	AGGCAGGCTG	79.5	6	2.74219
735	ATGTAAGCAT	79.5	6	2.74219
736	TTGAGTAACA	68.75	8	2.73825
737	AATGTGTACC	79.3333	6	2.73645
738	ATAATCATTA	79.3333	6	2.73645
739	TCCAGCTTGC	79.3333	6	2.73645
740	ATTATTATGC	86.9	5	2.73628
741	GTACTTATGC	112.167	3	2.73577
742	TGATTGCTCA	112.167	3	2.73577
743	TATTACCTAA	68.625	8	2.73327
744	GTCAACAGAG	97	4	2.73185
745	AACAGAAATC	79.1667	6	2.7307
746	TCCAAAAGGG	79.1667	6	2.7307
747	AAGTTATGTA	55.9167	12	2.72764
748	ACATCATCTG	111.833	3	2.72764
749	TGTAATGCTG	79	6	2.72495
750	AAAGGGTCAG	96.75	4	2.72481
751	GTAATAAGAG	96.75	4	2.72481
752	TTATATAAGC	96.75	4	2.72481
753	TTATATCACA	86.5	5	2.72368
754	TATGTCACAG	58.3182	11	2.72368
755	TGCAATGTGC	73.0714	7	2.7224
756	ACTGTGCACA	61.1	10	2.7208
757	GAACTTTTAG	111.5	3	2.71951
758	ACAGAGATTA	78.8333	6	2.7192
759	AGCTGGCTGG	78.8333	6	2.7192
760	ATAACCTTCT	96.5	4	2.71777
761	ATAACCTTTG	96.5	4	2.71777
762	TGCACAGTGG	96.5	4	2.71777
763	AACAGTTAAA	86.3	5	2.71739
764	AACCTGTCTC	86.3	5	2.71739
765	AACTTACATA	78.6667	6	2.71345
766	TAGGTAACAG	78.6667	6	2.71345
767	AGGGTGAAGG	72.7857	7	2.71176
768	AAGCAAACCA	86.1	5	2.71109
769	GACACATCAG	86.1	5	2.71109
770	GGACATTATG	86.1	5	2.71109
771	GAACTGAAAG	96.25	4	2.71073
772	ACAGAGTAAC	85.9	5	2.70479
773	AGTTCAAACA	85.9	5	2.70479
774	CTAACTTCAG	85.9	5	2.70479
775	GATATTATGC	96	4	2.70369
776	CAGCAGTGTG	67.875	8	2.7034
777	TTTCATAACC	67.875	8	2.7034
778	AATGGCAAGT	110.833	3	2.70325
779	ATACTCAGTG	110.833	3	2.70325
780	TTGACCTGCA	110.833	3	2.70325
781	AATTGTGTAA	72.5	7	2.70111
782	AGCCATGGCA	85.7	5	2.69849
783	ATGCAATACA	85.7	5	2.69849
784	GACCTTTGAG	85.7	5	2.69849
785	TACATCATTC	85.7	5	2.69849
786	TACGTAACAA	85.7	5	2.69849
787	TGATTACACA	85.7	5	2.69849
788	AATCCAACTG	95.75	4	2.69665
789	ATATGACATA	95.75	4	2.69665
790	TATTACTCAA	95.75	4	2.69665
791	AACCATTCAG	78.1667	6	2.6962
792	ACACTGCTGG	78.1667	6	2.6962
793	AGATTACACA	72.3571	7	2.69579
794	ATGCAACTTG	72.3571	7	2.69579
795	AATCTCTTGC	110.5	3	2.69512
796	GAGCCTGCAG	110.5	3	2.69512
797	TGTAACAGTG	110.5	3	2.69512
798	ATTATCTAAC	57.6818	11	2.69396
799	CACACATTAG	85.5	5	2.6922
800	GTAACACTTG	85.5	5	2.6922
801	TATGTAATGA	55.1667	12	2.69106
802	ACTGATTACA	95.5	4	2.68961
803	GGCAGCCAAG	95.5	4	2.68961
804	TATTGATCCA	95.5	4	2.68961
805	ATCTTAGCTG	110.167	3	2.68699
806	GCAAGCATTG	110.167	3	2.68699
807	TGCAATGCCC	110.167	3	2.68699
808	TTACCCAATG	110.167	3	2.68699
809	TGTGACCTTG	55.0833	12	2.68699
810	ACCTTTGGTC	85.3	5	2.6859
811	AGTTTCACAA	85.3	5	2.6859
812	GGCAGCCTGC	85.3	5	2.6859
813	ATGTAATCAG	72.0714	7	2.68514
814	ATAACAGTGT	71.9286	7	2.67982
815	ACAGAAAGTA	85.1	5	2.6796
816	TGTACTACAG	85.1	5	2.6796
817	TGTATAATTG	77.6667	6	2.67896
818	AATGTTATTC	109.833	3	2.67886
819	ACATGCACAG	109.833	3	2.67886
820	ATGCAAGTAC	109.833	3	2.67886
821	ATGTAATATG	67.25	8	2.67851
822	AACCAGACAA	95	4	2.67553
823	AGCAAAGTGC	95	4	2.67553
824	AAACATTTGT	71.7857	7	2.6745
825	AACTGCCCAG	109.5	3	2.67073
826	AATGACGTAA	109.5	3	2.67073
827	TCCTATTATG	109.5	3	2.67073
828	AAAAACAGGA	94.75	4	2.66848
829	AACATTTGTA	94.75	4	2.66848
830	GCAATTTTGG	94.75	4	2.66848
831	GTACTACAGG	94.75	4	2.66848
832	GTGTAACCTG	94.75	4	2.66848
833	TATATTACTC	94.75	4	2.66848
834	TGCAACCAAC	94.75	4	2.66848
835	ATAATGCTTA	77.3333	6	2.66746
836	AACACAGGCA	59.9	10	2.66736
837	AACAGGATAT	84.7	5	2.66701
838	ATTACTCAAC	84.7	5	2.66701
839	GTTAATTATG	84.7	5	2.66701
840	ATGCAAGCCC	109.167	3	2.6626
841	TATCTCAGAG	109.167	3	2.6626
842	AAGGATTATG	94.5	4	2.66144
843	AGAGGTTGCA	94.5	4	2.66144
844	TAACCACAGG	84.5	5	2.66071
845	ATGTTATGTC	71.3571	7	2.65853
846	TTAATTTTTG	54.4167	12	2.65447
847	AAGATTGGCT	108.833	3	2.65447
848	ATGCAATGGA	108.833	3	2.65447
849	ATGGGATTGA	108.833	3	2.65447
850	GCATCATCTG	108.833	3	2.65447
851	GGAACAGTTG	108.833	3	2.65447
852	AAGTGATGTT	94.25	4	2.6544
853	AATTTCACCA	94.25	4	2.6544
854	AGATAATCAC	94.25	4	2.6544
855	AGGCAGCTAC	94.25	4	2.6544
856	TCATAACAGC	94.25	4	2.6544
857	TTAAAAGCTC	94.25	4	2.6544
858	TTTTGAAACC	94.25	4	2.6544
859	TAATTATGTA	66.625	8	2.65361
860	TACATCACAG	45.6765	17	2.65199
861	GCCAGCCAGG	56.7727	11	2.6515
862	TAACACTGTG	76.8333	6	2.65021
863	AATGACAGCA	66.5	8	2.64864
864	AGAACAGATG	66.5	8	2.64864
865	AAGTTTTTGT	84.1	5	2.64811
866	AATTGTTAAA	84.1	5	2.64811
867	AGTGTTATTG	84.1	5	2.64811
868	TAATAAAGAA	71.0714	7	2.64789
869	TAGTGTTCAA	71.0714	7	2.64789
870	AGTGTGACAA	94	4	2.64736
871	TGTAATCATG	94	4	2.64736
872	AAATAGATCT	108.5	3	2.64634
873	AGAAACTGCC	108.5	3	2.64634
874	AGTGCAATGA	108.5	3	2.64634
875	CTTACATCAG	108.5	3	2.64634
876	TACCTAACAA	108.5	3	2.64634
877	TATAATCTCC	108.5	3	2.64634
878	AAGTTACACA	62.6111	9	2.64502
879	GGCCCTGGAG	66.375	8	2.64366
880	TATTGCATCA	54.1667	12	2.64228
881	TCCAGGGCCC	93.75	4	2.64032
882	GTGTAACAGG	76.5	6	2.63872
883	ACAAATGCTG	108.167	3	2.63821
884	GAGCATTATG	108.167	3	2.63821
885	GTTGCGTAAG	108.167	3	2.63821
886	TAACTGGCTG	108.167	3	2.63821
887	TGACTCTGTC	108.167	3	2.63821
888	TTAGACTAGG	108.167	3	2.63821
889	TTCTTATCTG	83.7	5	2.63552
890	AGATGATGTA	66.125	8	2.6337
891	AAGTCCTAAA	93.5	4	2.63328
892	TGCAATGAGC	93.5	4	2.63328
893	CAGTACAAAG	76.3333	6	2.63297
894	TTTGTTCTTC	70.6429	7	2.63192
895	TTGTGTAAGA	62.2778	9	2.63093
896	AATCACTCAG	107.833	3	2.63008
897	AATGGTTGCA	107.833	3	2.63008
898	AGTGTGCAAA	107.833	3	2.63008
899	GTGACTCTTG	107.833	3	2.63008
900	TAGACTAGGG	107.833	3	2.63008
901	TTACACAACG	107.833	3	2.63008
902	AACTTTACTC	83.5	5	2.62922
903	GGTGTTATGC	83.5	5	2.62922
904	GTCATTTGGG	83.5	5	2.62922
905	AACACAGAAC	76.1667	6	2.62722
906	AGGGCAAACA	93.25	4	2.62624
907	GACTTTGACC	83.3	5	2.62292
908	TACATAAGAG	58.9	10	2.62283
909	ATTGTTATGT	76	6	2.62147
910	AAAGCAAACA	38.8043	23	2.62059
911	AAACCTGGTC	93	4	2.6192
912	ATGGGAACAA	93	4	2.6192
913	GTGCACATTG	93	4	2.6192
914	GTGGTGCAAG	93	4	2.6192
915	TATACAAGAG	93	4	2.6192
916	TTACGTAACC	65.75	8	2.61876
917	GTTATGAAAG	61.9444	9	2.61685
918	TAACCATCTC	83.1	5	2.61663
919	TGTGTGCTGA	83.1	5	2.61663
920	TTGTCAGATG	75.8333	6	2.61572
921	AGGTAACTTC	75.8333	6	2.61572
922	ATTGAGCAAT	58.7	10	2.61393
923	ATGCCATGGC	107.167	3	2.61382
924	TGAAAGTGGG	107.167	3	2.61382
925	TGCATAAAGG	107.167	3	2.61382
926	TTGCATCACA	53.5833	12	2.61382
927	AGTCAACAAG	92.75	4	2.61216
928	TAAGTAATAC	92.75	4	2.61216
929	TCCAAAGGGC	92.75	4	2.61216
930	ATTGATTAGA	82.9	5	2.61033
931	CAGGTGCTGG	82.9	5	2.61033
932	ACAATTATGC	75.6667	6	2.60997
933	AGCAAAGGAC	75.6667	6	2.60997
934	TGAAACAGCA	75.6667	6	2.60997
935	AACAGAAAAC	58.6	10	2.60947
936	AAGTTCACAG	61.7222	9	2.60746
937	TCACAGTTTC	61.7222	9	2.60746
938	AATGATTGCC	106.833	3	2.60569
939	ACTGGTGTAA	106.833	3	2.60569
940	TAATGACGCA	106.833	3	2.60569
941	TCCCTACTTC	106.833	3	2.60569
942	AAATTGTTAC	92.5	4	2.60512
943	ACAATTATTA	92.5	4	2.60512
944	GTTTTCAGAC	92.5	4	2.60512
945	TTCAAAGCTG	92.5	4	2.60512
946	TTATGCAGCC	75.5	6	2.60422
947	AGATTACATC	82.7	5	2.60403
948	GTGTGTTATG	82.7	5	2.60403
949	TTACCTAACC	82.7	5	2.60403
950	GATGTAACTG	49.3571	14	2.60058
951	GTTATGTCAG	69.7857	7	2.59999
952	ATGCAAGAAG	75.3333	6	2.59847
953	AAAAAGTTCT	92.25	4	2.59808
954	ACTTGCACAA	92.25	4	2.59808
955	ATAAGAGAGC	92.25	4	2.59808
956	GCACAACCTG	92.25	4	2.59808
957	TACCACTAGC	92.25	4	2.59808
958	TGGATGATGA	92.25	4	2.59808
959	AGCTGAACCC	82.5	5	2.59773
960	TATTGAATAA	82.5	5	2.59773
961	TTATCTAATG	82.5	5	2.59773
962	AATGACGCAA	106.5	3	2.59756
963	ACAGTCACTA	106.5	3	2.59756
964	AGCAAAACTC	106.5	3	2.59756
965	TGTAACCCTC	106.5	3	2.59756
966	TTTGCAATGC	106.5	3	2.59756
967	AAGCACAAAA	69.6429	7	2.59466
968	ACAGTTCAAA	69.6429	7	2.59466
969	ATAACTCACA	69.6429	7	2.59466
970	TTTGGCAACA	69.6429	7	2.59466
971	ATTTTTATTA	61.3889	9	2.59338
972	GTAACAGTTG	82.3	5	2.59144
973	AAGAGATGGT	92	4	2.59104
974	TGAACTTGAC	92	4	2.59104
975	AATTCCATTA	106.167	3	2.58943
976	ATAACCGCTG	106.167	3	2.58943
977	GAGTCAGAAC	106.167	3	2.58943
978	GCAACACCAG	106.167	3	2.58943
979	TGTGTCCACA	69.5	7	2.58934
980	ATGCAATCTC	61.2778	9	2.58869
981	AAAAAAAAAA	6.00855	936	2.58859
982	AATGCTGTAA	55.4091	11	2.58781
983	AACACAGTAT	75	6	2.58698
984	CATAACTGAG	75	6	2.58698
985	CAGGAAACAG	53	12	2.58537
986	CAAACAGTGG	91.75	4	2.58399
987	GGAAACTGGC	91.75	4	2.58399
988	AGACTTTGGA	105.833	3	2.5813
989	ATTAGGCAAC	105.833	3	2.5813
990	TACATCACAA	105.833	3	2.5813
991	AAGACAGCTC	74.8333	6	2.58123
992	ACTTATATAA	81.9	5	2.57884
993	GCCATAACAG	91.5	4	2.57695
994	TAAGTGTGCA	91.5	4	2.57695
995	GCCCTTTTGG	74.6667	6	2.57548
996	TGCAATAAGG	74.6667	6	2.57548
997	AAGTTAGGTA	60.9444	9	2.57461
998	AACACTCAAT	105.5	3	2.57317
999	AAGGGCATTG	105.5	3	2.57317
1000	AATACTTCAC	105.5	3	2.57317
1001	AATTATACAA	105.5	3	2.57317
1002	AGAGTTGTTA	105.5	3	2.57317
1003	ATAATTCTCA	105.5	3	2.57317
1004	GAGAATTATG	105.5	3	2.57317
1005	GTTGTGCAAG	81.7	5	2.57254
1006	AACATTGCAG	91.25	4	2.56991
1007	ACATAACCAG	91.25	4	2.56991
1008	AGGTTACATC	91.25	4	2.56991
1009	GTTATATAAC	60.8333	9	2.56991
1010	AACATGCCTG	74.5	6	2.56973
1011	AGGACAGCTG	74.5	6	2.56973
1012	TACATAACTC	74.5	6	2.56973
1013	AAACCTGCTG	81.5	5	2.56625
1014	AACATTGACT	105.167	3	2.56504
1015	ACAGCGGTTA	105.167	3	2.56504
1016	ATGAGTCAAC	105.167	3	2.56504
1017	GTGAGAGAGG	105.167	3	2.56504
1018	TATGTCATGC	105.167	3	2.56504
1019	TGTTCAAAAG	105.167	3	2.56504
1020	TTCTCAGGAC	105.167	3	2.56504
1021	AATGTGCCTG	74.3333	6	2.56398
1022	TTATCTAACC	74.3333	6	2.56398
1023	ATAAAATCAG	91	4	2.56287
1024	GCCAACAATG	91	4	2.56287
1025	TGAAAGGAGA	91	4	2.56287
1026	AAAAAATTGC	81.3	5	2.55995
1027	TGACACAACA	81.3	5	2.55995
1028	TTCTTTATCC	81.3	5	2.55995
1029	TTGACAAATG	68.6429	7	2.55741
1030	ATAACTTGTG	104.833	3	2.55691
1031	ATAATAACAG	104.833	3	2.55691
1032	ATGCAATCAC	104.833	3	2.55691
1033	TATCCACTGG	104.833	3	2.55691
1034	TGAATGTTAG	104.833	3	2.55691
1035	AACACTAGAA	90.75	4	2.55583
1036	ACATCAGAGT	90.75	4	2.55583
1037	TTTTGGACAG	90.75	4	2.55583
1038	AAAACCCCAA	64.125	8	2.55404
1039	ACATAACAGC	64.125	8	2.55404
1040	TGACCCTGAC	74	6	2.55248
1041	CAGGTCAAAG	68.5	7	2.55208
1042	TGGCAGCTTC	68.5	7	2.55208
1043	TTATGCAAAC	45.25	16	2.54879
1044	AGTCCTGGGT	90.5	4	2.54879
1045	ATTTCACTGA	90.5	4	2.54879
1046	GAGTCATGTC	90.5	4	2.54879
1047	TAGAAGCCAG	90.5	4	2.54879
1048	TATCTAATGC	90.5	4	2.54879
1049	AGAGGTTAGC	104.5	3	2.54878
1050	ATGTGGCAAC	104.5	3	2.54878
1051	ATTATTACCC	104.5	3	2.54878
1052	TGTAATAGGG	104.5	3	2.54878
1053	TGTCCTGCCC	104.5	3	2.54878
1054	AACAGTCTGA	80.9	5	2.54735
1055	TAGTTGTGTA	80.9	5	2.54735
1056	TTAAGCAATC	68.3571	7	2.54676
1057	AACTGGCTGC	68.3571	7	2.54676
1058	AGGAATTACA	73.8333	6	2.54673
1059	AAAAGAGAGA	63.875	8	2.54408
1060	ATAATTATGC	63.875	8	2.54408
1061	AGCAATGTCA	90.25	4	2.54175
1062	ATTGTATGAT	90.25	4	2.54175
1063	TAACCAAAGC	90.25	4	2.54175
1064	TCATTGAAAC	90.25	4	2.54175
1065	AGGTTACACA	68.2143	7	2.54144
1066	AACTCCATCT	80.7	5	2.54105
1067	CAACTGAATG	80.7	5	2.54105
1068	GTGACCAAGG	80.7	5	2.54105
1069	AACACTGGCT	73.6667	6	2.54099
1070	ACAGTTGCAA	104.167	3	2.54065
1071	ATAACACTGT	104.167	3	2.54065
1072	ATAATCTCCC	104.167	3	2.54065
1073	ATGACCTATG	104.167	3	2.54065
1074	ATGACCTTTA	104.167	3	2.54065
1075	ATTTCAGCTC	104.167	3	2.54065
1076	TACATTGTAG	104.167	3	2.54065
1077	TGCAGTAATG	104.167	3	2.54065
1078	AAATCAATTG	63.75	8	2.53911
1079	GTGACATAAG	63.75	8	2.53911
1080	AATGTTTCTG	68.0714	7	2.53612
1081	AAATTATGTC	73.5	6	2.53524
1082	ATTGGATAAC	73.5	6	2.53524
1083	AACATTCAGG	80.5	5	2.53476
1084	AGTAAATATG	80.5	5	2.53476
1085	CTCTGAATGG	80.5	5	2.53476
1086	TATGTCAGAG	80.5	5	2.53476
1087	AATAAGTTAC	90	4	2.53471
1088	GCTGCCAAGG	90	4	2.53471
1089	TAGGCCAGCC	90	4	2.53471
1090	TCATATTATG	90	4	2.53471
1091	TTTATAAGCA	90	4	2.53471
1092	TTTTAAGACA	90	4	2.53471
1093	AGACAACCTA	103.833	3	2.53252
1094	ATACAAGAGC	103.833	3	2.53252
1095	CACACTTACG	103.833	3	2.53252
1096	GTTATATCAC	103.833	3	2.53252
1097	TGTATAATCC	103.833	3	2.53252
1098	TTTGCTGACC	103.833	3	2.53252
1099	AAATCAATAC	73.3333	6	2.52949
1100	AAAATTAACT	63.5	8	2.52915
1101	AACTGTTTTC	80.3	5	2.52846
1102	ACTGCAAGGC	89.75	4	2.52767
1103	ACTTTGGCAA	89.75	4	2.52767
1104	ATGTGGGAGT	89.75	4	2.52767
1105	GGATTGATTG	89.75	4	2.52767
1106	TTTGAACTGA	89.75	4	2.52767
1107	AATTGCGTAA	103.5	3	2.52439
1108	ACCCAGCAAA	103.5	3	2.52439
1109	AGTAACAGGC	103.5	3	2.52439
1110	ATAATAGGAT	103.5	3	2.52439
1111	CAACCTAAGG	103.5	3	2.52439
1112	GCACAATCAG	103.5	3	2.52439
1113	TACAGCACTG	103.5	3	2.52439
1114	TGCAAAGTCC	103.5	3	2.52439
1115	TGCCACTGGC	103.5	3	2.52439
1116	TTTACTTAAC	103.5	3	2.52439
1117	TCAAACATGA	63.375	8	2.52417
1118	ATGTAACTGT	54.0455	11	2.52413
1119	AAACAGAAGT	59.7222	9	2.52297
1120	GTAACTGAGG	89.5	4	2.52063
1121	TACGTAACAG	89.5	4	2.52063
1122	TGTCCATTTC	89.5	4	2.52063
1123	ATGTAACAAC	67.6429	7	2.52015
1124	GTTATCTAAC	67.6429	7	2.52015
1125	TGCAACCAGA	67.6429	7	2.52015
1126	TCTTGTTTGC	73	6	2.51799
1127	AAGGGTCAGG	103.167	3	2.51626
1128	ACAACTGTAG	103.167	3	2.51626
1129	ACAGATTACA	103.167	3	2.51626
1130	CACCACAGGG	103.167	3	2.51626
1131	AAAGTTATGT	79.9	5	2.51586
1132	AGGTCAGTTG	79.9	5	2.51586
1133	ATTGGCAGAG	79.9	5	2.51586
1134	TACATCACCA	63.125	8	2.51421
1135	AAGGGATTAT	89.25	4	2.51359
1136	TTAGGTAATC	89.25	4	2.51359
1137	AATTTTGTGA	79.7	5	2.50957
1138	AGTAACAGTG	79.7	5	2.50957
1139	ATTTCACCAA	79.7	5	2.50957
1140	TACTGTGCCA	79.7	5	2.50957
1141	ACAGAAGTAA	102.833	3	2.50813
1142	GGTAATTTTG	102.833	3	2.50813
1143	ACAAGGTCCA	89	4	2.50655
1144	ATCAGAGGCT	89	4	2.50655
1145	TAATGTTGCC	89	4	2.50655
1146	TAGAGCTCAG	89	4	2.50655
1147	TTGCAAATGC	89	4	2.50655
1148	TTGCAAAAGC	72.6667	6	2.50649
1149	GTGTCCACAG	67.2143	7	2.50418
1150	TATGTAATTG	67.2143	7	2.50418
1151	AAAAAAGATC	79.5	5	2.50327
1152	AATGTCATTC	72.5	6	2.50074
1153	ATATTATGTC	72.5	6	2.50074
1154	TATTTACCAG	72.5	6	2.50074
1155	GTTACGTAAG	51.25	12	2.5
1156	AAGCAGGTGG	102.5	3	2.5
1157	ACATTTATGC	102.5	3	2.5
1158	ATAACAACTC	102.5	3	2.5
1159	ATTAGAAAAC	102.5	3	2.5
1160	GCCTGGTCAG	102.5	3	2.5
1161	TAACCAGTGA	102.5	3	2.5
1162	TAATCATGGG	102.5	3	2.5
1163	TGATGTTGCA	102.5	3	2.5
1164	TGCTCAGGGA	102.5	3	2.5
1165	AAGTAGGGAA	88.75	4	2.4995
1166	AAGTTAATTA	88.75	4	2.4995
1167	AGCTGCCTTA	88.75	4	2.4995
1168	AGGGTCAGGC	88.75	4	2.4995
1169	ATTTGTACAG	88.75	4	2.4995
1170	GCCAGTTCTG	88.75	4	2.4995
1171	GCTGGCAGGG	88.75	4	2.4995
1172	GAGAGGTCAC	67.0714	7	2.49886
1173	GTGTGCCAAG	67.0714	7	2.49886
1174	AAGCACACGT	79.3	5	2.49697
1175	ATAAAGGCCA	79.3	5	2.49697
1176	ATGCAACACC	79.3	5	2.49697
1177	ATTACGTCAT	79.3	5	2.49697
1178	TTATTGGAAA	79.3	5	2.49697
1179	CAAGTCAGAG	72.3333	6	2.49499
1180	TAATCATTAA	59.0556	9	2.49481
1181	TTTTCTGCAG	66.9286	7	2.49354
1182	AACAGATTGT	88.5	4	2.49246
1183	AACAGTTCAA	88.5	4	2.49246
1184	GACATAACAC	88.5	4	2.49246
1185	GTGAAATTTG	88.5	4	2.49246
1186	TGGACATAGA	88.5	4	2.49246
1187	TGTTGTTGCA	88.5	4	2.49246
1188	TTATTGCATC	88.5	4	2.49246
1189	AATCATTGGC	102.167	3	2.49187
1190	ATAACAGGCC	102.167	3	2.49187
1191	GATGTTATGC	102.167	3	2.49187
1192	TACTGAAGCA	102.167	3	2.49187
1193	TCACTCACCC	102.167	3	2.49187
1194	TGCAATTGTG	102.167	3	2.49187
1195	AGGTTATGTA	47.2857	14	2.49143
1196	AGGCAACAGC	79.1	5	2.49067
1197	TTAACCAGCC	79.1	5	2.49067
1198	AGTTATTGCA	58.9444	9	2.49012
1199	TGCCTGTTAC	72.1667	6	2.48925
1200	AGTTAGATAA	66.7857	7	2.48822
1201	AACTCACAGT	88.25	4	2.48542
1202	ACACTTATTA	88.25	4	2.48542
1203	TGCCCTGGTG	88.25	4	2.48542
1204	AATATTACAT	58.8333	9	2.48542
1205	AATGTGGCAA	78.9	5	2.48438
1206	AATGCTCAAA	101.833	3	2.48374
1207	ATAAACCTGT	101.833	3	2.48374
1208	ATGGCAATGC	101.833	3	2.48374
1209	ATTACTGCAA	101.833	3	2.48374
1210	CAACATAGGG	101.833	3	2.48374
1211	GAGTGCAATG	101.833	3	2.48374
1212	TAAAAGCTCA	101.833	3	2.48374
1213	TATCACAATG	101.833	3	2.48374
1214	TTCTTATCAG	101.833	3	2.48374
1215	TCTTGGCAGA	58.7222	9	2.48073
1216	AACAGGCAAA	62.25	8	2.47936
1217	TGTTCTTATG	62.25	8	2.47936
1218	ACACAACTAG	88	4	2.47838
1219	ATCCTAGACA	88	4	2.47838
1220	ATGACTCAAC	88	4	2.47838
1221	GCCAAGAGTG	88	4	2.47838
1222	TGTAACATTC	88	4	2.47838
1223	TTCCATTGCA	88	4	2.47838
1224	GCCACACAGG	78.7	5	2.47808
1225	GTGCACTTTG	78.7	5	2.47808
1226	TACATAATAA	42.6765	17	2.47781
1227	ATAAGCCAGA	71.8333	6	2.47775
1228	TATTGCTTAA	58.6111	9	2.47603
1229	AAATGCTAGC	101.5	3	2.47561
1230	AAGGTTATGC	101.5	3	2.47561
1231	AATGTGGGGC	101.5	3	2.47561
1232	ACTGTTATGC	101.5	3	2.47561
1233	AGTGGTGGGG	101.5	3	2.47561
1234	ATGCTGCAAG	101.5	3	2.47561
1235	ATTCCAGGTC	101.5	3	2.47561
1236	ATTGCGTAAC	101.5	3	2.47561
1237	TAACAAAGGG	101.5	3	2.47561
1238	TATGCTCTGA	101.5	3	2.47561
1239	TTAGAAAGTG	101.5	3	2.47561
1240	AGAGTTCTTA	71.6667	6	2.472
1241	AAATGTAGAC	78.5	5	2.47178
1242	TCATCTGCTG	78.5	5	2.47178
1243	AGTGTTCAAA	55.5	10	2.47143
1244	TGTAAAATGA	87.75	4	2.47134
1245	TTCTAGACAG	87.75	4	2.47134
1246	AATTATATGA	101.167	3	2.46748
1247	ATCCAGATAA	101.167	3	2.46748
1248	GTGGCTGTGC	101.167	3	2.46748
1249	TAACAGTGGA	101.167	3	2.46748
1250	TTACAGTAAC	101.167	3	2.46748
1251	AAGTTACCTA	71.5	6	2.46625
1252	TGTCCCCTGA	71.5	6	2.46625
1253	TTACATCAGC	71.5	6	2.46625
1254	ACCTAAGGAC	78.3	5	2.46548
1255	GAACTTCTGC	78.3	5	2.46548
1256	ACATAACTCA	52.7727	11	2.46468
1257	AATATGAATT	87.5	4	2.4643
1258	AGACTGTCAG	87.5	4	2.4643
1259	ATCAGCCACA	87.5	4	2.4643
1260	TACAAAACAC	87.5	4	2.4643
1261	TGTCTGTTAC	87.5	4	2.4643
1262	ATGCAATTAA	66.0714	7	2.4616
1263	ATGTAACAAA	66.0714	7	2.4616
1264	ACATAACAGG	61.75	8	2.45945
1265	ATGTAACACT	61.75	8	2.45945
1266	TTGCCAAACA	61.75	8	2.45945
1267	TTTGTTCCAA	61.75	8	2.45945
1268	AAGGACATTC	100.833	3	2.45935
1269	ATAACTCTTC	100.833	3	2.45935
1270	ATACACAGTA	100.833	3	2.45935
1271	ATGTAACCCG	100.833	3	2.45935
1272	GTGTGATCAG	100.833	3	2.45935
1273	GTTGTTTACG	100.833	3	2.45935
1274	TATGTTATGC	100.833	3	2.45935
1275	TTATGCCATG	100.833	3	2.45935
1276	TTTGCTGACA	100.833	3	2.45935
1277	AGTTCAATCA	78.1	5	2.45919
1278	AAATGATGTA	48.4231	13	2.45855
1279	ACTGTAAATA	58.1667	9	2.45726
1280	ATAAGCAGTC	87.25	4	2.45726
1281	GGACAAAGTG	87.25	4	2.45726
1282	AGGGCTGTTA	65.9286	7	2.45628
1283	TTGGCACTTG	65.9286	7	2.45628
1284	TTACATAAGG	45.0333	15	2.45604
1285	ACATCACTTA	71.1667	6	2.45475
1286	AGAGACTTTG	61.625	8	2.45447
1287	AGCATTATGT	61.625	8	2.45447
1288	AAGTCCCAGC	77.9	5	2.45289
1289	TTTGCAACTC	77.9	5	2.45289
1290	TTTGTATAAC	77.9	5	2.45289
1291	ATTTCACAAT	41.0556	18	2.45281
1292	AATAGGTGAG	100.5	3	2.45122
1293	ATTGCAACTG	100.5	3	2.45122
1294	CAAGACTGGG	100.5	3	2.45122
1295	TACATAAACC	65.7857	7	2.45096
1296	TGTTACATAG	65.7857	7	2.45096
1297	AGCACTTGGT	65.7857	7	2.45096
1298	AAACTATTTG	87	4	2.45022
1299	GTGGACTGTG	87	4	2.45022
1300	GTTACCCAAC	87	4	2.45022
1301	TAACTCTTTG	87	4	2.45022
1302	CTGATTACAG	71	6	2.449
1303	GGAAGCCAGC	77.7	5	2.44659
1304	GTTTCACAAG	77.7	5	2.44659
1305	TATACAACAA	54.9	10	2.44471
1306	AACATCTGTG	70.8333	6	2.44326
1307	AAGTTACATC	70.8333	6	2.44326
1308	ACATGAACTC	70.8333	6	2.44326
1309	TAATCTTGGC	70.8333	6	2.44326
1310	AAAGATCAAT	86.75	4	2.44318
1311	AATCAAAGTT	86.75	4	2.44318
1312	GTGTAAAAAG	86.75	4	2.44318
1313	TCAGGTCAGG	86.75	4	2.44318
1314	TTCTCAATGC	86.75	4	2.44318
1315	AACAGAAGTG	100.167	3	2.44309
1316	AAGAGATTCC	100.167	3	2.44309
1317	ACTTGTTGAC	100.167	3	2.44309
1318	GCCTCTGTTG	100.167	3	2.44309
1319	TAAGAGCTAA	100.167	3	2.44309
1320	TACCTCATGA	100.167	3	2.44309
1321	TGCAAAACTC	100.167	3	2.44309
1322	TGGATTCCAG	100.167	3	2.44309
1323	TGTAACCTGG	100.167	3	2.44309
1324	TTACATCAGG	100.167	3	2.44309
1325	TTCATTTGTC	100.167	3	2.44309
1326	AAAAATCAAT	32.7857	28	2.44298
1327	ACTCCAAAGG	77.5	5	2.44029
1328	GTTGGATTAG	77.5	5	2.44029
1329	TACATCAGAG	54.8	10	2.44026
1330	AACTGTGTGC	61.25	8	2.43953
1331	AAGAGAGGTC	61.25	8	2.43953
1332	ATCATTATGT	70.6667	6	2.43751
1333	GCCAAACAGG	70.6667	6	2.43751
1334	TGACATAAGA	70.6667	6	2.43751
1335	TTATTACCCA	70.6667	6	2.43751
1336	AAAACCACAA	86.5	4	2.43614
1337	AAAGAAGCCC	86.5	4	2.43614
1338	ACCTGATTAG	86.5	4	2.43614
1339	ATGACACAGC	86.5	4	2.43614
1340	TATACAACAG	86.5	4	2.43614
1341	TCAATTGTGC	86.5	4	2.43614
1342	AGAAATGTTA	99.8333	3	2.43496
1343	AGGTGTGCCT	99.8333	3	2.43496
1344	ATAATATGAA	99.8333	3	2.43496
1345	GGATAATGGG	99.8333	3	2.43496
1346	GGATTCCAGC	99.8333	3	2.43496
1347	TATAACTATC	99.8333	3	2.43496
1348	TCACATAATC	99.8333	3	2.43496
1349	TAGAAAACAG	77.3	5	2.434
1350	TTACAGAGTC	77.3	5	2.434
1351	ACAACCCTTG	70.5	6	2.43176
1352	TATTACATCA	41.8529	17	2.43
1353	AACAACTTGA	65.2143	7	2.42967
1354	AATAACAAAG	122	2	2.42958
1355	AATAGATCTT	122	2	2.42958
1356	ATAATCACTG	122	2	2.42958
1357	GAGATTATAC	122	2	2.42958
1358	TAATGACATA	122	2	2.42958
1359	TATGCAAGCG	122	2	2.42958
1360	TGTAACAGGA	122	2	2.42958
1361	TTATGAGATC	122	2	2.42958
1362	ATTAACTTGA	86.25	4	2.4291
1363	GAATTATTTG	86.25	4	2.4291
1364	ACTTTGTCCC	77.1	5	2.4277
1365	ATAATAGCAA	77.1	5	2.4277
1366	CACAGCTTGG	77.1	5	2.4277
1367	GTCAGCAAAG	77.1	5	2.4277
1368	TTGTGCAATC	77.1	5	2.4277
1369	ATTATCAAAC	99.5	3	2.42683
1370	ATTGCATTGC	99.5	3	2.42683
1371	CTGGCACTCG	99.5	3	2.42683
1372	GAAAATGGAC	99.5	3	2.42683
1373	GAAAGTGGGG	99.5	3	2.42683
1374	GCAATCTCAG	99.5	3	2.42683
1375	TCAGTCCAGA	99.5	3	2.42683
1376	TGCAATGTTG	99.5	3	2.42683
1377	AATACCCAGA	70.3333	6	2.42601
1378	TACCTCACAG	70.3333	6	2.42601
1379	TACTGTTGCA	70.3333	6	2.42601
1380	AATGTTGCAT	65.0714	7	2.42435
1381	AATGTTGCCT	65.0714	7	2.42435
1382	AAAATCCATT	86	4	2.42205
1383	AGTCCACATG	86	4	2.42205
1384	AGTTCACAGT	86	4	2.42205
1385	CATTCTGCTG	86	4	2.42205
1386	GGAAGCTTGC	86	4	2.42205
1387	ACCAGGCAAA	76.9	5	2.4214
1388	TATAAACTCA	76.9	5	2.4214
1389	AGACATCAAA	70.1667	6	2.42026
1390	AGGATTGCAA	70.1667	6	2.42026
1391	ACATAATGAG	60.75	8	2.41962
1392	AGTCTGTTAC	121.5	2	2.41962
1393	ATAATATTGC	121.5	2	2.41962
1394	GACAGTCTGG	121.5	2	2.41962
1395	GATGGCCAGG	121.5	2	2.41962
1396	TACTGTGCTC	121.5	2	2.41962
1397	TATCTCATGA	121.5	2	2.41962
1398	TATGTCACAA	121.5	2	2.41962
1399	TTGCCTAACG	121.5	2	2.41962
1400	ATTTGCCTGT	64.9286	7	2.41903
1401	CAGCCAAGAG	99.1667	3	2.4187
1402	CATAACAGTG	99.1667	3	2.4187
1403	CTCTCTGGAG	99.1667	3	2.4187
1404	GTTACAGCAG	99.1667	3	2.4187
1405	TACGCAACAG	99.1667	3	2.4187
1406	TTAGCCACGG	99.1667	3	2.4187
1407	AAATATTACA	49.5833	12	2.4187
1408	TTTGTGATGA	76.7	5	2.4151
1409	AACCAGGAAT	85.75	4	2.41501
1410	AGTGCTTCCC	85.75	4	2.41501
1411	ATTTACCTTG	85.75	4	2.41501
1412	TGAAATTATG	85.75	4	2.41501
1413	TGCAATGGCC	85.75	4	2.41501
1414	TGCAGAAAAG	85.75	4	2.41501
1415	TTCAGGGGAC	70	6	2.41451
1416	AGACAGTGCC	64.7857	7	2.4137
1417	AACCTTATGC	98.8333	3	2.41057
1418	AACTCCTAAC	98.8333	3	2.41057
1419	AACTGGAAGT	98.8333	3	2.41057
1420	CAAAGTCAAG	98.8333	3	2.41057
1421	GCAATGTCAG	98.8333	3	2.41057
1422	GCATAATACG	98.8333	3	2.41057
1423	TCTGGACACC	98.8333	3	2.41057
1424	ACGGGTTATG	121	2	2.40966
1425	ATGTCATTAG	121	2	2.40966
1426	ATTGCATGTG	121	2	2.40966
1427	TGGATTATAC	121	2	2.40966
1428	TTATCCAATC	121	2	2.40966
1429	AAACACTGGC	85.5	4	2.40797
1430	AAGGTCATGT	85.5	4	2.40797
1431	AGAGGTTCCA	85.5	4	2.40797
1432	CATAACCAAG	85.5	4	2.40797
1433	GGAACAAATG	85.5	4	2.40797
1434	GTTCTTCCAG	85.5	4	2.40797
1435	TGCTTATGTC	85.5	4	2.40797
1436	TTCCCTGAGC	85.5	4	2.40797
1437	TTTGCTTGGG	85.5	4	2.40797
1438	TATTGTGTAA	51.5	11	2.40524
1439	TATTAAGTAA	54	10	2.40464
1440	TGTGTAACAG	54	10	2.40464
1441	GCCAGGCATG	69.6667	6	2.40301
1442	GATGTAACTC	76.3	5	2.40251
1443	ACAAAATACA	49.25	12	2.40244
1444	ACAAGTTTCC	98.5	3	2.40244
1445	ACTGGGCCTG	98.5	3	2.40244
1446	GAACAAATGC	98.5	3	2.40244
1447	GACTGCACTG	98.5	3	2.40244
1448	TGATGAGTCA	98.5	3	2.40244
1449	TGCAATACAG	98.5	3	2.40244
1450	CAGAACTCTG	51.4091	11	2.401
1451	AACACTTGCC	85.25	4	2.40093
1452	ACATAAGAGG	85.25	4	2.40093
1453	ATGCAAGCTC	85.25	4	2.40093
1454	GTATAATAGC	85.25	4	2.40093
1455	GTCTGTTATG	85.25	4	2.40093
1456	TGATTACAGC	85.25	4	2.40093
1457	TTTGGAAAAC	85.25	4	2.40093
1458	AACCACTTAC	120.5	2	2.3997
1459	AAGATGCCTG	120.5	2	2.3997
1460	AATTAACTAT	120.5	2	2.3997
1461	AGATGGCCAG	120.5	2	2.3997
1462	AGATTAAAGT	120.5	2	2.3997
1463	CCATGGGCGG	120.5	2	2.3997
1464	GTCATTATGC	120.5	2	2.3997
1465	TAACACAGCC	120.5	2	2.3997
1466	TGCCTAACGA	120.5	2	2.3997
1467	TGCGTAACAG	120.5	2	2.3997
1468	AGACAGGTCA	69.5	6	2.39726
1469	GTTTTGCAAG	69.5	6	2.39726
1470	AAGAACAAAC	56.7222	9	2.39624
1471	AATATATTTG	53.8	10	2.39573
1472	AGTTTCATAA	60.125	8	2.39472
1473	AATTTCCTCC	98.1667	3	2.39431
1474	ACGTTATGCA	98.1667	3	2.39431
1475	ATGTGTTATG	98.1667	3	2.39431
1476	CAGTGAGTGG	98.1667	3	2.39431
1477	CATCATCCTG	98.1667	3	2.39431
1478	CATCATCTGG	98.1667	3	2.39431
1479	GGCTGGCCAG	98.1667	3	2.39431
1480	TAGCTAACAA	98.1667	3	2.39431
1481	TCAAAGAAAG	98.1667	3	2.39431
1482	TGATTTACTG	98.1667	3	2.39431
1483	TGTCATAATC	98.1667	3	2.39431
1484	TGTGAACAAG	98.1667	3	2.39431
1485	TTCATAGTTC	98.1667	3	2.39431
1486	TTTGATTAGG	98.1667	3	2.39431
1487	GCACATGCAG	85	4	2.39389
1488	GGTGTGCTGG	85	4	2.39389
1489	TCATCCTGGA	85	4	2.39389
1490	ACTTATGTAA	40.0556	18	2.39307
1491	ATGTAATGCT	64.2143	7	2.39241
1492	ATGTAATCCT	56.6111	9	2.39154
1493	ACAAATGTCA	69.3333	6	2.39152
1494	AGGGTTATGT	69.3333	6	2.39152
1495	AGGATTGGAG	75.9	5	2.38991
1496	AGGGAAACTC	75.9	5	2.38991
1497	AGTTCAAAGT	75.9	5	2.38991
1498	ATCATTAACT	75.9	5	2.38991
1499	ATTGAGTGAC	75.9	5	2.38991
1500	TGATTACATC	75.9	5	2.38991
1501	AAACATTTGC	60	8	2.38975
1502	AAGCATTATG	60	8	2.38975
1503	GAAATGTTAC	60	8	2.38975
1504	AACTTGCCAT	120	2	2.38975
1505	ACTGTAGTTA	120	2	2.38975
1506	ATGCAAGTTG	120	2	2.38975
1507	ATGCAATCGT	120	2	2.38975
1508	CTTGTTACAG	120	2	2.38975
1509	TAACAGTGTC	120	2	2.38975
1510	TAATAGCAAC	120	2	2.38975
1511	TGATATAATC	120	2	2.38975
1512	TTTTGTTATG	51.1364	11	2.38826
1513	AAAATATTAC	64.0714	7	2.38709
1514	ATATGTTATG	84.75	4	2.38685
1515	GGCACTGGAG	84.75	4	2.38685
1516	GTTGTTATGC	84.75	4	2.38685
1517	TGATTTCACC	84.75	4	2.38685
1518	AACCATCTCT	97.8333	3	2.38618
1519	AACCTTTCAA	97.8333	3	2.38618
1520	ACATGACTCA	97.8333	3	2.38618
1521	ATAAGACCTG	97.8333	3	2.38618
1522	GCAGTTTGGG	97.8333	3	2.38618
1523	TGAACTCCAC	97.8333	3	2.38618
1524	TTAAGTAATC	97.8333	3	2.38618
1525	TTATTTAAGA	97.8333	3	2.38618
1526	TTCTGGCACC	97.8333	3	2.38618
1527	CTTGGCACAG	59.875	8	2.38477
1528	TTAGGTAAGA	59.875	8	2.38477
1529	AAAGGGTTGA	75.7	5	2.38362
1530	AATCCAGAGA	75.7	5	2.38362
1531	AGGCCAGAGT	75.7	5	2.38362
1532	GACTGAAAAC	75.7	5	2.38362
1533	GGCAGACAGC	75.7	5	2.38362
1534	TAACAGTTAC	75.7	5	2.38362
1535	ATTACATCAG	45.2143	14	2.38229
1536	TGACTTTTGG	69	6	2.38002
1537	ATATTACATA	42.25	16	2.37981
1538	AACTGTTAGC	84.5	4	2.37981
1539	ACCCTTGTCC	84.5	4	2.37981
1540	AGCAGAATGT	84.5	4	2.37981
1541	AGTCTGACCC	84.5	4	2.37981
1542	AGTGGAAGCT	84.5	4	2.37981
1543	ATAAGCATGA	84.5	4	2.37981
1544	ATCAGTTTGT	84.5	4	2.37981
1545	ATGACTTAAC	84.5	4	2.37981
1546	ATTTGTTTGG	84.5	4	2.37981
1547	GCCAGCTAAG	84.5	4	2.37981
1548	AACTTTCTAT	119.5	2	2.37979
1549	AGGGCATTGC	119.5	2	2.37979
1550	AGTCCCTGGT	119.5	2	2.37979
1551	ATAAGACTTG	119.5	2	2.37979
1552	CATGGGCGGG	119.5	2	2.37979
1553	GGTCCAAAGC	119.5	2	2.37979
1554	GTTACGCAAC	119.5	2	2.37979
1555	TAATCCCTTC	119.5	2	2.37979
1556	TACGCAACAA	119.5	2	2.37979
1557	TATAATGTAG	119.5	2	2.37979
1558	TGCTCTTGCC	119.5	2	2.37979
1559	TGGGTCTGGG	119.5	2	2.37979
1560	AACTGCTTTC	97.5	3	2.37805
1561	ACTAGTTGCA	97.5	3	2.37805
1562	AGCACTTTGC	97.5	3	2.37805
1563	AGTTGTTATG	97.5	3	2.37805
1564	CAACTCTGTG	97.5	3	2.37805
1565	GAATTACATG	97.5	3	2.37805
1566	TAACAAACTA	97.5	3	2.37805
1567	TAGATAAGCA	97.5	3	2.37805
1568	TATGCTGAGA	97.5	3	2.37805
1569	TCGCTCGCTC	97.5	3	2.37805
1570	TCTAGAAATC	97.5	3	2.37805
1571	TGCAACATGC	97.5	3	2.37805
1572	TGTACAAACC	97.5	3	2.37805
1573	TTTATGAAAG	97.5	3	2.37805
1574	ACAACAGAGA	56.2778	9	2.37746
1575	ACCTTATGTA	75.5	5	2.37732
1576	ACTGGACAAG	75.5	5	2.37732
1577	AGGGCTGTGT	75.5	5	2.37732
1578	GTCAGGGAAG	75.5	5	2.37732
1579	ATCTCACCAG	63.7857	7	2.37645
1580	AGAACTTGCA	59.625	8	2.37481
1581	ATAGTTACAT	59.625	8	2.37481
1582	GAGTCCACAC	68.8333	6	2.37427
1583	TTGGCATGTG	68.8333	6	2.37427
1584	ACACAGGGAA	84.25	4	2.37277
1585	AGTCAACATG	84.25	4	2.37277
1586	ATGGGCACAC	84.25	4	2.37277
1587	ATTTGGCAAC	84.25	4	2.37277
1588	GGCTGCCAAG	84.25	4	2.37277
1589	TTACGTAAAA	84.25	4	2.37277
1590	AACCAAGGCT	63.6429	7	2.37112
1591	AATCATTATG	63.6429	7	2.37112
1592	ACAGTTGTGT	63.6429	7	2.37112
1593	GCTGGCTGTG	63.6429	7	2.37112
1594	AACCAACATA	75.3	5	2.37102
1595	AAGGCTGCAT	75.3	5	2.37102
1596	ATTGCAGCAA	75.3	5	2.37102
1597	GGCTCCACAG	75.3	5	2.37102
1598	TGCAATCATC	75.3	5	2.37102
1599	TTGATGTAAC	75.3	5	2.37102
1600	AAATAGCAGT	97.1667	3	2.36992
1601	ACGTAATGAG	97.1667	3	2.36992
1602	ACTTTGGTAG	97.1667	3	2.36992
1603	AGCTTGGCAC	97.1667	3	2.36992
1604	ATGCAATATG	97.1667	3	2.36992
1605	ATTCAGTTGC	97.1667	3	2.36992
1606	GTCACTGTTG	97.1667	3	2.36992
1607	TAGGACTCTG	97.1667	3	2.36992
1608	TATACTTGTG	97.1667	3	2.36992
1609	TATTTACTGA	97.1667	3	2.36992
1610	TGTGTCTGCG	97.1667	3	2.36992
1611	AAACGAACTG	119	2	2.36983
1612	AAGAGTGAGT	119	2	2.36983
1613	ACAGTTTAAC	119	2	2.36983
1614	ACATGGCCTC	119	2	2.36983
1615	ACCCTAGTTA	119	2	2.36983
1616	ACTATTCTTA	119	2	2.36983
1617	ATACATGGGC	119	2	2.36983
1618	ATGAAGTAAC	119	2	2.36983
1619	GTTACGTCAC	119	2	2.36983
1620	TCACAGGTTG	119	2	2.36983
1621	TGCAAGATTG	119	2	2.36983
1622	TTAATTTGGG	119	2	2.36983
1623	AATCAATGTT	68.6667	6	2.36852
1624	ACTGTGTGAG	68.6667	6	2.36852
1625	GTTTCACAAC	63.5	7	2.3658
1626	ACTTTTAGTG	84	4	2.36573
1627	AGCCAGCTAA	84	4	2.36573
1628	ATTGTGGACT	84	4	2.36573
1629	TTTGCTCTCC	84	4	2.36573
1630	AAAAGGTAAC	75.1	5	2.36472
1631	ATTCAGTAAC	75.1	5	2.36472
1632	TGTGAACTGC	75.1	5	2.36472
1633	TTGTTTGCTC	53.1	10	2.36456
1634	AGAAATGTCA	68.5	6	2.36277
1635	TGCAACACAG	68.5	6	2.36277
1636	AAATAAACAG	48.4167	12	2.36179
1637	AAAAGCAGGT	96.8333	3	2.36179
1638	ACCTAATCCA	96.8333	3	2.36179
1639	ACCTTTCAAG	96.8333	3	2.36179
1640	ACTCATTACG	96.8333	3	2.36179
1641	AGTATTATGC	96.8333	3	2.36179
1642	AGTTATATCA	96.8333	3	2.36179
1643	ATAATTCCTG	96.8333	3	2.36179
1644	ATAGCTGATA	96.8333	3	2.36179
1645	ATCCTGAGCT	96.8333	3	2.36179
1646	CTTGACTCAG	96.8333	3	2.36179
1647	GAGTGCACAG	96.8333	3	2.36179
1648	GCAATGCAGC	96.8333	3	2.36179
1649	GCTCTTCTAG	96.8333	3	2.36179
1650	GGCCAATTGC	96.8333	3	2.36179
1651	GTTTCAACAC	96.8333	3	2.36179
1652	TATTAACTTG	96.8333	3	2.36179
1653	TGGCACCAGC	96.8333	3	2.36179
1654	TTGTAATGCA	96.8333	3	2.36179
1655	AATGCTGGGG	118.5	2	2.35987
1656	ACAAGAGTGG	118.5	2	2.35987
1657	ACTCATTACC	118.5	2	2.35987
1658	ACTGTGCTCA	118.5	2	2.35987
1659	AGGGACCTTA	118.5	2	2.35987
1660	AGTAATCCTG	118.5	2	2.35987
1661	ATAAGCAGGG	118.5	2	2.35987
1662	ATAATGTAGA	118.5	2	2.35987
1663	ATTAATTGCA	118.5	2	2.35987
1664	GACTCTTATG	118.5	2	2.35987
1665	GCATAACAGC	118.5	2	2.35987
1666	GTACTGTTGC	118.5	2	2.35987
1667	GTGGGCCCGC	118.5	2	2.35987
1668	TGGTCCAAAG	118.5	2	2.35987
1669	TGTGGGCCCG	118.5	2	2.35987
1670	TTACGCAAAC	118.5	2	2.35987
1671	GAGCACAGAG	44.7857	14	2.35971
1672	AGATATGGGG	83.75	4	2.35869
1673	AGTCATCTGA	83.75	4	2.35869
1674	ATATAATTGC	83.75	4	2.35869
1675	ATGCAACTAC	83.75	4	2.35869
1676	ATTTGTAGTA	83.75	4	2.35869
1677	GAGGTCAATG	83.75	4	2.35869
1678	AACACTCAGC	74.9	5	2.35843
1679	AGTTCTGTGT	74.9	5	2.35843
1680	ATTTCCCCAT	74.9	5	2.35843
1681	TCAGAGTCAG	74.9	5	2.35843
1682	TCTTGGCTGC	74.9	5	2.35843
1683	TGGTTTGTAC	74.9	5	2.35843
1684	AAAGGGCAGG	68.3333	6	2.35702
1685	AATAACAGCT	68.3333	6	2.35702
1686	GGACTCACTG	63.2143	7	2.35516
1687	AATGAAAAGT	59.125	8	2.3549
1688	AAACTTATGC	96.5	3	2.35366
1689	AAGCTAGCAT	96.5	3	2.35366
1690	AGCGAGCGAG	96.5	3	2.35366
1691	AGGTCAGGTG	96.5	3	2.35366
1692	AGTCATTGTA	96.5	3	2.35366
1693	ATATAATTTC	96.5	3	2.35366
1694	CTTGGTTACG	96.5	3	2.35366
1695	TCAGGTTATG	96.5	3	2.35366
1696	TGATTACTCA	96.5	3	2.35366
1697	TGGGGCTAGA	96.5	3	2.35366
1698	TTCTTGCTAC	96.5	3	2.35366
1699	GCTGGGTTTG	74.7	5	2.35213
1700	GTCAAAGGAC	74.7	5	2.35213
1701	GTGGACACTG	74.7	5	2.35213
1702	TGACAAAGTC	74.7	5	2.35213
1703	AATTACCTCT	83.5	4	2.35165
1704	AGGCATTTGC	83.5	4	2.35165
1705	GGTTATGATG	83.5	4	2.35165
1706	GTTCAGCTGG	83.5	4	2.35165
1707	TTAAGTGTGC	83.5	4	2.35165
1708	TAATGATTGC	68.1667	6	2.35127
1709	AACTTATTTA	118	2	2.34992
1710	AAGCCTCCTG	118	2	2.34992
1711	ACGGTATTAC	118	2	2.34992
1712	AGTCTTATTA	118	2	2.34992
1713	AGTTCGTTTG	118	2	2.34992
1714	AGTTCTTGCA	118	2	2.34992
1715	ATCTGACAAC	118	2	2.34992
1716	ATGCAGTCCA	118	2	2.34992
1717	GCTGGGTGGG	118	2	2.34992
1718	GGCACTCGGC	118	2	2.34992
1719	GTCATGATGC	118	2	2.34992
1720	GTTACAGAGC	118	2	2.34992
1721	TAAGAAAGGC	118	2	2.34992
1722	TAATTGGTTA	118	2	2.34992
1723	TACACTTACA	118	2	2.34992
1724	TGGCACTCGG	118	2	2.34992
1725	TTTTGTGAGC	118	2	2.34992
1726	ATGCAATAAG	63.0714	7	2.34983
1727	TGCCCTTTGG	52.7	10	2.34675
1728	AAACACTGTT	74.5	5	2.34583
1729	ACCAAGGTTC	74.5	5	2.34583
1730	TGCTGCTGCC	74.5	5	2.34583
1731	AATCTTGCCA	96.1667	3	2.34553
1732	AATGAACTAT	96.1667	3	2.34553
1733	AGCAAATAGC	96.1667	3	2.34553
1734	AGCATTACAA	96.1667	3	2.34553
1735	GACATAACCC	96.1667	3	2.34553
1736	GTAATCAGGG	96.1667	3	2.34553
1737	GTGAATTAGG	96.1667	3	2.34553
1738	TAATTGATTA	96.1667	3	2.34553
1739	TACTACTACA	96.1667	3	2.34553
1740	TCACAATGTG	96.1667	3	2.34553
1741	TCCCACACAG	96.1667	3	2.34553
1742	AACACCCTTA	96.1667	3	2.34553
1743	GTGTAACTTG	96.1667	3	2.34553
1744	AATAATAGCA	68	6	2.34552
1745	ATGCAATTGC	68	6	2.34552
1746	AAACAAACCC	58.875	8	2.34494
1747	AACATCAAGT	83.25	4	2.34461
1748	ATGCAACACT	83.25	4	2.34461
1749	ATGTGGACTC	83.25	4	2.34461
1750	CATAATTCAG	83.25	4	2.34461
1751	CTGAAGCCAG	83.25	4	2.34461
1752	TAACAAACAG	83.25	4	2.34461
1753	TGTGATCAGA	83.25	4	2.34461
1754	TTGAGAGCCA	83.25	4	2.34461
1755	AATATTTGTG	62.9286	7	2.34451
1756	TGTACTTTGA	48	12	2.34146
1757	ACTTTATGCA	117.5	2	2.33996
1758	AGATTGGCAG	117.5	2	2.33996
1759	AGGTGTTATG	117.5	2	2.33996
1760	AGTTTGTCAA	117.5	2	2.33996
1761	ATAATAGTTG	117.5	2	2.33996
1762	ATCAGTTGCA	117.5	2	2.33996
1763	GATGTAACGG	117.5	2	2.33996
1764	GTCTGTTACG	117.5	2	2.33996
1765	GTGTAATTGG	117.5	2	2.33996
1766	TAAGCAGGGA	117.5	2	2.33996
1767	TAAGCTTAGA	117.5	2	2.33996
1768	TGAATAACCA	117.5	2	2.33996
1769	TGCAAGAAGG	117.5	2	2.33996
1770	TGCACGCTGG	117.5	2	2.33996
1771	TGCCATTATG	117.5	2	2.33996
1772	TGTATAACTC	117.5	2	2.33996
1773	TTCTTCCTAC	117.5	2	2.33996
1774	TTGAATAACC	117.5	2	2.33996
1775	TTTGGGGTTG	117.5	2	2.33996
1776	TTCCAAACTG	55.3889	9	2.33991
1777	AGGCCTTTGC	67.8333	6	2.33978
1778	ATCTGGGAAG	67.8333	6	2.33978
1779	TTGGACAGAA	67.8333	6	2.33978
1780	ATATTATACA	74.3	5	2.33953
1781	TGGTGTCCAG	74.3	5	2.33953
1782	ACATCATTGA	62.7857	7	2.33919
1783	AAAAATTGCA	83	4	2.33756
1784	ATGTCATCAC	83	4	2.33756
1785	GCAATGTTGC	83	4	2.33756
1786	GCAGCTACTG	83	4	2.33756
1787	GGTCATGTTG	83	4	2.33756
1788	TCCATTTGGC	83	4	2.33756
1789	TGCACTCATG	83	4	2.33756
1790	TGGCAAGTGC	83	4	2.33756
1791	TGTGGAGTTC	83	4	2.33756
1792	AAAACACCTC	95.8333	3	2.3374
1793	AAACAAGGGT	95.8333	3	2.3374
1794	AACCTGTCAA	95.8333	3	2.3374
1795	ACATCATAGC	95.8333	3	2.3374
1796	AGGTTGCATC	95.8333	3	2.3374
1797	AGTTTTGCAA	95.8333	3	2.3374
1798	ATGCAAGCAC	95.8333	3	2.3374
1799	GTGGGTTTGC	95.8333	3	2.3374
1800	TAACAAGTTA	95.8333	3	2.3374
1801	TCTGGAGTCC	95.8333	3	2.3374
1802	TGGAGTCCAC	95.8333	3	2.3374
1803	TTAGTGAGTG	95.8333	3	2.3374
1804	TTATCTAAGA	95.8333	3	2.3374
1805	TTGTTTGAAC	95.8333	3	2.3374
1806	AAACATTCTC	67.6667	6	2.33403
1807	GAAGGAAGCC	62.6429	7	2.33387
1808	TTTGACCCCA	62.6429	7	2.33387
1809	AAATATTATA	74.1	5	2.33324
1810	AAGGCAACAT	74.1	5	2.33324
1811	ACAGACAACC	74.1	5	2.33324
1812	ACATAATTCC	74.1	5	2.33324
1813	ATGAGGCCAT	74.1	5	2.33324
1814	GGCATGTGGG	74.1	5	2.33324
1815	TAGAGTTATG	74.1	5	2.33324
1816	TCTGACTTGG	74.1	5	2.33324
1817	AACTGACCTG	82.75	4	2.33052
1818	AAGGCACACA	82.75	4	2.33052
1819	ATTTGTGATG	82.75	4	2.33052
1820	GTTGTAACTG	82.75	4	2.33052
1821	TTGCACCATC	82.75	4	2.33052
1822	AACAGATCTG	117	2	2.33
1823	AACAGGTAAA	117	2	2.33
1824	AAGTGATCTG	117	2	2.33
1825	AATACTGTTA	117	2	2.33
1826	ACCTGTTATA	117	2	2.33
1827	ATATAACAGG	117	2	2.33
1828	ATATCTATAA	117	2	2.33
1829	ATCCACTGGA	117	2	2.33
1830	ATCCCAGCGT	117	2	2.33
1831	GACATAACTG	117	2	2.33
1832	GACTCTTCAG	117	2	2.33
1833	GGAGCAATGC	117	2	2.33
1834	GTGTAAGTGG	117	2	2.33
1835	GTTCCCAACC	117	2	2.33
1836	TAACTTTGGA	117	2	2.33
1837	TATGTCATGA	117	2	2.33
1838	TCAATTATAC	117	2	2.33
1839	TGAAACGGCC	117	2	2.33
1840	TTGCCTAAGC	117	2	2.33
1841	TTGCGCAAGC	117	2	2.33
1842	TTTATATGGG	117	2	2.33
1843	AAATCCTGAT	95.5	3	2.32927
1844	AACAGGGCAC	95.5	3	2.32927
1845	AATGGAATTG	95.5	3	2.32927
1846	ACTGTGGGAC	95.5	3	2.32927
1847	ATCTTGGACT	95.5	3	2.32927
1848	CAATGGGAAG	95.5	3	2.32927
1849	CATCATCCAG	95.5	3	2.32927
1850	GAACTTTGTC	95.5	3	2.32927
1851	GCAGTAGCTG	95.5	3	2.32927
1852	GCTCGCTCGC	95.5	3	2.32927
1853	GTAACAGCCC	95.5	3	2.32927
1854	TGAACATTGC	95.5	3	2.32927
1855	TGAGATAACC	95.5	3	2.32927
1856	TGTACTTATG	95.5	3	2.32927
1857	GCATAATGTG	62.5	7	2.32854
1858	ATAATGTCCT	67.5	6	2.32828
1859	ATGTAATCTG	67.5	6	2.32828
1860	TGTGCCAAGC	67.5	6	2.32828
1861	TGTTGGATGG	67.5	6	2.32828
1862	AGAGGTGTGC	73.9	5	2.32694
1863	ATATTGCACC	73.9	5	2.32694
1864	GAAGTCCAGG	73.9	5	2.32694
1865	AAAGGTCAAG	58.375	8	2.32502
1866	ATGCAATAGG	82.5	4	2.32348
1867	ATTGTCCAGA	82.5	4	2.32348
1868	GAGAGTGAAG	82.5	4	2.32348
1869	TTGATCCAGG	82.5	4	2.32348
1870	AAACAACTTA	67.3333	6	2.32253
1871	ATTTACTTAG	67.3333	6	2.32253
1872	TGATGACATC	67.3333	6	2.32253
1873	TTGCTCAATC	67.3333	6	2.32253
1874	AAAGGGTGCT	95.1667	3	2.32114
1875	AACCCCATGG	95.1667	3	2.32114
1876	AAGCTGTTAC	95.1667	3	2.32114
1877	AAGGCAAGGG	95.1667	3	2.32114
1878	AATACAAGAG	95.1667	3	2.32114
1879	AGCTTGAAGC	95.1667	3	2.32114
1880	GCTAAGATTG	95.1667	3	2.32114
1881	GGTGCAATGG	95.1667	3	2.32114
1882	GTCAGTTCCC	95.1667	3	2.32114
1883	TAGGTAAGAA	95.1667	3	2.32114
1884	TGGAGTGATG	95.1667	3	2.32114
1885	TGTCAGGACA	95.1667	3	2.32114
1886	TTGAGTCATG	95.1667	3	2.32114
1887	AAACAGGATA	95.1667	3	2.32114
1888	ATGGTTATGT	73.7	5	2.32064
1889	TAAAGTTATG	73.7	5	2.32064
1890	TGCAGACCAG	73.7	5	2.32064
1891	TGTAATCAGA	73.7	5	2.32064
1892	TTAAATAACA	58.25	8	2.32005
1893	AACTGAACCC	116.5	2	2.32005
1894	AACTTGTGCA	116.5	2	2.32005
1895	AATCCTTATG	116.5	2	2.32005
1896	AATGTCCTCA	116.5	2	2.32005
1897	AATTTTGGGT	116.5	2	2.32005
1898	ACGTAACAGA	116.5	2	2.32005
1899	AGAATCACCT	116.5	2	2.32005
1900	AGGCAGTTTC	116.5	2	2.32005
1901	AGTTACGCAA	116.5	2	2.32005
1902	ATTCCTAGCC	116.5	2	2.32005
1903	GCAACATGGG	116.5	2	2.32005
1904	GCCCAGTCTG	116.5	2	2.32005
1905	GTAACTCCTG	116.5	2	2.32005
1906	TAAAGTTTGC	116.5	2	2.32005
1907	TGTAACAAGC	116.5	2	2.32005
1908	TTATCTCAGA	116.5	2	2.32005
1909	AACAGAGCAA	62.2143	7	2.3179
1910	TTTGCTGTGA	67.1667	6	2.31678
1911	AAGATCAATA	82.25	4	2.31644
1912	AGAGCTTGCA	82.25	4	2.31644
1913	AGCTATTTGC	82.25	4	2.31644
1914	AGTGTGGACT	82.25	4	2.31644
1915	ATTGTGCAAT	82.25	4	2.31644
1916	ATTTGTCCTG	82.25	4	2.31644
1917	CAGAACAGTG	82.25	4	2.31644
1918	TAACAGTTGA	82.25	4	2.31644
1919	TTGAGCAATC	82.25	4	2.31644
1920	TTTTTGAAAG	54.8333	9	2.31644
1921	AGTCATGTCA	58.125	8	2.31507
1922	AAACCAAGCT	73.5	5	2.31434
1923	AAGCACAGCT	73.5	5	2.31434
1924	AGATAAATGT	73.5	5	2.31434
1925	AAGCTGCCAC	94.8333	3	2.31301
1926	ACTGTTCCCA	94.8333	3	2.31301
1927	AGCCATGAAG	94.8333	3	2.31301
1928	AGTGATTATC	94.8333	3	2.31301
1929	ATGGCAAGTG	94.8333	3	2.31301
1930	GGGAAATTGC	94.8333	3	2.31301
1931	GTTATTTAAG	94.8333	3	2.31301
1932	TACCCTGGCA	94.8333	3	2.31301
1933	TAGGCATTTG	94.8333	3	2.31301
1934	TTGGACATAG	94.8333	3	2.31301
1935	AAGGACCAGG	62.0714	7	2.31258
1936	ACATTTCATA	67	6	2.31103
1937	ATTGATTACA	67	6	2.31103
1938	TTTTCCCAGC	67	6	2.31103
1939	ACATCTGGCA	58	8	2.31009
1940	AAGCATGGGA	116	2	2.31009
1941	ACATTGTAGA	116	2	2.31009
1942	ACCTCTATCG	116	2	2.31009
1943	AGAGACATCA	116	2	2.31009
1944	AGTTGAGTCA	116	2	2.31009
1945	ATAATTATCA	116	2	2.31009
1946	ATTCTTATGC	116	2	2.31009
1947	CATAATTAAG	116	2	2.31009
1948	GGAGGTTATG	116	2	2.31009
1949	GGCTAGCTAG	116	2	2.31009
1950	GTGTTGGATG	116	2	2.31009
1951	TATGCAGCCC	116	2	2.31009
1952	TCTGTAAGTG	116	2	2.31009
1953	TGCTGATTGA	116	2	2.31009
1954	TGGTTCTAGG	116	2	2.31009
1955	TGTAACCACA	116	2	2.31009
1956	TTCTTACAAC	116	2	2.31009
1957	TTGGACTGCA	116	2	2.31009
1958	AAACCCTCTT	82	4	2.3094
1959	AGCAAACCCC	82	4	2.3094
1960	CTAATCACAG	82	4	2.3094
1961	GAAAGGTGAG	82	4	2.3094
1962	GAAGTTATGC	82	4	2.3094
1963	GTAAACAATG	82	4	2.3094
1964	TAATAGTTTG	82	4	2.3094
1965	TGTAGTTGCA	82	4	2.3094
1966	TTCCTCACAC	82	4	2.3094
1967	AACTTCAGTG	73.3	5	2.30805
1968	AGTGTTATGT	73.3	5	2.30805
1969	ATAATTAACC	73.3	5	2.30805
1970	ATACAAAGAG	73.3	5	2.30805
1971	TGGCTCCCTC	73.3	5	2.30805
1972	TTAACTCACA	73.3	5	2.30805
1973	AGAGCAAAGG	49.4091	11	2.30759
1974	TCCAGCTGGG	66.8333	6	2.30528
1975	AGAACAAGAC	94.5	3	2.30488
1976	AGATGGTTAG	94.5	3	2.30488
1977	AGTTGCGTCA	94.5	3	2.30488
1978	ATCCCTAAGC	94.5	3	2.30488
1979	CACAATGAAG	94.5	3	2.30488
1980	CGAGCGAGCG	94.5	3	2.30488
1981	GCATAATATG	94.5	3	2.30488
1982	TAACAGGTGC	94.5	3	2.30488
1983	TAAGGGCAAA	94.5	3	2.30488
1984	TAATCTGTCC	94.5	3	2.30488
1985	TGCAATACTG	94.5	3	2.30488
1986	TGCACAAGAG	94.5	3	2.30488
1987	TTGCTAAAGC	94.5	3	2.30488
1988	ACACAAGCTA	81.75	4	2.30236
1989	AGGCCTAGCC	81.75	4	2.30236
1990	GAGATCGATG	81.75	4	2.30236
1991	GCCAATTATG	81.75	4	2.30236
1992	TCTGAGCCTG	81.75	4	2.30236
1993	TTTCTGGCAC	81.75	4	2.30236
1994	ATGCAACCAG	61.7857	7	2.30193
1995	ATAACAGAGT	61.7857	7	2.30193
1996	ATCAGTGCAA	73.1	5	2.30175
1997	ATGTAAGTTG	73.1	5	2.30175
1998	AAAGTTTGAA	115.5	2	2.30013
1999	AGAGTGAAGC	115.5	2	2.30013
[truncated: 283,703+ more rows]
