# Supplementary material for: Functional D-box sequences reset the circadian clock and drive mRNA rhythms
Source: Commun Biol. 2019 Aug 8;2:300. doi: 10.1038/s42003-019-0522-3 (PMC6687812; doi:10.1038/s42003-019-0522-3)
Supplement: Supplementary file 6 — Supplementary Data 3 [file 42003_2019_522_MOESM6_ESM.xlsx]

## Sheet: mapped reads
samplels	total tags	unmapped tags	%	mapped tags
				all	%	unique	%	multi	%
E4bp4-WT_ZT00_1	51824645	5558457	10.7	46266188	89.3	37180112	71.7	9086076	17.5
E4bp4-WT_ZT04_1	55530262	8521599	15.4	47008663	84.7	37253878	67.1	9754785	17.6
E4bp4-WT_ZT08_1	47724284	8671600	18.2	39052684	81.8	30575294	64.1	8477390	17.8
E4bp4-WT_ZT12_1	43463218	4116275	9.5	39346943	90.5	32195560	74.1	7151383	16.5
E4bp4-WT_ZT16_1	49931024	6861828	13.7	43069196	86.3	33915520	67.9	9153676	18.3
E4bp4-WT_ZT20_1	44868429	4049124	9	40819305	91	32357782	72.1	8461523	18.9
E4bp4-WT_ZT01_2	61113185	5691923	9.3	55421262	90.7	44579825	73	10841437	17.7
E4bp4-WT_ZT04_2	41957204	6573426	15.7	35383778	84.3	27395103	65.3	7988675	19
E4bp4-WT_ZT08_2	41326864	6200859	15	35126005	85	27852954	67.4	7273051	17.6
E4bp4-WT_ZT12_2	44295080	4605302	10.4	39689778	89.6	32229296	72.8	7460482	16.8
E4bp4-WT_ZT16_2	47622179	4670066	9.8	42952113	90.2	34289935	72	8662178	18.2
E4bp4-WT_ZT20_2	51492310	4565150	8.9	46927160	91.1	37797547	73.4	9129613	17.7
E4bp4-KO_ZT01_1	29687866	2746995	9.3	26940871	90.8	21249802	71.6	5691069	19.2
E4bp4-KO_ZT04_1	60939194	7943308	13	52995886	87	42784273	70.2	10211613	16.8
E4bp4-KO_ZT08_1	60076434	7752009	12.9	52324425	87.1	42477505	70.7	9846920	16.4
E4bp4-KO_ZT12_1	46465027	7060851	15.2	39404176	84.8	31165031	67.1	8239145	17.7
E4bp4-KO_ZT16_1	44138777	6098825	13.8	38039952	86.2	30309197	68.7	7730755	17.5
E4bp4-KO_ZT20_1	46758041	3929649	8.4	42828392	91.6	36059036	77.1	6769356	14.5
E4bp4-KO_ZT01_2	41508642	5044114	12.2	36464528	87.9	29292866	70.6	7171662	17.3
E4bp4-KO_ZT04_2	41397398	6158393	14.9	35239005	85.1	27741424	67	7497581	18.1
E4bp4-KO_ZT08_2	38829039	5057432	13	33771607	87	26927985	69.4	6843622	17.6
E4bp4-KO_ZT12_2	78450967	8646460	11	69804507	89	55834702	71.2	13969805	17.8
E4bp4-KO_ZT16_2	36993956	3466901	9.4	33527055	90.6	27568356	74.5	5958699	16.1
E4bp4-KO_ZT20_2	44004089	6905492	15.7	37098597	84.3	28970361	65.8	8128236	18.5

## Sheet: RNA-Seq
chr	strand	start	end	gene_id	gene_name	WT_ZT0_1	WT_ZT4_1	WT_ZT8_1	WT_ZT12_1	WT_ZT16_1	WT_ZT20_1	WT_ZT0_2	WT_ZT4_2	WT_ZT8_2	WT_ZT12_2	WT_ZT16_2	WT_ZT20_2	WT_AVE	E4KO_ZT0_1	E4KO_ZT4_1	E4KO_ZT8_1	E4KO_ZT12_1	E4KO_ZT16_1	E4KO_ZT20_1	E4KO_ZT0_2	E4KO_ZT4_2	E4KO_ZT8_2	E4KO_ZT12_2	E4KO_ZT16_2	E4KO_ZT20_2	E4KO_AVE	WT_BH.Q	WT_ADJ.P	WT_PER	WT_LAG	WT_AMP	E4KO_BH.Q	E4KO_ADJ.P	E4KO_PER	E4KO_LAG	E4KO_AMP	E4KO/E4WT
7	-	138890836	138909506	ENSMUSG00000078566	Bnip3	31.372	50.3191	76.316	106.007	94.5165	59.2516	42.3635	51.6208	73.131	108.098	93.9363	58.8043	70.4781	47.6721	28.4432	65.8844	98.3791	69.5582	132.25	39.0585	38.4417	77.1797	87.1016	66.2829	63.1789	67.7858	0.0962566	1.92901e-06	24	14	30.2102	1	0.0322818	24	16	22.9067	0.9618
7	+	26808892	26821205	ENSMUSG00000049685	Cyp2g1	0.129168	0.987264	1.73223	2.53145	1.04242	0.755641	0.57657	0.644892	1.85918	3.42917	0.990132	0.635741	1.27615	0.341969	0.651765	5.18426	5.22651	1.29695	0.700472	0.882114	0.937475	2.80633	12.5651	0.188508	0.157407	2.57824	0.0962566	8.79329e-06	24	12	0.796254	1	0.0190899	24	12	1.63303	2.02032
5	-	124004641	124032270	ENSMUSG00000066278	Vps37b	7.723	7.43459	4.49154	5.72475	6.65532	7.80176	7.59011	6.60129	5.75414	5.8427	7.58534	8.35887	6.79695	6.15017	5.80098	4.16966	3.81096	4.89072	10.3021	6.80597	7.22058	4.38407	4.57048	6.18437	8.67399	6.08034	0.0962566	8.79329e-06	24	22	1.29654	1	0.0190899	24	22	1.41252	0.894568
4	+	129461581	129488498	ENSMUSG00000040859	Bsdc1	18.3069	19.044	22.1674	17.645	16.0374	14.1132	16.3801	19.4231	20.8903	17.4388	15.5007	14.7492	17.6413	8.87111	17.113	18.9716	16.9249	14.0036	14.5689	18.3002	17.3483	18.5614	17.0724	13.2069	16.0859	15.919	0.0962566	8.79329e-06	24	8	2.46937	1	0.0322818	24	8	2.18428	0.90237
14	+	44265044	44265602	ENSMUSG00000115160	Gm6532	13.0956	20.9619	30.6682	44.0966	40.0692	22.8713	18.7002	20.0362	31.5061	45.9018	37.5229	24.5598	29.1658	5.61162	10.4368	28.7237	33.6595	24.6448	39.8386	16.5768	12.9871	28.2136	27.6459	25.0085	20.3115	22.8049	0.0962566	8.79329e-06	24	14	12.8529	1	0.125882	24	12	8.51487	0.781904
7	-	103826534	103827928	ENSMUSG00000052305	Hbb-bs	536.825	217.022	102.085	245.658	360.307	761.217	304.067	147.43	193.046	254.037	394.093	401.861	326.471	2455.79	103.087	915.052	315.505	244.283	93.1247	250.161	152.093	211.272	359.627	643.774	239.987	498.646	0.124777	3.19164e-05	24	20	151.821	1	1	24	12	111.217	1.52738
4	-	57908483	57916297	ENSMUSG00000052117	D630039A03Rik	3.46297	6.28547	7.17491	5.68632	3.36006	3.10965	3.85565	8.06347	6.91097	6.11449	3.20849	3.30891	5.04511	2.07585	5.36205	6.38048	3.92916	4.059	4.98349	3.36265	5.70739	6.15996	3.65813	3.25008	4.09497	4.4186	0.124777	3.19164e-05	24	8	2.33961	1	0.268421	24	8	1.13223	0.875818
7	-	109523911	109617147	ENSMUSG00000031024	St5	12.531	8.51187	4.34144	2.41178	5.95063	11.5103	19.7808	11.4624	4.06264	3.25514	5.16781	13.7485	8.56119	3.34457	12.6684	4.66493	1.39729	5.82818	9.90142	7.23916	14.2459	7.14677	2.36708	5.57938	8.70525	6.92402	0.124777	3.19164e-05	24	0	5.80361	1	0.377215	24	2	3.40688	0.808769
14	-	18204054	18239127	ENSMUSG00000021775	Nr1d2	3.4415	6.0143	18.9287	22.9566	16.2864	7.35759	4.38391	7.20109	18.938	23.3252	10.4974	7.01384	12.1954	1.46631	14.1209	20.9435	17.5104	11.3989	2.88708	2.87841	11.6575	21.2382	13.223	8.70478	5.81871	10.9873	0.124777	3.19164e-05	24	12	9.13512	0.705553	0.000644541	24	10	7.89387	0.90094
1	-	150265535	150265999	ENSMUSG00000099875	Rbm3-ps	5.37338	8.11974	12.1734	18.0359	11.5528	10.0054	6.84714	11.4091	13.2294	14.9599	12.5508	9.9716	11.1857	5.34861	8.43173	16.9758	19.9317	12.2002	37.4592	5.53528	7.67042	15.6782	22.2473	17.571	8.49679	14.7955	0.124777	3.19164e-05	24	12	3.4154	1	0.0190899	24	14	6.7914	1.32271
8	+	76899442	76908413	ENSMUSG00000031618	Nr3c2	0.974001	1.21751	1.98289	2.43747	1.19505	0.857881	1.02679	1.51204	2.0656	1.87704	1.11223	1.00465	1.4386	1.05869	2.70688	3.08282	1.99027	1.28568	0.755846	1.1905	1.66109	2.32269	1.3909	1.10728	1.12384	1.63971	0.124777	3.19164e-05	24	10	0.612303	0.804321	0.00144015	24	8	0.681758	1.1398
19	+	8871559	8875655	ENSMUSG00000071655	Ubxn1	80.1615	105.296	89.5393	69.8748	56.051	59.5934	68.891	102.718	87.5704	61.9228	53.2678	63.6746	74.88	288.017	74.3211	91.266	89.0299	55.1027	88.3149	76.3862	98.7596	107.227	77.9611	47.4781	108.269	100.178	0.124777	3.19164e-05	24	6	19.6553	1	1	24	0	13.5969	1.33784
13	+	43365496	43378304	ENSMUSG00000054021	Sirt5	5.38243	6.38561	7.84568	6.54505	4.93348	4.69307	5.50402	6.7748	7.73142	5.23579	5.0671	4.91985	5.91819	19.8049	5.19508	6.82488	8.09282	5.69768	6.08998	6.65693	8.96473	8.70349	6.74464	4.07791	6.76802	7.80175	0.124777	3.19164e-05	24	8	1.14678	1	0.377215	24	6	1.02247	1.31827
14	-	44544055	44637201	ENSMUSG00000115801	AC160336.1	0.256444	0.383811	0.567245	0.828201	0.699218	0.447085	0.324499	0.386169	0.552915	0.808447	0.717986	0.421339	0.53278	0.298827	0.217204	0.499968	0.681263	0.519168	0.965816	0.30421	0.273714	0.537626	0.615359	0.486064	0.45596	0.487932	0.124777	3.19164e-05	24	14	0.222741	1	0.0826246	24	16	0.161483	0.915822
13	-	4268176	4279433	ENSMUSG00000021211	Akr1c12	55.4111	82.8421	89.5926	91.5851	84.7189	81.18	65.6414	80.0444	83.8307	89.7934	82.5821	74.612	80.1528	84.0509	56.5827	93.6363	96.1425	89.8736	43.0561	60.8114	76.5784	111.943	101.229	69.777	90.8713	81.2126	0.141231	9.8054e-05	24	12	7.11113	1	0.125882	24	12	18.2251	1.01322
19	-	5988546	6015247	ENSMUSG00000024942	Capn1	4.85656	5.45107	6.42071	5.51206	5.08472	3.14037	4.86131	5.12323	6.61727	5.69688	4.27679	3.65971	5.05839	4.3303	6.56762	8.22763	6.26887	4.39407	2.09807	5.14016	6.1499	6.75096	5.91968	4.38698	4.8966	5.42757	0.141231	9.8054e-05	24	10	1.05927	0.705553	0.000644541	24	8	1.41576	1.07298
5	+	30155248	30184593	ENSMUSG00000059447	Hadhb	32.4826	54.9021	60.9644	74.8968	62.9198	40.1845	53.3884	59.8569	62.9412	71.4546	56.4414	55.5762	57.1674	40.8477	50.3263	51.4228	50.8379	54.3582	41.8345	59.0439	60.2397	64.9226	38.5766	36.8934	34.2276	48.6276	0.141231	9.8054e-05	24	12	10.6331	1	0.186301	24	8	6.29125	0.850618
7	+	113207465	113314126	ENSMUSG00000055116	Arntl	6.62674	5.31147	0.45018	0.287896	2.53151	6.65956	9.38358	4.68869	0.308249	0.28738	2.28652	7.13599	3.82981	9.8391	7.75999	0.517569	0.208052	2.51906	7.42917	8.44852	4.90556	1.09085	0.307453	3.1005	3.45428	4.13168	0.141231	9.8054e-05	24	0	4.20595	0.557383	9.8054e-05	24	0	4.21445	1.07882
14	-	20455260	20480133	ENSMUSG00000021814	Anxa7	27.2396	30.7616	41.4033	49.1086	38.1909	28.5349	28.464	31.2084	37.0348	45.564	34.7718	31.4574	35.3116	49.5963	36.6581	42.1042	44.3767	35.325	25.9534	27.99	34.3425	46.9823	49.2	32.4849	31.5935	38.0506	0.141231	9.8054e-05	24	12	7.22686	1	0.186301	24	10	7.04352	1.07757
12	-	98786805	98901172	ENSMUSG00000051166	Eml5	0.276879	0.497448	0.532032	0.546377	0.524943	0.227825	0.341543	0.535542	0.80613	0.511621	0.425749	0.223626	0.454143	0.460667	2.30994	0.769957	0.608225	0.551556	0.949639	0.597435	0.718994	1.56211	0.810117	0.523346	0.3386	0.850049	0.141231	9.8054e-05	24	10	0.150403	1	0.268421	24	10	0.217473	1.87177
13	-	52967209	52981073	ENSMUSG00000056749	Nfil3	18.0087	17.1714	5.61178	8.45151	9.20634	19.6038	17.5621	11.719	5.06863	7.08739	13.1467	19.4511	12.674	3.81445	0.885715	0	0	0	2.15975	0	1.18037	1.94176	1.08108	0	10.9147	1.83149	0.141231	9.8054e-05	24	22	5.55429	1	0.915543	24	0	0.834646	0.144507
11	-	70688361	70700155	ENSMUSG00000057054	Inca1	9.92878	13.5019	17.035	8.93647	6.39683	4.86286	10.3966	15.5539	14.7495	8.76217	4.75084	5.10061	9.99795	13.8889	13.2309	16.441	20.7117	5.53266	21.0383	8.40787	16.6173	16.8723	16.385	3.04335	10.9503	13.5933	0.141231	9.8054e-05	24	6	5.00816	1	1	24	10	4.09732	1.35961
1	+	172126755	172135283	ENSMUSG00000003464	Pex19	42.4249	64.4143	61.5181	57.6187	56.0212	40.0948	44.776	54.4551	65.1934	57.1842	53.2766	30.6703	52.304	22.3418	56.693	59.5838	66.7784	47.2346	45.4846	49.0318	61.6776	73.4214	59.8944	31.1803	60.4679	52.8158	0.141231	9.8054e-05	24	10	10.6406	1	0.125882	24	10	11.915	1.00979
11	+	90030348	90036508	ENSMUSG00000069763	Tmem100	0.02544	0.063335	0.106444	0.179181	0.110854	0.086636	0.0425	0.050507	0.117651	0.207401	0.110049	0.087584	0.0989652	0.066716	0.160097	0.147041	0.03047	0	0.304897	0	0.050911	0.035709	0.034129	0.087944	0.193027	0.0925784	0.141231	9.8054e-05	24	14	0.0508542	1	1	24	0	0.0443839	0.935465
11	+	32296489	32297298	ENSMUSG00000069917	Hba-a2	458.068	212.04	97.1524	225.644	334.627	646.316	259.688	150.256	197.739	239.078	389.031	360.583	297.518	1836.54	93.5254	835.952	313.297	250.735	89.8119	216.801	160.964	204.033	392.602	625.137	272.387	440.982	0.141231	9.8054e-05	24	20	132.553	1	1	24	12	122.142	1.4822
11	+	32283511	32284465	ENSMUSG00000069919	Hba-a1	384.303	178.326	82.0746	189.444	280.793	538.218	216.825	126.724	166.995	201.016	325.465	299.759	249.162	1524.28	79.0298	701.198	259.46	209.155	75.8805	181.163	138.612	171.036	326.748	525.027	227.9	368.291	0.141231	9.8054e-05	24	20	110.331	1	1	24	12	101.153	1.47812
7	-	103812524	103813996	ENSMUSG00000073940	Hbb-bt	262.021	119.957	53.7817	118.948	189.96	401.198	145.418	75.2365	95.0693	128.916	190.067	220.435	166.751	1093.81	53.5441	471.759	177.095	123.857	50.7749	130.796	76.8496	123.162	214.294	360.965	132.29	250.766	0.141231	9.8054e-05	24	20	81.1784	1	1	24	12	67.5392	1.50384
11	-	78541817	78550777	ENSMUSG00000037278	Tmem97	41.5226	44.1856	52.8487	56.6015	56.3231	48.4082	39.5716	48.772	49.6941	56.9801	49.0902	47.6811	49.3066	43.991	40.5726	50.6361	63.4236	59.857	45.7646	53.3735	48.6633	50.5625	71.9912	48.0796	55.7436	52.7216	0.141231	9.8054e-05	24	14	5.79879	1	0.186301	24	14	5.40627	1.06926
2	-	69799151	69799612	ENSMUSG00000081857	Gm13624	1.67881	3.0152	3.62843	5.39398	3.66235	3.37292	1.99636	3.41378	4.38577	4.25946	3.93964	2.99072	3.47812	2.36434	2.71101	4.36958	5.486	4.04713	11.5565	2.0272	2.54323	5.28779	7.09397	5.58886	2.98095	4.67138	0.141231	9.8054e-05	24	12	0.90347	1	0.0108197	24	14	1.84613	1.34308
9	-	35574112	35574400	ENSMUSG00000086984	Gm6762	3.993	6.14722	3.91598	2.46482	1.20612	3.42066	4.67569	4.34121	3.22838	1.06221	0.871446	2.8079	3.17789	4.0483	3.09198	5.18974	3.46352	3.83796	0.662404	5.03137	4.09192	4.88078	3.15522	2.41063	2.50383	3.53064	0.141231	9.8054e-05	24	4	1.62	1	0.0525464	24	8	0.580824	1.111
7	+	107863039	107863500	ENSMUSG00000066245	Gm10156	4.50015	6.73712	9.92142	14.6336	9.25311	8.8224	5.96806	9.90205	10.992	13.7698	10.7759	8.11122	9.4489	5.0506	7.09884	14.8072	17.5331	10.4066	32.7504	4.25494	7.31726	13.352	19.3354	16.2305	7.43403	12.9642	0.141231	9.8054e-05	24	12	2.95269	1	0.00584689	24	14	6.23665	1.37204
11	+	109473374	109489999	ENSMUSG00000020604	Arsg	4.94333	6.89047	3.69171	2.47579	3.58068	3.95373	7.633	5.32411	3.47834	2.06004	3.00716	3.83264	4.23925	7.14497	5.55692	6.3965	3.82633	2.5487	16.0638	4.93431	4.60442	4.05127	7.23915	3.53827	3.20293	5.75897	0.141231	9.8054e-05	24	2	1.40331	1	1	24	0	0.768671	1.35849
1	+	58113130	58115009	ENSMUSG00000064294	Aox3	86.473	138.426	111.646	100.045	81.8989	26.5407	68.5426	107.055	107.815	93.4953	49.7786	32.9843	83.7249	13.7222	132.207	75.0935	46.647	51.1576	8.54021	51.6222	81.2983	59.1748	39.5095	25.8622	60.813	53.804	0.141231	9.8054e-05	24	8	35.8429	1	0.0525464	24	6	19.1649	0.642628
15	-	81363669	81400043	ENSMUSG00000022403	St13	36.9963	38.9247	42.0152	44.9408	43.804	39.3079	35.4555	39.339	40.0351	44.1804	39.5487	37.9717	40.2099	28.6699	37.8493	36.347	31.1196	35.5717	22.9546	37.8651	35.6177	36.7857	31.2219	32.4274	32.0703	33.2083	0.141231	9.8054e-05	24	12	3.16817	1	0.517903	24	8	2.22671	0.825874
3	-	98552542	98563506	ENSMUSG00000095388	Gm10681	2.60984	3.83744	4.37237	3.66274	2.67126	1.33406	3.26752	4.4056	5.41216	2.95395	2.59981	0.917154	3.17033	0.608572	3.89098	5.03061	2.4078	2.55729	0.253434	4.77007	4.01479	3.71469	1.46949	1.81519	4.0698	2.88356	0.141231	9.8054e-05	24	8	1.25745	1	0.517903	24	6	1.36504	0.909547
6	-	70209552	70213767	ENSMUSG00000105727	Gm8828	0.112187	0	0	0.077267	0.094376	0.153778	0.090071	0	0	0.093376	0.135458	0.136536	0.0744207	0	0.086501	0.045803	0.066778	0.102455	0.068581	0.090039	0	0	0.039737	0.105472	0.079076	0.0570368	0.141231	9.8054e-05	24	20	0.066554	1	0.322818	24	18	0.0261317	0.76641
3	+	144727884	144728450	ENSMUSG00000106089	Gm9419	2.50009	4.22715	5.80231	11.1157	7.80866	4.63675	3.60042	3.97318	5.91218	9.51727	7.28028	3.84588	5.85165	0.433149	2.4199	6.16955	5.04324	5.1914	8.39125	3.19355	2.85586	5.65929	4.29131	5.11935	3.57344	4.36177	0.141231	9.8054e-05	24	14	2.63269	1	0.377215	24	16	1.26493	0.745392
13	-	117457836	117459075	ENSMUSG00000114358	Gm5200	5.77133	5.10125	4.78399	3.67898	4.45626	5.2269	5.46005	5.13636	4.657	3.43205	5.10099	5.53953	4.86206	8.09894	6.83987	4.52898	5.754	5.23666	4.75417	5.14117	6.4158	4.54721	6.77782	5.98123	5.94156	5.83478	0.141231	9.8054e-05	24	0	0.618072	1	1	24	0	0.450422	1.20006
2	-	131050591	131054036	ENSMUSG00000027318	Adam33	0.05282	0.012525	0	0.022147	0.031736	0.097082	0.052238	0	0	0.05127	0.085686	0.114397	0.0433251	0.148986	0.146745	0.115439	0.260758	0.06966	0.047825	0.125806	0.049175	0.105929	0.201508	0.051667	0.106561	0.119172	0.188207	0.000181415	24	20	0.0428093	1	1	24	10	0.0363241	2.75064
15	-	75657035	75678800	ENSMUSG00000000934	Top1mt	8.88557	11.087	11.0328	7.70306	8.06128	8.19876	9.37965	9.92219	8.87964	8.10918	7.329	8.31411	8.90852	11.2599	10.8186	10.0607	11.0811	9.36892	11.0089	12.4367	13.4084	9.96255	10.0913	7.8696	11.1871	10.7128	0.188207	0.000264776	24	4	1.21037	1	0.125882	24	2	1.09238	1.20254
12	-	36014557	36042489	ENSMUSG00000020577	Tspan13	0.289066	0.244254	0.194706	0.284783	0.353093	0.553559	0.318519	0.245082	0.238263	0.243301	0.425988	0.397748	0.315697	0.856711	0.286383	0.248808	0.4304	0.384698	0.067945	0.164188	0.28616	0.097072	0.698117	0.645807	0.235389	0.366806	0.188207	0.000264776	24	20	0.0839322	1	1	24	12	0.103785	1.16189
11	+	110399122	110513641	ENSMUSG00000020623	Map2k6	0.411796	1.39065	3.23926	3.7588	3.31921	1.14941	0.7031	0.963408	2.60697	3.24067	2.2865	0.896246	1.99717	0.873546	3.13713	5.48457	4.99928	2.65083	3.58964	1.69283	2.93885	7.17178	1.88729	1.37751	1.69641	3.12497	0.188207	0.000264776	24	12	1.59179	1	0.0826246	24	10	1.59973	1.5647
15	+	10486018	10493689	ENSMUSG00000022248	Rad1	4.01211	3.25427	2.56004	2.05353	2.08864	2.51812	3.18066	2.9171	2.31498	1.78744	1.28009	2.72306	2.5575	3.03999	2.06259	1.8807	1.41564	2.38686	1.36278	2.69809	0.519421	0.648515	2.09302	0.355711	3.03031	1.79114	0.188207	0.000264776	24	2	0.675421	1	0.695705	24	22	0.59638	0.700345
15	-	89371931	89377039	ENSMUSG00000022615	Tymp	10.1474	20.4972	12.6469	6.61426	6.21651	5.39782	14.7717	14.8037	10.6234	6.28554	4.07603	6.76543	9.90382	1.3434	28.177	19.3253	6.22231	2.62752	21.1629	16.8278	23.3682	17.649	3.21131	1.62717	12.1261	12.8057	0.188207	0.000264776	24	6	5.184	1	0.0826246	24	6	8.67254	1.293
16	+	8637674	8657531	ENSMUSG00000022711	Pmm2	22.4516	25.2244	26.0797	24.2008	22.7734	18.392	22.2225	25.1895	29.8109	25.1031	21.8005	21.752	23.75	12.0019	23.4389	24.7961	27.4432	25.4049	20.0548	25.261	29.206	23.5222	29.6175	25.0825	26.7613	24.3825	0.188207	0.000264776	24	8	2.40251	1	0.517903	24	14	1.27618	1.02663
17	-	83501918	83514330	ENSMUSG00000024248	Cox7a2l	55.724	68.3145	73.0221	81.3649	69.3009	68.1572	58.9993	65.2896	70.8838	73.1467	68.0771	56.6115	67.4076	103.468	54.6695	69.1599	76.0468	64.9606	98.8406	58.6653	59.7398	78.2173	71.3855	68.266	73.8854	73.1087	0.188207	0.000264776	24	12	7.15659	1	1	24	18	3.84958	1.08458
18	+	38418975	38464399	ENSMUSG00000024425	Ndfip1	85.9133	127.537	135.161	149.044	132.764	116.689	105.237	118.837	128.215	148.01	116.519	111.073	122.917	70.3032	88.3115	137.103	117.461	118.833	67.0257	108.873	97.2358	139.691	117.056	91.8138	93.3924	103.925	0.188207	0.000264776	24	12	15.5284	1	0.0190899	24	10	17.5901	0.845492
19	-	30098449	30175418	ENSMUSG00000024827	Gldc	46.0365	44.4224	24.935	21.799	29.8033	35.3074	45.7998	38.8793	29.0281	18.3056	29.9455	38.5761	33.5698	29.59	57.5199	22.9777	18.7454	23.2777	53.1334	42.341	47.9492	22.0167	12.7952	28.0371	27.9141	32.1914	0.188207	0.000264776	24	0	11.3447	1	0.0322818	24	0	15.1635	0.95894
7	+	141338880	141363020	ENSMUSG00000025504	Eps8l2	60.4472	55.8065	40.5036	22.3482	23.1608	34.8954	50.5467	37.9868	33.0513	21.2172	28.4524	34.7593	36.9313	22.8206	61.4175	46.9115	20.0324	22.744	30.3839	47.8	53.6396	45.2974	18.5957	23.9895	36.4528	35.8404	0.188207	0.000264776	24	2	12.086	0.91018	0.0029933	24	4	16.6404	0.970462
3	+	145758675	145894277	ENSMUSG00000028194	Ddah1	28.7468	42.2994	51.225	31.8749	31.4944	22.1437	29.5203	38.9473	50.9081	35.3549	21.5339	23.546	33.9662	3.26185	33.4141	29.1668	12.3741	16.4094	12.0733	11.0736	30.8308	26.8414	2.30925	7.48412	31.2205	18.0383	0.188207	0.000264776	24	8	10.6747	1	0.517903	24	6	8.74433	0.531065
7	+	110122046	110143286	ENSMUSG00000031016	Wee1	0.693208	0.854767	2.82599	5.16089	4.57622	2.15965	1.25247	0.466574	3.18092	5.41388	3.81093	2.24114	2.71972	1.95385	3.09651	4.82684	3.76825	3.11195	2.66371	3.60657	2.36512	3.05777	3.92222	3.50596	2.0031	3.15682	0.188207	0.000264776	24	14	2.063	1	0.186301	24	12	0.782553	1.16072
3	-	89401004	89411870	ENSMUSG00000042642	Flad1	18.11	22.2003	26.128	24.1109	19.7117	9.53815	20.0633	23.1986	23.2843	20.8523	11.9787	19.6167	19.8994	8.91109	24.8888	15.8038	22.3158	21.7262	13.4756	24.5482	13.8983	21.3171	19.7648	9.35639	19.0108	17.9181	0.188207	0.000264776	24	8	3.64366	1	1	24	10	2.30749	0.900433
4	+	143412426	143421091	ENSMUSG00000046862	Pramef8	0.997073	0.842585	0.735614	0.724369	0.900138	0.931419	0.985981	0.79062	0.78271	0.75936	0.801363	0.946714	0.849829	0.55588	0.685513	0.644828	0.750246	0.695262	0.771576	0.856281	0.725034	0.769359	0.703024	0.742791	0.567868	0.705639	0.188207	0.000264776	24	0	0.103966	1	1	24	12	0.0124691	0.83033
5	+	115506676	115555987	ENSMUSG00000029528	Pxn	9.93638	11.3364	15.2991	11.8409	11.2214	9.46279	10.3599	13.5904	15.1749	12.2723	9.64294	9.04008	11.5981	0.937202	15.6667	15.4639	8.26231	7.42122	9.88489	12.794	17.0784	14.9194	8.85176	9.75666	5.71362	10.5625	0.188207	0.000264776	24	10	2.28493	1	0.0826246	24	6	4.22754	0.910709
X	+	163909017	163933666	ENSMUSG00000031367	Ap1s2	0.547496	0.484026	0.224113	0.440137	0.586826	0.779744	0.579205	0.432331	0.36811	0.438069	0.55352	0.720356	0.512828	1.41558	0.628048	0.442885	0.543705	0.548294	0.30651	0.356959	0.444573	0.3716	0.768509	1.14418	0.604068	0.631242	0.188207	0.000264776	24	20	0.139787	1	1	24	18	0.0839339	1.2309
4	+	156203304	156205151	ENSMUSG00000078349	AW011738	1.2757	0.99855	0.639746	0.784457	1.09712	1.37875	1.10707	0.836186	0.594164	0.709508	1.94557	1.37481	1.0618	0.806248	0.852876	0.401015	0.916525	1.27154	0.439518	1.58647	0.941135	0.442451	1.00301	1.42765	0.676743	0.897098	0.188207	0.000264776	24	22	0.392004	1	1	24	22	0.230901	0.844882
4	+	45848664	45887008	ENSMUSG00000028327	Stra6l	35.1606	31.6541	22.0314	14.7378	15.6693	28.2386	36.6836	33.5989	20.1267	15.756	22.9284	24.3584	25.0786	19.7199	41.2575	28.0548	19.7597	13.8624	27.1636	34.891	32.5927	18.1731	13.5851	22.2198	11.2187	23.5415	0.188207	0.000264776	24	2	9.38295	1	0.125882	24	4	8.20522	0.938708
17	+	24886643	24892149	ENSMUSG00000024160	Spsb3	3.8006	3.0717	1.98532	1.18014	2.02689	4.14285	3.17234	2.11749	1.6226	1.69371	2.71021	4.278	2.65015	0.715878	2.00803	1.78859	0.486973	1.39046	2.42586	3.06116	2.40852	1.53269	0.669148	3.02563	1.25561	1.73071	0.188207	0.000264776	24	0	1.11823	1	0.915543	24	0	0.431721	0.653061
7	-	19778881	19789059	ENSMUSG00000040525	Cblc	9.09004	12.5619	24.5822	13.9955	8.64869	6.6592	8.95093	20.0482	25.2335	19.2397	7.2683	8.58423	13.7385	20.9105	12.4783	15.5293	21.7632	5.59706	8.84452	17.8704	18.818	39.3094	12.486	5.69638	20.5996	16.6586	0.188207	0.000264776	24	8	7.88748	1	0.915543	24	6	4.60349	1.21254
17	-	24155833	24156739	ENSMUSG00000036820	Amdhd2	8.31468	10.4627	12.3888	17.0632	11.4054	8.78066	8.56587	9.56309	12.7597	13.74	13.5934	10.4559	11.4244	21.1575	6.87139	12.4257	12.7402	10.9682	8.13465	7.55295	10.0222	10.6564	11.8954	8.58774	11.9891	11.0835	0.188207	0.000264776	24	12	2.68815	1	1	24	12	1.26504	0.970152
4	+	100478849	100550147	ENSMUSG00000069733	Ube2u	2.9332	1.56506	0.726946	0.323773	1.17109	2.21691	2.82959	1.30589	0.925147	0.136792	0.988392	1.22026	1.36192	2.0298	2.37806	1.3231	1.57633	1.02288	1.81505	3.26341	2.2191	1.40996	1.27249	1.27553	2.29924	1.82375	0.188207	0.000264776	24	0	0.873205	1	0.00584689	24	2	0.668819	1.3391
19	-	4007497	4012666	ENSMUSG00000037916	Ndufv1	81.3148	77.1358	67.3155	64.8906	68.1381	76.3541	88.6957	74.6945	74.2633	64.3584	74.4942	82.9523	74.5506	228.711	55.9537	66.8357	58.1791	82.8996	63.0152	78.6103	97.0492	56.4334	65.9106	61.0203	103.727	84.8621	0.188207	0.000264776	24	0	7.355	1	0.377215	24	0	14.6701	1.13832
14	-	45133465	45219425	ENSMUSG00000021830	Txndc16	0.505733	0.421374	0.36881	0.591538	0.760944	1.16231	0.645759	0.241077	0.322623	0.452966	0.83721	0.841653	0.596	0.590014	0.530637	0.522912	0.545073	0.447643	0.82374	0.309117	0.352731	0.394677	0.807371	0.491977	0.400009	0.517992	0.188207	0.000264776	24	20	0.274058	1	1	24	18	0.0731071	0.869114
5	-	148182899	148184377	ENSMUSG00000066554	Gm10167	3.68227	5.19333	5.78702	4.0345	3.607	3.03116	5.18651	6.32249	6.59518	4.54087	3.53142	3.54151	4.58777	1.13656	8.14124	8.71956	6.32531	3.55743	7.07433	6.3655	7.43214	9.3088	5.27821	2.68654	3.18153	5.76726	0.188207	0.000264776	24	8	1.30499	1	0.0826246	24	8	2.65642	1.25709
6	+	37870811	37921505	ENSMUSG00000029833	Trim24	1.98174	4.14118	6.16163	7.67762	5.15441	3.46369	3.55169	5.8908	5.41008	6.22848	4.81464	3.76919	4.85376	8.73699	5.81362	7.81263	11.347	3.67394	15.6279	5.59043	4.66239	8.14547	7.45323	3.48037	3.04162	7.11547	0.188207	0.000264776	24	12	1.41551	1	1	24	10	1.41574	1.46597
7	-	99345376	99353114	ENSMUSG00000070436	Serpinh1	5.97095	4.18415	2.87012	5.21486	5.97676	6.20183	4.48166	3.57415	3.63793	3.97538	6.52481	8.14577	5.0632	4.27398	4.17071	3.37292	2.10154	4.30575	0.248944	4.48624	4.49226	2.00415	3.35331	6.64796	5.3507	3.73404	0.188207	0.000264776	24	20	1.65445	1	0.695705	24	22	0.790699	0.737487
10	-	69209762	69213098	ENSMUSG00000090622	A930033H14Rik	0.112713	0.218205	0.54834	1.01085	0.692047	0.317008	0.201296	0.200116	0.844961	1.51515	0.847576	0.537332	0.587133	0	0.359576	0.544183	0.733426	0.948026	0.752576	0.242281	0.262316	0.507401	0.61167	1.08632	0.244917	0.524391	0.188207	0.000264776	24	14	0.441761	1	0.0826246	24	14	0.315576	0.893139
3	+	116594982	116621602	ENSMUSG00000027959	Sass6	0.076963	0.344129	0.148243	0.068868	0.045183	0.035274	0.070768	0.150799	0.109487	0.024223	0	0.068206	0.0951786	0	0.349999	0.139041	0.059347	0.044618	0	0.07102	0.050969	0.043258	0.057102	0.141708	0	0.0797552	0.188207	0.000264776	24	6	0.0563607	1	1	24	10	0.0360405	0.837953
5	+	86071746	86106125	ENSMUSG00000029254	Stap1	0.073802	0.020044	0.063693	0.133016	0.314035	0.129476	0.098522	0.061175	0.079786	0.099564	0.469876	0.143152	0.140512	0.093839	0.18301	0.10621	0.150199	0.070189	0.37958	0.169504	0.125317	0.037671	0.162456	0.194567	0.080093	0.146053	0.188207	0.000264776	24	18	0.0535022	1	1	24	18	0.02557	1.03944
3	+	129532355	129634971	ENSMUSG00000041220	Elovl6	6.21537	10.1485	12.0195	22.1956	32.1362	18.8216	13.0021	11.8092	14.0482	24.1673	46.4611	19.2944	19.1932	6.00336	17.0472	6.42654	9.09977	16.6547	2.23171	24.663	14.244	6.28781	17.9128	45.1519	11.5491	14.7727	0.188207	0.000264776	24	16	8.66416	1	1	24	18	1.80736	0.76968
8	-	35052123	35053383	ENSMUSG00000110361	Gm8291	0.061641	0.079874	0.095885	0.073232	0.058251	0.020234	0.074442	0.094038	0.105654	0.104208	0.047655	0.043831	0.0715787	0.015581	0.200081	0.087139	0.064045	0.163615	0.009759	0.101003	0.08323	0.209188	0.095648	0.024647	0.01127	0.0887672	0.188207	0.000264776	24	8	0.0290515	1	0.186301	24	10	0.0504022	1.24013
8	+	22410457	22411309	ENSMUSG00000110129	Gm45453	0.840986	0.602785	0.598496	0.489746	0.68173	1.3161	0.769727	0.488253	0.015897	0.397967	0.778097	1.39169	0.697622	2.67062	0.404857	0.234808	1.40001	0.971098	0.656444	0.821367	0.771439	1.18356	0.388351	1.04852	0.661801	0.934406	0.188207	0.000264776	24	22	0.256898	1	1	24	22	0.179793	1.33942
9	+	75441524	75466432	ENSMUSG00000042487	Leo1	7.89052	6.63441	3.11082	2.23237	4.66728	6.40017	6.76137	7.22421	4.21205	2.79097	5.0972	7.44785	5.37244	4.11855	8.23293	3.00825	2.36185	5.95904	3.75622	7.569	3.7112	2.86362	3.71827	5.82952	7.60529	4.89448	0.188207	0.000264776	24	0	2.38744	1	0.186301	24	22	1.58697	0.911035
12	-	80953183	80968705	ENSMUSG00000021135	Slc10a1	155.889	232.552	281.109	275.646	277.017	147.329	172.446	259.879	335.124	299.945	198.025	150.858	232.152	316.453	296.14	369.192	261.226	229.442	351.527	268.552	258.386	307.092	246.895	176.167	205.393	273.872	0.188207	0.000264776	24	10	75.4252	1	0.517903	24	6	43.6132	1.17971
10	+	122386892	122435033	ENSMUSG00000112774	Gm36041	0.494035	2.94063	1.12105	0.453528	0.316285	0.351051	1.02304	2.36678	1.36807	1.11067	0.043309	0.491056	1.00662	0.751677	1.38491	1.97292	0.13157	0.189758	0.325555	1.28594	1.32197	2.34526	0.114165	0.166126	0.856705	0.90388	0.188207	0.000264776	24	6	0.619613	1	0.0826246	24	6	0.823815	0.897932
12	-	26300964	26310278	ENSMUSG00000020642	Rnf144a	0.680871	0.534642	0.207521	0.388023	0.289097	1.76464	1.69359	0.516388	0.206399	0.330099	0.55399	1.79243	0.746474	2.49011	1.72066	0.598037	0.171596	0.325578	2.62064	0.929415	1.12931	0.50963	0.193606	0.666041	0.521361	0.989664	0.188207	0.000264776	24	22	0.342609	1	0.0108197	24	0	0.679276	1.32578
15	+	54952070	54960871	ENSMUSG00000097286	Gm26684	0.338615	0.647225	0.633011	0.342842	0.253456	0.134107	0.309337	1.00164	0.723575	0.520579	0.22102	0.144913	0.439194	0.477299	0.666086	1.26835	0.559653	0.223944	0.792013	0.352272	0.420605	0.645019	0.437265	0.180379	0.159532	0.515202	0.188207	0.000264776	24	8	0.28212	1	0.186301	24	8	0.185437	1.17306
2	+	32621758	32635058	ENSMUSG00000026817	Ak1	0	0.032205	0.064435	0.063272	0.023486	0	0.018009	0.042804	0.113951	0.037815	0.046632	0	0.0368841	0	0	0.067244	0.051646	0	0	0.027661	0.043146	0.151315	0.07954	0	0.054529	0.0395901	0.251983	0.000454658	24	10	0.0290281	1	0.268421	24	10	0.0365192	1.07336
17	-	78949405	79013306	ENSMUSG00000024070	Prkd3	40.3551	62.1405	68.9195	44.874	27.4819	31.2401	35.2635	48.7012	62.273	38.7447	25.5403	25.8799	42.6178	32.4562	69.217	90.8831	39.8041	24.0621	25.6127	53.602	52.5381	57.4559	33.5579	14.2863	30.2639	43.6449	0.251983	0.000644541	24	8	16.2241	0.705553	0.000644541	24	6	20.4476	1.0241
5	-	8966033	8997324	ENSMUSG00000003623	Crot	188.632	254.581	170.822	125.138	91.7375	94.1113	158.699	232.7	163.328	152.116	62.3781	84.9789	148.269	95.6279	311.279	182.889	174.218	84.9564	123.769	189.324	248.07	313.977	106.023	57.753	116.098	166.999	0.251983	0.000644541	24	6	67.3169	1	0.0190899	24	6	75.3737	1.12633
10	-	93523338	93540033	ENSMUSG00000015890	Amdhd1	85.5909	87.6261	80.2202	60.3582	39.5939	79.4368	100.464	83.6861	86.0983	58.6223	49.3833	82.08	74.43	119.611	82.9297	98.6461	72.5089	39.1175	67.0344	60.8923	87.5742	105.023	61.4099	38.4522	65.3268	74.8772	0.251983	0.000644541	24	4	17.7825	1	0.186301	24	6	26.1528	1.00601
11	-	97034602	97041407	ENSMUSG00000020878	Lrrc46	1.13979	0.66967	0.401677	0.448804	0.65011	0.952756	0.948359	0.665532	0.533504	0.452446	0.691368	1.05387	0.717323	0.702636	0.647418	0.688374	0.603375	0.782988	1.41191	0.259017	0.735697	0.920316	0.570096	0.766384	0.573239	0.721788	0.251983	0.000644541	24	0	0.286411	1	1	24	20	0.0328656	1.00622
16	-	26356642	26371841	ENSMUSG00000022512	Cldn1	24.0321	26.7619	15.3556	6.42819	19.7641	27.8739	27.1174	22.2522	12.3307	7.39581	17.168	22.3749	19.0712	27.4969	38.4094	19.7414	8.2971	16.891	22.9185	34.8854	29.2345	23.6606	9.66154	22.5369	17.9216	22.6379	0.251983	0.000644541	24	0	8.1698	1	0.0108197	24	4	8.72996	1.18702
19	-	46135685	46148326	ENSMUSG00000025229	Pitx3	1.4907	2.64846	0.23722	0	0.426289	0.422003	2.27727	0.774022	0.202107	0.128973	0.195231	0.511007	0.776106	0	3.85246	0.474399	0.281897	0.346362	0	4.43985	2.56909	0.506643	0.080637	0.112606	1.19553	1.15496	0.251983	0.000644541	24	2	0.527574	1	0.322818	24	2	0.705891	1.48814
6	+	129533160	129542346	ENSMUSG00000030161	Gabarapl1	148.923	173.327	189.349	172.215	99.8659	100.073	121.433	154.534	177.465	155.688	96.3185	86.9313	139.677	45.6056	118.489	237.584	122.418	71.8654	123.288	104.98	132.117	224.442	114.959	58.2967	137.633	124.306	0.251983	0.000644541	24	8	47.9684	1	0.268421	24	8	43.9723	0.889957
6	+	129591782	129598469	ENSMUSG00000030165	Klrd1	0.246153	0.097421	0	0	0.124171	0.388684	0.337429	0	0	0	0.250288	0.474353	0.159875	1.26134	0	0.130767	0	0.180606	0.169745	0.142659	0	0.10879	0.633354	0.322658	0	0.245826	0.251983	0.000644541	24	22	0.225911	1	0.517903	24	18	0.0333215	1.53762
6	-	142422613	142473109	ENSMUSG00000030244	Gys2	23.2313	40.6907	60.886	101.878	81.464	46.7502	31.6362	47.2676	53.3797	92.5226	90.336	57.2266	60.6057	52.9109	43.5753	83.0102	76.3417	71.1444	50.4738	47.4273	51.6901	76.8401	64.6719	68.6887	48.5182	61.2744	0.251983	0.000644541	24	14	28.3753	1	0.0826246	24	12	17.0606	1.01103
3	-	116918258	116968987	ENSMUSG00000033377	Palmd	11.2576	11.6194	15.0513	11.6276	10.869	7.77048	9.76104	16.6371	18.513	14.5355	10.2767	7.69072	12.1341	8.7112	12.0359	15.276	13.6543	11.5844	16.6827	10.588	13.1157	17.0723	12.4288	9.06125	11.8248	12.6696	0.251983	0.000644541	24	10	3.37611	1	0.0826246	24	10	2.03543	1.04413
18	+	35118888	35254773	ENSMUSG00000037815	Ctnna1	23.5147	24.4574	25.0321	24.5569	22.3049	19.8234	23.7472	24.0693	23.8481	23.6254	21.631	21.5592	23.1808	17.7522	30.4793	25.077	25.8778	22.2326	17.5352	24.3857	27.2099	26.0251	24.4667	19.5994	21.7879	23.5357	0.251983	0.000644541	24	8	1.47401	1	0.0108197	24	8	3.9795	1.01531
1	+	132298626	132307357	ENSMUSG00000042115	Klhdc8a	0.962463	0.766986	0.352293	0.283583	0.761389	0.632695	0.854791	0.513927	0.423782	0.282677	0.453467	0.929493	0.601462	1.68003	0.67943	0.34607	0.46016	0.478075	1.48927	1.01712	0.85393	0.36063	0.582324	0.784475	0.856207	0.798976	0.251983	0.000644541	24	0	0.277136	1	0.00584689	24	0	0.368431	1.32839
5	+	134932368	134942637	ENSMUSG00000040557	Mettl27	3.96546	5.51081	7.10725	5.82582	4.63786	2.99576	5.22513	5.74735	7.9747	5.18356	4.74676	3.62295	5.21195	3.33351	4.34201	11.0917	3.2134	5.18529	2.66298	7.04316	6.82088	9.76114	4.42119	4.00485	4.28342	5.51363	0.251983	0.000644541	24	10	1.33704	1	0.125882	24	8	1.21795	1.05788
8	+	94532990	94570531	ENSMUSG00000034361	Cpne2	2.89525	3.75643	3.7258	3.54719	2.17565	1.40533	3.45813	2.93955	3.62683	3.32421	2.10233	1.97388	2.91088	1.89504	6.20644	4.37136	2.1895	2.20209	1.34113	3.97257	2.32197	4.24455	2.91041	4.26378	2.97805	3.24141	0.251983	0.000644541	24	8	0.929632	1	0.915543	24	8	0.548028	1.11355
4	+	116995317	117005277	ENSMUSG00000046861	Hectd3	9.93262	11.9258	14.0931	11.3862	9.68692	6.49642	9.63368	10.572	13.602	11.3948	8.36584	8.62951	10.4766	3.6369	14.6027	13.6208	12.3115	8.66872	7.94639	14.1327	12.9259	12.64	9.42331	8.31638	9.82722	10.671	0.251983	0.000644541	24	8	2.14028	1	0.0525464	24	6	2.97838	1.01856
1	-	155096361	155099636	ENSMUSG00000056708	Ier5	2.47886	1.52644	0.898561	1.46849	1.59653	2.57207	2.28995	1.13913	1.41849	1.4389	1.71561	2.32979	1.7394	5.52599	1.25554	1.08403	1.43508	1.48452	1.64287	1.89525	1.44852	0.946722	2.08935	3.68647	1.65739	2.01264	0.251983	0.000644541	24	22	0.604453	1	0.0826246	24	22	0.421196	1.15709
11	-	95830074	95842409	ENSMUSG00000018381	Abi3	2.59699	6.04305	2.50582	1.65914	1.46422	0.144365	2.87099	5.11246	1.92098	1.35581	1.26263	2.0369	2.41445	1.51284	2.90454	4.00151	1.557	1.06594	0.911478	1.79322	1.19181	1.7087	1.59091	1.6442	4.50174	2.03199	0.251983	0.000644541	24	4	1.04414	1	1	24	6	0.166562	0.841597
5	-	24384181	24392143	ENSMUSG00000038295	Atg9b	0.040161	0.023997	0	0.067617	0.124329	0.052129	0.029354	0.022872	0.038055	0.047147	0.253799	0.05886	0.0631933	0.033892	0.087753	0	0.034495	0.049626	0	0	0.022841	0	0.059111	0.079649	0.126337	0.041142	0.251983	0.000644541	24	18	0.0293478	1	1	24	18	0.026461	0.65105
2	+	69380445	69404533	ENSMUSG00000027068	Dhrs9	2.4681	1.14273	0.93772	0.166405	0.514431	1.23833	2.19397	1.42878	0.811658	0.135059	0.504386	0.742069	1.02364	0.927079	4.52591	0.558788	0.044018	0.245546	0.764187	0.914614	1.67	0.618636	0.059575	0.890908	0.364798	0.965339	0.251983	0.000644541	24	2	0.655955	1	0.0525464	24	2	0.47751	0.943048
3	-	95219135	95228677	ENSMUSG00000053192	Mllt11	0.826928	0.611209	0.457833	0.928591	0.86193	1.0467	0.789176	0.617873	0.473433	0.660941	0.883056	0.893532	0.754267	1.74591	0.491315	0.654123	0.921836	0.728073	0.574309	0.672321	0.696783	0.466051	0.885275	1.06151	0.58422	0.790145	0.251983	0.000644541	24	20	0.184987	1	1	24	12	0.110755	1.04757
12	-	16535669	16589770	ENSMUSG00000020593	Lpin1	2.49144	2.09192	8.48035	51.483	12.5038	3.73694	2.59101	4.53237	7.75904	41.3653	12.3872	5.20562	12.8857	1.0399	5.50004	3.72764	16.3962	4.73602	14.6447	4.41024	4.7097	3.24675	19.5627	6.65312	3.79576	7.36857	0.251983	0.000644541	24	14	6.55702	1	0.517903	24	14	1.29242	0.571842
13	-	41763148	41847488	ENSMUSG00000058022	Adtrp	77.6939	105.129	128.254	95.2768	88.3756	71.1023	67.9397	120.791	150.355	93.6872	72.1432	61.441	94.349	43.2457	106.362	108.179	108.211	110.694	51.5427	72.5942	94.7429	106.813	110.909	43.2034	94.6774	87.5978	0.251983	0.000644541	24	10	28.3855	1	0.0525464	24	12	23.7022	0.928445
17	-	28399094	28486149	ENSMUSG00000024222	Fkbp5	6.83581	3.80448	9.12857	20.2465	16.6384	7.10059	5.64278	6.26857	7.77744	19.727	12.6117	6.2496	10.1693	9.6476	3.63004	6.39689	20.0668	8.06431	53.6419	11.7913	4.39504	3.48781	20.5383	17.9285	4.66859	13.6881	0.251983	0.000644541	24	14	5.14905	1	0.268421	24	18	7.9275	1.34602
6	+	134035700	134270155	ENSMUSG00000030199	Etv6	4.73514	2.5017	2.37983	2.31312	2.3885	3.21515	3.29219	2.63201	2.33769	2.36285	3.45216	3.98882	2.9666	3.6076	5.37322	2.50071	2.54799	2.81559	3.01788	2.96694	2.64441	2.09579	3.07112	3.77647	2.44307	3.07173	0.251983	0.000644541	24	0	0.642066	1	1	24	22	0.252415	1.03544
2	-	69238282	69342614	ENSMUSG00000027048	Abcb11	102.836	111.855	96.6718	62.4476	56.682	67.7219	100.648	97.1983	92.3623	67.4443	54.1836	66.3156	81.3638	49.0764	180.013	86.1888	53.668	42.5103	48.8288	110.559	131.849	80.0732	45.3291	49.1809	69.041	78.8598	0.251983	0.000644541	24	4	25.8979	0.804321	0.00144015	24	4	29.9626	0.969224
11	+	51059257	51071362	ENSMUSG00000020364	Zfp354a	0.635333	0.818261	0.992742	1.41286	0.895678	0.803143	0.676723	0.81398	1.05386	0.980221	0.741082	0.792916	0.884734	0.886856	1.14378	0.732002	0.758313	0.724118	2.0845	0.77569	0.467777	0.9313	1.0132	0.555505	1.00154	0.922882	0.251983	0.000644541	24	12	0.16017	1	1	24	0	0.131441	1.04312
8	+	45999303	46027655	ENSMUSG00000031637	Lrp2bp	0.072271	0.143757	0.219919	0.200312	0.114516	0.029833	0.082167	0.217155	0.179599	0.353174	0.113684	0.019388	0.145481	0.183784	0.307637	0.239882	0.20416	0.09681	0.093331	0.29348	0.227658	0.267188	0.220352	0.063594	0.224328	0.20185	0.251983	0.000644541	24	10	0.0955381	1	0.0525464	24	6	0.0720786	1.38747
5	+	144244437	144264395	ENSMUSG00000047843	Bri3	18.4747	26.9427	36.355	35.2003	28.2547	25.4149	19.2517	25.6953	32.5968	32.6265	29.4841	26.2243	28.0434	98.6506	12.5198	39.0167	41.5273	27.1986	23.8606	19.2362	22.4066	43.3267	44.3487	26.8093	41.5697	36.7059	0.251983	0.000644541	24	12	6.51926	1	0.695705	24	14	7.03341	1.3089
6	+	127446840	127494240	ENSMUSG00000037997	Parp11	1.32595	1.1008	0.6755	1.07109	1.14533	1.47481	1.27753	1.17014	1.09127	0.870374	1.22356	1.35629	1.14855	2.93065	1.51394	0.984132	1.45283	1.70018	0.942765	1.28077	1.45806	1.00761	3.18708	1.51861	0.658374	1.55292	0.251983	0.000644541	24	22	0.189569	1	1	24	12	0.102877	1.35206
X	-	128058531	128061325	ENSMUSG00000083250	Gm5403	0.287932	0.458128	0.768535	0.574258	0.308069	0.120954	0.153	0.238592	0.702171	0.526565	0.225146	0.142381	0.375478	0	0.831198	1.47491	0.291622	0.103371	0.3372	0.364407	0.400536	0.899569	0.21936	0.121389	0.231634	0.4396	0.251983	0.000644541	24	10	0.242639	1	0.125882	24	8	0.295636	1.17077
9	-	86316141	86316684	ENSMUSG00000083731	Gm16202	0.716723	0.817743	0.884943	0.891875	0.65138	0.375211	0.752542	0.896224	0.868932	0.791765	0.536185	0.668315	0.737653	0.172559	1.17882	0.644318	0.731287	0.659647	0.404688	0.662622	0.633906	1.15023	0.745201	0.625267	0.390412	0.66658	0.251983	0.000644541	24	8	0.153506	1	0.125882	24	10	0.23586	0.90365
X	+	18920804	18921209	ENSMUSG00000082757	Gm6923	7.98975	11.5756	12.2845	13.5334	12.0294	9.77852	8.41904	12.7453	12.7028	14.874	10.3059	10.2297	11.3723	1.83894	10.1208	11.3132	9.34666	11.5602	6.07243	12.1921	10.9789	10.3322	9.41592	8.67565	8.39965	9.18723	0.251983	0.000644541	24	12	1.73664	1	0.268421	24	8	1.07579	0.807858
X	-	13490498	13491033	ENSMUSG00000081597	Gm14506	3.75417	7.65371	10.8454	14.0346	13.3614	7.31249	6.17787	5.36502	10.0219	13.9525	12.3847	6.83977	9.30863	2.0059	3.15126	9.48003	10.2113	7.37015	12.9849	4.90772	4.34351	8.8804	9.13431	8.02032	6.11291	7.2169	0.251983	0.000644541	24	14	4.42056	1	0.0826246	24	12	2.82403	0.775291
6	+	71707561	71810710	ENSMUSG00000052852	Reep1	0.188701	0.119626	0.10863	0.1269	0.17402	0.21457	0.133832	0.159205	0.113105	0.160741	0.204417	0.184539	0.157357	0.249239	0.123588	0.157948	0.239923	0.154896	0.087466	0.176375	0.182555	0.095811	0.19883	0.150045	0.123138	0.161651	0.251983	0.000644541	24	20	0.0396134	1	1	24	12	0.0114286	1.02729
14	-	8296274	8309777	ENSMUSG00000021750	Fam107a	0.014648	0	0.024185	0.171779	0.036731	0.038275	0.016898	0.013388	0.026731	0.039206	0.078601	0.033166	0.041134	0	0	0.018028	0.056314	0.016599	0.251078	0	0	0	0.082256	0.055948	0.017055	0.0414398	0.251983	0.000644541	24	16	0.0185363	1	0.125882	24	14	0.0142242	1.00744
2	-	165276554	165277841	ENSMUSG00000017664	Slc35c2	21.3414	23.0453	23.9653	21.3934	19.5095	8.94772	15.7962	22.9362	22.963	20.5697	13.5962	18.6764	19.395	15.2281	10.5345	22.1265	24.0934	17.5764	19.3142	18.3072	21.2802	23.5291	23.4583	19.1137	18.1265	19.3907	0.251983	0.000644541	24	8	3.84884	1	0.0322818	24	12	2.87937	0.999777
15	+	89089084	89098180	ENSMUSG00000035757	Selenoo	21.9516	24.3432	33.3397	28.8215	20.4496	18.6166	22.1815	22.252	30.9143	27.4169	18.1609	19.7592	24.0172	12.0789	21.4447	41.8399	24.9313	20.3083	19.9731	21.1264	24.5823	37.732	21.0433	10.569	20.7582	23.0323	0.251983	0.000644541	24	8	5.36853	0.91018	0.0029933	24	8	6.86529	0.958989
13	-	52835119	52919232	ENSMUSG00000021460	Auh	18.2326	24.7841	29.3122	29.4117	25.5691	19.7725	19.2857	25.8078	25.0911	27.513	25.0029	21.453	24.2696	65.4512	56.3534	59.8003	40.1085	39.4012	48.5616	46.5015	69.7359	67.942	34.1743	32.8575	28.6718	49.1299	0.251983	0.000644541	24	12	3.77835	1	0.0322818	24	6	17.9375	2.02434
12	-	16988648	17000032	ENSMUSG00000045679	Pqlc3	0.047978	0.05125	0.101232	0.157606	0.179407	0.097855	0.065465	0.068388	0.115962	0.14489	0.176198	0.087442	0.107806	0.116144	0.089747	0.180521	0.322458	0.074891	0.032466	0.085553	0.109113	0.250987	0.141754	0.235616	0.075693	0.142912	0.251983	0.000644541	24	14	0.0553207	1	0.0525464	24	10	0.0539841	1.32564
17	+	71182560	71235119	ENSMUSG00000024052	Lpin2	21.7201	18.7177	54.3146	60.5452	42.3715	27.6477	20.4551	25.9101	32.1302	61.0756	43.2402	25.2905	36.1182	8.36121	77.3067	46.2899	44.9725	25.0604	42.6066	30.2414	45.649	60.0269	37.5968	28.6853	7.92352	37.8934	0.251983	0.000644541	24	14	17.4056	1	0.0322818	24	8	17.5072	1.04915
12	-	20877084	20921262	ENSMUSG00000069755	Zfp125	1.06943	1.74435	2.4196	1.49555	1.02888	0.754456	1.28487	2.29876	1.67999	1.40896	1.50126	0.982461	1.47238	0.848486	1.10196	1.20121	2.31945	0.706452	0.443762	0.831931	0.883376	1.54234	1.03523	0.695693	1.04572	1.05463	0.251983	0.000644541	24	8	0.499571	1	0.0525464	24	8	0.299062	0.716278
10	+	80115803	80130469	ENSMUSG00000003068	Stk11	37.7343	40.4939	37.6915	34.7042	29.7929	29.944	37.6127	39.2348	35.8522	22.6806	26.6126	32.8666	33.7684	51.4411	33.4837	36.1684	38.8705	32.7962	40.7305	34.7553	40.9885	35.1571	27.3694	24.2127	33.8196	35.8161	0.251983	0.000644541	24	4	5.59273	1	0.915543	24	2	3.78238	1.06064
11	-	48861968	48871683	ENSMUSG00000046879	Irgm1	9.8532	8.90255	7.47687	6.33103	8.69417	9.59501	10.5082	9.52043	8.21263	6.03488	7.5358	10.3619	8.58556	20.4139	11.0786	8.37002	11.9401	11.7373	3.80043	13.867	8.9888	7.8214	36.2612	10.0519	7.29446	12.6354	0.251983	0.000644541	24	0	1.61654	1	1	24	6	0.445205	1.47171
18	-	25127223	25168694	ENSMUSG00000024269	Tpgs2	1.55861	1.21124	1.19287	0.59351	1.40606	1.44661	1.49737	1.24811	1.02965	0.838763	1.22733	1.73714	1.24894	3.20628	0.965416	0.987498	1.07984	1.29925	0.993816	1.5112	1.00467	0.995211	1.08806	0.98215	1.42036	1.29448	0.251983	0.000644541	24	0	0.279638	1	1	24	22	0.213379	1.03646
1	-	64679871	64690659	ENSMUSG00000087213	2810408I11Rik	2.59695	1.1849	1.2146	2.41027	5.15513	5.59571	2.7931	1.68046	1.64882	2.30973	4.23554	7.55867	3.19866	6.32437	2.27799	1.03746	2.41239	4.60844	0.016354	4.16506	2.25824	0.909017	3.09064	6.16124	5.30671	3.21399	0.251983	0.000644541	24	20	1.83467	1	0.125882	24	20	2.14861	1.00479
X	-	8138975	8142918	ENSMUSG00000031167	Rbm3	5.6614	8.25276	11.1222	16.6917	11.236	9.40656	7.51287	10.3033	11.3983	12.8396	13.0959	9.0369	10.5465	12.4031	7.96126	15.0196	20.8471	8.05674	36.568	6.2104	7.34858	15.7995	23.6024	17.0167	9.75879	15.0493	0.251983	0.000644541	24	12	2.6494	1	0.0826246	24	14	5.42301	1.42696
1	-	79606876	79671972	ENSMUSG00000054702	Ap1s3	0.133941	0.062909	0.093166	0.068168	0.161638	0.113111	0.111156	0.062062	0.104984	0.112196	0.184294	0.141467	0.112424	0.277867	0.146959	0.079798	0.072423	0.057711	0.239151	0.22268	0.134896	0.056372	0.164837	0.115269	0.152911	0.143406	0.251983	0.000644541	24	18	0.0237155	1	0.0190899	24	0	0.0701514	1.27558
12	+	20990459	21200919	ENSMUSG00000052632	Asap2	1.94515	1.5996	0.53558	0.259703	0.497413	0.796274	2.45557	2.07428	0.602146	0.355769	0.679952	0.722619	1.04367	0.75256	3.28865	1.00848	0.260631	0.545798	1.61766	1.68312	2.49543	1.34321	0.299753	0.639198	1.06939	1.25032	0.251983	0.000644541	24	2	0.811025	1	0.0190899	24	2	0.743102	1.19801
19	+	44303171	44303231	ENSMUSG00000093315	Mir5114	0.189348	0.117213	0.016314	0.028034	0.345643	0.508893	0.161487	0	0.040571	0.253318	0.625386	0.298674	0.215407	0.322093	0.183111	0.581445	0	0	0.026152	0.27905	0.232136	0.0862	0.226559	0.721786	0.025886	0.223701	0.251983	0.000644541	24	18	0.169587	1	1	24	6	0.120327	1.03851
16	+	87495999	87503828	ENSMUSG00000093606	B130034C11Rik	0.235591	0.187364	0.109613	0.167161	0.2014	0.435407	0.285844	0.219247	0.142969	0.214867	0.223465	0.389829	0.234396	0.236432	0.176567	0.123636	0.261387	0.204612	0.360937	0.217011	0.156869	0.147729	0.18524	0.223307	0.106554	0.200023	0.251983	0.000644541	24	22	0.071354	1	0.268421	24	20	0.0380452	0.853355
14	-	18573575	18888449	ENSMUSG00000058317	Ube2e2	8.70561	13.7296	13.4018	10.8083	10.1333	4.31661	8.54922	12.7232	14.319	10.2366	5.87374	8.03319	10.0692	12.6874	14.2834	10.0956	10.4623	12.157	11.7165	9.14611	12.8929	11.7918	7.8122	4.60419	7.88836	10.4615	0.251983	0.000644541	24	8	3.41586	1	0.268421	24	4	1.67567	1.03896
8	-	81197630	81198348	ENSMUSG00000094615	Gm4899	0.680488	0.625628	1.83928	3.16401	1.57642	0.811246	0.676726	0.725784	1.31832	3.32069	1.76546	0.943826	1.45399	0.202671	0.48479	1.15877	1.36868	0.999255	0.95375	0.782097	0.753602	1.05737	1.91426	2.00519	0.574306	1.02123	0.251983	0.000644541	24	14	0.768523	1	0.0108197	24	14	0.529966	0.702363
3	-	98499071	98510035	ENSMUSG00000095143	Hsd3b4	2.59913	3.80072	4.36195	3.65798	2.66236	1.30219	3.21421	4.42418	5.35245	2.93578	2.69299	0.954612	3.16321	0.560298	3.8552	5.03591	2.36298	2.54695	0.232117	4.74118	3.96857	3.6704	1.46242	1.7798	4.09505	2.85924	0.251983	0.000644541	24	8	1.24614	1	0.517903	24	6	1.3569	0.903903
8	+	80933677	80934588	ENSMUSG00000098223	Gm4891	0.097895	0.044176	0.04272	0.011572	0.04564	0.075536	0.093094	0.060345	0.026051	0.005764	0.033315	0.053332	0.04912	0	0.053175	0.042459	0	0.081896	0.028337	0.132803	0.055896	0.093402	0.018184	0.044302	0.088822	0.053273	0.251983	0.000644541	24	0	0.0308178	1	1	24	22	0.0152099	1.08455
1	-	4687934	4689403	ENSMUSG00000098104	Gm6085	5.61626	7.1529	7.75178	9.47386	6.96159	5.44791	6.46438	6.90844	8.53857	9.24369	7.53762	6.15234	7.27078	6.23239	7.03107	8.66836	7.38302	5.05348	13.0518	6.18787	6.84216	7.60879	6.55949	6.28075	6.19916	7.2582	0.251983	0.000644541	24	12	1.38266	1	0.517903	24	10	0.800153	0.99827
1	-	45889525	45890273	ENSMUSG00000098549	Gm5269	0.658172	1.4059	1.85018	1.45033	1.43884	0.735895	1.30948	1.80901	2.1886	1.99297	1.23314	0.717764	1.39919	0.364509	2.32981	2.48024	1.24769	1.1136	2.90088	1.40832	1.70905	1.66077	1.10424	1.48679	0.635085	1.53675	0.251983	0.000644541	24	10	0.533271	1	1	24	10	0.360766	1.09831
2	+	163419795	163420361	ENSMUSG00000099632	2900093K20Rik	1.03065	0.789506	0.900383	0.930667	1.12156	1.70871	0.989667	0.996865	0.523781	0.919302	1.19797	1.28024	1.03244	4.01385	0.818678	1.37472	1.56678	1.41485	1.77857	0.733224	1.2678	0.944373	1.51489	1.36425	2.05529	1.57061	0.251983	0.000644541	24	20	0.207658	1	1	24	18	0.346925	1.52125
5	+	117976730	118010201	ENSMUSG00000032898	Fbxo21	9.21614	17.4706	29.0176	17.0218	11.7506	4.63047	6.81681	13.2099	22.7274	17.1543	7.16849	4.55142	13.3946	3.87759	26.267	48.2073	14.0209	5.62672	12.0949	13.5645	17.0779	42.0586	10.6347	3.87052	9.51987	17.235	0.251983	0.000644541	24	10	7.8627	1	0.0108197	24	8	9.33652	1.28671
9	+	22071002	22085180	ENSMUSG00000096981	Gm16845	0.127074	0.30891	0.360789	0.238284	0.086519	0	0.106144	0.210237	0.272847	0.203791	0.135039	0.077254	0.177241	0.99974	0.298696	0.777336	0.418018	0.136848	0.695775	0.285316	0.33907	0.378417	0.349342	0.087857	0.080348	0.403897	0.251983	0.000644541	24	8	0.117279	1	0.695705	24	10	0.0549327	2.2788
13	-	12679747	12679939	ENSMUSG00000113308	Gm48445	0.174685	0.173958	0.417658	0.934163	1.26865	0.517778	0.483677	0.231207	0.382557	0.612775	1.04253	0.553669	0.566109	0.282781	0.471138	0.412228	0.767155	0.286661	0.446351	0.722177	0.759589	0.408668	1.11858	1.77359	0.413175	0.655175	0.251983	0.000644541	24	16	0.326978	1	1	24	18	0.116243	1.15733
15	-	38291463	38300706	ENSMUSG00000037465	Klf10	1.77579	1.73467	3.85438	5.46015	3.34459	1.72201	1.38951	2.30123	5.16739	12.9893	1.82063	0.863364	3.53525	1.46805	1.63963	5.04093	3.43896	2.27645	6.33811	3.11274	1.99053	4.08991	6.89313	1.64813	3.10113	3.41981	0.251983	0.000644541	24	12	1.78202	1	0.695705	24	12	0.704679	0.967346
18	+	31922290	31954585	ENSMUSG00000024395	Lims2	13.4472	34.1986	39.7448	41.6321	33.7917	15.1506	13.8489	21.2872	36.1203	39.1078	32.8683	21.7322	28.5775	11.2492	33.0659	40.9148	42.0675	26.6479	29.4336	32.8588	26.8361	38.7806	26.4451	14.889	34.4228	29.8009	0.251983	0.000644541	24	12	13.4403	1	0.915543	24	8	6.26759	1.04281
19	+	60755987	60759913	ENSMUSG00000072437	Nanos1	0	0	0.013685	0.033594	0.018705	0.006497	0.004781	0.007575	0.007562	0.020077	0.018569	0.00563	0.0113896	0.020013	0.010291	0.010201	0.020566	0.014089	0.012536	0.007343	0.022908	0.039723	0.01525	0.039572	0	0.0177077	0.314038	0.00104234	24	14	0.00963963	1	0.915543	24	12	0.00704137	1.55472
4	-	135369576	135385655	ENSMUSG00000043924	Ncmap	0	0.111602	0.188085	0.064862	0.036727	0	0.018774	0.133455	0.17819	0.091254	0	0.022109	0.0704215	0	0.328919	0.389176	0.511109	0.082604	0.110759	0.100931	0.372333	0.252394	0.135479	0	0.08527	0.197415	0.314038	0.00104234	24	8	0.0789145	1	0.104253	24	8	0.19416	2.80333
2	+	37516332	37517171	ENSMUSG00000053164	Gpr21	0	0.006184	0.014849	0.014581	0.020297	0	0	0.00822	0.024618	0.071582	0.013433	0.006109	0.0149894	0.021716	0.005583	0	0	0	0.013602	0.015937	0.008285	0.008717	0	0.008587	0	0.00686892	0.314038	0.00104234	24	12	0.0106094	1	0.268421	24	0	0.00566817	0.458251
2	-	154585758	154603708	ENSMUSG00000000876	Pxmp4	47.3594	46.8441	32.5407	25.4195	33.7758	35.4664	43.876	43.8856	34.8181	28.3138	27.4511	37.1614	36.4093	56.2077	39.6153	28.6923	32.4109	33.4644	37.0696	46.4581	44.9039	36.4315	24.7301	26.2853	49.4446	37.9762	0.314038	0.00144015	24	2	8.40321	1	0.00584689	24	2	10.5352	1.04303
11	-	51643063	51650842	ENSMUSG00000001053	N4bp3	2.67579	2.45254	1.49173	1.37477	1.52865	1.89953	2.22494	1.68398	1.50993	1.37402	2.17583	1.96277	1.86287	2.804	1.77676	1.04266	1.25419	1.49382	0.392829	2.00276	1.57821	1.14257	0.789103	1.75907	2.10563	1.5118	0.314038	0.00144015	24	0	0.464386	1	0.0525464	24	0	0.437398	0.811542
17	+	28232700	28301474	ENSMUSG00000002250	Ppard	3.71149	2.30428	1.08799	1.30043	1.47014	2.20877	4.84545	1.53873	1.12643	1.43728	1.64308	2.45224	2.09386	5.28292	2.9084	1.36597	1.12504	1.38549	1.29999	7.86918	3.08302	1.52674	1.19115	2.16834	1.93118	2.59479	0.314038	0.00144015	24	0	0.800604	1	0.0108197	24	2	1.119	1.23924
5	+	29735688	29786478	ENSMUSG00000029131	Dnajb6	12.3477	15.1905	15.2697	18.2191	19.3864	14.3293	12.2571	16.9526	16.753	18.9622	17.7871	12.6803	15.8446	25.1726	15.8522	15.4103	17.5999	17.8997	12.7092	13.2992	13.9923	14.8553	15.3509	13.4928	16.2881	15.9935	0.314038	0.00144015	24	14	2.86345	1	1	24	12	0.582174	1.0094
19	-	34668403	34747289	ENSMUSG00000009378	Slc16a12	10.0746	14.559	18.1981	29.5241	20.5668	13.5313	10.6935	11.1198	13.7116	27.5454	17.2828	12.229	16.5863	11.2877	18.8269	21.3219	28.8432	23.2299	18.6307	20.2794	16.1057	19.7677	23.7015	18.6214	10.6012	19.2681	0.314038	0.00144015	24	12	5.35948	1	0.0525464	24	12	4.52976	1.16169
5	-	134702593	134747323	ENSMUSG00000029675	Eln	0.210002	0.16798	0.111384	0.220003	0.235126	0.271316	0.204603	0.107878	0.09956	0.119532	0.232717	0.350019	0.194177	0.275079	0.204718	0.176523	0.295361	0.135614	0.019164	0.108705	0.29515	0.060133	0.197371	0.163784	0.250404	0.181834	0.314038	0.00144015	24	20	0.0762017	1	1	24	10	0.0302559	0.936435
13	+	43784775	43803132	ENSMUSG00000015396	Cd83	0.535361	0.415663	0.227798	0.308605	0.473651	0.62833	0.53056	0.300248	0.347367	0.254643	0.401792	0.722225	0.428854	0.967269	0.407658	0.791981	0.292834	0.233904	0.357719	0.255801	0.363179	0.152843	0.614238	0.627357	0.252128	0.443076	0.314038	0.00144015	24	22	0.162227	1	1	24	6	0.0425268	1.03316
6	+	146888487	147032025	ENSMUSG00000016487	Ppfibp1	4.12452	5.28297	4.50267	3.96767	3.19884	3.52689	5.22348	4.97425	4.23607	4.44672	2.7524	3.50387	4.14503	3.60732	4.82042	5.93509	3.60659	2.2908	5.23531	4.57242	3.49519	5.27647	4.1896	3.66287	2.25505	4.07893	0.314038	0.00144015	24	6	0.820216	1	0.915543	24	8	0.682784	0.984053
11	+	78322968	78327781	ENSMUSG00000017390	Aldoc	3.94096	5.38252	9.8003	8.0655	6.78783	5.81151	5.99539	5.91863	7.31722	7.35161	6.54536	5.27548	6.51603	4.14361	8.15402	12.4165	8.3768	8.54391	7.71323	10.7048	10.2503	11.7225	11.5511	10.6647	3.80377	9.00377	0.314038	0.00144015	24	12	1.37152	1	0.0826246	24	10	1.9602	1.38179
13	+	23684199	23692908	ENSMUSG00000018102	Hist1h2bc	88.886	94.4546	77.3196	49.2243	79.7177	117.975	85.221	88.8463	76.7803	58.1015	84.7259	106.917	84.014	178.743	63.7695	54.5007	75.8113	80.5367	24.2144	84.1292	86.5922	71.284	64.0591	60.9476	127.146	80.9778	0.314038	0.00144015	24	0	18.6945	1	1	24	0	11.8594	0.96386
10	+	34483399	34611278	ENSMUSG00000019779	Frk	0.44443	0.428039	0.512833	0.673906	0.885244	0.752743	0.672956	0.462445	0.587446	0.526559	1.00832	0.738928	0.641154	0.401424	0.816602	0.308687	0.432023	0.464846	0.253989	0.833141	0.618866	0.414278	0.691953	0.60628	0.489873	0.527664	0.314038	0.00144015	24	18	0.171303	1	1	24	6	0.066153	0.82299
11	-	102152546	102156404	ENSMUSG00000020921	Tmem101	4.90208	4.52763	3.62104	2.93344	4.15557	4.54446	4.61107	3.23883	3.11078	2.63345	3.52867	4.34613	3.8461	5.16423	4.22494	3.23859	5.29676	3.91981	2.47613	3.49121	3.9071	3.41178	3.90916	4.66107	5.61546	4.10969	0.314038	0.00144015	24	0	0.83377	1	1	24	18	0.335022	1.06853
16	-	10959275	10993121	ENSMUSG00000022500	Litaf	57.2451	32.6027	34.2441	25.2734	31.6955	47.202	49.0598	35.0481	33.674	22.6778	34.6009	50.0077	37.7776	47.9813	37.2131	32.7645	33.2761	31.9011	48.6078	35.9752	36.9015	28.0306	42.4447	52.8428	45.0767	39.4179	0.314038	0.00144015	24	0	10.6481	1	0.125882	24	22	6.40726	1.04342
15	+	99702129	99713991	ENSMUSG00000023018	Smarcd1	2.80376	3.81751	1.36539	1.09534	2.51804	2.80972	3.89059	2.53206	1.64946	1.27823	2.1368	2.78232	2.38994	1.66288	2.31086	1.19668	1.24104	1.51789	2.04418	2.50775	4.46814	1.06774	1.5146	1.64902	3.6789	2.07164	0.314038	0.00144015	24	0	1.01919	1	0.0322818	24	22	0.293391	0.866818
19	-	5758427	5771401	ENSMUSG00000024941	Scyl1	12.4049	13.7513	14.2183	14.1195	13.3321	7.99321	11.0031	12.5163	13.9693	12.9159	12.4532	9.97451	12.3876	6.14609	13.9348	14.6057	12.5582	11.9637	10.9507	11.952	13.7886	12.5706	10.4256	11.7099	13.2436	11.9875	0.314038	0.00144015	24	10	1.33503	1	0.268421	24	8	1.14528	0.967696
19	+	43782192	43840740	ENSMUSG00000025194	Abcc2	40.4651	94.6293	104.383	121.946	91.0966	47.2768	45.6706	77.1147	82.237	126.33	80.5938	51.2652	80.2507	24.1885	125.092	100.286	97.347	89.171	65.7267	83.1826	103.727	119.454	82.24	69.1299	58.5536	84.8416	0.314038	0.00144015	24	12	29.463	1	0.0322818	24	10	25.2768	1.05721
19	-	44005022	44029199	ENSMUSG00000025197	Cyp2c23	102.333	143.28	154.073	237.139	166.66	135.035	127.59	136.011	149.485	221.372	176.206	145.914	157.925	65.8882	157.703	210.661	140.78	175.235	43.0163	150.28	169.502	193.049	160.842	191.746	128.574	148.94	0.314038	0.00144015	24	14	28.2653	1	0.186301	24	10	25.1573	0.943105
16	+	87698945	87733346	ENSMUSG00000025612	Bach1	2.88772	4.15499	6.05426	8.07104	3.8085	3.501	3.73851	4.03829	4.21808	7.22808	5.33175	3.32542	4.69647	1.0547	6.89554	6.90533	5.53173	4.53308	4.21574	3.78447	4.4534	6.31956	5.09606	3.942	1.71124	4.5369	0.314038	0.00144015	24	12	1.36494	1	0.00584689	24	10	1.89837	0.966025
1	+	134415378	134433351	ENSMUSG00000026457	Adipor1	28.7267	31.1635	32.3217	38.1917	30.4512	29.9332	29.371	31.2697	32.6907	35.1537	32.411	31.354	31.9198	28.1963	28.6729	34.1581	32.9224	27.2619	25.9451	29.2753	29.9117	32.4301	34.0492	30.7601	27.8044	30.1156	0.314038	0.00144015	24	12	1.79629	1	0.0190899	24	10	2.79051	0.943476
1	+	163779583	163917109	ENSMUSG00000026585	Kifap3	1.06216	0.851998	0.801241	0.693292	0.891271	1.144	1.19361	0.961949	0.761829	0.791327	0.956148	1.5038	0.967719	2.40037	1.18228	0.575551	0.556477	0.513295	1.06127	0.986722	0.877389	0.544955	0.517851	0.831819	0.807638	0.904635	0.314038	0.00144015	24	22	0.207145	1	0.0108197	24	2	0.34302	0.934812
2	-	136873780	136891382	ENSMUSG00000027274	Mkks	6.29236	4.66121	3.44726	4.44053	5.32742	7.3561	6.65081	3.94227	3.61349	4.4151	5.07138	6.5996	5.15146	11.6997	3.21857	2.66181	3.38709	4.81696	1.99347	4.98107	3.51503	2.22925	4.15071	4.44686	4.70269	4.31693	0.314038	0.00144015	24	22	1.53949	1	0.268421	24	22	1.08991	0.838001
4	-	108400390	108406961	ENSMUSG00000028597	Gpx7	0.784173	1.01822	1.18296	2.25606	1.47741	1.06227	0.886845	1.19369	1.46815	1.80385	1.8412	1.21081	1.3488	1.96544	1.14044	2.16382	2.16677	1.72975	1.69571	1.18355	1.90631	1.97437	2.79971	1.19886	1.75853	1.80694	0.314038	0.00144015	24	14	0.440109	1	0.268421	24	12	0.261932	1.33966
4	-	132899213	132922558	ENSMUSG00000028878	Fam76a	2.75642	2.78885	4.37566	5.75062	4.18496	3.73377	3.29972	2.93708	3.70391	5.03073	3.90995	3.67627	3.84566	2.39902	3.0739	5.08299	4.10031	3.49224	3.64903	2.60112	2.97033	4.59296	4.34532	3.49738	3.36657	3.5976	0.314038	0.00144015	24	14	0.831811	1	0.0525464	24	12	0.787837	0.935495
6	+	108660629	108666925	ENSMUSG00000030103	Bhlhe40	31.787	12.8835	36.824	66.656	45.22	32.2073	30.9427	22.4025	42.6607	77.3382	32.4387	29.3521	38.3927	3.32813	25.098	37.5902	27.1347	38.3053	20.4703	48.797	27.0305	27.729	36.649	37.1789	26.3129	29.6353	0.314038	0.00144015	24	14	12.2101	1	1	24	12	7.55724	0.7719
7	+	64501706	64753878	ENSMUSG00000030519	Apba2	0.316149	0.113523	0.040454	0.063558	0.036659	0.22211	0.195178	0.098037	0.035522	0.023741	0.111821	0.245697	0.125204	0.042757	0.109521	0.096497	0.070856	0.024989	0.029439	0.043417	0.054176	0.113999	0.054477	0.102942	0.042793	0.0654886	0.314038	0.00144015	24	0	0.110748	1	0.0826246	24	10	0.0308596	0.523055
7	-	143795584	143822841	ENSMUSG00000031090	Nadsyn1	8.32369	11.222	11.3537	12.1305	10.5317	8.01878	11.2965	11.3878	13.3719	11.0967	9.88134	7.03744	10.471	12.2009	10.516	11.6037	13.8725	6.18862	7.48814	11.8344	11.2109	16.6505	11.0034	8.88861	8.66413	10.8435	0.314038	0.00144015	24	10	1.85526	1	0.186301	24	8	2.13437	1.03557
X	-	134588149	134601125	ENSMUSG00000031266	Gla	1.77696	1.70448	1.51049	0.95425	1.50286	2.11015	1.90552	1.61701	1.43025	1.14641	1.77647	2.35738	1.64935	1.62595	1.98116	1.61063	1.55898	1.48193	1.06005	1.41959	1.80619	1.41094	1.69536	1.2874	1.05238	1.49921	0.314038	0.00144015	24	0	0.353235	1	0.186301	24	8	0.249061	0.908972
8	+	68793929	68829410	ENSMUSG00000031864	Ints10	2.1581	1.63502	1.18721	1.18481	2.05338	2.19469	2.13073	1.37698	1.57758	1.29817	2.37495	2.40686	1.79821	4.25048	2.41319	1.07562	1.56122	1.95063	1.29652	1.84243	3.44568	0.735046	1.33355	1.48966	1.17025	1.88036	0.314038	0.00144015	24	22	0.587548	1	1	24	0	0.533749	1.04569
9	-	35124408	35176061	ENSMUSG00000032040	Dcps	11.5581	12.0851	13.2619	12.2388	9.68331	9.10585	9.74691	12.163	12.5684	11.0346	8.96853	10.7077	11.0935	32.2818	10.5051	13.3143	11.0035	9.82387	10.3638	10.4177	10.548	11.9615	11.1086	7.403	11.4533	12.5154	0.314038	0.00144015	24	8	1.70338	1	0.695705	24	6	0.754223	1.12817
9	-	66775202	66795490	ENSMUSG00000032375	Aph1b	1.23795	0.380573	0.338295	0.865579	0.597633	1.37508	1.25396	0.339156	0.191186	0.651445	1.33749	1.27911	0.820621	2.08958	0.634729	0.432745	0.51115	0.586744	0.747013	0.660828	0.377509	0.320708	1.18832	1.60345	0.229262	0.781837	0.314038	0.00144015	24	20	0.626469	1	0.915543	24	22	0.189613	0.952738
X	-	103697414	103821983	ENSMUSG00000033965	Slc16a2	21.9429	38.7663	35.5848	31.3302	29.5851	16.9865	24.8401	33.1627	33.7013	34.5054	20.5933	19.922	28.4101	8.64262	31.2585	41.5384	28.9207	26.8641	16.1362	35.4878	34.3086	36.9237	29.6374	20.79	23.9238	27.8693	0.314038	0.00144015	24	8	8.88925	1	0.00584689	24	8	7.56998	0.980967
4	-	133292459	133339324	ENSMUSG00000037622	Wdtc1	23.6193	29.2175	30.1302	22.6943	17.1083	11.649	19.4025	21.9841	30.0604	25.7104	17.8481	14.655	22.0066	7.37484	24.1853	34.7627	18.4533	12.5261	17.0497	21.9223	24.3659	31.3811	14.6373	11.2336	21.2413	19.9278	0.314038	0.00144015	24	8	6.51316	1	0.0322818	24	8	6.80735	0.905538
19	-	12466341	12501996	ENSMUSG00000039982	Dtx4	3.25234	4.12817	1.32446	0.6609	2.04477	2.69345	3.6287	2.54679	1.45186	0.689506	1.95685	2.55437	2.24435	1.72152	4.07938	1.5055	1.12094	1.81193	2.38935	3.71392	2.91474	2.07463	0.69805	1.83162	2.31315	2.18123	0.314038	0.00144015	24	0	1.28979	1	0.0190899	24	2	0.85157	0.971877
11	-	20823576	20831056	ENSMUSG00000042363	Lgalsl	7.32756	5.9236	2.03923	1.55431	5.72267	8.03046	9.57188	4.61755	2.06698	1.51663	4.42473	7.92014	5.05965	7.05604	6.01428	1.86157	1.64575	4.81019	12.3278	8.19949	4.65679	2.3432	1.86006	6.04443	5.28367	5.17527	0.314038	0.00144015	24	0	3.10288	1	0.00584689	24	0	2.53922	1.02285
1	-	184871926	184883218	ENSMUSG00000039349	C130074G19Rik	54.2925	66.5302	65.7747	47.5236	52.737	46.629	53.177	63.0551	56.7097	51.3979	41.3199	47.4453	53.8827	40.0549	69.6531	69.077	59.5107	44.9753	85.0718	61.2568	72.9022	71.209	50.8332	36.3559	67.773	60.7227	0.314038	0.00144015	24	6	8.774	1	0.268421	24	6	7.27118	1.12694
4	-	33245423	33248510	ENSMUSG00000040128	Pnrc1	54.9691	26.2583	18.7529	15.0475	27.5232	57.4546	52.3546	29.634	14.5388	16.2855	21.5905	52.3198	32.2274	69.9961	32.5201	20.8065	19.4968	35.5489	66.2795	40.0128	40.6625	25.5253	23.1482	38.0439	46.0804	38.1767	0.314038	0.00144015	24	0	21.7473	0.91018	0.0029933	24	0	14.2736	1.18461
11	-	97627389	97629702	ENSMUSG00000043439	Epop	2.77012	1.68116	2.44393	4.08416	3.02593	4.35959	2.62872	1.85839	2.63494	3.30661	6.60139	5.11127	3.37552	3.49396	2.05671	1.80373	3.16628	2.5938	1.73701	2.94625	2.14395	1.91672	2.66984	4.91312	2.94352	2.69874	0.314038	0.00144015	24	18	1.31432	1	0.915543	24	20	0.562022	0.799504
2	-	155059310	155074497	ENSMUSG00000027597	Ahcy	418.182	362.984	398.606	478.249	495.286	548.13	468.919	332.796	434.971	435.158	519.111	534.939	452.278	316.475	396.756	447.579	474.075	408.439	788.354	403.94	425.113	378.653	369.729	410.589	500.34	443.337	0.314038	0.00144015	24	18	71.8742	1	1	24	18	36.0875	0.980231
11	-	55049731	55078107	ENSMUSG00000049588	Ccdc69	0.240472	0.18427	0.210282	0.262945	0.384213	0.617739	0.494226	0.169749	0.105914	0.258272	0.587545	0.609685	0.343776	0.86887	0.372889	0.156353	0.096006	0.236771	0.133752	0.768614	0.192495	0	0.675429	0.610257	0.181334	0.357731	0.314038	0.00144015	24	20	0.222353	1	0.695705	24	22	0.148742	1.04059
3	+	37312554	37321450	ENSMUSG00000051444	Bbs12	0.120094	0.137993	0.064115	0.065066	0.191209	0.272656	0.208346	0.122271	0.03662	0.085739	0.269745	0.218087	0.149328	0.226114	0.22378	0.362219	0.441662	0.261191	0.789074	0.330884	0.246498	0.272312	0.637911	0.355993	0.1986	0.362186	0.314038	0.00144015	24	22	0.0933735	1	0.377215	24	12	0.0600242	2.42544
13	-	95601803	95618487	ENSMUSG00000048376	F2r	2.92498	5.47498	8.7826	3.64214	6.12428	2.33766	2.91991	6.45014	6.29622	4.98178	2.77137	2.75529	4.62178	4.44376	12.797	10.5269	6.90956	5.40629	1.52313	8.17292	10.6134	9.45747	8.8781	4.10008	4.95246	7.3151	0.314038	0.00144015	24	8	2.24073	1	0.00584689	24	8	3.6361	1.58274
1	-	153849542	153851195	ENSMUSG00000045968	Teddm2	0.125822	0.245052	0.412484	0.166097	0.312215	0.080944	0.159144	0.365292	0.495111	0.239105	0.121336	0.079553	0.233513	0.240052	0.366311	0.470704	0.609356	0.221842	0.441567	0.257305	0.412866	0.541442	0.286675	0.059472	0.334377	0.353497	0.314038	0.00144015	24	8	0.127708	1	0.268421	24	8	0.136804	1.51382
10	+	128254096	128255645	ENSMUSG00000051716	Apon	228.019	183.434	183.751	142.054	146.082	200.534	212.425	201.57	190.979	135.989	155.953	209.056	182.487	382.084	177.657	158.321	246.072	177.998	176.773	185.178	197.534	168.098	256.191	196.517	202.473	210.408	0.314038	0.00144015	24	2	32.8455	1	1	24	18	13.6248	1.153
4	+	117834506	117869296	ENSMUSG00000028542	Slc6a9	3.37061	5.09634	5.57459	6.91237	6.65278	2.67491	3.59149	4.02488	8.04238	8.74925	4.981	3.99539	5.3055	0	4.23791	5.70305	3.61804	4.46751	4.01926	6.64091	4.01613	3.80117	2.85772	5.63523	7.03384	4.3359	0.314038	0.00144015	24	12	2.11477	1	1	24	22	0.642481	0.817246
11	-	98767932	98775333	ENSMUSG00000020889	Nr1d1	0.736968	11.7217	24.6799	11.2474	6.07699	1.03185	0.743751	10.4186	26.7617	11.7892	4.45751	1.37215	9.25315	0.436422	19.1318	39.5297	9.64192	5.99891	0.370263	0.579121	16.6732	36.8303	7.77199	3.73811	1.27734	11.8316	0.314038	0.00144015	24	10	7.59731	0.705553	0.000644541	24	8	11.5045	1.27866
9	-	123259053	123260764	ENSMUSG00000054871	Tmem158	0.196199	0.208456	0.217546	0.277406	0.470374	0.253355	0.208359	0.208517	0.293938	0.320669	0.311568	0.257561	0.268662	0.455869	0.165241	0.289556	0.125795	0.289949	0.057507	0.235351	0.087091	0.184282	0.272508	0.417537	0.049807	0.219208	0.314038	0.00144015	24	14	0.0592205	1	1	24	14	0.0850791	0.815923
7	+	25897620	25926624	ENSMUSG00000030483	Cyp2b10	4.04744	1.58024	0.531108	1.73737	1.86675	7.00565	4.63675	1.54545	2.02544	2.87974	4.95479	6.37098	3.26514	5.0408	0.142082	0.391429	0.446309	1.41135	5.28173	1.22541	3.47525	1.18982	0.066984	0.290057	2.44739	1.78405	0.314038	0.00144015	24	20	2.19587	1	0.517903	24	0	1.47022	0.546393
5	+	93093437	93174958	ENSMUSG00000058013	2019-09-11	3.00488	1.87797	1.57432	1.87844	2.44362	6.69543	6.34091	2.74934	1.30814	1.61823	4.14781	5.56863	3.26731	3.35557	5.08399	1.14944	2.12414	2.57794	0.998784	2.85581	3.97111	1.23628	1.1681	3.2541	1.19368	2.41408	0.314038	0.00144015	24	22	1.96154	1	0.915543	24	4	0.7548	0.738858
6	+	52713729	52766780	ENSMUSG00000004535	Tax1bp1	31.9352	36.7372	40.8103	32.9251	37.9222	26.5427	29.5075	38.6161	39.008	34.8825	29.6662	27.224	33.8147	20.8074	39.3112	33.2667	39.0373	30.8807	29.0177	34.5891	36.6727	38.9166	34.47	22.8205	33.8746	32.8054	0.314038	0.00144015	24	8	5.26262	1	0.186301	24	6	2.55519	0.97015
11	+	75463716	75463810	ENSMUSG00000065529	Mir22	4.53112	10.5113	18.2751	22.7463	15.9012	11.6945	7.54368	7.5754	14.9604	18.8	10.0159	8.75455	12.6091	0.097749	11.6355	26.692	14.1645	5.47185	17.6209	5.59483	10.7019	22.9023	8.2251	6.47716	14.726	12.0258	0.314038	0.00144015	24	12	5.89843	1	0.915543	24	10	5.57494	0.953739
7	-	141426446	141429425	ENSMUSG00000060240	Cend1	0.064487	0.063142	0	0	0.042386	0.088336	0.086667	0	0	0.06024	0.084156	0.114108	0.0502935	0	0.043401	0	0	0	0	0	0	0	0.050748	0.035867	0	0.0108347	0.314038	0.00144015	24	22	0.0455992	1	1	0	0	0	0.215429
5	+	8046078	8069379	ENSMUSG00000003161	Sri	13.1018	16.4323	18.1314	21.2037	16.8636	11.5195	11.533	17.5021	22.9189	16.2995	14.9348	12.9852	16.1188	30.0733	21.3176	19.5381	16.5602	19.9389	10.9078	18.7637	16.2138	37.6951	17.7662	12.5786	14.4374	19.6492	0.314038	0.00144015	24	10	3.54081	1	0.695705	24	6	4.36814	1.21902
X	+	20658326	20683179	ENSMUSG00000001924	Uba1	42.1704	39.754	49.7887	38.2511	34.699	32.163	38.1164	39.113	44.6667	38.5603	32.7908	34.0814	38.6796	58.8457	48.1159	46.0274	43.2656	45.2414	28.9053	47.1849	45.255	35.4858	33.8065	34.6079	32.4353	41.5981	0.314038	0.00144015	24	8	4.24639	1	0.377215	24	6	8.5401	1.07545
2	-	152931898	152933208	ENSMUSG00000074676	Foxs1	0.478134	0.35853	0.061486	0.181129	0.130736	0.388153	0.429219	0.249607	0.133403	0.12028	0.148327	0.404734	0.256978	0.808453	0.282146	0.1375	0.10267	0.211006	0.093871	0.285953	0.503206	0.120325	0.100305	0.188994	0.628134	0.288547	0.314038	0.00144015	24	0	0.184187	1	0.0322818	24	0	0.164497	1.12285
X	+	56346400	56365674	ENSMUSG00000073176	Zfp449	0.102219	0.113602	0.043129	0.028234	0.072053	0.102196	0.120541	0.087543	0.087395	0.063082	0.096999	0.118291	0.0862737	0	0.140549	0.016074	0.086421	0.088805	0.032923	0.162007	0.104287	0.075961	0.068566	0.091458	0.091246	0.0798581	0.314038	0.00144015	24	0	0.0290971	1	1	24	0	0.0108778	0.925637
4	+	101419277	101466995	ENSMUSG00000028527	Ak4	3.97908	12.8397	14.4835	21.4682	23.6785	15.9928	12.7999	9.22739	13.2596	25.2888	25.5576	14.5809	16.0963	25.4035	17.4224	23.1869	19.1555	18.2519	16.39	14.0455	14.3946	21.0696	18.0382	23.4894	14.5404	18.7823	0.314038	0.00144015	24	16	7.43194	1	1	24	12	3.01026	1.16687
3	+	142701051	142744527	ENSMUSG00000040213	Kyat3	89.8925	53.2262	49.8066	61.0934	93.5259	109.983	75.774	40.8712	55.8601	56.9889	117.674	87.0392	74.3112	68.3073	47.3798	39.1437	37.2372	92.6381	41.361	50.7321	58.626	46.3303	34.8653	104.11	50.1358	55.9056	0.314038	0.00144015	24	20	28.3221	1	0.517903	24	0	3.01425	0.752317
11	-	113698172	113708967	ENSMUSG00000018727	Cpsf4l	1.1164	2.00212	5.20155	1.84388	4.36676	0.620103	1.59176	2.87349	4.99246	1.92325	1.48719	0.733999	2.39608	1.75551	2.6127	6.59527	5.9941	3.02526	14.132	2.85072	4.35307	5.56676	4.71647	1.08898	4.82835	4.79326	0.314038	0.00144015	24	8	0.949352	1	1	24	10	1.24263	2.00046
3	+	37419896	37579096	ENSMUSG00000027722	Spata5	4.0402	2.64841	2.04157	0.799674	1.13909	0.737862	7.47719	4.71445	2.29972	0.564317	1.16535	2.63827	2.52218	1.34761	0.748487	1.02022	1.27698	1.29803	0.87796	3.03097	1.98809	0.621303	1.13081	2.08657	0.834739	1.35515	0.314038	0.00144015	24	2	1.45678	1	1	24	22	0.188963	0.537293
2	-	157556362	157566337	ENSMUSG00000067787	Blcap	14.0394	15.0807	9.94873	6.82458	9.85971	14.4318	15.5743	13.2697	9.19763	7.48353	11.7447	12.7487	11.6836	31.8958	12.8504	9.02182	10.3318	12.3369	12.3634	17.7437	12.998	12.2906	10.0552	11.0808	14.1965	13.9304	0.314038	0.00144015	24	0	3.51969	0.91018	0.0029933	24	0	2.46792	1.1923
6	-	97286867	97617541	ENSMUSG00000030064	Frmd4b	7.54905	6.42298	4.64573	6.3835	8.8563	8.61159	8.06981	5.56061	6.79065	7.49648	8.88858	9.93382	7.43409	8.73817	11.3437	5.6929	5.05646	6.11454	5.54832	6.35911	6.97784	6.946	6.20051	10.7122	4.46633	7.013	0.314038	0.00144015	24	20	1.72204	1	1	24	6	0.954713	0.943357
19	-	6116004	6118586	ENSMUSG00000024790	Sac3d1	6.62381	4.31243	3.3277	4.13657	4.47583	4.97736	4.44666	4.13049	3.74052	4.52366	4.86849	5.10208	4.55547	6.62151	2.71723	3.30911	4.46035	4.87765	2.43175	4.71177	3.13845	2.48431	4.21564	5.00709	5.55773	4.12772	0.314038	0.00144015	24	20	0.57645	1	0.377215	24	20	1.16946	0.906102
8	+	123805985	123835287	ENSMUSG00000019478	Rab4a	13.8391	15.8658	19.9853	20.0087	21.3222	13.8457	10.8507	16.3615	19.2449	19.7275	16.5267	14.8301	16.8674	18.0211	12.8263	17.5102	27.3707	20.2099	30.1954	14.5041	17.5468	22.6218	25.2602	20.2194	20.7357	20.5852	0.314038	0.00144015	24	12	3.81487	1	0.268421	24	16	5.05677	1.22041
X	+	101376378	101385629	ENSMUSG00000047797	Gjb1	411.695	465.145	457.331	422.883	311.205	372.514	425.145	431.977	497.465	390.643	341.494	365.703	407.767	632.605	373.678	435.944	362.776	322.148	221.864	412.1	410.767	407.645	333.277	277.843	346.38	378.086	0.314038	0.00144015	24	6	56.1812	1	0.0525464	24	6	68.5972	0.92721
11	-	59474284	59475765	ENSMUSG00000084145	Gm12263	3.36483	3.51856	3.61384	4.57428	3.50853	1.86197	3.42352	3.56291	3.66257	4.60746	2.84817	2.53925	3.42382	0.4224	3.56661	4.02081	2.5968	2.26211	2.8728	3.34513	2.61129	3.10375	2.44572	2.30809	1.61423	2.59748	0.314038	0.00144015	24	10	0.744134	1	0.186301	24	8	0.558324	0.758648
13	+	22282354	22283548	ENSMUSG00000084038	Gm11295	0.979655	1.08552	1.36773	3.1146	3.4227	2.09089	2.00777	0.833552	1.80915	2.9265	4.01922	2.30126	2.16321	0	2.37484	0.698399	0.803191	2.52054	0.260537	3.86852	1.91072	0.628626	1.52705	5.72227	0.634675	1.74578	0.314038	0.00144015	24	16	1.13103	1	1	24	22	0.323552	0.807032
3	-	98669854	98678331	ENSMUSG00000081919	Gm12399	0.050115	0.119608	0.130866	0.106484	0.065269	0.022565	0.070392	0.306083	0.182378	0.164461	0.042994	0	0.105101	0	0.188021	0.133727	0.03588	0.073396	0	0.153382	0.133722	0.207892	0.091834	0.013936	0.012745	0.0870446	0.314038	0.00144015	24	8	0.0760546	1	0.0256859	24	8	0.069994	0.828197
X	+	75143424	75143630	ENSMUSG00000083416	Gm15378	0.488611	0.450534	0.294472	0.36114	0.394281	0.883347	0.365645	0.303394	0.167383	0.296246	0.702378	0.739891	0.453943	0	0.169752	0.474546	0.260098	0.378638	0	0.712032	0.312527	0.050804	0.382374	0.77295	0.480586	0.332859	0.314038	0.00144015	24	22	0.179123	1	1	24	22	0.0780428	0.733261
2	-	132529082	132542031	ENSMUSG00000027346	Gpcpd1	7.3773	8.80985	29.4362	15.034	10.8015	5.63601	10.8258	14.9151	23.8308	19.4284	11.5137	7.07025	13.7232	2.10621	11.7076	28.7627	23.1976	4.24075	19.6458	9.28089	15.2432	29.4681	18.8991	5.02392	4.64693	14.3519	0.314038	0.00144015	24	10	6.09156	1	0.0190899	24	10	10.0852	1.04581
10	+	93488768	93519304	ENSMUSG00000020017	Hal	71.4851	74.6287	67.4568	37.1015	39.0148	76.3318	97.237	68.7101	60.6968	37.6848	56.443	85.2174	64.334	95.4557	88.9967	70.6815	42.9421	37.4689	54.1206	51.5192	73.9119	71.925	29.7904	43.4832	43.4933	58.649	0.314038	0.00144015	24	0	21.1081	1	0.0108197	24	4	22.0872	0.911634
11	+	88718645	88722600	ENSMUSG00000087574	C030037D09Rik	0.314612	0.260631	0.154676	0.089674	0.234046	0.402808	0.304159	0.214708	0.172387	0.272994	0.309148	0.418442	0.262357	0.642013	0.401727	0.134823	0.058522	0.203423	0.247102	0.21626	0.46602	0.142971	0.150729	0.047992	0.311394	0.251915	0.314038	0.00144015	24	22	0.0976705	1	0.0826246	24	2	0.176442	0.960198
1	-	120190757	120265255	ENSMUSG00000026389	Steap3	5.7535	5.86103	4.42904	3.0481	3.52366	4.08847	6.29744	4.92418	4.32643	3.54866	3.35866	5.33293	4.54101	0.117238	10.3787	6.38038	3.45528	2.77658	4.21196	5.9101	7.18071	3.85047	1.2004	3.01189	0.961041	4.11956	0.314038	0.00144015	24	2	1.23994	1	0.186301	24	6	2.09907	0.90719
1	-	178313328	178318549	ENSMUSG00000086350	B230369F24Rik	0.093818	0.059524	0.057727	0.071988	0.139475	0.206006	0.152216	0.092577	0.056241	0.139695	0.184195	0.240121	0.124465	0.086585	0.086956	0.064482	0.088926	0.148769	0.09046	0.068425	0.140508	0.06893	0.115792	0.101087	0.071572	0.0943743	0.314038	0.00144015	24	20	0.0658608	1	0.517903	24	16	0.0154026	0.758238
4	+	128991958	129002257	ENSMUSG00000028792	Ak2	76.0395	131.497	139.706	154.233	152.71	114.219	98.1243	113.668	138.236	148.42	135.366	114.901	126.427	210.671	99.4327	153.384	137.917	146.3	54.4637	94.8668	123.841	151.715	148.434	114.067	161.335	133.036	0.314038	0.00144015	24	12	24.9966	1	1	24	12	17.4219	1.05228
2	-	30173453	30178429	ENSMUSG00000039660	Spout1	12.0368	9.15343	9.63129	14.4286	12.8	12.5366	12.4222	7.33398	10.6166	10.7335	17.3907	15.3958	12.04	22.1615	7.53767	7.99484	11.7275	13.49	8.64033	9.57987	9.77417	7.02116	10.688	13.6868	14.3498	11.3876	0.314038	0.00144015	24	18	2.49117	1	0.268421	24	20	2.63045	0.945821
1	-	143750790	143777068	ENSMUSG00000018199	Trove2	0.464096	0.397675	0.270446	0.336278	0.419928	0.504143	0.500612	0.375063	0.27766	0.441153	0.524407	0.524728	0.419682	0.453328	0.558546	0.272856	0.339317	0.25696	0.416185	0.36682	0.344798	0.362133	0.385462	0.509906	0.261491	0.377317	0.314038	0.00144015	24	22	0.102754	1	1	24	0	0.0363071	0.899053
9	+	108296853	108301571	ENSMUSG00000032607	Amt	25.935	27.6346	23.4359	20.7962	15.1574	26.3766	32.9444	26.9561	23.9383	18.0698	14.0484	23.2405	23.2111	46.5829	27.8785	21.3352	18.3317	13.9962	19.4611	29.0391	28.515	23.9324	11.5523	7.85946	18.9865	22.2892	0.314038	0.00144015	24	4	4.76843	1	0.00584689	24	4	8.86951	0.960282
5	-	130011258	130024381	ENSMUSG00000025533	Asl	248.475	242.249	214.465	326.951	335.665	436.025	399.802	193.574	217.234	299.868	407.861	538.931	321.758	139.377	189.12	218.841	270.575	254.653	413.756	199.646	234.768	156.845	250.032	312.11	279.601	243.277	0.314038	0.00144015	24	20	107.094	1	0.186301	24	18	65.9219	0.756086
15	+	76576358	76595816	ENSMUSG00000022550	Adck5	23.0404	29.16	37.4113	20.4917	18.7657	10.6837	21.3957	26.0383	27.1745	21.6085	18.7877	15.3148	22.4894	36.9718	26.2229	35.0159	26.3653	17.1753	18.2476	23.8459	30.74	46.3576	24.3777	11.3566	29.1546	27.1526	0.314038	0.00144015	24	8	5.48336	1	0.125882	24	6	7.9965	1.20735
17	+	53566861	53624491	ENSMUSG00000000708	Kat2b	10.1273	14.1973	14.7734	18.4393	12.8837	9.29548	11.2816	14.1872	16.3898	23.3025	9.37799	8.25623	13.5427	11.7697	16.3681	18.3301	14.406	9.61899	11.1253	12.7197	19.9725	25.3402	12.1658	9.94198	7.16331	14.0768	0.314038	0.00144015	24	10	4.23292	0.705553	0.000644541	24	8	4.93346	1.03944
14	-	5214084	5215126	ENSMUSG00000090900	Gm3326	0.01724	0.004292	0.010304	0.014756	0.02804	0.01957	0.0144	0.005704	0.010757	0.030237	0.027966	0.025437	0.0173919	0.007535	0.011624	0.026885	0.015486	0	0.014159	0.016589	0.0115	0.012099	0.005461	0.011919	0	0.0111047	0.314038	0.00144015	24	18	0.00977964	1	1	24	6	0.00418784	0.638501
18	-	80229758	80247102	ENSMUSG00000078963	Hsbp1l1	0.201833	0.357337	0.814981	0.41654	0.313156	0.285532	0.281388	0.450495	0.519636	0.288279	0.155441	0.140891	0.352126	0.80887	0.964655	0.87418	1.38797	0.861775	1.07446	0.980996	0.717103	0.972837	1.15615	1.19111	0.656367	0.970539	0.314038	0.00144015	24	8	0.148543	1	0.517903	24	12	0.140549	2.75623
7	-	42125200	42126203	ENSMUSG00000092257	Gm2308	0.553694	0.383445	0.508186	0.212862	0.372313	0.417756	0.527429	0.471118	0.354961	0.337677	0.375258	0.544273	0.421581	0.039139	0.408895	0.519346	0.289579	0.353285	0.171333	0.442006	0.469078	0.183653	0.242515	0.28479	0.416314	0.318328	0.314038	0.00144015	24	0	0.0936994	1	1	24	6	0.0531479	0.755081
4	-	148152800	148159595	ENSMUSG00000029001	Fbxo44	1.70136	1.91346	1.02923	0.749039	1.07197	1.62405	2.14842	1.36851	1.09529	0.935051	1.52198	1.89885	1.42143	3.30266	1.55779	0.873573	1.26939	1.24716	2.54582	1.99155	1.76138	1.10236	1.99145	1.32526	1.95358	1.7435	0.314038	0.00144015	24	0	0.515018	1	0.0525464	24	0	0.531532	1.22658
3	-	98445675	98457126	ENSMUSG00000090817	Gm4450	3.96701	5.68585	6.4382	2.70997	3.96026	1.1287	2.41813	6.79868	7.91728	4.13205	2.03778	0.837308	4.0026	0.246705	5.8523	7.40497	3.50418	3.86801	0.214666	7.1707	5.93184	5.38056	2.08696	1.41426	2.84838	3.82696	0.314038	0.00144015	24	8	2.26304	1	0.0525464	24	8	2.15221	0.956118
19	+	42045610	42052290	ENSMUSG00000025176	Hoga1	41.7481	71.2841	67.3351	78.1859	67.23	50.1282	52.8061	61.4021	77.4442	75.561	60.2204	56.1727	63.2932	57.1057	57.8572	87.6565	79.135	65.0866	76.1865	56.6554	67.413	84.276	69.266	48.1985	59.4101	67.3539	0.314038	0.00144015	24	12	11.3405	1	0.125882	24	10	9.42537	1.06416
13	-	23681467	23683948	ENSMUSG00000069270	Hist1h2ac	0.36908	0.283764	0.234557	0.177881	0.254845	0.331808	0.333033	0.269745	0.285245	0.210951	0.224757	0.342694	0.27653	0.269476	0.251881	0.179148	0.269146	0.208295	0.13404	0.381778	0.278212	0.153241	0.166841	0.162019	0.319376	0.231121	0.314038	0.00144015	24	0	0.0660676	1	0.915543	24	0	0.0668686	0.83579
17	-	34719813	34722252	ENSMUSG00000092471	Cyp21a2-ps	1.53352	0.871307	0.65537	0.093405	0.501467	0.657049	1.13722	0.584359	0.056877	0.177588	0.9478	0.970971	0.682245	0.237063	4.18126	0.971731	2.28617	2.20536	1.19824	1.89613	1.89955	0.543689	2.214	2.46228	2.35575	1.87093	0.314038	0.00144015	24	0	0.385893	1	1	24	18	0.496303	2.74232
5	-	64708207	64804117	ENSMUSG00000097640	Gm20033	0.199702	0	0.102185	0.312684	0.320933	0.280945	0.124623	0.024571	0.0393	0.115397	0.80896	0.474897	0.233683	0.597766	0.531042	0.250496	0.257648	0.018947	0.804513	0.129421	0.181959	0.556195	0.390393	0.205575	0.955944	0.406658	0.314038	0.00144015	24	18	0.18292	1	1	24	0	0.195714	1.74021
6	-	141971845	142011414	ENSMUSG00000079263	Gm6614	0.27876	0.441255	0.67823	1.21712	0.7966	0.25335	0.524615	0.562052	0.845192	1.13105	0.497479	0.293954	0.626638	0.025662	0.827004	0.600827	0.326543	0.403149	0.131605	1.26102	0.564984	0.717976	0.524953	0.336164	0.198253	0.493179	0.314038	0.00144015	24	12	0.315286	1	0.186301	24	8	0.222746	0.787023
1	-	16964560	17004219	ENSMUSG00000042686	Jph1	0.177603	0.188499	0.663026	1.06535	0.39671	0.147229	0.307547	0.351163	0.46019	0.825197	0.423454	0.257068	0.438587	0.211998	0.388086	0.708292	0.520291	0.229133	0.051181	0.101774	0.286577	0.463423	0.259617	0.238403	0.28685	0.312135	0.314038	0.00144015	24	12	0.236329	1	0.0525464	24	10	0.165116	0.711685
1	-	153619604	153620673	ENSMUSG00000099858	Gm6652	225.479	333.121	337.378	360.051	357.411	272.345	254.961	250.772	351.428	373.316	298.986	270.782	307.169	13.8569	266.501	361.607	231.224	274.139	146.445	321.442	276.71	285.903	200.473	227.451	187.257	232.751	0.314038	0.00144015	24	12	61.248	1	0.0322818	24	8	43.3555	0.757728
16	-	34935854	34939329	ENSMUSG00000100593	1700119H24Rik	0.302058	0.677308	0.543458	0.390008	0.124923	0.256734	0.444622	0.657706	0.554179	0.178784	0	0.5184	0.387348	0.588465	0.782392	0.705893	0.822067	0.231307	1.12234	0.588517	1.32452	0.582754	1.11219	0.211424	1.20713	0.773249	0.314038	0.00144015	24	6	0.20964	1	1	24	0	0.25585	1.99626
3	-	41477577	41481885	ENSMUSG00000105260	Gm40040	2.73209	3.5634	4.12393	3.21476	2.31905	0.793102	2.83651	3.12392	2.79401	2.3724	1.99709	1.28796	2.59652	0	3.43471	3.74189	3.73852	0.780667	0.543429	2.11306	2.66406	2.57037	2.46794	0.491608	3.52296	2.17244	0.314038	0.00144015	24	8	0.817158	1	0.268421	24	8	1.43267	0.836672
17	+	54002372	54003332	ENSMUSG00000104810	Gm5684	2.88552	2.64125	3.27751	3.3869	2.78849	1.68517	2.00137	2.81354	3.39682	2.95128	2.25955	1.74653	2.65283	0.059063	2.07959	2.24687	1.56637	1.73992	0.830964	2.47063	1.8384	2.4116	1.44855	1.17773	1.19375	1.58862	0.314038	0.00144015	24	10	0.598841	1	0.0826246	24	8	0.484196	0.598841
3	-	98581153	98588290	ENSMUSG00000106456	Gm9678	1.38419	1.65959	1.94006	0.951591	1.32206	0.374171	1.04665	2.16043	2.36835	1.41181	0.742186	0.456133	1.3181	0	2.14374	2.1341	1.13144	1.11755	0.119483	2.54041	1.97891	1.77988	0.721803	0.60522	0.787713	1.25502	0.314038	0.00144015	24	8	0.635771	1	0.186301	24	6	0.859762	0.952143
3	-	98469146	98473218	ENSMUSG00000106129	Gm19210	2.08735	3.05116	3.55849	1.46205	1.99178	0.441881	1.25163	4.12092	3.95091	2.19557	1.08908	0.452604	2.13779	0	3.43195	3.42097	1.9859	2.14577	0.087513	3.70497	3.28385	3.08994	1.16954	0.814146	1.57342	2.059	0.314038	0.00144015	24	8	1.31902	1	0.268421	24	6	1.33605	0.963145
3	-	98522741	98526690	ENSMUSG00000105696	Gm19211	2.30325	3.4028	3.97398	1.6337	2.25746	0.43999	1.4534	4.58268	4.48108	2.54042	1.26257	0.483426	2.40123	0.006516	3.8557	3.77653	2.24447	2.42378	0.113836	4.13593	3.67084	3.54115	1.30668	0.900907	1.6957	2.306	0.314038	0.00144015	24	8	1.49487	1	0.268421	24	6	1.5186	0.960343
5	-	41853310	41854201	ENSMUSG00000107259	Gm5298	0.598088	0.657284	0.404563	0.266211	0.616087	0.665429	0.752736	0.53129	0.293636	0.338418	0.522293	0.739087	0.532094	0.198238	0.609118	0.459686	0.391915	0.385067	0.424244	0.560367	0.384263	0.370884	0.308225	0.345035	0.47487	0.409326	0.314038	0.00144015	24	0	0.183908	1	0.915543	24	2	0.0519792	0.769275
3	+	40744495	40757069	ENSMUSG00000025757	Hspa4l	2.81974	1.29496	0.999391	0.748695	3.03393	3.22157	2.39923	1.15884	1.29982	1.37822	3.2382	3.29743	2.07417	1.12903	2.94723	1.53097	0.515321	1.51574	1.06727	3.03088	2.89718	0.538126	0.746195	1.76901	0.955871	1.55357	0.314038	0.00144015	24	20	1.34332	1	0.186301	24	2	0.65484	0.749007
8	-	69239202	69240030	ENSMUSG00000110657	Gm7684	3.97726	4.6046	4.85186	5.60893	4.96924	3.6768	4.0216	5.00943	5.08153	5.60839	5.05437	4.30629	4.73086	1.08818	4.01207	5.98586	3.99577	3.39945	4.37978	4.13949	3.99484	4.95152	3.99201	4.59225	3.58452	4.00964	0.314038	0.00144015	24	12	0.692666	1	1	24	10	0.411642	0.847551
8	+	128358604	128365420	ENSMUSG00000025810	Nrp1	14.9709	13.0265	19.0531	8.01853	11.3068	4.78366	9.135	18.6416	19.0523	12.4453	6.63123	5.78882	11.9045	8.69638	18.9184	12.5989	12.7739	12.0312	10.0181	13.242	15.7635	13.4047	11.6901	7.65137	10.8645	12.3044	0.314038	0.00144015	24	8	5.07459	1	0.0190899	24	6	1.75901	1.0336
13	-	62528216	62528960	ENSMUSG00000113428	Gm7664	2.6132	2.73898	2.91776	2.77499	2.32593	2.13866	2.73395	3.45225	3.21987	2.58687	2.27201	2.47258	2.68725	0.375518	2.50835	2.44841	2.29634	1.80654	2.25243	3.07512	2.81663	2.65333	2.26117	2.03788	1.34316	2.15624	0.314038	0.00144015	24	8	0.340438	1	0.125882	24	6	0.354506	0.802395
17	-	56186807	56209208	ENSMUSG00000001229	Dpp9	16.2119	11.8872	9.84022	7.9435	8.59426	9.24513	14.3465	11.1119	6.82227	8.67612	9.84209	12.4516	10.5811	3.9492	15.8828	9.87627	4.36303	7.64823	8.40855	15.4202	12.66	5.12813	5.23491	8.28155	6.36396	8.60141	0.314038	0.00144015	24	0	2.60091	1	0.517903	24	2	2.46902	0.812906
13	+	92844760	92848412	ENSMUSG00000021704	Mtx3	1.88541	2.34546	2.71699	2.05171	1.72553	1.30537	2.00374	2.0278	2.19382	2.29267	1.25828	1.3441	1.92924	2.07731	5.51572	4.05957	2.25112	1.29081	2.0669	2.59673	3.35424	5.54639	1.44323	1.04292	1.38462	2.71913	0.314038	0.00144015	24	8	0.497212	0.804321	0.00144015	24	6	1.49766	1.40943
15	-	44671856	44747917	ENSMUSG00000022340	Sybu	0.180922	0.027718	0	0.097796	0.022742	0.438368	0.208177	0.027118	0.018133	0.056504	0.322547	0.389771	0.14915	1.82081	0.025024	0.024804	0	0.059951	2.92999	0.052576	0	0.03907	0.102559	0.776447	0.069909	0.491761	0.314038	0.00144015	24	20	0.142136	1	0.0424141	24	20	0.0776509	3.2971
15	-	97244125	97247122	ENSMUSG00000048218	Amigo2	1.15734	1.7528	1.84526	2.40698	2.31446	2.15469	1.2815	1.34647	1.8468	2.61092	1.98045	2.06706	1.89706	1.3362	1.7554	2.31138	2.60901	1.62192	2.72978	1.96091	1.75677	2.5569	2.29615	1.61288	1.86507	2.03436	0.314038	0.00144015	24	14	0.390858	1	0.695705	24	10	0.310203	1.07238
17	+	29090976	29091933	ENSMUSG00000023067	Cdkn1a	3.78347	1.61235	0.351141	0.437306	1.21215	1.90359	4.03244	0.757859	0.117466	0.19649	0.816351	3.50821	1.56074	1.02341	0.732711	0.559082	0.197651	0.903252	64.5656	3.26815	1.48331	0.28819	0.558132	1.3916	0.608496	6.2983	0.314038	0.00144015	24	0	1.37556	1	0.0525464	24	0	0.580189	4.03546
9	-	44969572	44980431	ENSMUSG00000002033	Cd3g	0.39089	0.205876	0.030866	0.154748	0.119672	0.606888	0.788624	0.198335	0	0	0.583313	1.12446	0.350306	2.08674	0.215629	0.730237	0.315048	0.570895	0	0	0.400277	0.546749	2.20011	0.774542	0.395142	0.686281	0.381005	0.00221672	24	22	0.321	1	1	24	12	0.244079	1.95909
5	+	105409367	105413912	ENSMUSG00000106438	Gm32051	0.011309	0	0	0.002213	0.008213	0.021396	0.017318	0.004989	0.002491	0.004408	0.008153	0.033372	0.0094885	0.065904	0.008472	0.010077	0.015802	0.00683	0.006192	0.007255	0	0.002646	0.002529	0.031274	0.014301	0.0142735	0.381005	0.00221672	24	22	0.00841033	1	1	24	22	0.00460397	1.50429
8	+	106603351	106670246	ENSMUSG00000000303	Cdh1	14.3825	7.72959	8.32044	6.23335	8.03914	9.29506	12.2769	7.61538	5.68586	5.3098	8.45671	9.60361	8.57903	11.8435	22.0017	8.24447	4.8037	6.31728	3.56866	11.4569	11.4751	8.29771	6.92677	9.51008	7.07588	9.29348	0.381005	0.0029933	24	0	1.92358	1	0.0525464	24	4	3.32512	1.08328
11	+	112782224	112787760	ENSMUSG00000000567	Sox9	2.23314	1.12896	0.501792	0.38997	0.693623	0.723472	1.76044	1.09953	0.969836	0.608744	0.786068	0.95026	0.987153	0.684223	0.697851	0.451442	0.312495	0.341966	1.63652	1.20595	1.09362	0.388908	0.943419	0.917429	0.850099	0.793661	0.381005	0.0029933	24	2	0.345584	1	0.695705	24	0	0.276686	0.80399
11	+	78512193	78522736	ENSMUSG00000001100	Poldip2	39.6785	45.5815	47.5102	49.8484	51.7035	45.5348	41.3597	44.336	50.2795	51.391	46.928	46.7878	46.7449	29.8077	38.1788	49.0436	44.491	44.3625	36.3487	43.4802	42.4305	45.5009	40.6739	35.8862	43.4184	41.1352	0.381005	0.0029933	24	14	3.93725	1	0.186301	24	10	2.69299	0.879993
11	-	97159714	97187881	ENSMUSG00000001440	Kpnb1	18.3696	20.3383	16.0312	16.4557	21.8716	23.5425	22.8271	20.3972	16.2879	16.1129	22.6454	24.479	19.9465	12.0756	24.9395	13.3553	15.8785	21.0669	14.2178	24.8643	22.5912	15.4763	14.8755	22.5067	14.5479	18.0329	0.381005	0.0029933	24	22	3.97925	1	1	24	6	0.904833	0.904064
18	+	67390717	67402748	ENSMUSG00000001473	Tubb6	7.99164	4.75005	4.27941	4.56884	6.0829	4.95513	6.24035	4.15667	4.00083	4.08906	6.1052	7.17484	5.36624	6.80331	6.08894	3.1587	4.55224	4.26023	4.03432	6.87423	4.86009	2.77175	4.96471	7.73107	5.34528	5.12041	0.381005	0.0029933	24	22	1.39823	1	0.517903	24	22	0.972642	0.954188
17	+	5841329	5931954	ENSMUSG00000002365	Snx9	9.1217	10.8198	11.5064	10.5152	10.1965	8.87155	9.16486	10.5558	10.8542	10.0204	9.67687	9.71447	10.0848	6.18827	11.7928	12.0291	10.5499	9.48657	7.47262	12.0316	11.8463	11.5789	8.75031	7.30716	9.55925	9.88273	0.381005	0.0029933	24	8	0.889327	1	0.0826246	24	6	1.7983	0.979963
11	-	6270369	6274870	ENSMUSG00000004394	Tmed4	24.8169	29.2665	29.7183	29.3742	28.4008	26.8711	22.9732	28.7344	30.3093	29.0366	28.4484	26.9227	27.906	23.9586	26.1356	27.9536	34.874	27.2276	27.1097	26.0206	26.387	34.0449	29.7015	25.9557	26.4662	27.9862	0.381005	0.0029933	24	10	1.72532	1	0.00584689	24	12	1.85358	1.00287
8	+	3500457	3515232	ENSMUSG00000004567	Mcoln1	9.93645	13.2525	14.4465	16.136	15.0918	11.2571	11.7516	14.0606	13.9974	14.9374	12.572	10.9235	13.1969	29.1339	17.9833	17.5756	17.6261	14.4339	8.43094	15.1675	17.5364	20.5294	16.2454	13.7877	14.2847	16.8946	0.381005	0.0029933	24	12	1.98834	1	0.0322818	24	8	2.27522	1.28019
13	-	58125879	58128556	ENSMUSG00000007836	Hnrnpa0	14.398	13.9971	13.7602	12.8709	12.0868	13.1774	13.9817	17.3712	13.5338	12.1355	13.8985	13.2244	13.703	22.3834	12.0449	15.685	15.7781	13.1413	16.9101	13.6804	16.4436	18.659	15.053	13.3746	15.4121	15.7138	0.381005	0.0029933	24	4	0.806803	1	1	24	6	0.639146	1.14675
10	+	59403660	59421976	ENSMUSG00000009646	Pla2g12b	52.3468	49.7111	40.3193	31.3334	32.3437	42.2894	43.3687	41.7565	42.2111	27.948	31.2199	44.0818	39.9108	57.4205	34.4121	45.1381	41.6894	35.5629	43.4003	40.3782	41.3076	44.1227	45.7088	37.6929	48.2977	42.9276	0.381005	0.0029933	24	2	7.94084	1	1	24	0	1.32211	1.07559
1	-	152370735	152386682	ENSMUSG00000014980	Tsen15	7.70668	6.80305	4.63549	3.85474	6.83531	9.37351	7.5617	6.25063	6.6199	4.26159	7.76826	8.74988	6.70173	18.4559	4.55159	4.79137	6.35065	6.66519	3.67925	7.29268	6.18045	3.84461	6.39951	6.20468	7.64122	6.83809	0.381005	0.0029933	24	22	1.86648	1	0.517903	24	22	1.04502	1.02035
6	-	6041218	6217118	ENSMUSG00000015112	Slc25a13	52.1119	61.9484	70.9936	84.3447	73.934	53.6437	60.1793	56.6367	69.4425	81.7998	63.3028	56.6519	65.4158	46.072	71.4992	67.7283	59.6318	57.3681	50.7189	70.4776	64.4048	65.2493	46.1559	40.7619	54.1227	57.8492	0.381005	0.0029933	24	12	11.8902	1	0.125882	24	6	10.0306	0.884331
10	+	80930073	80932204	ENSMUSG00000015312	Gadd45b	1.53977	0.974759	0.188336	0.88359	0.729761	1.98543	1.07141	0.815033	0.092519	1.39242	1.04417	2.20966	1.07724	2.34993	0.165989	0.591894	0.214522	0.238727	7.07149	0.293951	0.188384	0.534834	1.25747	1.04174	1.00843	1.24645	0.381005	0.0029933	24	22	0.457293	1	0.695705	24	20	0.470632	1.15708
10	-	10545002	10558265	ENSMUSG00000019832	Rab32	19.3569	17.127	12.2564	14.1422	13.0745	18.1739	17.7468	16.1449	14.3465	12.9828	15.0422	17.8009	15.6829	23.0157	15.0211	13.1652	10.3323	11.0513	7.03156	12.4541	12.8316	14.3728	12.2325	12.6491	13.0901	13.104	0.381005	0.0029933	24	0	2.86186	1	0.377215	24	4	1.72226	0.835555
11	-	5191552	5261558	ENSMUSG00000020393	Kremen1	2.38459	3.19842	3.09043	2.13582	2.17414	1.26125	2.29593	2.41166	2.93672	2.50621	1.78657	1.76881	2.32921	0.96993	3.27664	3.94323	2.30695	2.08314	2.08428	2.42741	2.97085	3.66476	2.18227	1.53178	2.19577	2.46975	0.381005	0.0029933	24	8	0.521452	1	0.0190899	24	8	0.835334	1.06034
12	+	28675231	28682175	ENSMUSG00000020629	Adi1	77.0659	90.0743	110.621	91.4994	96.5589	75.3152	80.8379	82.5269	106.99	96.9111	72.2071	68.4736	87.4234	74.514	77.5432	116.727	75.5258	74.8762	47.3584	105.043	76.0447	103.708	82.4966	51.9959	82.8375	80.7225	0.381005	0.0029933	24	10	13.6609	1	0.186301	24	8	7.14148	0.923351
12	+	24708241	24714146	ENSMUSG00000020649	Rrm2	1.07963	0.755553	1.6574	2.51618	3.51413	1.78918	2.23011	0.724794	1.74327	2.79856	2.74829	1.55058	1.92564	0.982533	0.944148	1.32304	2.13391	2.30736	0.510044	1.6028	1.6327	0.89355	5.04215	3.09676	1.57905	1.83734	0.381005	0.0029933	24	16	0.763027	1	0.915543	24	14	0.751329	0.954144
11	-	76257198	76399140	ENSMUSG00000020844	Nxn	0.340835	0.621232	0.301799	0.523045	0.653227	0.892531	0.631676	0.310896	0.366513	0.417882	0.728278	0.793034	0.548412	1.40092	0.379446	0.613061	0.293142	0.391318	0.151381	0.292211	0.494278	0.432372	0.463167	0.755346	0.636791	0.525286	0.381005	0.0029933	24	20	0.193854	1	1	24	22	0.0414308	0.95783
13	-	114287795	114388258	ENSMUSG00000021764	Ndufs4	32.4787	34.3912	40.8001	40.9591	38.4236	39.8964	30.9803	33.5635	51.53	40.2332	34.8108	33.558	37.6354	105.887	29.7368	47.5852	42.9222	31.9862	23.762	39.0915	32.457	60.6507	41.5144	37.105	65.7795	46.5398	0.381005	0.0029933	24	12	4.89168	1	1	24	6	4.25875	1.2366
15	-	39768487	39857467	ENSMUSG00000022304	Dpys	56.7965	91.9046	90.8011	106.364	83.4759	76.7084	70.4297	83.2771	89.0138	102.98	71.5654	75.2208	83.2115	145.919	79.7458	100.091	79.8074	77.8454	95.1287	88.6812	93.9821	99.3514	70.8497	59.594	85.1884	89.682	0.381005	0.0029933	24	12	10.0591	1	0.377215	24	4	13.0868	1.07776
18	-	64456550	64489066	ENSMUSG00000024588	Fech	48.0431	55.1219	63.0792	71.8917	57.3369	42.888	50.2818	49.6031	62.0249	69.0873	50.3862	43.27	55.2512	25.7931	58.3286	57.4379	42.4738	43.4466	35.5665	47.9437	45.2647	55.3851	38.8157	37.1558	36.5643	43.6813	0.381005	0.0029933	24	12	9.91672	1	0.0190899	24	8	8.70853	0.790595
19	+	32485769	32515370	ENSMUSG00000024896	Minpp1	9.27695	10.2604	12.23	12.3881	10.6584	8.11564	8.95602	10.286	11.0961	11.5076	10.914	8.73367	10.3686	10.5257	9.4476	12.6205	11.9444	9.34328	12.6545	10.5549	9.00305	11.8288	12.4902	10.1925	8.29281	10.7415	0.381005	0.0029933	24	12	1.53576	1	1	24	12	1.01073	1.03597
19	-	6910977	6921808	ENSMUSG00000024955	Esrra	15.0628	13.6344	13.1973	17.0144	15.932	15.8904	14.7521	10.0871	14.7093	14.5173	28.4443	18.926	16.0139	7.66371	10.8772	13.5103	16.4259	14.1288	10.0617	16.72	11.1716	12.5327	15.0508	14.6292	13.5072	13.0233	0.381005	0.0029933	24	18	1.99882	1	0.268421	24	14	2.02516	0.813245
19	+	6941861	6951898	ENSMUSG00000024959	Bad	12.2557	15.1036	14.1423	13.1256	9.83254	12.9536	13.4095	14.8225	14.8201	11.2066	11.946	13.0452	13.0553	33.2887	12.8154	12.056	13.2312	14.2056	10.8806	14.4368	11.0141	14.9848	13.2606	11.437	14.4891	14.675	0.381005	0.0029933	24	6	1.42822	1	1	24	22	0.82614	1.12407
19	-	42593982	42612813	ENSMUSG00000025185	Loxl4	0.346408	0.245002	0.107224	0.055083	0.039302	0.836853	1.77251	0.182822	0.111229	0.070308	0.115061	0.583298	0.372091	0.75468	0.596791	0.107164	0.042811	0.087453	0.21034	0.323586	0.303947	0.041967	0.0121	0.174372	0.106454	0.230139	0.381005	0.0029933	24	0	0.21906	0.91018	0.0029933	24	2	0.172757	0.618501
13	+	54789377	54796776	ENSMUSG00000025875	Tspan17	0.240281	0.903773	1.41369	1.01801	0.973216	0.338045	0.426419	0.673301	1.72213	1.69782	1.38135	0.429372	0.934784	1.11564	0.649118	0.732574	0.51903	0.678723	0.323084	0.218326	1.5924	0.695564	1.46899	0.585527	1.1841	0.81359	0.381005	0.0029933	24	12	0.630313	1	1	24	10	0.147736	0.870351
1	+	74713574	74737892	ENSMUSG00000026170	Cyp27a1	149.881	235.341	229.408	258.607	236.061	185.108	187.876	202.411	222.943	243.087	209.399	182.225	211.862	135.535	248.784	247.913	182.189	189.66	159.909	236.923	265.817	203.812	180.86	169.808	227.962	204.098	0.381005	0.0029933	24	12	30.0216	1	0.0525464	24	6	34.1367	0.963351
1	-	128363707	128417359	ENSMUSG00000026356	Dars	18.4298	21.961	24.8024	22.4653	24.0053	19.2701	22.206	23.6137	25.2578	24.4185	20.6455	19.2077	22.1902	13.9208	23.3496	20.7524	20.5424	20.6195	14.3626	24.0537	21.2047	22.1419	18.3229	16.2799	15.4745	19.2521	0.381005	0.0029933	24	10	2.23565	1	0.186301	24	8	2.95045	0.867592
2	+	25395874	25401321	ENSMUSG00000015085	Entpd2	0.49524	1.6559	2.23415	1.15639	1.09774	0.536606	1.05929	1.63092	1.68149	0.90036	0.693496	0.741641	1.15694	2.45517	1.01145	1.84075	2.02805	1.28912	1.94071	1.28556	2.06361	2.3164	2.08934	0.701397	1.75609	1.73147	0.381005	0.0029933	24	8	0.535761	1	1	24	10	0.265615	1.4966
2	-	103453849	103485160	ENSMUSG00000027187	Cat	721.607	1158.75	1038.04	852.071	973.2	696.972	848.803	990.901	1083.8	983.2	737.59	705.157	899.175	384.818	1010.72	1028.81	795.383	916.404	321.886	1053.26	1101.78	1014.74	711.477	560.823	834.558	811.222	0.381005	0.0029933	24	8	182.047	1	0.0826246	24	8	177.407	0.902185
2	+	172345565	172355749	ENSMUSG00000027495	Fam210b	27.9601	32.9519	29.6078	26.7443	27.3829	27.4207	32.7716	33.798	30.7747	27.2337	25.1945	29.2655	29.2588	20.8053	24.6	24.1277	20.6576	18.2519	32.5227	29.0838	23.94	22.2857	18.4236	19.392	22.8246	23.0762	0.381005	0.0029933	24	4	2.84324	1	0.0826246	24	2	3.19334	0.788694
3	+	129878606	129895825	ENSMUSG00000027999	Pla2g12a	3.97558	6.17117	7.10094	9.65109	5.76494	4.58882	3.18255	5.73822	7.39801	9.20203	6.33697	6.62334	6.31114	9.77565	1.82805	4.59995	6.4707	3.96937	12.8847	1.43057	2.93538	7.97333	5.91743	4.82112	4.98994	5.63302	0.381005	0.0029933	24	12	1.79987	1	1	24	18	0.970695	0.892551
3	-	81957090	81976202	ENSMUSG00000028011	Tdo2	315.673	374.28	390.692	434.117	355.193	353.733	345.246	355.492	371.758	413.322	349.865	331.883	365.938	224.04	346.819	287.507	368.042	263.358	276.331	307.012	316.488	345.679	254.48	213.737	254.77	288.188	0.381005	0.0029933	24	12	26.1367	1	0.377215	24	6	34.1673	0.787534
3	+	94372794	94397840	ENSMUSG00000028150	Rorc	37.7391	23.7565	19.0885	31.2929	61.5416	55.1473	50.9448	11.126	18.3939	32.9282	58.3229	54.7864	37.9223	21.4997	19.3427	21.4693	17.8402	54.3335	71.1638	54.5815	21.3804	18.4581	36.0581	59.5322	52.681	37.3617	0.381005	0.0029933	24	20	22.3613	1	0.0525464	24	20	24.2414	0.985217
4	-	63959785	64020725	ENSMUSG00000028364	Tnc	0.028028	0.037798	0.022687	0.022278	0.017229	0.025034	0.041979	0.050121	0.037614	0.014794	0.013588	0.02489	0.0280033	0.066052	0.096603	0.069917	0.041251	0	0	0.032465	0.01688	0.035518	0.070015	0.069858	0.059887	0.0465372	0.381005	0.0029933	24	4	0.0111633	1	1	24	10	0.0111521	1.66184
4	+	43631935	43651244	ENSMUSG00000028469	Npr2	12.5699	18.6656	21.6236	13.9225	13.4403	6.83884	5.88364	14.7619	19.9301	17.7917	9.10002	5.10984	13.3032	1.46898	17.0848	16.7606	22.2952	15.1865	5.74165	18.1567	18.1421	16.8983	15.5667	7.56129	11.1652	13.8357	0.381005	0.0029933	24	10	6.21239	1	0.377215	24	10	4.93595	1.04003
4	-	105029874	105109890	ENSMUSG00000028518	Prkaa2	6.92332	6.69028	8.87999	9.02877	8.41999	5.33462	6.63115	8.84399	9.44754	10.5129	7.75069	5.35466	7.81816	2.07034	9.88171	8.16976	6.6093	8.35144	3.91672	9.11096	8.17071	8.83129	6.57578	6.10078	5.17117	6.91333	0.381005	0.0029933	24	10	1.55426	1	0.268421	24	8	1.46554	0.884266
4	+	134930898	134937548	ENSMUSG00000028821	Syf2	22.0881	22.7822	24.5965	24.1885	22.2606	20.9891	18.8776	22.4128	23.436	22.4845	22.2867	21.6654	22.339	35.095	19.2731	24.4346	27.4051	23.1503	22.5617	19.7297	24.0334	26.6082	25.7654	19.7048	29.113	24.7395	0.381005	0.0029933	24	10	1.2203	1	1	24	10	0.938385	1.10746
7	-	126546455	126566411	ENSMUSG00000030738	Eif3c	37.7049	40.5478	42.8062	44.7674	39.0433	31.3529	30.7511	36.5017	43.2123	43.827	38.7105	37.4485	38.8895	20.9749	40.9404	45.7842	33.2004	33.9493	33.3243	48.0864	36.6388	38.7937	31.0079	32.7499	28.335	35.3154	0.381005	0.0029933	24	12	4.40005	1	0.377215	24	8	3.4329	0.908098
8	+	13159161	13175338	ENSMUSG00000031447	Lamp1	255.634	263.996	269.704	255.666	246.477	228.849	240.788	246.391	257.504	251.998	238.576	237.34	249.41	182.199	258.628	236.781	238.411	217.729	182.76	233.271	248.577	235.236	229.172	220.389	234.189	226.445	0.381005	0.0029933	24	8	11.87	1	0.0826246	24	6	9.12991	0.907923
8	-	13465374	13494490	ENSMUSG00000031451	Gas6	17.5419	12.9222	9.90816	16.6032	12.3337	39.7109	18.2194	8.96497	10.3388	13.3337	18.8387	37.6294	18.0287	16.8935	8.91484	12.6437	9.68615	15.6864	7.58934	9.62122	7.35177	9.54166	16.6265	33.572	20.3153	14.0369	0.381005	0.0029933	24	20	5.48516	1	0.125882	24	18	4.31684	0.778582
8	+	27260329	27276674	ENSMUSG00000031490	Eif4ebp1	14.2741	17.3239	20.0382	20.5589	15.9117	12.9591	11.8851	17.0743	19.6622	17.5347	16.6082	13.3969	16.4356	17.7256	11.5824	19.4915	19.7378	12.1222	19.3664	14.7554	16.8525	20.5452	21.58	14.4584	20.0898	17.3589	0.381005	0.0029933	24	10	3.11127	1	0.915543	24	14	0.885897	1.05618
8	+	61487734	61506694	ENSMUSG00000031641	Cbr4	5.46956	8.06179	16.467	9.26783	7.09526	7.0536	6.85958	13.6308	13.6644	7.33097	8.0347	5.89186	9.06895	29.1041	8.09361	9.70051	10.4082	7.25495	7.53109	7.97986	13.4027	17.4334	10.8413	10.6135	10.8404	11.9336	0.381005	0.0029933	24	10	2.60246	1	1	24	6	1.87889	1.31588
8	+	117701904	117759027	ENSMUSG00000031844	Hsd17b2	78.6832	116.875	149.598	74.0687	90.5667	59.3597	71.6448	137.391	152.388	83.4758	67.9564	53.3662	94.6145	118.308	111.289	123.334	110.235	101.972	45.4833	101.593	126.724	122.351	111.549	63.1185	96.6765	102.719	0.381005	0.0029933	24	8	34.4899	1	0.00584689	24	8	14.766	1.08566
9	+	13748410	13806481	ENSMUSG00000031918	Mtmr2	4.58295	5.88233	6.55135	6.20883	5.32514	4.03693	5.24162	5.8846	5.19	6.05765	4.70543	4.53029	5.34976	3.61896	6.83265	4.56504	4.86789	3.81485	3.05908	6.02074	4.56798	6.99801	4.3668	3.92551	3.13213	4.64747	0.381005	0.0029933	24	10	0.923263	1	0.0322818	24	8	1.01426	0.868725
7	-	143665809	143685872	ENSMUSG00000037613	Tnfrsf23	0.16423	0.14315	0.080136	0.12901	0.131342	0.157692	0.283881	0.129534	0.094527	0.078642	0.101491	0.171573	0.138767	0.052738	0.2547	0.11351	0.063337	0.211465	0.058521	0.106646	0.133278	0.075274	0.102793	0.222906	0.170411	0.130465	0.381005	0.0029933	24	0	0.0420516	1	1	24	18	0.015994	0.94017
10	+	58497948	58576244	ENSMUSG00000038010	Ccdc138	0.731337	0.678964	0.497757	0.501024	0.595041	1.04161	0.944402	0.580804	0.576964	0.366768	0.71265	0.886359	0.67614	1.01303	0.698644	0.470908	0.82464	0.513901	0.439657	0.753893	0.696348	0.50382	0.42158	0.444258	0.728943	0.625802	0.381005	0.0029933	24	22	0.195613	1	0.517903	24	0	0.164192	0.925551
4	-	16122733	16163647	ENSMUSG00000041135	Ripk2	1.81315	1.62406	2.46616	2.44621	1.71441	1.40403	1.61381	2.00369	2.30814	2.20607	1.82764	1.49867	1.9105	4.46601	1.8219	2.4273	2.5567	1.20167	1.51881	1.31497	1.53229	2.54999	2.85206	1.49504	1.27884	2.08463	0.381005	0.0029933	24	10	0.41969	1	0.695705	24	10	0.702584	1.09114
19	-	4825366	4839322	ENSMUSG00000034108	Ccs	103.198	151.862	165.85	148.702	133.226	127.489	116.661	138.815	173.12	137.641	133.691	126.719	138.081	134.933	105.641	147.872	167.36	130.088	123.602	115.062	147.657	144.396	159.13	108.341	186.135	139.185	0.381005	0.0029933	24	10	18.9518	1	0.915543	24	12	8.99191	1.00799
18	+	44827746	44889717	ENSMUSG00000034653	Ythdc2	0.7344	0.829968	0.977898	0.808121	0.75309	0.548882	0.817871	0.854321	0.786416	0.802303	0.704874	0.538567	0.763059	0.217399	1.44309	0.828717	0.679481	0.656608	0.883758	0.895009	0.885174	0.76809	0.530499	0.560409	0.341419	0.724137	0.381005	0.0029933	24	8	0.0829008	1	0.377215	24	6	0.160481	0.948992
6	+	146577203	146592865	ENSMUSG00000040242	Fgfr1op2	10.6611	11.5437	10.8219	13.4916	10.8695	10.0424	10.5419	12.3708	20.7315	11.963	11.1225	9.56304	11.9769	23.029	12.3582	9.63791	9.12636	10.978	9.54911	11.9095	9.31517	14.687	9.97203	8.26924	14.6903	11.9602	0.381005	0.0029933	24	10	1.24392	1	0.695705	24	0	1.52861	0.998602
3	+	145987870	146021720	ENSMUSG00000036863	Syde2	0.454589	0.707821	0.983132	1.30777	1.27164	0.570244	0.446862	0.559735	0.811294	1.23171	0.718734	0.399546	0.78859	0.283661	0.765916	0.74499	0.789424	0.60522	0.801865	0.682812	0.593758	0.892985	0.451944	0.528043	0.445989	0.632217	0.381005	0.0029933	24	12	0.37781	1	0.915543	24	10	0.109059	0.801706
3	-	116739999	116808166	ENSMUSG00000033400	Agl	4.68492	5.00167	6.09324	10.6139	5.7973	2.68016	4.42713	5.74198	6.27779	7.78075	6.57662	3.69143	5.78057	2.73924	8.77411	6.82564	2.47329	2.69111	3.46921	6.98023	3.80388	4.86487	3.50873	5.78737	2.05975	4.49812	0.381005	0.0029933	24	12	1.66501	1	0.695705	24	6	1.83635	0.778145
15	+	88862186	88865726	ENSMUSG00000035828	Pim3	10.4555	12.9845	22.821	30.3853	18.0097	14.1849	8.6097	11.1726	23.8425	29.2949	19.2365	18.5245	18.2935	8.73274	7.42819	33.2571	21.6287	12.7961	22.6572	10.4816	10.4794	27.0626	23.5774	12.4257	13.8918	17.0349	0.381005	0.0029933	24	12	7.89394	1	0.268421	24	12	7.88414	0.9312
19	+	46131897	46135307	ENSMUSG00000038754	Elovl3	255.402	392.141	78.7895	15.9776	70.054	77.1393	224.979	241.247	95.0857	25.5869	27.112	100.284	133.65	5.02078	411.285	137.638	67.872	79.9981	0.081916	479.761	423.125	191.722	29.6523	13.0381	280.209	176.617	0.381005	0.0029933	24	2	113.21	1	0.268421	24	6	146.081	1.32149
7	-	15936183	15946074	ENSMUSG00000041560	Nop53	13.9471	16.3691	26.8315	23.0071	15.3662	13.1913	15.0341	16.7256	19.0613	19.5895	17.1337	15.2322	17.6241	31.9864	15.5373	19.7687	17.6937	12.0808	39.1675	14.0059	16.1396	19.7333	22.0718	15.9315	15.9917	20.009	0.381005	0.0029933	24	10	3.15112	1	1	24	10	1.15121	1.13532
13	+	104109741	104141735	ENSMUSG00000042743	Sgtb	0.166386	0.347425	0.852525	0.624923	0.601964	0.321528	0.22081	0.382308	0.594639	0.706242	0.383916	0.469783	0.472704	0.242465	1.00273	0.876646	0.565007	0.40413	0.302315	0.451156	0.71059	0.825935	0.404598	0.366149	0.399359	0.545923	0.381005	0.0029933	24	12	0.209793	0.91018	0.0029933	24	8	0.269294	1.15489
3	-	126921612	126998462	ENSMUSG00000032826	Ank2	0.45843	0.193652	0.228822	0.340764	0.270676	0.610591	0.504173	0.232989	0.094858	0.186702	0.353722	0.543654	0.334919	1.33721	0.217223	0.264581	0.372726	0.348406	0.252522	0.282742	0.587773	0.147078	0.366628	0.277644	0.313893	0.397369	0.381005	0.0029933	24	22	0.186187	1	1	24	18	0.0184039	1.18646
12	-	56712634	57197472	ENSMUSG00000035472	Slc25a21	1.93529	4.6318	4.69336	2.41284	2.93797	1.83485	2.31287	4.51018	4.57424	2.76713	1.88124	2.21688	3.05905	1.42775	3.05347	4.29998	4.74282	3.51389	1.87517	3.52025	4.56217	4.33994	2.77856	0.997988	3.11045	3.1852	0.381005	0.0029933	24	8	1.58906	1	0.268421	24	8	1.0064	1.04124
7	+	127800604	127803802	ENSMUSG00000042289	Hsd3b7	199.143	320.059	275.541	115.315	134.035	172.144	240.414	277.295	289.552	146.617	102.926	146.062	201.592	413.499	239.49	237.64	186.705	149.601	128.637	278.778	305.341	263.722	133.593	89.7264	225.79	221.044	0.381005	0.0029933	24	6	95.3323	1	0.0190899	24	4	90.3523	1.09649
8	+	105900441	105931778	ENSMUSG00000048310	Pskh1	7.36039	9.00993	9.26155	9.38698	8.53816	6.53217	8.25006	7.94167	9.92171	9.53715	8.26767	7.7397	8.47893	3.94441	10.1662	9.95325	7.29878	6.67457	7.89468	8.4206	8.86022	9.82857	6.75579	7.13407	7.05261	7.83198	0.381005	0.0029933	24	10	0.997097	1	0.125882	24	6	1.34294	0.923699
18	+	20944625	20983862	ENSMUSG00000033107	Rnf125	18.4542	32.607	14.3121	10.7731	14.2113	17.0727	39.7866	34.5422	15.5386	13.9798	7.66429	15.5556	19.5415	2.04056	69.6757	30.7207	3.99148	12.5468	30.4543	33.2101	42.5652	34.7695	4.74006	5.56386	10.3258	23.3837	0.381005	0.0029933	24	2	7.6118	1	0.268421	24	4	18.3623	1.19662
6	-	59347226	59426294	ENSMUSG00000045441	Gprin3	1.32341	1.40507	2.01185	2.36107	1.59436	0.854768	1.50356	1.84118	2.18273	3.42256	0.960528	0.6156	1.67306	0.188097	2.18817	2.51189	0.898253	0.798175	2.64584	1.9099	1.80761	2.00433	1.25682	1.01218	0.419052	1.47003	0.381005	0.0029933	24	10	0.699578	1	0.915543	24	8	0.532303	0.878646
11	-	59155369	59163739	ENSMUSG00000049287	Iba57	4.56962	3.93112	3.59879	2.96463	3.33759	3.60852	3.9307	3.49939	3.73164	3.15291	3.48969	3.77377	3.63236	3.13888	3.34253	2.55462	3.00389	3.11186	2.70765	3.91256	3.5133	2.44995	2.7037	2.75741	3.89622	3.09105	0.381005	0.0029933	24	2	0.317152	1	0.186301	24	0	0.475029	0.850974
19	-	11877615	11878358	ENSMUSG00000051548	Gm6365	3.0537	4.05187	4.16222	4.32451	4.33769	3.96185	3.43711	4.29446	4.6485	4.39362	4.15418	4.13009	4.07915	2.153	4.35468	4.05607	3.25312	3.89834	2.88135	4.51624	4.45364	3.55258	2.69803	3.61744	2.7241	3.51322	0.381005	0.0029933	24	12	0.256562	1	1	24	6	0.588553	0.861262
8	-	126588296	126593986	ENSMUSG00000051495	Irf2bp2	7.36886	3.61961	2.8621	3.64061	3.61203	7.66538	5.71547	4.86911	2.45431	4.09081	6.49727	7.54405	4.99497	4.65119	5.66063	5.1608	5.62291	7.13143	12.276	2.67978	5.40374	6.94986	5.18501	7.23997	5.10999	6.08928	0.381005	0.0029933	24	22	2.06924	1	0.915543	24	16	0.863559	1.21908
13	-	43195245	43304172	ENSMUSG00000051335	Gfod1	0.49755	0.370278	0.201568	0.285311	0.401191	0.51692	0.791076	0.154202	0.179685	0.201054	0.430378	0.637175	0.388866	0.281948	0.601468	0.155875	0.1581	0.154946	0.347374	0.631418	0.345605	0.144838	0.169257	0.497795	0.306712	0.316278	0.381005	0.0029933	24	22	0.209473	1	0.268421	24	22	0.0970734	0.813335
5	-	110829070	110839777	ENSMUSG00000043510	Hscb	3.78619	3.62746	1.89408	2.0455	2.24766	3.99029	3.48049	1.57767	0	2.97246	2.04658	5.56944	2.76982	1.63807	1.82979	4.46941	4.64963	4.41807	1.31212	1.94396	1.59443	6.01401	4.16714	1.5257	5.30914	3.23929	0.381005	0.0029933	24	22	1.17631	1	0.517903	24	10	0.723204	1.16949
17	+	91236811	91237557	ENSMUSG00000043346	Gm6741	4.30516	3.72876	5.05424	5.32604	5.11058	4.56406	3.72664	3.75839	6.0563	5.77773	5.43275	4.01115	4.73765	1.29465	4.16463	4.65871	4.51322	4.23655	2.68399	4.14887	3.566	4.58303	4.13493	4.40035	4.27955	3.88871	0.381005	0.0029933	24	14	1.0026	1	0.268421	24	12	0.420257	0.820809
16	-	46152985	46155077	ENSMUSG00000048087	Gm4737	401.369	344.979	383.761	474.864	472.021	523.329	448.119	321.022	412.822	431.965	500.966	513.687	435.742	238.985	395.038	432.666	432.621	386.364	729.668	384.285	399.265	355.62	338.977	389.002	451.557	411.171	0.381005	0.0029933	24	18	71.3769	1	1	24	18	23.6077	0.943611
2	+	126552407	126588243	ENSMUSG00000027359	Slc27a2	328.644	384.576	472.803	464.851	414.94	217.796	237.083	361.301	391.366	457.624	306.503	208.786	353.856	172.216	490.744	564.07	501.187	324.118	505.951	311.208	424.005	589.082	428.974	238.38	332.324	406.855	0.381005	0.0029933	24	10	103.115	1	0.0826246	24	10	129.5	1.14978
13	+	33003250	33017957	ENSMUSG00000045827	Serpinb9	2.08693	2.05556	2.52136	1.60248	1.23419	1.61251	2.55888	2.29588	1.86461	1.60368	1.06674	1.69627	1.84992	2.32423	3.51278	3.60166	2.51502	1.08268	1.99575	3.28535	3.28689	3.52438	3.61455	1.45386	1.48856	2.64048	0.381005	0.0029933	24	4	0.550629	1	0.0322818	24	8	1.14069	1.42734
19	+	29101375	29143843	ENSMUSG00000024785	Rcl1	56.1441	43.7291	67.0425	55.3805	42.2201	29.4373	38.7894	50.2281	76.1424	59.0878	34.936	30.0415	48.5982	37.2163	47.4999	81.1917	48.627	34.3207	63.9614	36.9623	47.6676	68.0645	44.1823	27.8678	45.4115	48.5811	0.381005	0.0029933	24	10	14.4048	1	0.186301	24	8	9.60731	0.999647
15	-	38487427	38519266	ENSMUSG00000037458	Azin1	14.2392	17.5313	22.1173	21.9413	22.8247	18.163	15.7182	16.6929	22.8318	23.4311	21.59	18.2346	19.6096	7.97801	16.0078	19.7497	17.7361	17.8727	8.59596	18.8203	18.7134	17.7827	16.3572	15.1609	13.211	15.6655	0.381005	0.0029933	24	14	3.83438	1	0.125882	24	8	2.23897	0.798868
11	-	11814101	11898044	ENSMUSG00000020182	Ddc	68.1044	60.3527	48.3513	20.3742	45.4812	56.1898	75.2221	87.8943	66.2764	15.5968	40.0525	54.0781	53.1645	86.4615	58.8584	19.5776	12.0776	26.211	18.7391	48.5612	73.7968	19.7226	12.2858	21.036	46.9399	37.0223	0.381005	0.0029933	24	2	18.8127	1	0.0322818	24	0	25.4866	0.696373
11	-	61223417	61267185	ENSMUSG00000010025	Aldh3a2	44.5108	193.996	215.52	169.531	166.524	110.851	101.273	114.545	240.038	140.372	123.046	84.6673	142.073	31.2926	86.7007	142.061	73.8729	96.7417	38.1922	125.327	105.365	113.697	69.1714	29.4501	139.433	87.6088	0.381005	0.0029933	24	10	51.869	1	0.517903	24	8	13.1833	0.616647
6	+	71199827	71205023	ENSMUSG00000054422	Fabp1	2825.83	6499.09	6933.15	6963.88	6909.98	4992.55	4071.98	5939.9	7343.49	7310.76	4828.03	5266.75	5823.78	5417.11	4395.13	5667.5	5397.32	7118.04	1182.34	4960.8	5804.65	6831.76	5132.63	3581	9675.94	5430.35	0.381005	0.0029933	24	12	1376.23	1	1	24	12	306.138	0.932444
18	+	24653691	24701575	ENSMUSG00000039616	Mocos	20.4673	26.2271	18.789	15.8452	18.8728	18.5231	22.6896	22.7658	20.337	15.4488	17.2889	20.3267	19.7985	18.4143	26.0658	20.9071	16.1768	17.8891	11.2152	25.4894	23.3056	18.5961	16.428	15.7541	20.6239	19.2388	0.381005	0.0029933	24	4	2.80512	1	0.0322818	24	6	3.99952	0.971731
5	+	35583040	35613801	ENSMUSG00000029098	Acox3	6.21213	7.5604	9.25075	8.00269	6.06019	2.49231	7.38369	8.61021	8.39397	10.3674	5.59022	6.09115	7.16792	2.41316	16.909	10.2156	11.6724	4.13709	5.59222	7.61458	13.2386	7.02825	6.33522	4.25752	6.3911	7.98373	0.381005	0.0029933	24	8	1.79219	1	0.0322818	24	6	2.25059	1.11381
14	-	25711642	25769039	ENSMUSG00000055538	Zcchc24	17.9858	24.1784	31.3986	25.9634	24.238	18.8848	19.8768	19.6153	25.4087	28.476	24.4798	18.8178	23.2769	17.5574	29.3159	30.2027	29.7241	19.3537	16.4599	22.3603	25.9653	25.8817	28.9688	15.9471	20.3829	23.51	0.381005	0.0029933	24	12	4.6368	1	0.0322818	24	8	6.82302	1.01001
18	+	53862113	53955684	ENSMUSG00000073563	Csnk1g3	3.86412	4.78898	4.85325	5.89809	6.12292	4.29747	3.60497	3.94978	4.18674	5.76912	5.16507	4.17848	4.72325	3.48974	4.43182	4.57381	4.86118	5.00469	5.12767	4.75159	4.24784	4.26426	5.00713	5.50577	4.3596	4.63543	0.381005	0.0029933	24	14	0.900421	1	0.0525464	24	18	0.462871	0.981406
1	-	91415982	91459324	ENSMUSG00000055866	Per2	1.7208	1.20374	1.75454	4.80876	5.47921	1.98395	3.04218	0.566854	2.09857	4.59352	8.18074	3.1576	3.21587	0	2.3809	1.80532	2.19755	8.96034	2.36674	3.76592	0.879613	0.579759	2.62115	6.08484	0.822161	2.70536	0.381005	0.0029933	24	16	2.00774	1	0.517903	24	16	1.1877	0.841251
8	+	91313525	91668439	ENSMUSG00000055932	Fto	6.83007	9.03007	9.27035	8.35272	8.13232	6.82204	7.91539	8.16406	8.9002	8.41737	7.88442	7.0526	8.0643	4.8258	9.16051	10.7831	7.8425	8.18217	7.28329	9.49732	9.8289	9.12468	8.52867	7.78947	6.45379	8.27502	0.381005	0.0029933	24	10	0.882959	1	0.0322818	24	8	1.20963	1.02613
15	+	10981756	10996626	ENSMUSG00000022244	Amacr	65.2549	72.9798	82.7702	54.1626	53.5558	51.7703	55.9932	60.2343	65.6117	53.583	53.4637	53.5218	60.2418	72.5726	77.3672	69.1366	69.1211	39.3012	35.6466	57.9347	76.2641	73.196	58.3402	43.2152	63.4958	61.2993	0.381005	0.0029933	24	6	8.33165	1	0.0108197	24	6	13.3544	1.01755
11	+	78037931	78060434	ENSMUSG00000061981	Flot2	13.2934	15.6488	16.3666	18.3443	14.5713	11.1433	12.5921	14.2038	16.0293	17.6987	13.7276	13.5135	14.7611	16.01	14.5204	17.0947	12.9211	10.9503	14.7805	12.1314	13.4839	14.4094	12.6918	10.8267	13.7331	13.6294	0.381005	0.0029933	24	12	1.88634	1	0.377215	24	4	1.25289	0.923338
2	-	69686815	69712606	ENSMUSG00000027086	Fastkd1	6.84375	5.85037	6.23261	6.69196	7.93292	6.82556	6.8004	5.50021	6.40236	7.35784	7.7742	6.57552	6.73231	5.06625	6.36509	6.17222	6.16428	6.51706	5.40993	9.29235	6.11527	7.21717	5.903	6.35303	5.53903	6.34289	0.381005	0.0029933	24	18	0.677573	1	1	24	6	0.304728	0.942157
17	-	34823993	34836945	ENSMUSG00000061207	Stk19	6.77226	5.57352	6.34275	7.32724	8.28351	6.09543	6.0694	5.26247	5.9165	7.12533	8.11429	6.77632	6.63825	5.98359	7.41465	6.81519	8.31977	7.97301	5.7518	5.933	7.20373	4.9575	6.19622	7.39384	8.68556	6.88566	0.381005	0.0029933	24	16	0.884826	1	1	24	18	0.72107	1.03727
10	-	60762593	60831581	ENSMUSG00000020099	Unc5b	0.390197	0.372364	0.281558	0.677081	0.648847	0.616593	0.510613	0.217315	0.33299	0.506593	1.15263	0.808309	0.542924	0.207371	0.494062	0.333212	0.438935	0.356122	0.372427	0.381247	0.330969	0.258027	0.489719	0.698152	0.420243	0.398374	0.381005	0.0029933	24	18	0.229388	1	1	24	18	0.0755505	0.733756
1	-	75474569	75479271	ENSMUSG00000032997	Chpf	1.25482	0.75261	0.513374	1.00683	0.73704	1.38539	1.21164	0.695473	0.656648	0.758038	2.3041	1.889	1.09708	1.15117	0.84574	0.454539	0.378715	0.298558	0.484515	0.309311	0.591543	0.441733	0.467269	1.50178	0.784148	0.642419	0.381005	0.0029933	24	20	0.436671	1	1	24	0	0.17219	0.585571
13	+	63300484	63300557	ENSMUSG00000065599	Mir23b	0.30373	0.285662	0.080689	0.191003	0.441169	0.48845	0.16209	0.055835	0	0.434075	0.638699	0.315363	0.283064	0	0.012641	0.556363	0	0.602268	0.997826	0.465467	0	0.461869	0.118846	0.017499	0.266734	0.291626	0.381005	0.0029933	24	18	0.194831	1	1	24	22	0.101925	1.03025
8	+	70282827	70286530	ENSMUSG00000003573	Homer3	0.713731	0.594576	0.090855	0.122429	0.149596	0.705209	0.289455	0.245574	0.103106	0.142929	0.172958	0.274246	0.300389	0.089046	0.370023	0.3551	0.227906	0.115937	0.202989	0.191162	0.077632	0.001147	0.17826	0.310817	0.334096	0.20451	0.381005	0.0029933	24	0	0.169467	1	1	24	18	0.028069	0.680817
1	+	55052770	55071953	ENSMUSG00000025981	Coq10b	9.42564	6.41058	21.0188	35.1122	16.2325	9.89625	8.81402	9.31086	15.3808	32.6818	20.269	11.1122	16.3054	16.6766	8.21804	19.8598	26.0483	16.9708	9.46345	9.32192	8.89795	14.2185	23.4415	18.1428	7.93259	14.9327	0.381005	0.0029933	24	14	8.07243	1	0.0826246	24	12	7.26059	0.915813
X	-	102284639	102505359	ENSMUSG00000067567	Hdac8	1.90988	1.53132	1.22257	0.821999	0.887048	0.943143	1.96345	1.75533	0.770658	0.658633	1.3641	1.85816	1.30719	0.658258	2.33763	1.9382	1.95299	0.711491	0.680517	1.05136	1.9022	2.44141	1.54185	0.350498	1.31806	1.40704	0.381005	0.0029933	24	0	0.553755	1	0.0190899	24	8	0.87849	1.07638
15	+	78913919	78919517	ENSMUSG00000116165	Pdxp	0.156942	0.195594	0.134279	0.25712	1.96087	0.331521	0.281473	0.074334	0.215206	0.419195	0.575087	0.822213	0.451986	0.76424	0.115849	0.224658	0.564667	2.21115	0.159905	1.53956	0	0.133579	1.03871	2.1434	0.887781	0.815291	0.381005	0.0029933	24	18	0.214053	1	0.0525464	24	18	0.504094	1.8038
8	+	128685654	128733200	ENSMUSG00000025809	Itgb1	33.0462	36.961	43.0294	58.1302	36.2592	34.8569	33.0723	43.3354	39.6999	54.2951	36.1961	31.1338	40.0013	20.1183	40.3943	37.1316	32.731	28.1257	26.8889	44.9365	39.6028	37.7163	34.407	37.1513	26.0162	33.7683	0.381005	0.0029933	24	10	6.62167	1	0.915543	24	6	5.46188	0.844181
15	-	10568969	10713540	ENSMUSG00000022246	Rai14	6.81778	5.56518	4.48322	4.00025	4.67347	5.90229	7.04846	5.84436	4.80849	3.97117	5.44378	4.99228	5.2959	4.72732	6.73429	3.88735	3.73968	4.74087	4.21048	6.47342	4.99194	5.55701	3.73488	5.78453	3.55143	4.84443	0.381005	0.0029933	24	0	0.974024	1	0.915543	24	4	0.778061	0.914752
3	+	96221119	96223738	ENSMUSG00000068854	Hist2h2be	1.25048	0.986283	1.01296	0.665512	1.07633	1.83821	1.76353	0.900846	0.795357	0.656794	1.3942	2.11658	1.20476	1.28043	1.21732	0.624274	0.925338	1.12408	0.575296	1.27536	1.13944	0.628241	0.72227	1.22623	0.875116	0.967783	0.381005	0.0029933	24	22	0.517509	1	0.695705	24	0	0.142265	0.803302
8	+	123518834	123536650	ENSMUSG00000040220	Gas8	0.83554	0.693552	0.680093	0.534906	0.557764	0.716727	0.751641	0.568211	0.673045	0.473966	0.608425	0.711802	0.650473	0.620194	0.856563	0.417205	0.829876	0.581271	0.726496	0.763705	0.873797	0.712968	0.817145	0.71553	0.703363	0.718176	0.381005	0.0029933	24	0	0.0951304	1	1	24	10	0.0765963	1.10408
4	+	120666572	120667820	ENSMUSG00000070803	Cited4	0.125467	0.179204	0.279665	0.357942	0.392072	0.204278	0.17996	0.166725	0.190221	0.356542	0.48653	0.35107	0.272473	0.283153	0.291208	0.336758	0.36521	0.088592	0.256181	0.27706	0.336118	0.479932	0.180727	0.37325	0.407093	0.306274	0.381005	0.0029933	24	16	0.125986	1	1	24	10	0.0376782	1.12405
7	-	25461707	25477603	ENSMUSG00000074272	Ceacam1	30.4115	30.8488	29.3957	27.6514	22.4088	21.763	32.083	32.1763	26.7656	26.2372	22.5552	25.8212	27.3431	6.84126	40.1044	29.1353	20.7549	22.5165	25.5055	34.1024	29.3583	27.7274	17.6994	19.9151	10.539	23.6833	0.381005	0.0029933	24	6	4.27838	1	0.268421	24	6	6.58719	0.866151
4	-	129307100	129335370	ENSMUSG00000057236	Rbbp4	25.3331	24.2828	31.2074	34.0542	26.0634	21.7276	18.4879	24.8003	38.0931	26.4202	22.3554	19.7801	26.0505	31.3235	23.3609	27.9809	25.0959	22.8264	10.4036	30.3962	23.7131	26.9972	23.4356	18.8771	20.8603	23.7726	0.381005	0.0029933	24	10	4.78875	1	0.186301	24	8	1.78811	0.912558
11	-	94557102	94601871	ENSMUSG00000076435	Acsf2	30.2721	44.1264	48.6611	39.4971	40.4941	19.1653	34.2912	37.5378	46.9879	43.6082	31.7982	28.9031	37.1119	8.13461	47.3353	44.6329	39.1273	38.2744	16.6116	39.7875	51.825	42.0307	36.1744	23.2589	38.8015	35.4995	0.381005	0.0029933	24	10	8.77582	1	0.00584689	24	6	6.00769	0.956554
4	-	151003652	151044665	ENSMUSG00000028957	Per3	0.167734	0.328682	3.27209	4.40824	3.20073	1.18827	0.697426	0.231468	2.24294	4.23843	3.2829	1.57343	2.06936	0.314052	1.67659	4.9813	5.04218	2.60844	1.30213	0.765782	0.982386	3.39227	4.01398	2.78968	1.14944	2.41818	0.381005	0.0029933	24	14	1.98643	0.557383	0.000264776	24	12	1.9298	1.16857
4	+	150281646	150621966	ENSMUSG00000039852	Rere	1.38746	1.63067	2.40835	2.28179	2.10261	0.966936	1.53434	1.7924	2.07596	3.20297	1.84704	1.31861	1.87909	1.19691	3.63133	3.18929	2.20877	1.80902	1.96091	4.14525	2.77121	2.78894	3.11857	1.92471	1.52722	2.52268	0.381005	0.0029933	24	12	0.543608	1	0.517903	24	8	0.815384	1.3425
4	-	148145716	148151908	ENSMUSG00000055401	Fbxo6	20.8018	21.0427	26.7646	16.3931	16.2826	17.8058	21.31	26.5464	24.0668	17.0329	14.3714	19.8693	20.1906	47.0563	20.0901	29.6617	16.2959	15.4982	29.608	28.2435	29.0618	23.3421	21.9931	16.3496	28.3543	25.4629	0.381005	0.0029933	24	6	4.71938	1	0.517903	24	0	6.09381	1.26113
7	+	132931142	132986391	ENSMUSG00000030967	Zranb1	9.45394	8.2707	14.3756	14.7883	10.9661	8.13848	7.28773	10.2563	12.2191	16.0565	12.191	9.0164	11.085	10.5892	13.0511	15.6935	14.4831	10.3529	14.5346	8.01543	11.057	14.1348	15.2209	11.8335	13.4756	12.7035	0.381005	0.0029933	24	12	3.29073	1	0.377215	24	14	1.15376	1.146
7	-	127803900	127824549	ENSMUSG00000030806	Stx1b	0.897042	1.67466	0.541748	0.333392	0.405686	0.246712	0.509107	0.904365	0.70486	0.422206	0.235961	0.308916	0.598722	0.29406	2.15021	0.637064	0.513643	0.465255	1.09434	0.505061	0.932242	0.637848	0.274854	0.12847	0.736109	0.69743	0.381005	0.0029933	24	6	0.309314	1	0.517903	24	6	0.127372	1.16486
3	-	98852194	98859794	ENSMUSG00000027871	Hsd3b1	0.801287	1.07343	1.34301	0.682766	0.847572	0.390019	0.599213	1.42075	1.2712	0.921874	0.475494	0.371037	0.849805	0	1.13967	1.10873	0.816031	0.873118	0.09538	2.72219	1.21003	1.14243	0.454602	0.289229	0.634635	0.873836	0.381005	0.0029933	24	8	0.379715	1	0.268421	24	6	0.46927	1.02828
11	-	78962974	78984946	ENSMUSG00000001123	Lgals9	242.301	259.049	238.307	182.759	160.671	207.59	289.327	240.58	276.178	183.879	148.413	224.574	221.136	231.596	253.211	256.095	190.423	168.035	128.326	278.247	250.7	228.983	198.031	145.688	207.68	211.418	0.381005	0.0029933	24	4	52.7628	1	0.0108197	24	4	56.6023	0.956056
11	-	43729512	43748008	ENSMUSG00000041278	Ttc1	13.1793	9.86443	9.23749	8.44832	8.89649	11.7933	9.30492	9.40071	8.71775	8.25899	9.50298	10.5124	9.75976	33.2185	8.35323	9.64717	13.9772	7.91974	8.2543	8.82949	7.12249	9.44394	13.5524	8.38019	11.9709	11.7225	0.381005	0.0029933	24	0	0.98126	1	1	24	18	0.934954	1.2011
5	-	139802485	139813243	ENSMUSG00000036687	Tmem184a	2.0567	3.30494	2.99295	2.81386	2.1735	1.75163	2.76987	3.02087	2.95929	2.41827	2.15133	2.10989	2.54359	1.10512	3.97076	4.54418	2.10028	1.79248	1.74705	3.8622	3.85867	4.06722	2.04078	1.39552	2.94917	2.78612	0.381005	0.0029933	24	8	0.585962	1	0.0322818	24	8	0.85782	1.09535
14	-	60963875	61037950	ENSMUSG00000060548	Tnfrsf19	0.171997	1.05323	2.20866	1.33104	1.10587	0.665518	0.520026	0.890026	1.78866	1.48866	0.736222	0.618144	1.04817	0.138993	0.947492	1.92217	1.52001	0.925182	0.971508	0.992247	1.01497	1.67958	1.50434	0.730916	0.858379	1.10048	0.381005	0.0029933	24	12	0.54579	1	0.00584689	24	10	0.438686	1.04991
X	-	134748461	134751331	ENSMUSG00000050394	Armcx6	0.227941	0.162179	0.063019	0.195325	0.085819	0.291516	0.216417	0.104853	0.077047	0.110883	0.211795	0.298373	0.170431	0.491192	0.250994	0.220708	0.095236	0.110912	0.057404	0.115622	0.190952	0.08929	0.176999	0.232593	0.100553	0.177705	0.381005	0.0029933	24	22	0.0782247	1	1	24	6	0.0591173	1.04268
1	+	74284930	74287454	ENSMUSG00000026179	Pnkd	47.651	63.65	39.6583	27.612	45.0101	53.0294	59.0714	50.487	44.7105	29.8328	45.4669	64.8414	47.5851	56.3091	51.3159	36.5436	34.1509	42.7299	36.6271	64.0827	59.0216	37.259	26.6168	37.328	55.4461	44.7859	0.381005	0.0029933	24	0	13.2863	1	0.0190899	24	0	13.4884	0.941175
2	-	97949191	97949679	ENSMUSG00000082820	Gm13803	1.42827	1.95103	2.45508	1.94915	1.72468	1.52689	1.79399	1.95181	2.34918	2.02439	0.955492	1.79194	1.82516	0.120537	2.89505	3.29039	1.42446	1.2304	1.50371	2.03044	2.04322	2.78143	1.71841	0.650574	1.24808	1.74472	0.381005	0.0029933	24	8	0.369923	1	0.0322818	24	6	0.682201	0.95593
11	+	72833461	72835380	ENSMUSG00000084329	Gm6733	13.7252	14.2533	16.7277	15.1527	16.3287	9.93502	12.0847	14.523	16.2413	14.5943	13.7187	10.7101	13.9996	0.378911	18.0849	16.7745	10.394	12.0339	10.6622	15.607	11.9373	12.3875	9.47856	10.8679	5.71692	11.1936	0.381005	0.0029933	24	10	1.77686	1	0.377215	24	8	2.11855	0.799571
4	+	146604212	146604776	ENSMUSG00000096366	Gm13240	0.22675	0.304107	0.340011	0.211763	0.184109	0.099348	0.187466	0.231231	0.224271	0.236454	0.14132	0.103043	0.207489	0	0.419204	0.767002	0.397929	0.273364	0.132262	0.161058	0.249445	0.483164	0.139402	0.065703	0.12977	0.268192	0.381005	0.0029933	24	8	0.0733876	1	0.0322818	24	10	0.188736	1.29256
X	+	120178939	120179415	ENSMUSG00000082718	Gm14928	5.24219	3.32538	3.83982	4.76861	7.54291	8.85127	6.10977	4.67173	4.45213	4.36	8.15935	6.54872	5.65599	2.33227	3.2002	2.30448	3.5533	5.06861	3.332	5.47109	3.12071	2.50049	2.31661	4.79157	3.46261	3.45449	0.381005	0.0029933	24	20	1.98099	1	0.695705	24	22	0.850659	0.610768
4	-	110512771	110513732	ENSMUSG00000082348	Gm12807	2.80997	3.05075	4.03402	3.57333	3.31993	3.05889	2.79032	3.49071	3.62651	3.98796	2.93783	2.54753	3.26898	1.19169	3.72446	4.06172	2.98854	2.76615	2.86344	3.99257	3.328	4.36905	2.94153	2.87469	1.98236	3.09035	0.381005	0.0029933	24	10	0.491319	1	0.0322818	24	8	0.64323	0.945356
6	-	75782358	75782756	ENSMUSG00000080824	Gm9001	7.44508	7.75067	9.81318	9.60761	11.0185	7.96213	7.06844	8.5669	9.47561	11.1536	8.57871	7.42263	8.82192	15.1201	7.72096	12.5377	14.8179	12.4631	9.98041	9.59938	7.42043	15.3584	17.5005	9.98544	10.0037	11.8757	0.381005	0.0029933	24	12	1.55005	1	0.268421	24	14	2.932	1.34615
4	-	37139107	37139874	ENSMUSG00000080969	Gm12372	8.57328	7.47894	8.18876	7.26381	6.7342	5.79719	6.94606	8.98387	8.52632	7.10548	6.59151	6.31505	7.37537	6.17768	7.92222	6.94268	7.61204	6.92322	7.8811	7.56799	7.83758	6.96095	6.72453	6.43882	5.98179	7.08088	0.381005	0.0029933	24	8	0.879095	1	0.915543	24	6	0.193253	0.960072
11	+	21491314	21491886	ENSMUSG00000082607	Gm12045	1.72319	1.96775	2.19352	1.88022	1.72052	1.42241	1.63005	1.91805	2.29634	2.07799	1.41991	1.3633	1.8011	0.205735	2.26967	1.84289	1.59475	1.58175	1.17589	2.02845	1.51328	2.21309	1.22129	1.24148	0.867384	1.47964	0.381005	0.0029933	24	10	0.360649	1	0.186301	24	10	0.437224	0.821518
5	-	144241690	144246506	ENSMUSG00000087484	2900089D17Rik	0	0.116811	0.162845	0.19159	0.148119	0.082471	0.045513	0.048079	0.107661	0.359252	0.217481	0.061055	0.128406	0.111138	0.042863	0.298076	0.076138	0.077928	0.175689	0.034954	0.119475	0.316908	0.115739	0	0.079751	0.120722	0.381005	0.0029933	24	14	0.0840128	1	1	24	10	0.0297004	0.940152
13	-	24012344	24108584	ENSMUSG00000021338	Carmil1	1.18585	3.77695	3.64087	2.7042	2.67677	0.541203	1.96485	3.77936	3.49661	3.57089	1.84217	0.874293	2.5045	0.424442	7.99288	3.91499	2.17216	3.06646	0.559586	4.60982	4.68091	5.17702	1.58134	0.804735	1.64504	3.05245	0.381005	0.0029933	24	8	1.49495	1	0.125882	24	6	2.11058	1.21879
2	+	155133509	155139289	ENSMUSG00000027598	Itch	6.58405	7.15818	9.87137	11.6312	9.98327	6.4539	7.63527	7.23306	8.31104	11.1304	8.07548	6.23162	8.35824	6.85622	12.4537	9.9983	8.90373	7.41748	7.48426	8.93741	7.88479	8.72405	7.71947	6.15553	5.21887	8.14615	0.381005	0.0029933	24	12	2.05621	1	0.0525464	24	8	1.32293	0.974625
2	+	167553314	167607845	ENSMUSG00000085596	Gm11476	0.011133	0	0	0	0.012127	0.025274	0.009299	0	0	0.013017	0.024078	0.043801	0.0115608	0.019463	0.010008	0.01984	0.026667	0.013702	0	0.028566	0.029704	0.015626	0.014934	0	0	0.0148758	0.381005	0.0029933	24	20	0.0157621	1	0.156092	24	6	0.00994192	1.28675
19	+	3851773	3894365	ENSMUSG00000024843	Chka	43.3905	29.6628	7.07894	5.64563	3.96032	24.5807	30.1667	15.1463	2.57217	4.86489	6.83245	14.1872	15.674	19.5522	27.3015	4.27348	2.01956	5.37183	17.8634	26.7975	17.4195	3.36352	8.36296	17.2883	5.80261	12.9514	0.381005	0.0029933	24	2	14.5766	1	0.0190899	24	0	9.62409	0.826293
4	+	115600969	115611325	ENSMUSG00000063929	Cyp4a32	31.2116	57.5606	51.5369	86.5868	77.4897	37.9174	44.3203	48.9827	60.4235	86.1055	45.0983	40.8869	55.6767	0.765542	34.9734	36.4572	45.5092	35.7905	179.76	71.9056	57.6577	66.6531	12.4927	11.795	40.9001	49.555	0.381005	0.0029933	24	12	16.8448	1	1	24	0	13.5087	0.89005
12	+	103895897	103898784	ENSMUSG00000086432	B430119L08Rik	9.65031	14.5465	14.533	17.4939	11.5412	3.51931	10.555	13.1658	16.6927	18.1543	13.0165	4.50213	12.2809	1.93527	28.6815	11.1818	17.4015	15.6032	7.65729	17.5899	11.2879	16.378	12.1925	6.11395	7.67288	12.808	0.381005	0.0029933	24	10	4.49942	1	0.915543	24	6	2.48672	1.04292
2	-	132904389	132945629	ENSMUSG00000027356	Fermt1	0.085256	0.144599	0.071644	0.095742	0.232124	0.368578	0.357387	0.134761	0.039703	0.030116	0.258937	0.433189	0.18767	0.060039	0.187998	0.053554	0.020566	0.1108	0.271076	0.158647	0.1484	0.04201	0.037272	0.106513	0.139481	0.111363	0.381005	0.0029933	24	22	0.152203	1	0.0322818	24	0	0.0726494	0.593399
10	-	80321283	80329453	ENSMUSG00000020131	Pcsk4	0.843303	1.58734	4.03277	13.6306	3.4269	3.66207	1.30614	1.18924	8.39971	11.8909	6.44544	2.17489	4.88244	0.945054	2.36762	13.4946	4.87716	7.18879	3.04672	1.04186	3.95148	5.11707	4.83808	1.69508	2.13013	4.22447	0.381005	0.0029933	24	12	3.72248	1	0.0322818	24	12	2.10432	0.865237
X	+	12587801	12596581	ENSMUSG00000031007	Atp6ap2	12.0686	11.6325	13.6012	14.063	14.6873	13.8147	11.0823	13.1324	12.0657	14.9871	13.7379	13.2332	13.1755	38.0263	12.1102	11.9333	13.9939	13.9652	11.4579	11.8211	10.1464	16.6132	13.0556	14.6646	10.8155	14.8836	0.381005	0.0029933	24	14	1.05111	1	1	24	12	1.62607	1.12964
7	-	143688762	143694561	ENSMUSG00000037606	Osbpl5	0.154111	0.17488	0.382342	0.610818	1.06474	0.335029	0.210222	0.208553	0.355972	0.552848	0.641892	0.367562	0.421581	0.487556	0.629418	0.514852	0.421476	0.406907	0.876788	0.194944	0.231702	0.307189	0.259935	0.747308	0.527525	0.467133	0.381005	0.0029933	24	16	0.241988	1	1	24	22	0.102746	1.10805
4	+	148713703	148716581	ENSMUSG00000087273	Gm13203	1.19982	0.430433	0.413374	0.252959	0.329604	0.98132	1.33486	0.858132	0	0.252704	0.605079	1.52705	0.682111	7.7814	0.697301	0.769279	2.63449	0.851163	0.331329	1.15454	0.980328	1.14282	9.02816	0.894857	1.25354	2.29327	0.381005	0.0029933	24	0	0.521628	1	1	24	12	0.111848	3.36202
2	+	57237635	57367853	ENSMUSG00000026827	Gpd2	2.74057	4.09965	5.35367	3.18753	4.65867	1.38953	2.63563	4.36823	5.47616	4.81541	3.22974	2.13884	3.67447	2.65675	5.40845	3.92565	3.90441	4.23585	2.80282	4.8046	4.14623	4.90573	4.68443	3.70277	2.83879	4.00137	0.381005	0.0029933	24	10	1.38056	1	0.377215	24	8	0.761015	1.08897
11	+	98740638	98753379	ENSMUSG00000058756	Thra	3.40566	6.06761	3.24632	2.62009	2.20493	3.26655	6.41098	4.86857	2.99757	3.05287	3.03537	4.33979	3.79303	4.30418	5.69799	5.49344	3.13729	2.77844	3.71304	4.34682	3.72094	4.77976	2.9339	2.70856	2.14671	3.81342	0.381005	0.0029933	24	2	1.18156	1	0.00584689	24	6	1.23816	1.00538
13	+	30336441	30345910	ENSMUSG00000049115	Agtr1a	17.7135	21.0701	19.7408	19.9197	13.6913	16.1541	20.1194	19.9002	20.1957	19.3573	11.4069	16.341	17.9675	31.3334	22.5212	27.8487	14.2139	12.0925	25.8321	18.9598	20.3056	26.6228	14.7523	9.7795	13.5394	19.8168	0.381005	0.0029933	24	6	2.62121	1	0.186301	24	6	7.42999	1.10292
5	+	92555069	92590760	ENSMUSG00000057068	Fam47e	22.0736	19.3167	23.3772	34.1528	53.6487	40.4107	29.3135	20.2904	25.7276	29.2507	44.7842	44.8001	32.2622	40.3928	24.2792	23.248	38.574	45.0512	3.52641	30.8762	33.5754	12.1229	27.9281	28.3346	21.0868	27.4163	0.381005	0.0029933	24	18	13.0216	1	1	24	22	2.47612	0.849797
18	+	69925426	69944044	ENSMUSG00000038903	Ccdc68	0.138913	0.082364	0.166065	0.407217	0.242125	0.204998	0.103948	0.09193	0	0.226944	0.390595	0.191298	0.1872	0.72859	0.212307	0.22282	0.315658	0.170969	0	0	0.24093	0.17549	0.186359	0.230501	0.474306	0.246494	0.381005	0.0029933	24	16	0.1082	1	1	24	0	0.0221908	1.31674
2	+	79255426	79257852	ENSMUSG00000027009	Itga4	0.25655	0.243695	0.224484	0.242667	0.288094	0.27612	0.241312	0.228403	0.225476	0.240539	0.24557	0.288353	0.250105	1.19491	0.785689	0.398125	0.424053	0.22004	1.36911	0.385786	0.466391	0.48012	0.581411	0.504075	0.353359	0.596923	0.381005	0.0029933	24	20	0.0212717	1	1	24	0	0.130823	2.38669
12	-	24665833	24680908	ENSMUSG00000062563	Cys1	0.600934	1.21217	2.15784	3.08061	2.86355	1.16234	0.58241	0.808008	1.38386	1.92552	2.91302	1.25053	1.66173	0.883565	2.05783	1.74972	2.90581	3.17062	0.324554	1.32414	1.40203	1.79291	3.10108	2.67127	1.71395	1.92479	0.381005	0.0029933	24	14	1.08983	1	0.0190899	24	14	0.873343	1.1583
3	-	95878503	95882205	ENSMUSG00000038550	Ciart	0.115594	0.176677	4.70646	7.03331	4.67287	0.642208	0.413758	0.053698	4.39047	11.3587	5.93921	1.44297	3.41216	0.081063	0.214642	2.75754	9.87169	3.02807	0.922584	0.304675	0.277295	2.2357	3.50017	2.23943	0.610779	2.1703	0.381005	0.0029933	24	14	3.75634	0.557383	0.000264776	24	14	1.78702	0.636049
8	+	3709804	3739044	ENSMUSG00000089956	Gm16553	0	0	0	0.30491	0.437122	0.332895	0.284858	0	0	0.191826	0.525468	0.356902	0.202832	0	0.168684	0.191376	0	0.152582	0	0.142175	0	0.513017	0.224487	0.082588	0.074023	0.129078	0.381005	0.0029933	24	18	0.252368	1	0.268421	24	10	0.0582034	0.636378
17	+	25133391	25162099	ENSMUSG00000036636	Clcn7	8.48831	6.92122	11.5928	9.78675	7.08161	5.01281	6.87128	8.7278	11.5671	10.9412	8.28151	4.98192	8.35452	3.41391	12.1509	12.142	8.02092	6.4659	6.49305	11.5378	8.15166	10.4284	7.86559	5.81663	6.05159	8.21152	0.381005	0.0029933	24	10	2.22466	1	0.0322818	24	6	2.59378	0.982883
6	-	113067428	113077191	ENSMUSG00000086429	Gt(ROSA)26Sor	3.84019	3.11296	3.21651	3.66933	3.47687	4.12979	3.24874	2.7118	0.974271	3.84172	3.88842	3.97729	3.34066	12.6178	2.35496	1.47358	1.65564	4.13474	1.11454	3.09077	1.83519	4.03173	4.06686	4.52616	3.62169	3.71031	0.381005	0.0029933	24	20	0.459352	1	1	24	22	1.04702	1.11065
11	+	22858931	22861264	ENSMUSG00000092626	9130230N09Rik	0.811731	0.873995	0.729484	1.07448	1.21358	1.26994	1.04531	0.761537	0.537527	0.878022	1.09341	1.15023	0.95327	2.54692	0.783103	0.694825	1.77833	1.41745	0.965217	1.26136	0.723656	0.855217	1.72759	1.29986	1.21446	1.27233	0.381005	0.0029933	24	20	0.220308	1	0.695705	24	18	0.330147	1.3347
8	-	126930667	126945840	ENSMUSG00000093904	Tomm20	7.27251	7.44489	7.72584	8.60324	8.73102	8.68726	7.45847	7.709	8.00867	8.53682	9.54969	8.56708	8.19121	8.07267	10.5588	6.72263	7.93729	7.81358	9.2123	7.79268	6.90321	7.64332	8.58844	7.87622	6.92754	8.00406	0.381005	0.0029933	24	16	0.775033	1	1	24	18	0.154792	0.977152
16	-	10502531	10543054	ENSMUSG00000038055	Dexi	21.1532	20.2809	16.3527	12.0824	17.0637	22.1252	19.4564	15.3562	14.7536	9.74556	20.6619	22.3115	17.6119	53.249	15.2585	14.3216	18.0521	17.4489	5.66186	19.2153	20.0303	13.8202	23.7076	23.837	27.1188	20.9768	0.381005	0.0029933	24	22	4.11132	1	0.695705	24	22	2.9086	1.19105
17	+	85599533	85599872	ENSMUSG00000098438	Gm27178	0.066106	0.092163	0.165079	0.124162	0.122424	0.090051	0.011043	0.069997	0.104818	0.123677	0.114386	0.098621	0.0985439	0.498897	0.130748	0.054	0.142518	0.374261	0.115826	0.050889	0.257238	0.055675	0.141896	0.219383	0.500192	0.211794	0.381005	0.0029933	24	14	0.0314297	1	0.915543	24	22	0.118315	2.14923
2	-	32687630	32687766	ENSMUSG00000098972	Mir8093	0.003326	0.000453	0.030294	0.226578	0.014641	0.042827	0.002559	0.008702	0.319682	0.392544	0.123852	0.010104	0.0979635	0.096747	0.32127	0.156367	0.154715	0.037332	0.510964	0.231574	0.104484	0.449672	0.175542	0.250758	0.015267	0.208724	0.381005	0.0029933	24	14	0.0864463	1	1	24	10	0.0448207	2.13063
1	+	74236084	74236888	ENSMUSG00000006304	Arpc2	50.7645	58.1261	64.0481	65.2658	65.0689	47.7653	51.8573	59.5812	61.1273	69.0152	57.2876	54.3319	58.6866	77.519	61.2977	65.8649	60.3706	51.7415	40.9597	56.1053	60.6581	63.1339	62.8913	55.3944	56.9662	59.4086	0.381005	0.0029933	24	12	7.09901	1	0.0826246	24	8	4.71563	1.0123
9	-	99946564	99947389	ENSMUSG00000099631	Gm8641	3.35351	3.9644	4.46196	4.74197	4.52707	3.36746	3.75523	4.39769	4.13896	4.79193	3.87915	3.78655	4.09716	1.3355	3.77021	5.1913	3.13296	3.29048	3.96561	3.36472	3.17958	4.53185	3.5549	2.6994	3.60758	3.46867	0.381005	0.0029933	24	12	0.493907	1	1	24	10	0.414349	0.846605
1	-	191537356	191575521	ENSMUSG00000037474	Dtl	0.067599	0.03116	0.056365	0.281092	0.167292	0.128245	0.09715	0.042001	0.076998	0.161194	0.177658	0.14591	0.119389	0.074317	0.196736	0.06214	0.107836	0.116261	0.011314	0.081407	0.167465	0.014674	0.092371	0.138783	0.081844	0.095429	0.381005	0.0029933	24	16	0.0723261	1	1	24	10	0.0169423	0.799314
9	+	85749078	85750429	ENSMUSG00000103715	4933431K14Rik	0.900689	0.512288	0.552842	0.483135	0.688184	1.22298	0.970869	0.653795	0.373427	0.329919	0.775652	0.924579	0.69903	1.50894	0.765254	0.735321	0.398227	0.720699	1.35664	0.786224	0.687561	1.15237	0.412286	0.758591	2.16071	0.953568	0.381005	0.0029933	24	22	0.293937	1	0.0322818	24	0	0.266899	1.36413
3	-	157894961	157897191	ENSMUSG00000104528	Gm43314	0.964907	0.643474	0.564712	0.490549	0.837258	1.10583	1.92842	0.614854	0.30469	0.5962	1.36492	0.899582	0.859616	0.05284	1.23782	0.259852	1.74091	0.716058	2.46388	1.13531	1.53412	0.719241	0.551692	0.707367	0.356369	0.956288	0.381005	0.0029933	24	22	0.357423	1	1	24	10	0.167761	1.11246
6	-	85732513	85765754	ENSMUSG00000051262	Nat8f3	0.273674	0.393848	0.140676	0.311543	0.871693	0.800664	0.457278	0.219936	0.221272	0.326791	0.999694	0.747761	0.480403	1.67645	1.9032	1.20405	1.14014	3.46727	0.085603	4.56173	2.51372	1.06688	0.902585	1.44184	1.38723	1.77923	0.381005	0.0029933	24	18	0.302238	1	0.517903	24	2	0.419423	3.70361
6	-	10171792	10172854	ENSMUSG00000107459	Gm5110	0.161017	0.110603	0.045499	0.122081	0.24435	0.157993	0.151595	0.059184	0.050289	0.069226	0.324418	0.137153	0.136117	0.007393	0.120215	0.107853	0.086104	0.152044	0.032416	0.155284	0.099412	0.027426	0.109051	0.184859	0.042782	0.0937366	0.381005	0.0029933	24	20	0.07299	1	1	24	12	0.022011	0.688645
7	+	119519463	119545551	ENSMUSG00000030972	Acsm5	39.0407	47.6246	51.4363	55.3809	43.074	30.3531	34.8523	36.1592	57.7374	57.6383	38.7561	28.4763	43.3774	36.1334	42.3582	55.2586	37.3209	35.9443	14.5389	40.2359	45.4605	46.0974	40.9692	22.9394	33.9396	37.5997	0.381005	0.0029933	24	10	11.7573	0.120321	8.79329e-06	24	8	7.64206	0.866803
7	-	19937305	19950573	ENSMUSG00000040498	Igsf23	0.0589	0.221774	0.702376	0.827394	0.501208	0.466545	0.116711	0.171506	0.432719	0.520637	0.229312	0.104286	0.362781	0	0.369489	0.583163	0.253964	0.101488	0.21894	0.150745	0.216904	0.411543	0.098332	0.114022	0.148968	0.222297	0.381005	0.0029933	24	12	0.25194	1	0.377215	24	8	0.129914	0.612757
7	+	110119990	110121740	ENSMUSG00000109904	Gm45819	0.012836	0.178958	0.488061	1.49887	1.42436	0.323402	0.170659	0.073621	0.370782	1.2983	1.2108	0.594136	0.637066	0.179533	0.377615	0.879188	0.861807	1.41263	0.513064	0.913575	0.539925	0.435431	1.23772	1.29226	0.416635	0.754948	0.381005	0.0029933	24	14	0.692439	1	0.125882	24	16	0.268712	1.18504
8	+	80879940	80881169	ENSMUSG00000109587	Gm31105	0.327162	0.533582	0.614164	2.45646	1.96798	0.951174	0.609021	0.606229	0.773773	2.0047	2.13662	1.48097	1.20515	0.867767	0.564075	1.09397	1.76333	1.43469	0.572234	1.15276	0.559772	0.635975	1.53391	1.66913	1.27532	1.09358	0.381005	0.0029933	24	16	0.966977	1	0.125882	24	18	0.459727	0.907418
8	+	69540957	69541347	ENSMUSG00000110434	Rps7-ps1	0.091974	0.085866	0.123695	0.141706	0.14716	0.16966	0.114571	0.07566	0.129124	0.17476	0.214474	0.101779	0.130869	0.085425	0.215905	0.116964	0.213625	0.160757	0.155537	0.172909	0.095439	0.254767	0.125958	0.226537	0.119944	0.161981	0.381005	0.0029933	24	16	0.0389881	1	1	24	12	0.0288249	1.23773
10	-	92542405	92543670	ENSMUSG00000111759	Gm4800	5.21414	5.7049	7.45604	5.86697	5.91143	4.46456	4.60479	5.17839	6.57292	5.95041	5.15703	4.20454	5.52384	2.97974	5.44668	6.23777	5.11693	4.76797	2.17017	5.39561	4.80859	5.01834	3.80517	3.52281	4.22768	4.45812	0.381005	0.0029933	24	10	0.87566	1	0.0525464	24	8	0.869145	0.807069
9	+	114731116	114740132	ENSMUSG00000032434	Cmtm6	41.0736	29.5423	38.3561	28.0862	25.2647	17.2838	28.9182	36.8965	37.9863	27.7966	22.1964	19.1505	29.3793	41.2305	37.661	30.2632	22.8054	19.4969	10.5745	30.5848	32.2291	26.2659	21.4912	18.9838	21.6612	26.104	0.381005	0.0029933	24	8	6.15758	0.91018	0.0029933	24	4	8.36617	0.888516
10	+	63412999	63413603	ENSMUSG00000112572	Gm7530	0.383889	0.209643	0.407111	0.457507	0.699247	0.527156	0.26377	0.40976	0.384525	0.41268	0.562477	0.438518	0.42969	0.151552	0.328427	0.248294	0.326305	0.274342	0.257657	0.222437	0.371046	0.137611	0.303191	0.552948	0.403902	0.298143	0.381005	0.0029933	24	16	0.111245	1	1	24	18	0.0700973	0.693855
10	+	121350460	121351106	ENSMUSG00000112014	Gm48435	0.060403	0.13698	0.130638	0.22606	0.088243	0.03123	0.068939	0.143625	0.218103	0.25645	0.059503	0.027061	0.120603	0	0.098931	0.168884	0.16475	0.033859	0.030126	0.035297	0.072387	0.038616	0.110721	0	0.172982	0.0772127	0.381005	0.0029933	24	10	0.087124	1	0.805624	24	10	0.054428	0.640223
10	-	128549694	128550813	ENSMUSG00000112850	Gm9176	0.060204	0.145997	1.55038	3.31507	1.34691	0.306906	0.24143	0.132806	1.74971	3.09156	1.97103	0.341608	1.1878	0.017542	0.027062	1.11645	3.32963	0.986928	0.288434	0.158419	0.200431	0.478089	2.65359	0.91303	0.272459	0.870172	0.381005	0.0029933	24	14	1.18748	0.557383	0.000264776	24	14	0.63636	0.732591
12	+	108179579	108203357	ENSMUSG00000021258	Ccnk	3.64648	3.27415	3.18836	3.02104	2.72655	1.64125	4.15451	6.00457	4.46325	3.15714	2.47589	2.97573	3.39408	9.59572	4.29765	4.12143	1.51498	1.87262	2.38822	3.1972	2.83721	3.70838	1.85531	1.68387	1.20082	3.18945	0.381005	0.0029933	24	6	0.84269	1	0.268421	24	6	1.49815	0.939711
12	+	71831078	71992333	ENSMUSG00000034574	Daam1	5.60056	6.00275	6.99615	8.44348	8.14894	5.98224	4.17863	7.02891	6.15402	11.5096	8.84113	5.97758	7.072	3.49105	7.70257	3.95945	8.41196	3.80763	4.44822	8.78018	9.85222	8.05607	7.93074	6.64851	5.46095	6.5458	0.381005	0.0029933	24	14	1.7225	1	0.915543	24	6	0.583106	0.925593
13	-	36569764	36575934	ENSMUSG00000114387	Gm48767	0.007774	0.030969	0.027624	0.018253	0.008469	0.017651	0.057358	0.092022	0.020546	0.018182	0	0.015295	0.0261786	0.054369	0.041937	0.027712	0.027935	0	0.008513	0.009975	0.051862	0.010913	0.026075	0	0	0.0216076	0.381005	0.0029933	24	6	0.0108474	1	0.0256859	24	6	0.0167208	0.825392
2	-	128178319	128429366	ENSMUSG00000074813	Gm14005	0.36135	0.23007	0.078911	0.054486	0.245687	0.544784	0.470721	0.418152	0	0.270145	0.285546	0.531371	0.290935	3.20248	0.385736	0.378706	0.158122	0.324967	0.229056	0	0.481917	0	0.442159	0.59329	0.459112	0.554629	0.381005	0.0029933	24	22	0.171946	1	1	24	22	0.0606554	1.90637
15	+	79346621	79359072	ENSMUSG00000042622	Maff	1.2509	0.45503	3.34286	3.57608	1.54199	1.40816	0.612288	0.790054	2.75809	3.93553	1.52523	1.44107	1.88644	2.84758	2.92308	3.07044	3.57278	2.69304	4.0462	1.10076	2.48751	6.52458	3.69533	3.44719	1.53794	3.1622	0.381005	0.0029933	24	14	1.27974	1	0.268421	24	12	0.686013	1.67628
17	-	16669156	16670186	ENSMUSG00000116864	AC154306.1	0.0436	0.043419	0.013031	0.012796	0.011874	0.037121	0.055472	0.014427	0.028806	0.008497	0.023576	0.028592	0.0267676	0	0.084929	0	0.034814	0.040246	0.058356	0.083522	0.043627	0.035984	0.029246	0.045775	0	0.0380416	0.381005	0.0029933	24	2	0.014909	1	1	24	0	0.00669347	1.42118
16	+	24529394	24530362	ENSMUSG00000116875	AC115954.1	23.381	25.2373	30.6082	29.2507	24.9549	23.7136	22.5823	28.6442	27.8115	29.0288	23.2212	20.0924	25.7105	11.9644	27.314	31.9085	25.1843	21.1165	24.689	25.7392	24.7818	32.6754	22.6394	21.0451	19.2526	24.0259	0.381005	0.0029933	24	10	3.83577	1	0.0525464	24	10	4.38573	0.934476
17	-	46682991	46685326	ENSMUSG00000059409	Ppp2r5d	10.0591	10.5382	11.8024	13.2837	11.4265	9.24546	8.608	12.8163	11.8112	14.2509	10.1883	8.70278	11.0611	7.43609	10.9948	10.1661	10.2507	8.36767	7.17743	11.7208	10.3567	10.8949	9.14478	12.607	9.47287	9.88249	0.381005	0.0029933	24	12	1.646	1	1	24	6	0.862041	0.893448
18	-	6760516	6760959	ENSMUSG00000117359	AC131796.1	44.6199	40.8602	39.7583	35.3715	41.8734	55.3336	46.163	36.1835	39.5274	32.0935	42.3171	51.4575	42.1299	20.8155	31.9795	31.7214	32.3546	37.9924	31.4612	42.7908	37.1924	32.0623	31.7778	38.0109	38.2264	33.8654	0.381005	0.0029933	24	22	6.43827	1	1	24	22	3.86255	0.803834
17	-	94722590	94749892	ENSMUSG00000055660	Mettl4	1.91874	1.73142	1.66935	1.41381	1.73755	1.88833	2.36328	2.00864	1.44911	1.47688	1.78198	1.84743	1.77388	0.985769	2.51064	1.79121	1.82933	1.41486	1.47934	2.41306	2.08977	1.69464	1.46803	1.1198	1.15804	1.66287	0.381005	0.0029933	24	0	0.236669	1	0.0826246	24	6	0.40962	0.937424
17	-	36137188	36139105	ENSMUSG00000073980	Gm9574	0.901025	0.945745	0.85825	0	0.859739	1.10683	1.03639	0	0	0.853095	0.862217	1.38867	0.73433	0.645875	0.917043	1.84153	0	1.04157	0.950045	1.02647	0.814235	1.33155	2.70234	1.22872	0.894118	1.11613	0.490073	0.00442009	24	22	0.375679	1	0.695705	24	12	0.267678	1.51992
15	+	74709161	74710372	ENSMUSG00000044276	4933427E11Rik	0.018514	0.092246	0.044266	0.021733	0.040337	0	0.015465	0.122604	0.146779	0.021648	0.020022	0	0.0453012	0.163642	0.049934	0	0.022175	0	0.284008	0.453026	0.024701	0	0.309274	0.179332	0.140477	0.135547	0.490073	0.00442009	24	10	0.0318339	1	0.322818	24	22	0.11045	2.99214
10	-	128677175	128696264	ENSMUSG00000000711	Rab5b	16.1447	20.7483	20.2989	20.0061	17.5664	14.9432	19.085	19.1754	19.6167	19.766	14.4142	16.0948	18.155	8.44565	21.8833	22.4301	16.4144	14.1002	10.5399	21.3261	18.2745	20.8083	14.8311	12.5717	12.1022	16.144	0.490073	0.00584689	24	8	2.62021	1	0.00584689	24	8	4.55393	0.88923
11	+	78503447	78505081	ENSMUSG00000001103	Sebox	1.34364	0.414184	0.39777	0.389506	0.416841	0.491023	0.639242	0.505229	0.08793	0.155625	0.358338	1.26008	0.538284	1.77264	0.583314	0.38546	0.916601	0.573322	0.182184	0.597664	0.355133	0.233525	0.591453	0.759153	0.736353	0.640567	0.490073	0.00584689	24	0	0.240724	1	1	24	22	0.133166	1.19002
7	+	27119909	27133660	ENSMUSG00000052974	Cyp2f2	505.878	599.997	725.433	411.163	590.324	378.893	562.791	635.713	632.038	530.966	486.812	402.897	538.576	284.877	956.271	641.545	636.648	591.405	207.446	475.229	727.703	581.261	667.388	369.346	589.95	560.756	0.490073	0.00584689	24	8	79.8818	1	0.186301	24	8	190.742	1.04118
5	+	8893717	8959226	ENSMUSG00000042476	Abcb4	37.7226	53.6959	57.3996	49.4443	38.7661	23.891	35.5501	48.138	39.2929	47.8085	30.3727	23.85	40.4943	22.2223	71.0415	43.5761	42.0214	30.3368	52.0553	43.3856	58.8353	54.9008	26.9171	17.3793	36.6159	41.6073	0.490073	0.00584689	24	8	12.6011	1	0.0525464	24	6	11.1455	1.02748
12	-	112960085	113000704	ENSMUSG00000011158	Brf1	5.11621	5.20962	5.98286	7.11241	6.52407	3.78675	4.96997	4.55293	7.02347	7.36487	5.72782	3.52988	5.57507	4.97192	8.11188	6.18048	6.97701	5.12086	6.76111	7.02891	5.45224	6.9916	4.03062	5.42209	4.13106	5.93165	0.490073	0.00584689	24	12	1.46554	1	0.695705	24	4	0.790718	1.06396
8	+	4253080	4256220	ENSMUSG00000011837	Snapc2	6.5352	6.79566	6.72114	6.06838	4.88316	5.63133	5.98811	6.07764	7.07308	5.69736	5.39314	5.94126	6.06712	8.53474	4.752	7.43411	6.43867	4.99414	4.68839	5.79343	6.46827	6.35109	7.19192	3.43303	7.45251	6.12769	0.490073	0.00584689	24	6	0.650375	1	1	24	6	0.634535	1.00998
5	+	33018816	33027966	ENSMUSG00000018965	Ywhah	14.0723	12.634	14.4307	14.7274	17.043	16.358	13.6386	14.3039	13.1279	14.7389	16.7584	16.8566	14.8908	13.7417	14.9713	12.0771	12.8351	16.5703	7.88678	14.2276	14.6334	12.5117	19.3558	18.2036	15.2391	14.3544	0.490073	0.00584689	24	18	1.63389	1	1	24	18	1.21262	0.96398
10	-	19000910	19015410	ENSMUSG00000019850	Tnfaip3	1.00527	0.418282	0.319172	0.297559	0.497306	0.497472	0.609349	0.325661	0.469304	0.232471	0.57742	0.511789	0.480088	1.02586	0.786659	0.564132	0.498199	0.610125	2.39452	0.379052	0.390479	0.505547	1.62568	1.48326	0.379292	0.8869	0.490073	0.00584689	24	0	0.079197	1	1	24	18	0.323663	1.84737
10	+	58323466	58424691	ENSMUSG00000019920	Lims1	3.03608	2.43221	1.95968	2.25097	2.91702	3.28568	2.84986	2.40991	1.92769	4.08182	2.60357	3.48691	2.77012	2.47696	3.10106	2.23831	1.95923	2.13457	1.478	2.61748	2.27807	2.15274	2.05871	2.31181	1.85222	2.2216	0.490073	0.00584689	24	22	0.474442	1	0.268421	24	4	0.304027	0.801987
10	-	24772406	24836225	ENSMUSG00000019989	Enpp3	15.5474	16.5968	13.6903	8.75668	6.97604	8.22095	20.8443	11.6513	9.31067	10.8089	5.86294	9.26773	11.4612	3.15732	25.8796	27.043	10.7957	5.29127	8.0713	27.4184	12.8611	18.2474	6.79841	8.10578	10.6807	13.6958	0.490073	0.00584689	24	4	4.17416	1	0.186301	24	4	7.63344	1.19498
10	+	122448499	122453452	ENSMUSG00000020123	Avpr1a	12.5297	14.1376	7.87211	5.26096	7.42953	12.1408	8.69667	12.6088	5.50279	4.74659	5.85068	8.30751	8.75698	12.6226	11.8236	5.06374	7.93657	8.43036	13.6993	18.5282	9.7322	7.58894	5.87389	8.43266	6.44372	9.68131	0.490073	0.00584689	24	2	3.76824	1	0.0525464	24	0	3.3073	1.10555
12	+	4082583	4110606	ENSMUSG00000020657	Dnajc27	0.074155	0.090389	0.128685	0.173631	0.072965	0.06502	0.103198	0.151972	0.1799	0.100329	0.123455	0.058824	0.11021	0.133131	0.259859	0.234246	0.111578	0.126596	0.068108	0.064451	0.175528	0.036189	0.128152	0.138924	0.04504	0.126817	0.490073	0.00584689	24	10	0.0394732	1	1	24	10	0.0414319	1.15068
13	+	64432314	64441773	ENSMUSG00000021483	Cdk20	2.42171	1.73537	1.011	1.71896	2.46992	2.2911	2.06672	1.24232	1.34095	1.45507	1.82839	2.51988	1.84178	1.22142	2.03516	1.65643	1.33202	2.22268	2.16601	4.5888	1.70968	1.51161	1.22066	2.19641	1.73365	1.96621	0.490073	0.00584689	24	22	0.595575	1	0.915543	24	22	0.36274	1.06756
13	+	91741512	91786148	ENSMUSG00000021620	Acot12	20.568	35.4831	36.8648	37.3717	34.6503	16.4554	25.1003	28.592	32.7383	41.2619	25.4806	15.6895	29.188	15.3228	32.4894	39.0117	33.7231	22.8268	38.7134	30.335	29.9926	43.5491	28.9498	17.6547	25.354	29.8269	0.490073	0.00584689	24	10	8.72658	1	0.268421	24	10	6.75677	1.02189
14	-	66802864	66868688	ENSMUSG00000022048	Dpysl2	0.462257	0.419672	0.415788	0.537298	0.475901	0.900811	0.583811	0.465095	0.366667	0.620206	0.733603	0.858039	0.569929	1.83272	0.463192	0.543439	0.587968	0.658419	0.179697	0.388821	0.541976	0.55339	0.66975	0.816709	0.684728	0.660067	0.490073	0.00584689	24	20	0.142214	1	0.695705	24	18	0.0823083	1.15816
15	-	82370527	82380257	ENSMUSG00000061740	Cyp2d22	130.568	146.615	145.317	144.081	164.117	108.646	132.752	137.907	180.869	170.893	137.494	124.101	143.613	84.2471	130.68	152.18	168.063	144.899	173.053	131.741	133.391	167.429	128.546	123.951	138.545	139.727	0.490073	0.00584689	24	10	13.4852	1	0.915543	24	12	10.1093	0.972939
17	+	17374309	17394899	ENSMUSG00000116564	Riok2	7.01901	6.98803	7.20832	9.79783	10.7032	9.57605	8.18322	7.12934	8.62149	9.72686	8.53107	7.50561	8.41583	6.11921	9.46817	6.52487	7.44435	8.95441	5.36272	7.46404	7.99688	6.57105	7.95669	8.90857	6.32019	7.42426	0.490073	0.00584689	24	16	1.31016	1	1	24	12	0.411022	0.882178
17	+	29660595	29705979	ENSMUSG00000024019	Cmtr1	9.76197	13.6226	9.84422	8.44539	6.77201	8.92779	9.93269	8.70672	8.34109	7.31521	6.73604	9.07614	8.95683	4.15146	14.3781	11.8169	8.85388	7.63727	5.92603	11.9115	9.96152	12.1126	8.59932	3.07823	10.0957	9.04355	0.490073	0.00584689	24	4	1.22978	1	0.0826246	24	6	2.51099	1.00968
19	+	10605625	10629813	ENSMUSG00000024740	Ddb1	34.9619	37.429	39.8552	41.3172	39.22	30.719	33.8469	32.7438	41.3403	40.4977	38.8839	35.3186	37.1778	34.9301	48.0367	46.196	38.219	36.7491	36.0981	43.0541	39.4349	40.0531	33.8975	38.391	30.5445	38.8003	0.490073	0.00584689	24	12	4.25322	1	0.186301	24	8	2.36518	1.04364
19	-	44073335	44107480	ENSMUSG00000025199	Chuk	29.4651	36.73	40.0685	41.8449	33.3967	29.2899	29.3848	31.3829	37.1007	42.624	32.793	25.3343	34.1179	47.0766	40.7617	39.1408	30.407	34.3704	24.9551	31.8409	36.8643	46.8813	25.444	24.1725	31.3444	34.4382	0.490073	0.00584689	24	10	6.41958	1	0.186301	24	6	8.81565	1.00939
1	+	82316452	82445366	ENSMUSG00000026142	Rhbdd1	4.26777	5.28054	5.17674	4.6142	4.72435	3.12844	4.27741	5.04053	5.13855	5.23386	4.24408	3.6649	4.56595	4.02266	5.88103	4.91305	4.5791	4.08811	3.66321	5.32411	5.33297	5.01402	4.00578	3.36476	2.83065	4.41829	0.490073	0.00584689	24	8	0.669982	1	0.0108197	24	6	0.932351	0.96766
1	+	153740349	153745468	ENSMUSG00000026475	Rgs16	0.019218	0.057415	1.40754	1.38465	1.18871	0.032725	0.016053	3.36369	5.85744	8.11683	0.601151	0	1.83712	0.084	0.662235	30.0593	2.19507	0.803892	95.4699	0.406169	0.230764	21.4054	6.79578	2.53088	0.714259	13.4465	0.490073	0.00584689	24	10	1.51989	1	0.517903	24	12	4.27341	7.31933
1	+	164275585	164287847	ENSMUSG00000026578	Ccdc181	2.25533	1.71572	1.58931	1.24073	1.73714	1.8768	1.86475	1.64231	1.72035	1.27464	1.52509	1.83339	1.68963	1.17159	1.95249	1.6312	2.25549	1.01999	2.45539	1.47787	1.70789	1.35196	1.66156	1.37501	2.02284	1.67361	0.490073	0.00584689	24	0	0.221147	1	1	24	0	0.216887	0.990517
1	-	170704674	170867771	ENSMUSG00000026663	Atf6	7.6007	8.90311	10.1415	12.8045	12.0368	6.97971	7.70836	7.74771	8.85021	12.1473	10.0434	6.73824	9.30846	4.48967	12.4586	9.10676	9.41204	8.84624	11.0831	10.173	8.37553	8.20829	8.66479	9.71396	5.61686	8.84574	0.490073	0.00584689	24	12	2.3962	1	1	24	18	0.236819	0.95029
2	+	68861441	69114282	ENSMUSG00000027035	Cers6	1.16034	0.830829	1.84251	2.43795	2.0482	1.40481	0.732358	0.654809	1.09345	2.89409	1.7712	1.48469	1.5296	1.82466	4.57428	2.65835	3.62351	2.08949	5.89049	3.19439	1.51988	2.39732	2.91729	2.84612	1.07275	2.88404	0.490073	0.00584689	24	14	0.676967	1	1	24	10	0.309796	1.88549
2	+	132816141	132843895	ENSMUSG00000027353	Mcm8	0.363905	0.220362	0.197523	0.108316	0.36019	0.538934	0.583125	0.27077	0.152023	0.112825	0.206673	0.216726	0.277614	0.208218	0.30568	0.07665	0.079247	0.162866	0.115983	0.256134	0.16772	0.157885	0.048174	0	0.083207	0.13848	0.490073	0.00584689	24	0	0.113278	1	0.0525464	24	4	0.0764902	0.498823
3	-	19131402	19163065	ENSMUSG00000027599	Armc1	10.3774	10.0874	10.0716	10.4718	12.6818	10.4595	9.48595	10.0992	10.5205	11.3266	11.9768	10.4814	10.67	7.4941	8.62702	7.95768	9.71486	9.53411	7.1977	10.5771	8.67055	8.87342	9.16243	8.69847	8.46411	8.74763	0.490073	0.00584689	24	16	0.608742	1	0.377215	24	12	0.371783	0.819835
3	+	28697903	28731359	ENSMUSG00000027690	Slc2a2	11.9649	34.7699	46.6301	50.1271	50.1477	16.9501	18.9678	30.657	46.1746	56.49	30.9608	18.0786	34.3265	36.3805	41.0171	47.9875	39.3132	38.7021	46.1122	36.1713	40.0379	45.3621	39.044	31.0803	32.2778	39.4572	0.490073	0.00584689	24	12	20.0279	1	0.0826246	24	8	4.19113	1.14947
3	+	67582741	67604237	ENSMUSG00000027775	Mfsd1	20.811	22.9367	23.9116	23.7753	21.6643	18.3063	20.2539	23.2231	21.4864	24.1767	20.2702	17.422	21.5198	22.3762	21.93	22.8454	25.5369	17.1781	13.6099	20.0985	22.3969	26.3233	25.48	17.4463	19.4488	21.2225	0.490073	0.00584689	24	10	2.40769	1	0.0190899	24	10	3.86899	0.986186
4	-	134897849	134915024	ENSMUSG00000028822	Tmem50a	37.499	41.7993	52.8765	59.7596	47.4952	46.4549	37.4304	47.6412	49.4297	53.1028	50.063	47.8784	47.6192	66.8671	35.0769	53.1308	56.0614	46.8295	24.4435	37.61	41.9241	58.0366	63.8881	48.3213	53.3073	48.7914	0.490073	0.00584689	24	12	6.45587	1	0.915543	24	12	8.1175	1.02462
5	+	65861213	65896700	ENSMUSG00000029204	Rhoh	0.14571	0.106048	0.031654	0.078721	0.067044	0.185407	0.130863	0.069824	0.035368	0.046779	0.081223	0.117086	0.0913106	0.262907	0.103822	0.122169	0.058143	0.119848	0.028996	0.022648	0.06515	0.049617	0.193927	0.177992	0.094874	0.108341	0.490073	0.00584689	24	22	0.0431119	1	1	24	12	0.024818	1.18651
5	+	87000860	87013275	ENSMUSG00000035811	Ugt2b35	51.5089	85.7916	85.9713	71.2775	65.8661	51.4196	51.4428	98.5352	75.7829	72.449	64.3387	47.3534	68.4781	28.5003	64.4331	67.7739	73.6208	58.9494	24.4955	76.6035	75.9839	74.9758	78.2313	40.4156	53.1392	59.7602	0.490073	0.00584689	24	10	17.2152	1	0.186301	24	10	16.9604	0.872691
5	-	107908053	107987085	ENSMUSG00000029270	Fam69a	1.81733	3.29791	3.64201	1.79833	2.53439	1.79792	1.92412	3.05856	3.36354	2.44485	1.78945	1.66916	2.42813	2.09948	3.77871	5.09997	2.94591	1.61938	2.93462	3.5711	3.30363	5.17772	3.71064	1.84722	2.63114	3.22663	0.490073	0.00584689	24	8	0.868344	1	0.0525464	24	8	1.1295	1.32885
6	-	3962595	3968376	ENSMUSG00000029664	Tfpi2	50.9896	43.9854	34.5978	31.6737	37.809	51.5471	69.8476	40.0769	43.3301	35.755	35.5303	44.785	43.3273	33.513	41.5685	31.3201	19.9554	40.6726	17.2994	58.0239	44.5083	31.254	18.589	26.4243	37.3128	33.3701	0.490073	0.00584689	24	0	8.57888	1	0.0826246	24	2	8.07511	0.770187
6	-	145858243	145865558	ENSMUSG00000030256	Bhlhe41	0.098098	0.197463	1.3443	0.625103	0.282267	0.041486	0.139816	0.212068	1.11763	0.75909	0.306567	0.143894	0.438982	0.038265	0.21937	1.43799	0.70072	0.217888	0.023856	0.198173	0.141247	0.838352	0.465182	0.080374	0.088055	0.370789	0.490073	0.00584689	24	12	0.373004	0.804321	0.00144015	24	10	0.300518	0.844657
6	+	114643097	114860614	ENSMUSG00000030314	Atg7	7.56726	11.4837	10.9079	9.53615	10.2097	7.06436	8.56893	11.686	12.5891	9.45396	7.65577	8.5556	9.60653	5.84546	9.93208	10.5546	9.70151	9.46565	6.0514	11.0623	10.9166	10.1909	8.23056	5.55348	12.2596	9.14702	0.490073	0.00584689	24	8	2.05387	1	0.517903	24	6	1.05166	0.952166
7	-	99153658	99182719	ENSMUSG00000030747	Dgat2	155.618	188.425	196.386	248.926	217.269	161.744	149.446	139.102	233.193	234.699	238.076	187.799	195.89	88.7798	127.448	223.333	177.14	200.538	127.991	194.064	158.378	176.885	172.509	182.02	178.181	167.272	0.490073	0.00584689	24	14	46.6184	1	1	24	12	30.8444	0.853907
7	+	108934417	108942951	ENSMUSG00000031029	Eif3f	29.6005	31.4634	33.3635	35.7068	33.8176	32.1485	30.0366	30.5595	39.5201	34.2424	32.8447	33.2573	33.0467	53.639	23.9403	40.4112	35.6746	33.1967	52.0159	30.403	30.7373	34.645	35.773	35.7874	37.4963	36.9766	0.490073	0.00584689	24	12	2.32813	1	1	24	22	2.99893	1.11892
8	+	12757014	12868728	ENSMUSG00000031441	Atp11a	6.56579	3.15298	3.23758	0.390777	1.46888	1.19753	4.41775	3.26115	1.5081	0.860412	1.4462	1.82173	2.44407	9.61713	14.7065	6.41903	2.47652	3.15979	2.51066	6.31057	5.6668	3.2472	3.38209	5.30957	3.41248	5.51819	0.490073	0.00584689	24	2	1.22876	1	0.125882	24	4	2.27653	2.25779
8	+	34807297	34819894	ENSMUSG00000031530	Dusp4	0.718823	0.349506	0.789409	0.509553	0.232338	0.139677	0.301484	0.737984	0.572953	0.524176	0.27476	0.153084	0.441979	0.086048	0.906668	0.74957	0.874414	0.191822	0.502541	0.30492	0.522385	0.940156	0.377383	0.356846	0.134855	0.495634	0.490073	0.00584689	24	8	0.220169	1	0.0525464	24	10	0.336043	1.1214
5	+	138504813	138505779	ENSMUSG00000046440	Gm5564	11.975	12.6558	14.6	15.1038	12.2684	11.8927	11.0123	14.4828	13.5246	14.9662	11.3973	9.91825	12.8164	6.2443	13.9717	15.5164	12.5492	10.569	12.7524	12.1963	12.4812	16.4644	11.0437	10.2268	9.44837	11.9553	0.490073	0.00584689	24	10	1.9749	1	0.0826246	24	10	2.30574	0.932812
9	-	86307306	86464950	ENSMUSG00000032415	Ube2cbp	1.2517	1.4624	0.984036	0.86474	1.22965	1.22773	1.24048	1.15	0.988885	0.821798	1.06183	1.76999	1.1711	1.83671	0.928801	1.10264	1.03262	0.948002	1.46517	1.11671	0.894938	1.15716	0.79388	0.974222	0.913246	1.09701	0.490073	0.00584689	24	0	0.226553	1	1	24	4	0.0973046	0.936731
9	+	108290429	108296498	ENSMUSG00000032606	Nicn1	7.61689	8.76314	7.44328	6.12479	8.27403	9.71837	9.56993	7.74985	5.17946	6.91842	7.98159	10.1144	7.95451	6.27544	7.65945	6.35736	6.65648	6.52652	9.61094	8.71829	7.79819	5.48747	5.53549	5.71798	7.21155	6.96293	0.490073	0.00584689	24	22	1.3395	1	0.695705	24	0	1.20214	0.875343
7	-	99811439	99828417	ENSMUSG00000035239	Neu3	1.33747	0.395857	0.257354	0.542316	0.70509	1.34958	1.61817	0.464991	0.303957	0.436141	1.39142	1.73886	0.878433	3.4592	1.64978	0.245626	0.590885	0.40548	1.39657	1.48465	0.648217	0.246639	0.831038	1.88803	0.534648	1.11506	0.490073	0.00584689	24	22	0.701154	1	0.517903	24	0	0.600849	1.26938
3	-	101576219	101604684	ENSMUSG00000033161	Atp1a1	65.2942	56.4501	70.256	91.1643	74.3374	65.2966	54.9847	51.6181	72.8815	88.1589	92.5257	76.9286	71.658	42.7357	67.2046	70.5325	73.2768	65.9184	129.27	55.0396	54.9289	60.504	72.0798	89.056	56.2606	69.7339	0.490073	0.00584689	24	16	14.1855	1	0.268421	24	14	8.60556	0.973149
18	+	36664060	36665917	ENSMUSG00000090264	Eif4ebp3	17.5134	14.9669	67.0284	29.1874	115.046	38.9438	13.7703	17.6824	43.2875	48.7209	98.162	21.1523	43.7884	47.2107	14.0028	21.0419	76.5035	33.4784	471.255	14.5548	31.3864	30.6278	133.066	35.2128	41.5899	79.1609	0.490073	0.00584689	24	14	30.1352	1	0.377215	24	18	23.2864	1.8078
7	+	143052739	143067934	ENSMUSG00000037706	Cd81	80.3438	110.344	103.464	83.8001	82.2927	66.3554	73.7308	109.079	101.918	89.6287	69.43	70.5562	86.7452	86.0873	96.1319	94.0025	81.9369	75.8691	64.9956	90.6811	97.1869	93.226	72.3249	73.362	83.8667	84.1392	0.490073	0.00584689	24	8	18.9497	0.557383	0.000264776	24	6	12.7882	0.969959
17	+	80127471	80185101	ENSMUSG00000035473	Galm	44.7605	53.3043	55.226	58.1955	58.6057	51.637	49.0629	50.4683	56.7784	59.0058	51.0493	54.2181	53.526	44.1445	52.5273	63.1658	49.5663	56.4995	36.6386	60.1372	59.6156	56.024	50.2451	48.6731	57.2983	52.878	0.490073	0.00584689	24	14	4.28662	1	0.517903	24	8	2.46437	0.987893
17	-	26081211	26090300	ENSMUSG00000036775	Decr2	63.4881	94.4094	110.024	101.019	94.9003	68.7943	68.0956	80.5758	96.6391	102.943	68.7283	59.3219	84.0783	23.0943	68.2743	105.825	98.142	75.3455	60.1106	69.7059	79.7238	106.783	88.7235	48.2136	67.8606	74.3168	0.490073	0.00584689	24	10	21.4474	0.804321	0.00144015	24	10	22.1501	0.883901
2	-	155634271	155692384	ENSMUSG00000038324	Trpc4ap	27.3037	33.9083	40.6115	31.1252	26.2203	23.5975	24.8396	35.6885	32.4143	27.6977	29.3944	26.8111	29.9677	18.2591	37.4666	36.3919	30.2803	26.1587	23.0384	31.53	34.4934	36.6701	27.7261	28.363	31.2572	30.1362	0.490073	0.00584689	24	8	4.76784	1	0.125882	24	8	4.7675	1.00562
4	+	3678115	3791613	ENSMUSG00000042228	Lyn	6.21812	6.39359	7.73951	8.85611	6.70747	5.39649	5.70074	7.57759	6.66455	8.44919	6.05501	4.63628	6.69955	6.51124	8.71275	7.79423	7.14531	4.58095	4.11999	6.89349	5.46587	6.98537	8.30827	6.53792	5.35102	6.53387	0.490073	0.00584689	24	10	1.30945	1	0.0826246	24	8	1.26029	0.975269
11	+	94211454	94215495	ENSMUSG00000037573	Tob1	28.3852	19.0651	33.7172	66.7618	37.6087	34.0089	32.1244	23.6126	32.0835	55.4424	50.6528	36.5403	37.5002	9.90398	24.1975	25.9575	33.8955	25.6031	17.5765	32.3933	23.699	25.2748	26.1486	21.9424	19.7884	23.8651	0.490073	0.00584689	24	16	12.2641	1	0.0826246	24	12	2.48708	0.636397
15	-	54838901	54920002	ENSMUSG00000022425	Enpp2	19.3728	20.123	25.013	37.5077	29.2073	12.6948	12.8006	21.6473	22.9153	34.3728	25.8945	14.1257	22.9729	14.2837	23.2484	28.7265	30.7279	18.8388	57.3705	20.463	20.8688	18.1467	20.3806	43.2751	18.3617	26.2243	0.490073	0.00584689	24	12	8.6729	1	1	24	18	4.13778	1.14153
7	-	97412938	97417730	ENSMUSG00000035686	Thrsp	56.4156	132.625	252.373	481.002	1162.56	640.363	355.369	120.98	542.109	448.093	955.893	612.852	480.053	325.446	219.831	227.188	381.468	1415.13	52.7316	574.095	458.388	108.684	811.354	1160.33	853.964	549.051	0.490073	0.00584689	24	18	304.845	1	0.377215	24	18	343.818	1.14373
12	-	104028769	104044443	ENSMUSG00000041567	Serpina12	0.498281	9.21815	12.879	0.873678	8.71182	0.331702	0.593302	16.0379	11.5889	3.23095	1.83655	0.438779	5.51991	1.54058	18.1869	19.3247	21.4327	16.6153	7.23231	13.8584	14.5269	21.6663	21.5122	4.3487	13.9341	14.5149	0.490073	0.00584689	24	8	6.06381	1	0.0190899	24	10	6.99724	2.62956
4	+	44981395	44990734	ENSMUSG00000035637	Grhpr	156.438	203.535	192.348	147.945	153.883	109.677	124.002	168.379	211.214	139.283	126.146	118.843	154.308	195.915	115.869	208.013	189.532	145.348	153.143	149.806	175.615	168.259	187.552	125.367	188.749	166.931	0.490073	0.00584689	24	8	31.3004	1	1	24	10	15.3177	1.0818
15	+	84167837	84186206	ENSMUSG00000041653	Pnpla3	0.136945	0.05114	0.020464	0.639689	0.18648	4.28768	1.14244	0	0.090475	0.450629	1.20254	2.03602	0.853708	0.326713	0.270753	0.25461	0	0.597803	0.036971	1.01966	0.205543	0.024028	0.28463	10.5775	0.836619	1.20291	0.490073	0.00584689	24	20	0.75776	1	0.377215	24	22	0.326985	1.40904
10	-	81273207	81291267	ENSMUSG00000034917	Tjp3	10.3306	14.2709	6.45192	2.90021	8.42268	7.46588	9.16586	7.59887	5.8435	3.40468	8.78968	9.66686	7.85931	5.26203	12.0076	6.2341	3.7417	7.87683	5.0223	15.7422	11.7579	8.15307	3.47068	7.87005	9.79661	8.07793	0.490073	0.00584689	24	0	2.62349	1	0.0826246	24	2	2.73496	1.02782
7	-	30355489	30362772	ENSMUSG00000036957	Lrfn3	4.64444	6.16092	2.24755	0.631828	4.13266	3.91339	4.50636	4.03897	2.56433	0.870678	2.51011	4.15407	3.36461	3.21447	5.56802	1.36912	1.47665	3.36759	4.25545	5.59937	5.31697	2.13923	1.28873	2.62583	6.11546	3.52807	0.490073	0.00584689	24	0	1.44625	1	0.0322818	24	0	2.1002	1.04858
10	-	93858489	93889814	ENSMUSG00000036112	Metap2	10.8411	12.236	12.2071	19.6919	8.89969	6.7298	9.8978	13.0509	17.9537	15.3851	7.99539	6.49199	11.7817	3.85828	15.818	12.2394	12.1727	7.17859	9.14495	15.2852	9.133	6.73104	7.14241	10.3406	5.04513	9.50745	0.490073	0.00584689	24	10	4.50997	1	1	24	10	1.53654	0.806967
8	-	40551095	40634789	ENSMUSG00000039431	Mtmr7	0.977044	0.739166	0.496633	1.0814	0.964615	2.26096	1.35379	0.537598	0.810057	0.673306	1.38863	1.83409	1.09311	0.574041	0.900419	0.493296	0.844064	0.876014	0.180466	0.963264	0.808987	0.68585	0.680601	0.497999	0.545568	0.670881	0.490073	0.00584689	24	20	0.493123	1	1	24	10	0.10327	0.613737
8	-	78505269	78508898	ENSMUSG00000037070	Rbmxl1	5.18843	4.13954	3.36195	3.9611	4.06382	4.69306	4.76179	4.73535	4.35324	3.77306	4.12869	4.77162	4.32764	0.170009	3.01859	3.40536	3.98548	4.63582	3.06542	4.86162	3.96582	3.13045	4.21697	4.5849	3.66081	3.55844	0.490073	0.00584689	24	0	0.541034	1	0.377215	24	16	0.463941	0.822258
19	-	5707376	5726317	ENSMUSG00000024937	Ehbp1l1	0.941091	2.46184	1.52353	0.791054	0.929112	0.831181	1.34127	1.52342	1.21396	0.802805	0.764244	0.979488	1.17525	0.68083	2.50271	1.86806	1.9458	1.05062	0.451064	1.36504	1.78113	1.19419	1.39017	1.1452	1.0386	1.36778	0.490073	0.00584689	24	4	0.386879	1	0.0322818	24	8	0.572064	1.16382
11	+	102430315	102436809	ENSMUSG00000034708	Grn	118.437	74.7539	82.8635	101.058	86.9264	135.812	99.6421	84.5284	66.4133	95.716	106.864	125.746	98.2301	90.7462	71.4614	109.001	80.5712	67.7464	90.669	102.975	62.9245	78.6849	109.421	114.959	104.938	90.3415	0.490073	0.00584689	24	20	19.5679	1	1	24	22	8.50133	0.919693
3	+	94398517	94404501	ENSMUSG00000044505	Lingo4	0.258127	0.158974	0.189408	0.252745	0.755333	0.598227	0.453271	0.240537	0.138511	0.265576	0.785167	0.720939	0.401401	0.953829	0.146786	0.256889	0.58633	1.15534	2.0328	0.666595	0.181413	0.241632	0.87809	1.4088	1.14733	0.804653	0.490073	0.00584689	24	20	0.308441	0.705553	0.000644541	24	18	0.534746	2.00461
14	-	34351881	34355433	ENSMUSG00000043681	Fam25c	73.0753	62.3413	39.2988	49.3181	47.2272	87.6187	73.6098	52.9764	51.5678	39.4773	54.4542	88.4682	59.9528	189.361	14.0021	27.2509	32.7961	47.8185	4.86798	30.4472	33.6634	14.125	78.5556	52.2008	112.931	53.1683	0.490073	0.00584689	24	22	16.11	1	1	24	22	15.6817	0.886837
6	+	48676129	48678699	ENSMUSG00000051124	Gimap9	13.1232	10.5598	6.28319	7.08477	10.8684	13.4829	11.3318	8.83221	8.02487	7.99684	7.42439	12.5241	9.7947	31.9083	11.8372	5.98385	8.41919	8.60939	3.65217	11.1829	6.84789	7.37645	8.13788	13.6662	12.4599	10.8401	0.490073	0.00584689	24	22	2.57474	1	0.517903	24	22	2.75776	1.10673
X	-	134537256	134541865	ENSMUSG00000048007	Timm8a1	17.6842	15.6832	18.2391	18.2686	21.3015	21.5131	17.0092	17.0503	17.9804	18.1011	22.2791	20.2513	18.7801	29.3229	10.5609	13.4109	24.7147	21.1029	17.5988	17.2245	15.6715	16.8415	24.3242	19.3243	22.0672	19.347	0.490073	0.00584689	24	18	2.2347	1	0.377215	24	16	3.88287	1.03019
3	-	67478972	67515523	ENSMUSG00000049404	Rarres1	15.9571	44.0288	74.5677	14.0285	43.5004	8.17528	9.3702	55.6385	57.4891	26.0035	14.8242	8.08562	30.9724	21.106	50.0141	51.2824	82.0122	55.6011	57.5589	47.9425	68.0889	56.3752	70.9466	27.6781	65.045	54.4709	0.490073	0.00584689	24	8	24.4139	1	0.268421	24	12	2.60078	1.75869
1	-	174833785	174921819	ENSMUSG00000050069	Grem2	0.910413	0.805518	3.53335	4.89292	1.72785	0.495828	0.425143	2.6783	2.32045	4.50845	2.31766	0.637249	2.10443	1.72926	1.63292	5.76018	4.69915	3.38778	4.21342	1.27481	2.76311	3.37068	6.25894	3.60886	0.703307	3.28353	0.490073	0.00584689	24	12	1.68533	1	0.0322818	24	14	1.80667	1.5603
7	+	5350537	5360682	ENSMUSG00000048398	Gm5065	0.131476	0.131198	0.009323	0.032418	0.11246	0.105744	0.228005	0.067095	0.01374	0.042556	0.07169	0.141621	0.0906105	0.095443	0.168272	0.020849	0.004671	0.053431	0.170763	0.078725	0.131793	0.040868	0.047081	0.032903	0.021369	0.0721807	0.490073	0.00584689	24	22	0.0597396	1	0.377215	24	0	0.0532895	0.796604
11	-	101877510	101894374	ENSMUSG00000001493	Meox1	0.140672	0.05023	0.084419	0.035527	0.065327	0.160005	0.126163	0.106817	0	0.023592	0.185164	0.296865	0.106232	0.123459	0.181136	0.071918	0	0	0	0.101028	0.107672	0.099122	0.074247	0.166618	0	0.0771	0.490073	0.00584689	24	22	0.0750633	1	0.377215	24	4	0.0653162	0.725772
5	-	93181933	93206495	ENSMUSG00000063015	Ccni	34.5157	41.0232	45.8468	43.4447	36.6867	32.7874	34.2951	46.3462	37.8697	40.6108	32.8452	31.4917	38.1469	30.8932	31.4565	40.063	34.1905	30.4008	46.5065	31.6651	34.5891	42.3021	32.2518	34.2991	29.6615	34.8566	0.490073	0.00584689	24	8	6.19707	1	0.377215	24	10	2.06299	0.913746
5	-	134237834	134314760	ENSMUSG00000060261	Gtf2i	24.0248	31.2445	31.9391	39.243	31.8762	19.1058	17.2903	27.516	35.6406	28.2747	20.1071	16.1977	26.8717	6.79596	28.0327	23.0149	23.932	22.8986	26.6386	22.8295	35.3118	33.3304	21.0495	24.195	25.6965	24.4771	0.490073	0.00584689	24	10	8.10842	1	1	24	10	2.48373	0.91089
17	-	84183931	84187947	ENSMUSG00000045817	Zfp36l2	3.86787	4.723	8.41358	9.06316	8.1677	6.34589	5.23021	4.63727	7.5266	9.37546	5.62784	6.28637	6.60541	3.1376	8.20865	10.2234	6.04221	5.0907	8.85308	5.56754	5.2572	11.1631	5.97922	4.96417	4.37308	6.57166	0.490073	0.00584689	24	14	2.12869	1	0.0826246	24	10	1.88691	0.994891
10	+	84756062	84906144	ENSMUSG00000020037	Rfx4	0.13491	0.849483	0.80559	0.059727	0.342173	0.079416	0.140394	0.850879	0.564511	0.104114	0.061903	0.081154	0.339521	0.235866	1.47259	1.21667	0.196638	0.149439	0.756694	0.259806	1.29394	1.39901	0.142752	0.018655	0.508992	0.637587	0.490073	0.00584689	24	6	0.348049	1	0.0322818	24	6	0.582306	1.8779
1	+	185454848	185468762	ENSMUSG00000026614	Slc30a10	8.27156	9.50228	4.0007	1.63785	6.20058	6.95184	9.06972	7.59077	4.21482	3.52033	5.38016	6.69784	6.08654	8.04026	12.392	2.93921	2.97261	9.31784	8.68561	12.1895	8.77732	5.68377	2.7446	6.89615	7.07793	7.30973	0.490073	0.00584689	24	0	2.65981	1	0.125882	24	2	3.59518	1.20097
5	-	93041123	93045022	ENSMUSG00000045314	Sowahb	1.81269	2.61483	1.68373	0.966489	1.22111	1.39657	1.81177	2.32818	1.28651	1.33166	0.982669	1.13078	1.54725	1.62863	2.43803	0.936117	1.12578	1.19478	2.90553	2.74451	2.25031	1.58802	1.48327	2.06553	1.66936	1.83582	0.490073	0.00584689	24	4	0.480648	1	0.125882	24	0	0.619198	1.18651
18	+	43171159	43171827	ENSMUSG00000048188	Gm8181	2.58693	3.77828	3.66882	3.93893	3.34883	2.21148	3.15438	4.30591	4.27707	3.67036	2.74014	2.57309	3.35452	0	4.31668	3.32113	2.33277	2.39827	2.07766	3.50588	2.68937	2.33436	1.85858	1.43885	0.721083	2.24955	0.490073	0.00584689	24	10	0.838789	1	0.377215	24	6	0.756242	0.670604
14	-	77024200	77036641	ENSMUSG00000044350	Lacc1	2.66772	2.16793	2.40806	3.54467	3.20807	6.04973	5.14673	2.61128	2.60361	3.73927	5.30275	7.20012	3.8875	1.44615	7.39233	4.03492	2.47983	4.48707	6.02169	3.38468	5.24833	1.78208	4.46181	5.77504	2.62603	4.095	0.490073	0.00584689	24	20	1.70702	1	1	24	18	0.509296	1.05338
11	+	60105013	60199195	ENSMUSG00000062115	Rai1	2.07852	1.82862	1.76811	2.11229	2.83307	3.77511	2.41309	2.18686	2.06099	2.0794	2.83133	3.6431	2.46754	6.21838	2.28831	1.80657	3.2492	3.32613	2.42595	1.77005	2.57469	2.00048	3.0016	4.08511	3.05104	2.98313	0.490073	0.00584689	24	20	0.562853	1	0.377215	24	16	0.663471	1.20895
16	-	63543534	63864158	ENSMUSG00000052504	Epha3	0.091175	0.043477	0.056805	0.06031	0.047561	0.123261	0.079382	0.031519	0.041954	0.068395	0.074789	0.14022	0.0715707	0.076329	0.028975	0.049516	0.028522	0.039078	0	0.060965	0.042214	0.024843	0.02396	0.107375	0.08763	0.0474506	0.490073	0.00584689	24	22	0.0254033	1	0.915543	24	22	0.0227828	0.662989
11	+	72215138	72218450	ENSMUSG00000053574	4930563E22Rik	0.100632	0.040536	0.00811	0.039819	0.051323	0.176916	0.096336	0	0.008964	0.007933	0.124319	0.113446	0.0640278	0.035583	0.018298	0.030228	0.073131	0.075148	0.052005	0.077855	0.045255	0.06666	0.054608	0.028143	0.042896	0.0499842	0.490073	0.00584689	24	20	0.065272	1	1	24	12	0.00769703	0.780663
2	-	151029685	151039398	ENSMUSG00000053916	Nanp	3.71578	3.50764	4.74379	4.44682	4.9827	3.78803	3.13989	3.58815	4.86118	4.86201	4.79103	3.58498	4.16767	3.84583	3.67419	3.75406	4.98504	4.08928	3.16638	3.48485	3.60222	4.79958	4.71951	4.08804	4.59183	4.06673	0.490073	0.00584689	24	14	0.860904	1	0.125882	24	12	0.503138	0.975782
17	+	10840384	11557234	ENSMUSG00000023826	Prkn	0.243442	0.448851	0.564285	1.15714	0.916554	0.285224	0.345174	0.504269	0.475304	0.805914	0.47727	0.236792	0.538352	0.380678	0.405278	0.635292	1.22848	0.545676	0.529949	0.431627	0.449106	0.637175	0.771937	0.264272	0.201038	0.540042	0.490073	0.00584689	24	12	0.242027	1	0.00584689	24	12	0.162977	1.00314
8	+	84901928	84905291	ENSMUSG00000054191	Klf1	0.800683	1.22478	2.15773	1.8768	1.26203	0.97805	1.55255	1.58789	1.8424	1.69752	1.01027	1.15239	1.42859	1.46394	1.15043	2.49164	1.87825	0.956747	2.10177	1.26019	1.61606	2.29432	1.69825	1.47722	1.00162	1.61587	0.490073	0.00584689	24	10	0.432964	1	0.186301	24	10	0.319843	1.13109
6	+	72097592	72154571	ENSMUSG00000056091	St3gal5	28.0993	25.5373	41.9119	68.288	66.7367	24.9412	23.9868	17.7607	36.4348	66.6645	61.2744	33.1654	41.2334	25.1442	21.9074	30.5944	68.0694	37.2372	131.282	26.9135	22.2395	32.484	51.9002	44.7585	24.5124	43.0869	0.490073	0.00584689	24	14	24.5358	1	0.0826246	24	16	14.7802	1.04495
17	-	57080066	57087782	ENSMUSG00000062591	Tubb4a	0.204002	0.348913	0.063314	0.123028	0.162605	0.378223	0.399401	0.159855	0.136259	0.134451	0.17236	0.349512	0.219327	0.215891	0.200199	0.073916	0.134923	0.21659	0	0.328971	0.303075	0.03645	0.112592	0.310116	0.277116	0.184153	0.490073	0.00584689	24	0	0.13426	1	0.517903	24	22	0.0819247	0.839629
9	+	23223076	23485200	ENSMUSG00000031963	Bmper	0.236987	0.023617	0	0.382015	0.038752	1.61227	0.489455	0.039236	0.015668	0.228774	0.75659	1.61903	0.453533	0.912157	0.037279	0.026417	0.091904	0.043782	1.0828	0.091281	0.079099	0	0.321066	1.59682	0.074976	0.363132	0.490073	0.00584689	24	20	0.376265	1	0.125882	24	20	0.201361	0.800674
17	+	21707741	21725636	ENSMUSG00000067928	Zfp760	0.731581	0.626759	0.828828	0.657678	0.924137	1.03371	0.853871	0.537156	0.629545	0.750675	1.20618	0.99451	0.814552	0.410785	1.53221	0.828927	1.13029	0.813321	0.970234	1.04328	1.03264	1.13393	0.814697	0.797267	0.701745	0.93411	0.490073	0.00584689	24	18	0.161661	1	0.377215	24	10	0.176357	1.14678
9	-	71110659	71163289	ENSMUSG00000032204	Aqp9	103.694	169.154	186.573	145.846	126.099	95.7701	85.7917	134.136	178.013	158.331	91.1385	86.1259	130.056	70.1603	121.035	154.433	199.665	127.318	94.9867	143.178	135.441	194	158.723	74.055	133.33	133.861	0.490073	0.00584689	24	10	46.8996	1	0.0826246	24	10	38.1926	1.02925
2	+	103566310	103718423	ENSMUSG00000032724	Abtb2	2.7214	2.49979	2.02755	1.60664	2.09246	2.56273	3.13114	1.86094	1.63051	1.55094	2.88591	3.31069	2.32339	2.18667	4.58788	1.46197	1.61702	1.44175	3.0476	5.22216	3.07505	1.17864	0.674636	2.11937	1.46083	2.33946	0.490073	0.00584689	24	0	0.623115	1	0.0322818	24	2	1.14777	1.00692
1	+	193153111	193172023	ENSMUSG00000026638	Irf6	10.4167	13.1699	12.1631	9.95097	11.2892	9.16218	10.6073	13.5296	10.2542	9.52051	8.42177	9.92444	10.7008	8.35139	18.5061	13.0845	8.75044	8.69497	19.3171	15.6442	15.9499	13.4821	6.5734	6.74006	9.7892	12.0736	0.490073	0.00584689	24	6	1.41444	1	0.125882	24	4	4.13343	1.12829
4	-	87769925	88033364	ENSMUSG00000028496	Mllt3	0.24241	0.327966	0.293359	0.345105	0.382261	0.588799	0.357244	0.263059	0.146532	0.414035	0.418301	0.439781	0.351571	0.336148	0.342751	0.308515	0.246427	0.295105	0.417044	0.285385	0.364421	0.295155	0.288026	0.408825	0.301816	0.324135	0.490073	0.00584689	24	20	0.0668592	1	1	24	0	0.0291459	0.921961
X	+	106187100	106203699	ENSMUSG00000062070	Pgk1	89.3915	84.8194	84.0141	75.9134	88.0557	116.462	99.0291	78.9313	81.4164	73.8416	92.926	104.877	89.1398	79.0017	69.326	67.8224	69.4729	82.244	67.7195	91.1672	81.362	67.0195	70.1265	80.4611	83.4112	75.7612	0.490073	0.00584689	24	22	11.9779	1	0.377215	24	22	8.33227	0.849914
5	-	125277087	125341094	ENSMUSG00000037936	Scarb1	78.3712	70.1976	75.3049	62.4749	48.5111	44.5003	60.8967	72.8969	85.3272	68.396	57.1859	55.0413	64.9253	47.3374	129.011	90.6889	69.1135	46.1799	70.9195	70.8758	93.0911	90.8505	58.8528	69.5954	74.9489	75.9554	0.490073	0.00584689	24	8	10.9133	1	0.0525464	24	4	14.5043	1.16989
15	+	86057695	86137634	ENSMUSG00000035900	Gramd4	1.26245	0.993934	0.801819	1.01511	0.940661	1.1543	1.35216	0.733698	0.580235	0.715172	1.043	1.38732	0.998322	1.53323	1.73386	0.531876	0.581181	0.816882	1.37154	1.32062	1.1216	0.947176	0.653435	0.871252	0.853203	1.02799	0.490073	0.00584689	24	22	0.276394	1	0.0525464	24	0	0.415701	1.02972
15	-	77583819	77596125	ENSMUSG00000050014	Apol10b	0.224761	0.112581	0.04719	0.042556	0.035104	0.186252	0.232379	0.079969	0.029687	0.06217	0.046465	0.137881	0.103083	0.669569	0.259121	0.1766	0.250976	0.765661	0.112626	0.118863	0.064487	0.233962	3.2757	0.604876	0.546052	0.589874	0.490073	0.00584689	24	0	0.0771512	1	0.377215	24	16	0.259885	5.72233
2	+	178414524	178424428	ENSMUSG00000070476	Fam217b	0.11879	0.07859	0.065087	0.110072	0.091663	0.151704	0.128166	0.078613	0.05232	0.115751	0.128318	0.116848	0.102994	0.164416	0.120022	0.110268	0.071139	0.054826	0.070462	0.107957	0.112076	0.145707	0.17246	0.170913	0.075111	0.114613	0.490073	0.00584689	24	20	0.0283866	1	1	24	6	0.0260862	1.11282
4	-	56991972	57143437	ENSMUSG00000028434	Epb41l4b	24.9706	29.1812	35.6402	30.114	32.3314	17.0734	19.062	29.3963	35.5377	35.7379	23.1737	18.691	27.5758	26.0389	22.2032	24.3852	27.5904	24.6194	16.1104	23.5548	22.2451	25.132	25.399	17.903	23.3279	23.2091	0.490073	0.00584689	24	10	7.55718	1	0.915543	24	12	1.40929	0.841648
4	+	12089439	12095922	ENSMUSG00000052137	Rbm12b2	1.29063	1.38849	0.722366	1.10177	1.47657	1.77034	1.76723	1.40807	0.664526	1.29549	1.62942	1.60648	1.34345	2.57852	1.63296	0.731093	1.17663	1.86382	1.55275	2.44905	1.09778	1.35174	1.14688	1.7359	0.751856	1.50575	0.490073	0.00584689	24	22	0.334429	1	1	24	22	0.442537	1.12081
19	+	53677306	53843763	ENSMUSG00000043639	Rbm20	0.231645	0.271349	0.548328	0.493044	0.308083	0.197268	0.196356	0.2789	0.411304	0.320781	0.280349	0.301288	0.319891	0.33382	0.671911	0.513066	0.38376	0.217543	0.455093	0.303526	0.390003	0.523241	0.310917	0.357197	0.232836	0.391076	0.490073	0.00584689	24	12	0.0891952	1	0.377215	24	8	0.106497	1.22253
15	-	98589973	98607633	ENSMUSG00000022994	Adcy6	2.25124	4.8178	5.17856	8.1694	2.94803	1.99549	2.81962	2.99978	3.40976	8.86922	2.94092	2.27579	4.0563	0.949445	3.66522	6.54646	3.56179	2.65802	3.08183	4.20355	2.78466	8.16767	3.58582	2.18629	3.11269	3.70862	0.490073	0.00584689	24	10	1.6538	1	0.377215	24	10	0.99217	0.914286
19	+	8920374	8927234	ENSMUSG00000071649	B3gat3	24.9426	24.9017	18.2229	16.7011	14.1231	21.6909	21.3802	20.8192	17.2359	14.9253	16.5653	21.468	19.4147	29.3472	18.624	18.7221	19.0365	16.1918	26.8354	20.913	21.5721	20.0349	18.0138	16.5173	25.7942	20.9669	0.490073	0.00584689	24	2	4.51446	1	0.377215	24	0	3.68938	1.07995
15	+	55112317	55259271	ENSMUSG00000022419	Deptor	15.047	18.4824	20.4087	20.5152	17.5836	9.12968	15.0941	19.569	17.5282	24.5388	16.378	9.44495	16.9767	6.42511	25.3062	18.2952	15.1196	12.6711	8.24058	20.2037	19.3475	20.6972	15.2394	9.81055	9.94276	15.1082	0.490073	0.00584689	24	10	3.7774	1	0.0826246	24	8	6.00574	0.889942
18	-	60593973	60624336	ENSMUSG00000043079	Synpo	0.772133	0.873433	0.942339	1.20936	1.55907	1.50044	1.15267	0.570612	0.666811	0.780222	2.00645	1.50119	1.12789	0.86536	0.664933	0.384226	0.622065	0.649526	0.580563	0.663086	0.844682	0.420602	0.766862	0.896332	0.942165	0.6917	0.490073	0.00584689	24	18	0.443626	1	0.377215	24	22	0.105903	0.613267
4	+	148039077	148056206	ENSMUSG00000029009	Mthfr	3.58833	3.47769	0.489576	0.594233	1.5176	1.97929	3.74413	1.20343	0.707525	0.667142	0.631894	2.44079	1.75347	2.90717	3.40874	0.222074	0.602592	1.33535	4.57161	5.45067	1.89446	0.80854	0.808154	1.8537	1.61349	2.12305	0.490073	0.00584689	24	0	1.44208	1	0.00584689	24	0	1.51679	1.21077
10	-	89408823	89443967	ENSMUSG00000074802	Gas2l3	0.1064	0.152025	0.217855	0.565206	0.292696	0.255954	0.180611	0.14548	0.236557	0.598049	0.535914	0.271297	0.296504	0.098833	0.206035	0.176358	0.277703	0.439775	0.156537	0.292613	0.332359	0.236754	0.398435	0.707231	0.201829	0.293705	0.490073	0.00584689	24	16	0.154716	1	0.915543	24	12	0.0908873	0.990562
4	-	134525550	134535268	ENSMUSG00000046671	Mtfr1l	30.7074	39.2975	36.8117	33.8967	32.3489	31.1046	31.4136	39.5171	41.4081	35.6141	34.2816	30.6956	34.7581	42.4391	30.5373	33.5103	38.5221	32.0751	24.7539	31.5413	34.2346	33.4477	40.8638	27.6846	35.7482	33.7798	0.490073	0.00584689	24	10	4.37196	1	1	24	10	1.98933	0.971856
11	-	21321138	21370477	ENSMUSG00000001891	Ugp2	77.6146	104.829	142.532	117.978	118.414	86.6508	78.8757	101.75	129.21	144.281	96.2889	68.9277	105.613	155.714	109.25	105.043	102.317	106.202	59.8564	102.462	102.405	179.293	91.3135	65.3481	100.126	106.611	0.490073	0.00584689	24	12	27.9274	1	0.377215	24	6	26.9735	1.00945
11	-	109573331	109611432	ENSMUSG00000041895	Wipi1	4.60136	6.33061	7.26823	5.80656	6.28194	1.3339	3.84443	6.01238	8.04736	7.06267	3.54704	1.72677	5.15527	1.30836	8.02809	7.50139	4.53263	2.81591	6.282	5.18827	5.29418	6.45306	4.84998	1.82881	3.94063	4.83527	0.490073	0.00584689	24	10	2.19703	1	0.0826246	24	6	1.32939	0.937928
10	+	126978717	126999969	ENSMUSG00000078429	Ctdsp2	1.64821	2.35597	3.99604	3.42318	3.20913	1.5495	1.64373	2.38266	3.48293	1.9822	2.90194	1.40731	2.49857	0.684687	3.16998	3.8433	1.50829	2.47073	7.92432	3.24088	4.1153	5.15489	1.53527	2.64362	2.13831	3.20246	0.490073	0.00584689	24	10	0.579694	1	1	24	6	0.875094	1.28172
10	-	108497650	109010975	ENSMUSG00000035864	Syt1	1.49953	1.90309	3.50775	2.5206	1.06747	0.511845	1.19644	1.85092	1.90159	2.57848	0.930565	0.522136	1.66587	0.966078	4.75383	5.36794	3.16586	1.13412	0.831152	3.89454	2.69089	6.30284	3.18533	0.591602	0.889289	2.81446	0.490073	0.00584689	24	8	0.961148	1	0.0108197	24	8	2.18637	1.68948
10	-	42181841	42276752	ENSMUSG00000048756	Foxo3	4.17002	4.58239	6.57287	7.09561	7.05435	5.73138	6.50721	4.78624	7.79781	9.39373	9.11639	6.77139	6.63162	5.75671	7.97219	7.96112	6.53512	5.97509	5.61505	7.16197	8.57712	7.31619	6.07777	4.88279	6.25994	6.67426	0.490073	0.00584689	24	14	1.7235	0.557383	0.000264776	24	6	1.18474	1.00643
7	-	43472904	43490075	ENSMUSG00000013367	Iglon5	0.068339	0.051219	0.071734	0.130815	0.074446	0	0.035603	0.068075	0.079286	0.099399	0.05485	0.04216	0.0646605	0	0.146468	0.061111	0	0.073852	0	0.065989	0.171548	0.07186	0.0805	0.047084	0.106596	0.0687507	0.490073	0.00584689	24	12	0.0241891	1	1	24	10	0.022964	1.06326
4	+	19575162	19598654	ENSMUSG00000028229	Rmdn1	9.30175	10.624	11.4295	11.9671	14.0185	12.0098	9.55947	9.96357	12.4897	12.4049	11.9639	10.7651	11.3748	26.5215	9.16609	12.9407	11.2695	12.3905	8.71589	11.4358	10.9741	12.0776	10.7108	8.99596	12.6475	12.3205	0.490073	0.00584689	24	14	1.415	1	1	24	6	0.803041	1.08314
15	+	81802421	81826863	ENSMUSG00000022389	Tef	9.44769	11.0749	34.4329	63.4813	26.3259	12.2132	10.6155	2.95487	31.5275	63.2011	39.8318	23.7383	27.4037	8.36746	22.1747	39.4503	23.6372	12.9017	12.4877	16.1478	10.6222	26.2567	43.2569	31.0342	14.5146	21.7376	0.490073	0.00584689	24	14	20.2117	1	0.186301	24	12	10.6825	0.793235
12	-	100876682	100908198	ENSMUSG00000047415	Gpr68	0.069543	0.036573	0.046128	0.071947	0.08812	0.090246	0.07401	0.017023	0.060199	0.122855	0.088153	0.071186	0.0696653	0.060961	0.096443	0.131015	0.108208	0.075911	0.090511	0.073563	0.072983	0.165535	0.199748	0.16093	0.031158	0.105581	0.490073	0.00584689	24	18	0.0247441	1	0.0322818	24	12	0.0492213	1.51554
12	+	84361657	84373792	ENSMUSG00000021235	Coq6	6.85248	10.743	9.09163	7.52122	6.51188	6.85283	7.80511	7.89514	9.4982	7.86181	4.78609	4.71225	7.51097	8.17071	6.21617	8.25071	4.26856	7.10515	6.91861	9.97421	6.55262	8.58673	5.82297	3.83923	6.60001	6.85881	0.490073	0.00584689	24	8	1.75466	1	1	24	6	1.67043	0.913172
1	+	190170296	190217276	ENSMUSG00000079045	Prox1os	4.84896	8.20542	9.17369	7.39008	6.62122	5.91814	6.68511	6.75151	7.79139	7.01115	5.3983	6.26102	6.838	12.9864	5.64634	9.11078	11.5547	6.91013	23.8033	7.45896	8.23215	10.963	5.82008	5.49798	8.61049	9.71619	0.490073	0.00584689	24	8	1.13033	1	1	24	0	0.917793	1.42091
14	-	66985239	67008856	ENSMUSG00000022051	Bnip3l	24.7265	28.8768	33.0537	33.7444	32.6257	23.7586	23.8028	25.7025	31.0653	35.1609	28.1548	20.5255	28.4331	13.2099	27.3365	29.4199	29.3438	21.4738	25.0766	24.6836	23.9565	33.3311	25.263	21.4159	23.8913	24.8668	0.490073	0.00584689	24	12	5.63603	1	0.0322818	24	10	3.60447	0.874572
5	-	115241412	115272898	ENSMUSG00000041740	Rnf10	41.4882	59.6423	65.8728	48.3131	37.1582	33.1313	43.3154	48.0201	54.7942	46.0472	46.4185	44.35	47.3793	58.1953	43.4325	54.6794	47.2712	43.5275	61.5128	53.8884	52.0374	41.8083	33.2012	43.4101	48.8667	48.4859	0.490073	0.00584689	24	8	8.38759	1	0.268421	24	0	6.78163	1.02336
18	+	57878678	57946821	ENSMUSG00000024597	Slc12a2	1.26777	1.06615	0.852174	0.885006	1.09067	1.37319	0.981785	1.06155	0.923262	1.11089	1.57109	1.29988	1.12362	0.782993	1.24851	0.40728	0.730464	1.00966	0.490331	0.781566	0.790416	0.628914	0.661137	0.904757	0.901991	0.778168	0.490073	0.00584689	24	20	0.181033	1	1	24	22	0.0861645	0.692556
4	-	14809498	14826587	ENSMUSG00000040550	Otud6b	2.81859	2.94935	6.87049	7.97795	3.6311	2.53879	3.10421	3.74485	6.58251	8.80165	3.29671	3.38544	4.6418	1.18094	8.36	5.41523	1.84489	2.56089	2.06584	7.41167	6.90037	1.97549	1.80418	6.7659	1.43452	3.97666	0.490073	0.00584689	24	12	2.46192	1	1	24	6	2.62931	0.856706
2	-	85156101	85158642	ENSMUSG00000082534	Gm13712	1.3447	1.7647	1.88072	2.13707	1.70834	1.08348	1.48703	1.69392	2.08629	2.34645	1.96969	1.19668	1.72492	0	2.15835	2.23042	1.22398	1.41712	1.18001	1.64047	1.32874	2.00648	1.15145	0.893971	0.657772	1.32406	0.490073	0.00584689	24	12	0.423403	1	0.0826246	24	8	0.479734	0.767607
X	+	80456742	80457809	ENSMUSG00000081205	Gm5940	1.05272	1.1742	1.25443	1.25691	1.10872	0.861229	1.06401	1.3073	1.20128	1.16559	1.15807	1.05241	1.13807	0.304159	1.81012	1.10991	0.758004	1.22658	0.987005	1.43871	1.03543	1.17719	0.832484	1.00801	0.731131	1.03489	0.490073	0.00584689	24	10	0.105393	1	1	24	6	0.18147	0.909339
4	-	139345300	139346180	ENSMUSG00000080708	Ccnd3-ps	3.06498	3.01412	2.17388	3.02852	3.16753	2.91175	2.53561	1.98192	2.18739	3.14553	4.25389	4.15076	2.96799	0.211245	2.46211	2.81466	2.42584	2.36193	0.984025	3.0614	2.60902	2.42816	2.42932	3.28078	1.85195	2.24337	0.490073	0.00584689	24	18	0.690061	1	0.915543	24	8	0.215457	0.755855
5	+	40328438	40329427	ENSMUSG00000082938	Gm2810	2.94026	2.84711	3.56499	3.09163	2.73153	1.97884	3.07724	3.03064	3.58605	3.31883	2.19382	2.27837	2.88661	1.03586	4.20924	4.33214	3.32386	1.89658	3.48029	2.91974	3.79725	4.83816	2.59742	1.7538	2.52252	3.0589	0.490073	0.00584689	24	10	0.513165	1	0.0826246	24	8	1.10719	1.05969
1	+	62660839	62661716	ENSMUSG00000084333	Gm11599	0.57399	0.631792	0.512939	0.554767	0.684706	0.775408	0.626759	0.355386	0.534059	0.571389	0.582606	0.742828	0.595552	0.242343	0.333964	0.657117	0.210367	0.443018	0.556145	0.542722	0.416479	0.38089	0.322631	0.455255	0.499977	0.421742	0.490073	0.00584689	24	20	0.0878156	1	1	24	22	0.08066	0.708153
X	+	53418331	53418967	ENSMUSG00000083798	Gm14584	3.98614	4.36777	4.63816	6.83197	6.65988	4.78144	3.82821	5.36672	4.63179	7.47798	5.12756	3.83275	5.12753	0.277596	5.30762	4.89853	3.2535	4.55678	5.01609	5.60788	4.2511	3.78475	3.72047	4.38839	3.34219	4.03374	0.490073	0.00584689	24	14	0.993318	1	1	24	6	0.367967	0.786683
1	-	68032186	69107756	ENSMUSG00000062209	Erbb4	0.05581	0.10754	0.118122	0.130116	0.094983	0.012129	0.127506	0.11429	0.154683	0.3027	0.064564	0.034847	0.109774	0.045702	0.117183	0.295445	0.241972	0.193757	0.032376	0.214683	0.09688	0.449068	0.14223	0.038658	0.065854	0.161151	0.490073	0.00584689	24	10	0.0505373	1	0.0322818	24	10	0.0700799	1.46802
X	+	91289277	91289651	ENSMUSG00000081235	Gm14788	1.92096	0.847551	1.20335	1.68274	2.35019	2.1999	1.69886	1.43234	1.51484	1.32691	2.34428	1.9806	1.70854	0	0.872925	0.790481	0.94759	1.36716	0.791993	1.55764	0.783648	0.600136	0.688827	1.06636	0.58615	0.837743	0.490073	0.00584689	24	18	0.385969	1	1	24	22	0.0706773	0.490326
11	+	73350783	73355951	ENSMUSG00000062128	Olfr20	0.17053	0.077468	0.084837	0.012434	0.023077	0.084166	0.163776	0.106701	0.034989	0.061926	0.045819	0.129193	0.0829097	0.074072	0.240494	0.123753	0.030447	0.065181	0.08551	0.100564	0	0.148676	0.028419	0	0.013394	0.0758758	0.490073	0.00584689	24	0	0.0555713	1	0.322818	24	6	0.0535202	0.915163
3	+	27938695	28133239	ENSMUSG00000027695	Pld1	1.45563	1.10252	1.05083	0.812351	0.900496	1.04418	1.58163	1.4556	0.773677	0.799364	0.632503	0.980935	1.04914	4.14882	2.50862	0.884624	1.09977	0.889765	1.35231	1.52401	1.56387	1.08014	1.25491	1.13563	0.607948	1.5042	0.490073	0.00584689	24	2	0.309396	1	0.517903	24	4	0.334348	1.43374
3	-	98680832	98688182	ENSMUSG00000083331	Gm12400	0.496107	0.86479	0.961724	0.43141	0.551251	0.045647	0.18115	1.53307	1.25281	0.92175	0.324336	0.030859	0.632909	0	1.15146	1.14057	0.439276	0.50709	0	1.01172	0.976214	0.976673	0.389814	0.092959	0.3854	0.589265	0.490073	0.00584689	24	10	0.503703	1	0.0424141	24	8	0.401914	0.931043
X	+	160298478	160298770	ENSMUSG00000083318	Gm15192	0.272747	0.687518	0.873737	0.630344	0.41551	0.152389	0.284782	0.786864	0.478643	0.896971	0.449362	0	0.494072	0.391165	0.275858	0.31331	0.581892	0.188825	0.294012	0.811972	0.380944	0.215353	0.691791	0.106073	0.313927	0.380427	0.490073	0.00584689	24	10	0.321434	1	1	24	8	0.0601403	0.769982
2	-	64474745	64474949	ENSMUSG00000082127	Gm13577	1.13964	1.59953	1.55391	2.07768	1.74513	1.55852	1.3156	1.88166	1.87768	2.07187	1.3965	1.4062	1.63533	2.61862	1.47744	1.75648	2.26961	1.73548	1.5635	1.37114	1.63097	1.76556	2.05596	1.76453	1.43734	1.78722	0.490073	0.00584689	24	12	0.222954	1	0.0525464	24	12	0.22448	1.09288
4	-	130253495	130275218	ENSMUSG00000023232	Serinc2	3.16585	8.68115	8.80083	4.07634	4.71854	1.18876	4.1241	6.40741	7.94007	4.29172	2.76432	3.42011	4.96493	1.99386	8.08893	6.17251	6.51154	3.73911	5.05722	7.29097	7.88735	7.86106	7.32561	1.74453	5.21948	5.74101	0.490073	0.00584689	24	8	2.36624	1	0.0190899	24	6	1.52214	1.15631
X	+	75010590	75011605	ENSMUSG00000082873	Gm15367	1.0803	1.29243	1.2393	1.13037	0.921798	0.843363	0.842316	1.14396	1.54963	1.53983	0.894501	0.747712	1.10212	0.230984	1.41677	1.32328	1.01937	0.535467	0.40544	1.12508	0.773111	1.60998	0.440225	0.63134	0.536976	0.837335	0.490073	0.00584689	24	10	0.289472	1	0.125882	24	8	0.397324	0.759746
7	+	87246096	87304866	ENSMUSG00000030562	Nox4	5.47701	9.49591	10.6761	10.6906	9.25828	3.39302	5.67654	9.35298	8.27115	12.955	5.93089	3.26957	7.87059	4.62267	13.1595	17.6259	8.64586	7.02236	4.33292	9.15394	10.3909	15.7038	7.77983	6.21839	5.11724	9.14778	0.490073	0.00584689	24	10	3.36051	0.557383	0.000264776	24	8	4.29762	1.16227
2	-	5020642	5035903	ENSMUSG00000026672	Optn	19.6112	25.2908	27.3939	25.2222	26.3602	19.1773	23.7925	25.5722	27.2915	26.6417	23.1564	22.5995	24.3425	12.9999	27.0196	28.6681	28.13	22.8476	26.8928	26.0869	25.6803	32.6886	21.7988	14.1925	23.1281	24.1778	0.490073	0.00584689	24	10	2.4693	1	0.268421	24	10	3.72433	0.993235
8	-	84249906	84257324	ENSMUSG00000004996	Mri1	7.09791	7.81499	8.7103	8.17985	7.10739	5.82377	6.69809	6.85721	8.96443	7.96768	8.4398	6.60628	7.52231	9.80823	6.94418	7.37507	9.01686	8.68188	6.6708	7.65178	9.71562	9.36203	9.49266	7.21782	8.24246	8.34828	0.490073	0.00584689	24	10	0.869414	1	1	24	10	0.522788	1.1098
18	+	12168717	12181120	ENSMUSG00000024410	Rmc1	6.28341	10.5752	8.82623	11.6681	9.78965	4.01205	6.54402	8.30643	11.9082	10.5316	8.23406	7.60941	8.6907	7.66855	11.4716	8.43942	11.4954	12.9966	4.08959	15.3777	10.3145	7.01554	7.32506	7.38142	9.58853	9.43033	0.490073	0.00584689	24	10	2.32673	1	1	24	6	0.630742	1.08511
4	-	129619274	129620592	ENSMUSG00000028795	Ccdc28b	3.45513	3.33236	2.5676	4.23342	3.62865	4.99001	3.77013	2.92318	2.70154	3.11302	6.00303	3.84715	3.71377	33.4494	4.04192	2.99182	4.47689	2.96651	2.13393	3.29276	5.26197	2.99971	4.17724	4.93213	3.42729	6.1793	0.490073	0.00584689	24	20	0.660832	1	1	24	8	0.388476	1.66389
10	-	80282444	80283006	ENSMUSG00000087672	Gm15122	0.63747	0.316465	0	0.248616	0	0.377806	0.376415	0	0	0.261983	0.328238	0.529954	0.256412	0	0.673796	0.43353	0	0	0	0.554831	0.389435	0.632547	0.465936	0.298357	0	0.287369	0.490073	0.00584689	24	22	0.189484	1	0.377215	24	8	0.27099	1.12073
6	+	83135463	83149558	ENSMUSG00000034930	Rtkn	1.60255	2.07061	2.31027	4.70465	4.46561	2.81921	1.91538	1.27796	3.3544	5.34774	4.96519	3.36389	3.18312	7.43364	3.82136	5.42604	3.42559	3.66325	2.72127	2.84149	2.54446	4.15612	3.21552	4.24141	2.35815	3.82069	0.490073	0.00584689	24	16	1.6933	1	1	24	12	0.593661	1.2003
3	+	108284082	108361443	ENSMUSG00000068747	Sort1	2.15358	2.6278	3.83903	2.88937	1.49892	1.18452	2.07822	2.38622	2.54986	2.46187	1.50062	1.51657	2.22388	1.1835	3.82834	2.82491	3.24345	1.48501	0.819313	3.07309	2.42616	2.6807	3.172	1.45366	1.4907	2.30674	0.490073	0.00584689	24	8	0.742221	1	0.186301	24	8	1.15474	1.03726
9	-	48591877	48597375	ENSMUSG00000032271	Nnmt	270.622	129.169	103.596	157.568	113.844	396.491	206.363	92.4565	106.971	105.231	322.175	397.731	200.185	912.923	66.563	50.6536	233.539	108.604	98.4571	67.4847	73.1456	52.7405	164.983	211.733	169.046	184.156	0.490073	0.00584689	24	20	118.127	1	0.377215	24	20	33.2436	0.919931
2	-	156714540	156720909	ENSMUSG00000086638	4930405A21Rik	0.202878	0.168468	0.027031	0.053088	0.073214	0.176826	0.166851	0.089784	0.084469	0.07932	0.122269	0.13129	0.114624	0.113107	0.137218	0.06045	0.11574	0.093324	0.159636	0.087034	0.150838	0.06348	0.179631	0.170919	0.200163	0.127628	0.490073	0.00584689	24	0	0.060645	1	0.517903	24	20	0.0151851	1.11345
2	+	30240567	30282148	ENSMUSG00000099041	Gm28035	4.39116	8.80119	8.03388	8.16864	5.55351	5.67542	6.58652	7.46174	9.241	6.84216	3.98614	1.70164	6.37025	3.60058	6.94217	8.71847	4.11598	7.41707	0.74178	7.266	8.35293	8.25315	4.00262	5.99303	9.4631	6.23891	0.490073	0.00584689	24	8	2.23019	1	0.915543	24	8	0.626478	0.979382
7	+	143823145	143824383	ENSMUSG00000058454	Dhcr7	48.7057	36.2882	36.4954	45.8696	43.0415	110.792	63.7884	35.7052	37.6093	41.1984	52.2814	73.2506	52.0854	41.2596	67.5159	28.9399	35.9727	64.4628	28.4875	70.1023	44.5922	38.3682	57.7069	61.9794	36.2111	47.9665	0.490073	0.00584689	24	20	13.6938	1	1	24	22	2.75655	0.92092
17	+	25016085	25096687	ENSMUSG00000024169	Ift140	1.14858	0.937044	0.628566	1.04939	1.2413	1.73661	0.977734	0.763919	0.959773	1.01527	1.23858	1.01834	1.05959	0.987136	1.7182	0.616562	0.932373	0.885772	1.01652	1.8605	1.07773	0.985507	0.984885	0.923157	0.800003	1.0657	0.490073	0.00584689	24	20	0.185932	1	0.186301	24	4	0.0951486	1.00576
14	+	31906528	31931716	ENSMUSG00000046005	D830044D21Rik	0.126565	0.126357	0.068949	0.074475	0.163358	0.20951	0.139577	0.122139	0.083617	0.114648	0.087323	0.169882	0.123867	0.141168	0.181337	0.148906	0.082895	0.113378	0.094738	0.169992	0.215026	0.177432	0.166141	0.095703	0.10211	0.140736	0.490073	0.00584689	24	22	0.0357587	1	0.0190899	24	6	0.0489116	1.13619
15	-	98134637	98165625	ENSMUSG00000048175	Asb8	10.9796	10.2509	10.2825	9.52909	8.44012	7.97581	9.32022	10.247	11.0687	9.83979	8.46245	8.09103	9.54061	15.8373	9.06745	10.7474	11.4853	7.88481	8.27364	10.1659	9.78548	10.2707	11.0439	9.47511	9.95585	10.3327	0.490073	0.00584689	24	8	1.04995	1	1	24	10	0.561937	1.08303
2	+	91457511	91479287	ENSMUSG00000027253	Lrp4	0.949374	1.41178	1.56568	3.53586	2.55507	1.22206	1.50664	0.923451	1.75186	3.51195	2.15875	1.42792	1.8767	0.940078	2.19515	2.62811	1.70724	1.60036	1.27919	2.24579	1.70251	1.96484	1.6649	1.57607	0.994744	1.70825	0.490073	0.00584689	24	14	0.798012	1	0.0322818	24	8	0.374948	0.910242
2	+	22895522	22912699	ENSMUSG00000026784	Pdss1	1.67339	1.17176	1.07645	1.00192	1.72838	2.22435	1.40859	1.3611	1.36616	1.41622	1.61426	1.86383	1.4922	4.4941	1.03759	0.699898	1.33006	1.696	0.805546	1.57805	1.53686	1.56928	1.47666	1.41043	1.2496	1.57367	0.490073	0.00584689	24	20	0.353755	1	1	24	22	0.116091	1.0546
11	+	51261730	51272019	ENSMUSG00000020385	Clk4	12.5812	10.5779	14.6745	14.954	15.9589	11.9627	11.4126	11.1078	12.6779	17.2193	14.4174	11.966	13.2925	27.9711	17.2685	13.4322	17.1113	16.0829	23.0582	15.9406	18.029	18.0126	15.2966	12.1584	13.1191	17.29	0.490073	0.00584689	24	14	2.36429	1	1	24	0	1.93495	1.30073
11	-	59199836	59202385	ENSMUSG00000085882	2610507I01Rik	3.62115	3.96403	3.56886	3.09758	3.20264	3.26694	4.56127	3.42145	2.65563	2.9502	3.09945	3.53439	3.41196	0.66375	4.98149	3.3615	3.78565	3.64374	2.83819	4.70903	3.72544	3.57828	2.61837	3.15427	1.53553	3.21627	0.490073	0.00584689	24	2	0.369557	1	1	24	6	0.5244	0.942644
17	-	27563573	27565756	ENSMUSG00000062753	AI413582	1.95191	1.52414	1.44129	1.27862	1.53667	1.88096	1.64275	1.3559	1.49985	1.17784	1.77609	3.46075	1.71056	6.76318	1.272	2.48883	3.78873	1.3643	2.03879	1.78696	2.05739	1.85495	4.30937	2.09271	2.25324	2.67254	0.490073	0.00584689	24	22	0.30798	1	1	24	12	0.226794	1.56237
5	+	69556923	69571730	ENSMUSG00000029208	Guf1	2.7727	2.81516	2.9255	2.85868	2.77371	2.68136	2.5211	3.34025	3.13737	2.92404	2.80192	2.76467	2.8597	4.40198	4.28217	3.2037	2.9937	2.18336	2.70066	2.98133	2.69419	2.91582	1.78609	1.94893	2.49917	2.88259	0.490073	0.00584689	24	10	0.140041	1	0.186301	24	4	0.712966	1.008
1	+	143683230	143684298	ENSMUSG00000089640	Gm6397	0.499819	0.690366	0.711601	0.816406	0.755084	0.582632	0.578	0.687825	0.76399	0.659831	0.603571	0.537261	0.657199	0.167049	0.983131	0.610594	0.470354	0.63428	0.618588	0.860833	0.734936	0.61649	0.574006	0.691781	0.394989	0.613086	0.490073	0.00584689	24	12	0.089836	1	1	24	6	0.087625	0.932877
15	+	78428564	78438497	ENSMUSG00000033287	Kctd17	1.94775	1.66248	1.53312	1.73577	1.67432	2.2183	1.85235	1.4309	1.38603	1.58426	2.96635	2.46755	1.8716	5.14735	4.02633	1.63757	2.44194	2.20643	2.00609	1.21557	2.18681	1.82151	2.01582	2.76469	2.10534	2.46462	0.490073	0.00584689	24	22	0.380297	1	1	24	0	0.122507	1.31685
6	-	60731575	60829855	ENSMUSG00000025889	Snca	1.14346	0.314754	0.166184	0.223878	0.795896	1.15773	0.395204	0.370565	0.063323	0.126602	0.635157	0.51769	0.492537	5.0927	0.268369	1.95209	0.439906	0.644144	0.017493	0.560725	0.44316	0.5669	0.800283	1.40491	0.330617	1.04344	0.490073	0.00584689	24	22	0.365224	1	1	24	12	0.259694	2.1185
6	-	48833818	48841374	ENSMUSG00000029810	Tmem176b	206.747	135.18	157.804	142.845	152.87	171.203	195.813	170.988	147.967	147.019	163.522	167.727	163.307	313.696	184.204	260.311	232.239	188.315	247.657	140.136	195.464	195.151	426.743	223.829	205.814	234.463	0.490073	0.00584689	24	0	14.8416	1	1	24	18	19.8105	1.43572
10	+	99444044	99445819	ENSMUSG00000090665	Gad1-ps	0.012655	0.012603	0	0	0.013786	0.071831	0.010571	0	0	0.029596	0.013686	0.049794	0.0178768	0	0.022755	0.039472	0	0.020768	0	0	0.016884	0	0.029712	0.017499	0	0.0122575	0.490073	0.00584689	24	20	0.00969585	1	0.805624	24	10	0.0102873	0.685664
13	-	67038596	67061170	ENSMUSG00000090641	Zfp712	0.141136	0.140235	0.074486	0.146285	0.16592	0.205761	0.094628	0.089757	0.112059	0.158775	0.152974	0.16127	0.136941	0.148271	0.197755	0.151009	0.121552	0.117934	0.110962	0.094276	0.165626	0.151067	0.119475	0.140114	0.050142	0.130682	0.490073	0.00584689	24	18	0.0373062	1	0.125882	24	8	0.0268206	0.954297
X	-	49009707	49080752	ENSMUSG00000031109	Enox2	2.21328	3.0154	3.05199	1.9776	1.59666	2.46822	3.2717	2.74119	3.01341	2.02188	1.87501	2.6733	2.4933	5.97295	2.77393	3.08345	2.45849	1.82888	1.34113	2.43489	2.54494	2.72769	2.33575	1.0673	2.24974	2.56826	0.490073	0.00584689	24	4	0.634028	1	0.0108197	24	6	0.644499	1.03006
10	-	116485161	116581511	ENSMUSG00000020166	Cnot2	10.4351	11.1667	11.3143	9.59303	10.1107	8.80654	10.5703	12.8228	13.0426	10.0544	8.85932	9.40692	10.5152	8.9325	12.3549	9.77649	9.8524	8.48917	8.0806	11.2682	10.6195	10.3142	8.31193	7.03096	9.14607	9.51475	0.490073	0.00584689	24	6	1.29043	1	0.0108197	24	6	1.47127	0.904854
11	+	105589986	105776834	ENSMUSG00000053580	Tanc2	0.298499	0.406931	0.480731	0.571089	0.509111	0.3065	0.331845	0.379745	0.392909	0.654538	0.538167	0.436886	0.442246	0.92927	0.826663	0.437477	0.688808	0.386338	0.317082	0.255857	0.583884	0.617223	0.603824	0.387934	0.257522	0.524324	0.490073	0.00584689	24	14	0.117533	1	0.695705	24	10	0.185923	1.18559
12	-	31926254	31950535	ENSMUSG00000002996	Hbp1	13.7109	14.0548	15.9526	13.3108	13.0818	11.0474	13.4385	13.8617	16.5053	15.1959	8.74316	11.3772	13.3567	3.184	18.8598	18.881	10.4442	8.45523	11.1232	13.6811	14.1221	16.5395	7.76048	6.06178	7.24956	11.3635	0.490073	0.00584689	24	8	1.91367	1	0.0826246	24	6	4.56725	0.850774
11	-	106783171	106783271	ENSMUSG00000093133	Gm25994	0.55219	0.580204	0.624168	0.820872	0.664516	0.600165	0.553805	0.720717	0.740622	0.697792	0.640394	0.442823	0.636522	0.557176	0.541288	0.560806	0.634309	0.901051	0.717542	0.696838	0.902729	0.933349	0.434133	0.971792	0.757706	0.717393	0.490073	0.00584689	24	12	0.0816335	1	1	24	22	0.0691733	1.12705
17	+	24528248	24528744	ENSMUSG00000093565	Rab26os	4.07378	3.65232	3.17507	2.86357	3.47095	5.48984	4.2654	4.00522	3.12422	2.07136	4.14155	5.67678	3.83417	21.4818	3.11608	3.63817	10.4039	7.98474	5.32705	4.87388	3.64436	4.58282	7.30561	7.23601	5.78321	7.1148	0.490073	0.00584689	24	22	0.895073	1	0.125882	24	16	1.90562	1.85563
10	-	39890018	39895821	ENSMUSG00000096687	Mfsd4b4	1.46807	1.30343	1.32097	1.27505	1.93781	1.75476	1.39974	1.2772	1.39796	1.46379	1.5195	1.46598	1.46536	2.3758	1.75957	1.2381	1.57197	1.34852	1.4137	1.69364	1.43099	1.3953	1.46934	1.30844	1.16151	1.51391	0.490073	0.00584689	24	18	0.114163	1	1	24	0	0.13452	1.03313
3	+	124385667	124385997	ENSMUSG00000096544	Gm4617	74.387	54.3382	59.4653	67.3935	64.6768	80.4012	67.9728	64.708	61.8019	65.1019	76.024	81.2826	68.1294	27.6534	61.645	52.2507	49.6143	66.3723	35.4002	56.3257	54.7221	52.0214	49.836	69.0635	43.7725	51.5564	0.490073	0.00584689	24	20	8.62989	1	1	24	12	7.64847	0.756742
17	-	6438524	6449745	ENSMUSG00000096780	Tmem181b-ps	0.504795	0.803833	0.56123	0.541256	0.441403	0.297786	0.581901	0.816506	0.606917	0.636528	0.401251	0.478586	0.555999	1.11291	0.95993	1.00576	0.978717	0.482608	0.544654	0.58981	0.708099	1.04203	0.702326	0.459698	0.368594	0.746261	0.490073	0.00584689	24	6	0.118456	1	0.0525464	24	8	0.293882	1.3422
1	-	59488480	59492605	ENSMUSG00000097819	Gm26813	0.056394	0.149584	0.208909	0.198601	0.184302	0.099582	0.088832	0.26539	0.214806	0.226724	0.101458	0.098617	0.157767	0.28422	0.196696	0.27314	0.299363	0.208223	0.267417	0.096473	0.283768	0.351084	0.251835	0.173288	0.443521	0.260752	0.490073	0.00584689	24	12	0.0645882	1	1	24	10	0.0245393	1.65277
7	-	39588518	39591679	ENSMUSG00000096980	Gm26526	4.6474	6.41586	6.0298	5.52436	5.31182	4.51673	5.69198	6.55796	6.22371	6.11622	3.96461	4.47156	5.456	2.06985	6.77392	7.4463	4.58045	4.02878	3.21259	5.79514	6.87113	7.48692	4.03188	2.66747	4.90146	4.98882	0.490073	0.00584689	24	6	0.747783	1	0.0190899	24	8	1.71419	0.914374
12	+	49140256	49141266	ENSMUSG00000098099	Gm7456	0.155621	0.051658	0.159462	0.260973	0.290622	0.138802	0.07593	0.102987	0.186043	0.155972	0.197149	0.196812	0.164336	0.052904	0.183878	0.178301	0.199704	0.177852	0.146072	0.071309	0.161483	0.218441	0.089475	0.153706	0.202421	0.152962	0.490073	0.00584689	24	16	0.0614686	1	0.695705	24	10	0.0246526	0.93079
7	+	14548714	14549233	ENSMUSG00000099242	Obox4-ps3	0.345786	0.457933	1.14826	0.768136	0.400234	0.278041	0.541565	0.543483	0.558431	0.355189	0.140233	0.353123	0.490868	0	1.48851	1.41338	1.01813	0.583696	0.094666	0.511431	1.62267	1.64319	1.14523	0.239071	0.198902	0.829906	0.490073	0.00584689	24	8	0.15216	0.91018	0.0029933	24	8	0.801017	1.69069
7	+	106123174	106124730	ENSMUSG00000098987	Gm8982	0.44364	0.238516	0.319296	0.354169	0.48245	0.797829	0.405205	0.367166	0.360687	0.343426	0.520136	0.481627	0.426179	0	0.717677	0.191698	0.207877	0.436956	0.189957	0.504375	0.230012	0.085268	0.12858	0.482388	0	0.264566	0.490073	0.00584689	24	20	0.102456	1	1	24	22	0.0371857	0.620785
11	-	109352835	109363210	ENSMUSG00000056687	Gm11696	0.056676	0.048569	0.029153	0.037904	0.070842	0.156613	0.087515	0.043036	0.035429	0.09505	0.051432	0.237003	0.0791018	0.51162	0.196392	0.113298	0.068152	0.058638	0.097423	0.041428	0.075915	0.079555	0.147069	0.133946	0	0.126953	0.490073	0.00584689	24	22	0.0309025	1	1	24	6	0.0249379	1.60493
6	+	15720661	15802165	ENSMUSG00000041390	Mdfic	5.91762	5.66522	5.01189	3.59497	4.06516	3.8459	4.50863	6.48927	4.89051	4.35689	2.93398	3.5318	4.56765	8.32428	4.67949	3.56107	3.57131	3.43574	4.59779	5.19656	5.65667	5.54045	3.83127	3.05598	4.2884	4.64492	0.490073	0.00584689	24	6	1.14418	1	0.0826246	24	4	1.05732	1.01692
3	+	69963282	69963470	ENSMUSG00000102525	Gm37784	30.0837	42.3932	29.0176	55.681	56.4674	51.1862	47.4157	26.4497	34.2073	41.2083	79.6963	50.7532	45.38	3.26017	50.567	20.7459	16.8904	50.7537	10.1415	55.8564	33.2875	23.3953	25.3745	49.8597	18.9634	29.9246	0.490073	0.00584689	24	18	14.0357	1	1	24	14	2.19709	0.659423
1	-	66821226	66825914	ENSMUSG00000103553	Gm38218	0.009587	0.009547	0.017191	0.022507	0.020887	0.005442	0	0.012689	0.012667	0.040285	0.031103	0.014145	0.0163375	0	0.021547	0.047604	0.001149	0.011799	0.027558	0.005808	0	0.066535	0.016769	0.013256	0.012123	0.018679	0.490073	0.00584689	24	14	0.00915703	1	1	24	10	0.00671663	1.14332
16	+	32408536	32409054	ENSMUSG00000103847	Gm20056	23.0963	27.4072	28.4175	42.2164	31.7524	19.6732	24.792	24.6068	30.5762	38.3864	27.0842	21.6061	28.3012	0.277616	31.2263	28.7156	18.6511	19.9691	33.9131	28.5756	22.8614	24.0832	14.3659	17.2865	12.5793	21.0421	0.490073	0.00584689	24	12	6.04816	1	1	24	6	5.98709	0.743503
3	+	156060891	156062063	ENSMUSG00000105949	Gm6510	0.450305	0.272957	0.514917	0.827386	0.597192	0.597607	0.373414	0.3887	0.669737	0.709685	0.802236	0.442942	0.553923	0.410753	0.369633	0.488514	0.773837	0.698799	0.343039	0.376794	0.339568	0.934384	0.747111	0.863313	0.742767	0.590709	0.490073	0.00584689	24	14	0.191066	1	0.186301	24	16	0.232995	1.06641
5	-	133919159	133920002	ENSMUSG00000104893	Gm2404	4.97412	4.24255	4.46019	4.81162	4.49099	5.4658	4.8363	4.48441	4.47763	4.46593	4.84349	5.15882	4.72599	3.11243	3.55491	4.74847	3.67902	4.17838	6.46935	4.53687	4.03127	4.22089	3.97713	4.78587	4.21671	4.29261	0.490073	0.00584689	24	20	0.280268	1	1	24	22	0.332406	0.908298
3	+	135438149	135465237	ENSMUSG00000078578	Ube2d3	32.8908	29.9525	38.3565	38.647	35.8912	34.7233	33.556	38.1734	37.3453	44.0453	34.0678	34.0402	35.9741	97.7194	36.3	30.4339	35.7209	38.6001	36.1524	36.6677	32.9869	40.9452	31.9468	34.9292	33.6453	40.504	0.490073	0.00584689	24	12	2.85004	1	1	24	22	1.83289	1.12592
3	+	90476126	90487963	ENSMUSG00000001016	Ilf2	8.43463	8.51102	6.71815	6.18382	7.41612	7.83626	7.82129	7.0391	6.55054	5.8996	7.3851	10.3221	7.50981	10.9151	7.77044	7.91725	6.30441	7.28001	5.62836	7.33055	8.65039	6.89087	7.10175	7.40787	5.6332	7.40252	0.490073	0.00584689	24	0	1.06653	1	0.695705	24	6	1.01176	0.985713
5	+	88565040	88642695	ENSMUSG00000029291	Rufy3	6.53717	9.49543	9.71764	10.3736	9.09917	8.26919	6.79707	8.5079	8.38385	9.59892	9.15755	7.95043	8.65733	12.686	13.0443	10.5728	11.1304	8.43977	6.98441	9.34573	9.70354	10.7662	8.2674	7.00106	8.56	9.70847	0.490073	0.00584689	24	12	0.931376	1	0.125882	24	6	1.77958	1.12142
5	+	21186255	21259766	ENSMUSG00000039934	Gsap	7.20179	7.71978	8.93367	7.24153	5.5515	5.90761	7.96843	7.30705	7.80438	6.93566	6.74469	6.30012	7.13469	9.98844	9.80052	9.89769	7.34924	5.60884	2.51624	7.96762	8.72166	7.03586	8.47459	5.2698	5.67597	7.35887	0.490073	0.00584689	24	8	0.700749	1	0.0826246	24	6	2.04668	1.03142
3	+	41002434	41006089	ENSMUSG00000105517	Gm42436	0.024591	0.113939	0.036747	0.007217	0.006697	0.023728	0.082163	0.064417	0.024369	0.031589	0.022605	0.012095	0.0375131	0.015048	0.154448	0.062454	0.051543	0.08323	0.063096	0.109112	0.008202	0.098376	0.037114	0.042504	0.007775	0.0610752	0.490073	0.00584689	24	4	0.0212632	1	1	24	6	0.0177123	1.6281
3	+	94443318	94446841	ENSMUSG00000028140	Mrpl9	22.2705	25.7556	26.4006	26.5141	25.6951	25.9524	21.1229	24.5649	26.9221	27.0886	24.6282	24.4708	25.1155	37.5105	20.4282	26.9465	23.8061	22.0468	16.6189	26.3953	23.9995	27.7738	20.4248	18.8202	25.4049	24.1813	0.490073	0.00584689	24	12	1.37145	1	0.695705	24	6	3.73233	0.962804
11	+	61956763	62119451	ENSMUSG00000042331	Specc1	0.254339	0.277179	0.178101	0.470614	0.279246	0.540272	0.324391	0.252852	0.225809	0.473063	0.471927	0.512644	0.355036	0.745242	0.324388	0.207298	0.283441	0.259544	0.411906	0.275428	0.235495	0.139267	0.370191	0.713938	0.22136	0.348958	0.490073	0.00584689	24	20	0.0496891	1	0.695705	24	22	0.0754193	0.98288
5	-	32607020	32611805	ENSMUSG00000107277	Gm10461	0.06092	0.148744	0.156261	0.158341	0.143246	0.090331	0.070217	0.136574	0.350735	0.136733	0.109927	0.106144	0.139014	0.228297	0.206527	0.152994	0.174243	0.19061	0.15111	0.433156	0.131575	0.165935	0.226581	0.099391	0.395922	0.213028	0.490073	0.00584689	24	10	0.0393604	1	1	24	0	0.0376423	1.53242
6	+	48647234	48659800	ENSMUSG00000064262	Gimap8	0.446374	0.589795	0.35426	0.669425	0.623114	0.995381	0.996416	0.437359	0.436038	0.670362	0.847788	1.19062	0.688078	2.18736	0.980668	0.591511	0.504553	0.578001	0.232417	0.613332	0.444677	0.608339	0.746354	1.00337	0.414886	0.742122	0.490073	0.00584689	24	20	0.226836	1	1	24	6	0.0885271	1.07854
6	-	47432126	47433089	ENSMUSG00000107853	Gm18584	4.67194	4.60756	3.64073	3.57998	3.83047	4.55897	4.35545	4.08202	4.24244	3.76074	4.42387	4.64259	4.19973	1.54332	3.46268	4.12088	4.11784	3.90941	3.55955	3.88525	4.28533	3.28456	3.83114	3.38068	4.80586	3.68221	0.490073	0.00584689	24	0	0.435813	1	1	24	16	0.162591	0.876773
6	+	121732932	121789084	ENSMUSG00000108022	Gm7298	19.4705	28.736	29.6502	23.0546	21.5581	14.381	23.5028	29.6379	26.2728	30.0577	16.4678	11.5384	22.8606	3.99881	51.4621	24.2437	25.8522	23.8379	25.7109	38.117	29.9824	31.8637	21.4574	26.2229	15.8513	26.55	0.490073	0.00584689	24	8	7.19038	1	1	24	6	4.34774	1.16139
7	+	30973790	30976310	ENSMUSG00000046826	Fam187b	3.96256	2.06578	2.03682	2.87504	3.55191	4.92691	4.25152	2.49298	2.4492	2.10101	5.38651	7.65117	3.64595	14.3545	2.06978	0.814611	2.28885	3.78455	1.37353	1.64969	2.78686	0.766914	3.51523	5.77855	3.87169	3.5879	0.490073	0.00584689	24	20	1.68118	1	0.517903	24	22	1.24334	0.984078
7	+	44816088	44830809	ENSMUSG00000109511	Nup62	5.92385	5.43545	2.35894	3.9669	4.52762	4.63408	5.88099	5.26038	2.94887	3.27282	5.33933	5.50284	4.58767	8.91756	4.36939	2.47011	2.32826	4.70536	2.70163	5.65817	5.14953	2.78768	3.77337	4.57473	5.02958	4.37211	0.490073	0.00584689	24	0	1.21923	1	0.0525464	24	0	1.19459	0.953014
8	-	80764438	80880519	ENSMUSG00000031714	Gab1	1.26706	1.61037	1.87629	2.66487	2.28566	1.71205	1.6253	1.50135	1.70036	2.61389	2.28256	1.94822	1.924	1.53763	2.78877	2.78834	1.84643	1.86189	1.69958	2.00524	1.93997	2.33093	1.70986	1.75752	1.97741	2.0203	0.490073	0.00584689	24	14	0.458416	1	0.268421	24	8	0.239881	1.05005
8	-	70130794	70135628	ENSMUSG00000036120	Rfxank	11.9905	8.45412	4.83302	3.53557	4.19656	4.81514	9.98952	10.2465	3.22813	2.66938	7.65558	5.06161	6.38964	13.9568	8.72072	6.28852	5.45527	7.14466	11.7295	11.6231	10.0097	5.14166	4.56444	7.63503	7.49986	8.3141	0.490073	0.00584689	24	2	3.07558	0.804321	0.00144015	24	0	3.19283	1.30119
8	+	105305601	105309977	ENSMUSG00000014791	Elmo3	6.17531	8.21224	9.39966	10.1717	6.1294	4.32088	6.07722	8.54121	8.46285	7.975	6.64591	5.61868	7.31084	6.18366	8.59864	9.42455	9.48403	4.63713	7.09153	7.38461	9.85866	11.1504	6.45404	4.34026	6.10267	7.55918	0.490073	0.00584689	24	10	1.89056	1	0.0190899	24	8	2.34132	1.03397
8	+	71223949	71224453	ENSMUSG00000110664	Aprt-ps	0.93094	0.486309	0.744893	0.725644	1.01818	1.01047	0.813757	0.764167	0.524378	0.884715	1.2461	0.914503	0.838672	0.616015	0.160053	1.2273	1.43633	0.929701	0.682342	0.571036	0.653171	0.685475	1.37164	1.53174	1.06939	0.911183	0.490073	0.00584689	24	18	0.168793	1	0.0108197	24	14	0.428976	1.08646
8	+	109705546	109724932	ENSMUSG00000031728	Zfp821	0.66397	0.751183	0.701077	1.21948	1.0766	0.831356	0.648843	0.694122	0.703813	1.16594	0.856052	0.89535	0.850649	1.86003	1.0213	1.18216	1.12716	0.986555	0.752368	0.891087	0.88965	0.882072	0.884424	0.89449	1.094	1.03878	0.490073	0.00584689	24	14	0.147264	1	1	24	6	0.0511811	1.22116
9	+	71126842	71127544	ENSMUSG00000111618	Gm47268	0.05595	0.158308	0.191105	0.112593	0.101585	0.10888	0.132788	0.210407	0.252298	0.149537	0.069152	0	0.12855	0	0.515784	0.056982	0.191467	0.196749	0.30246	0.409064	0.08531	0.319132	0.064338	0.176838	0.040431	0.196546	0.490073	0.00584689	24	8	0.0689832	1	1	24	6	0.0233957	1.52894
13	+	4097498	4100831	ENSMUSG00000113517	Gm47905	0.104493	0.088095	0.016119	0.089777	0.11016	0.114792	0.056311	0.064046	0.058197	0.125687	0.134148	0.140214	0.0918366	0.035359	0.079632	0.038448	0.067287	0.159306	0.090066	0.017299	0.087243	0.047314	0.046351	0.129264	0.051151	0.0707267	0.490073	0.00584689	24	20	0.0285102	1	0.377215	24	16	0.0257451	0.770136
12	-	72576002	72628837	ENSMUSG00000109482	Gm4756	19.0853	44.1833	48.0054	35.3254	29.9395	24.3192	23.9271	36.5115	38.8981	34.5756	21.5567	21.2675	31.4662	0.415586	37.8573	42.7758	34.34	24.7917	17.9401	31.3006	38.078	37.3585	24.2347	14.2626	21.7137	27.0891	0.490073	0.00584689	24	8	11.2856	1	0.00584689	24	8	11.8021	0.860893
13	-	74692368	74770736	ENSMUSG00000021585	Cast	10.0462	11.2171	13.1083	10.5745	10.5025	7.23237	11.6261	11.2661	14.5695	13.8092	8.40878	7.12256	10.7903	12.2198	15.7115	9.53265	7.72407	5.3154	9.58992	7.58721	10.3637	8.54143	6.48229	9.21659	5.30393	8.9657	0.490073	0.00584689	24	10	2.34305	1	0.186301	24	4	2.0865	0.830906
12	+	19301653	19305191	ENSMUSG00000113959	Gm46339	0.057159	0.024455	0.025814	0.031312	0.031826	0.049505	0.038903	0.031102	0.03105	0.031932	0.03251	0.044355	0.0358269	0.004441	0.035654	0.018677	0.035751	0.025274	0.022487	0.041149	0.055075	0.034248	0.012354	0.04391	0.040157	0.0307647	0.490073	0.00584689	24	20	0.00883282	1	1	24	0	0.00404854	0.858705
13	+	67981215	67985971	ENSMUSG00000113273	Gm48423	1.03518	1.3933	0.912103	0.418851	0.975301	1.01744	1.15335	1.45419	0.956706	0.440906	0.512671	1.02127	0.940939	1.24361	1.23313	1.32752	1.10529	0.827986	2.94902	1.36521	1.47772	1.63428	1.90947	0.828648	1.57606	1.45649	0.490073	0.00584689	24	2	0.35828	1	1	24	0	0.164827	1.54791
14	-	27551191	27552158	ENSMUSG00000114482	Gm7604	0.821053	1.08097	1.00621	0.963068	0.67873	0.703972	0.807043	0.89208	1.03588	0.823551	0.712861	0.804456	0.860823	0.844024	0.843101	0.967313	0.95404	0.454855	0.529723	0.915234	1.04077	1.22492	0.70606	0.731318	0.746305	0.829805	0.490073	0.00584689	24	8	0.150477	1	0.0322818	24	6	0.187984	0.963967
15	+	15943431	15943915	ENSMUSG00000115633	Gm29753	2.21259	2.11903	1.91132	2.00973	2.24417	2.9113	1.947	1.94388	1.98159	1.72725	2.36931	2.48975	2.15558	4.45932	1.42974	2.03663	2.84065	2.5977	2.47033	2.16522	1.72775	1.6607	2.44657	2.85285	2.98514	2.47272	0.490073	0.00584689	24	20	0.253652	1	0.0826246	24	18	0.533716	1.14712
2	-	35081861	35100684	ENSMUSG00000035875	AI182371	258.716	199.312	182.37	166.995	185.15	217.199	192.752	250.492	179.639	164.978	167.686	190.415	196.309	683.341	229.039	198.149	218.533	215.349	108.825	216.535	202.31	213.506	179.991	168.527	199.154	236.105	0.490073	0.00584689	24	2	24.4527	1	0.915543	24	4	21.0388	1.20272
15	-	103313895	103334327	ENSMUSG00000000552	Zfp385a	4.5121	8.7271	5.98685	5.46627	4.76558	2.53308	4.89452	6.47142	5.58511	6.27519	4.08825	4.3772	5.30689	4.81259	6.75359	7.97299	4.71986	5.64167	9.90884	9.82233	8.06737	7.98516	4.81109	7.74199	7.21551	7.12108	0.490073	0.00584689	24	8	1.21648	1	0.915543	24	2	1.26945	1.34186
16	-	24085083	24090089	ENSMUSG00000115919	Gm31583	2.35964	6.04007	18.9734	1.18591	5.2748	0.634593	1.28491	12.4614	10.493	3.31287	1.06373	0.27615	5.28004	1.05285	12.8943	26.4907	5.20449	1.66088	15.4707	4.28316	16.3588	20.7475	2.80587	0.47924	7.37347	9.56849	0.490073	0.00584689	24	8	4.04195	1	0.125882	24	8	7.01429	1.8122
16	-	24122699	24289836	ENSMUSG00000115852	AC169509.1	1.53082	1.69634	1.8349	1.09606	1.25562	0.813724	1.53961	1.45314	1.72515	1.29402	0.940543	0.69276	1.32272	1.44525	2.43661	2.08695	2.18239	0.852235	1.47993	2.35531	1.10449	1.67159	0.695783	0.680029	0.619692	1.46752	0.490073	0.00584689	24	8	0.275667	1	0.268421	24	6	0.581565	1.10947
15	+	85653616	85707524	ENSMUSG00000116305	Lncppara	0.451762	0.424143	0.496584	0.603028	0.605689	0.465724	0.247448	0.571272	0.508654	0.774593	0.55485	0.519485	0.518603	0.768949	0.76638	0.544045	0.272137	0.847819	1.44245	0.305143	0.616103	0.74096	0.41179	0.370268	0.548831	0.63624	0.490073	0.00584689	24	14	0.0849914	1	1	24	0	0.119154	1.22683
4	+	132308623	132311024	ENSMUSG00000086290	Snhg12	3.06825	4.02743	4.31614	4.76844	4.06749	3.59258	3.1669	3.91735	3.19516	5.72474	4.3028	3.55523	3.97521	15.2261	3.24458	6.59614	8.35186	5.44645	11.025	3.68991	4.20233	7.29557	7.9197	4.37478	4.75252	6.84375	0.490073	0.00584689	24	12	0.535684	1	1	24	12	0.818586	1.72161
17	+	21535539	21562601	ENSMUSG00000051341	Zfp52	0.166905	0.128749	0.09851	0.183734	0.18938	0.245189	0.145277	0.135934	0.08582	0.114396	0.16133	0.209161	0.155365	0.18505	0.232252	0.120909	0.184488	0.13027	0.095644	0.23069	0.294779	0.171507	0.166775	0.241804	0.056895	0.175922	0.490073	0.00584689	24	20	0.0439378	1	0.915543	24	6	0.0419466	1.13231
17	-	65661327	65661578	ENSMUSG00000117114	AC166058.1	3.57052	4.24113	4.54486	5.33728	3.76369	2.72243	3.92544	4.83786	3.942	5.11265	3.6256	2.35578	3.99827	0	5.50937	4.07117	2.41694	2.08213	3.48404	4.2065	2.93849	3.00874	2.79332	2.54769	1.32999	2.8657	0.490073	0.00584689	24	10	0.94888	1	0.517903	24	4	0.630378	0.716735
7	+	81114799	81170416	ENSMUSG00000025726	Slc28a1	0	0.076993	0.092685	0	0	0	0.025904	0.092355	0.192766	0.042558	0	0	0.0436051	0	0.02091	0.069277	0.04643	0	0	0	0.155156	0.021765	0.020802	0	0.147067	0.0401172	0.622051	0.00833327	24	8	0.0544423	1	0.268421	24	8	0.0321882	0.920013
5	-	103605711	103629403	ENSMUSG00000029321	Slc10a6	0	0.021076	0.037951	0.06211	0.046111	0.04805	0	0	0.041559	0.049494	0.17166	0.020528	0.0415449	0	0.019027	0.084869	0.08872	0.039071	1.01685	0	0	0.059415	0.134865	0.043897	0.080292	0.130584	0.622051	0.00833327	24	14	0.029201	1	0.227361	24	14	0.028093	3.1432
11	+	54303798	54364756	ENSMUSG00000020333	Acsl6	0	0.023126	0.027762	0.009087	0	0	0.006466	0.025614	0.010229	0	0	0	0.00852367	0	0.0347	0.034395	0.018544	0	0	0.019864	0	0.027165	0	0	0	0.0112223	0.622051	0.00833327	24	8	0.00818865	1	0.156092	24	6	0.014046	1.31661
17	-	36705724	36706847	ENSMUSG00000092172	Gm20523	0.007221	0	0.008633	0.008477	0.014522	0.008197	0	0	0.009541	0.017861	0.022226	0.006556	0.00860283	0	0.025218	0	0.034595	0.008887	0	0.041334	0	0.038984	0	0.01997	0	0.0140823	0.622051	0.00833327	24	14	0.00673095	1	1	24	12	0.00628406	1.63694
7	-	30233439	30235725	ENSMUSG00000100512	Ovol3	0.526152	0.6932	0.227774	0.359204	0.781211	0.977189	0.651449	0.329583	0	0	0.816197	1.34187	0.558652	1.44909	0.292776	0.269471	0.800576	0.879827	0.226126	0.812117	0.66594	0	0.53991	0.602172	1.17212	0.642511	0.622051	0.00833327	24	22	0.388143	1	0.377215	24	22	0.305472	1.15011
13	-	48542644	48545033	ENSMUSG00000103373	Gm37238	0	0.001873	0.011243	0.022079	0.010245	0	0.007855	0.024895	0.012426	0.021993	0.01017	0	0.0102316	0	0	0	0.011264	0.011575	0.020597	0.024132	0	0.013201	0.006308	0.013004	0	0.00834008	0.622051	0.00833327	24	12	0.0076318	1	1	24	22	0.00487409	0.815131
8	-	123140192	123158270	ENSMUSG00000000739	Sult5a1	1.02737	2.64407	3.45692	1.03274	1.63906	1.0102	0.984953	2.74049	5.20222	2.09985	2.24643	0.976123	2.08837	1.88929	1.47862	2.35905	2.9625	2.24816	0.244742	1.31977	2.55224	1.45133	8.78857	1.44762	2.34773	2.42414	0.622051	0.0108197	24	10	1.15741	1	0.517903	24	12	0.454686	1.16078
8	+	109990437	109999803	ENSMUSG00000001670	Tat	706.727	417.128	322.141	881.679	616.714	981.147	944.435	253.537	408.688	679.602	1009.66	1105.8	693.938	415.337	410.77	182.173	517.71	444.337	327.596	610.085	367.049	248.787	249.429	668.521	403.212	403.75	0.622051	0.0108197	24	20	305.743	1	0.695705	24	20	107.69	0.581825
6	-	71388634	71440637	ENSMUSG00000002222	Rmnd5a	15.2673	19.1986	20.3473	21.3869	19.379	17.2355	19.2388	20.3351	19.3205	23.5736	18.6442	15.6483	19.1313	7.63332	18.8866	21.1288	18.4374	13.3624	16.3926	18.2111	18.8072	21.1153	17.5342	11.9897	15.2851	16.5653	0.622051	0.0108197	24	12	1.55054	1	0.0108197	24	8	3.71082	0.865877
3	+	87906321	87916132	ENSMUSG00000004897	Hdgf	65.4333	78.5016	81.6236	92.045	87.174	81.84	70.6283	76.0861	78.2125	86.6634	87.5659	77.4997	80.2728	87.136	64.3172	71.3018	72.828	74.9643	50.1075	75.1525	73.2766	81.0455	74.2217	74.7826	80.6558	73.3158	0.622051	0.0108197	24	14	7.16697	1	1	24	22	1.54381	0.913333
8	-	71456705	71463655	ENSMUSG00000007950	Abhd8	3.20471	3.60027	1.68911	1.67002	3.19467	3.95571	3.02136	2.58539	1.84965	1.99329	5.44027	5.27178	3.12302	2.26725	3.65857	2.62035	1.76937	2.28774	0.840284	4.01412	3.39792	1.18627	1.71856	4.16463	2.74262	2.55564	0.622051	0.0108197	24	22	1.22908	1	0.695705	24	2	0.576281	0.818324
1	+	171682009	171705258	ENSMUSG00000015355	Cd48	1.76031	1.47328	0.870619	1.6844	1.44514	2.2417	2.00267	0.852128	1.02667	1.707	1.69687	2.22421	1.58208	7.47053	1.27782	1.35057	1.81586	1.25562	0.62086	0.867121	1.20622	0.69606	4.5086	3.43242	1.13065	2.13603	0.622051	0.0108197	24	20	0.429102	1	1	24	12	0.36239	1.35014
11	-	77880615	77894096	ENSMUSG00000017453	Pipox	89.682	126.983	123.975	127.4	127.239	123.245	110.62	122.625	123.299	130.438	115.456	111.715	119.39	82.5909	111.95	137.905	126.918	124.094	79.5262	116.713	122.964	144.071	122.352	107.127	119.132	116.279	0.622051	0.0108197	24	12	5.69296	1	0.0108197	24	10	14.0602	0.97394
17	+	53479234	53507680	ENSMUSG00000017831	Rab5a	10.3748	12.2195	14.1911	13.0178	13.8191	11.2062	10.5957	13.2906	12.7329	14.307	11.2927	9.28327	12.1942	3.79053	12.0919	11.3169	11.6852	11.3833	8.19968	11.2013	11.3314	14.705	9.51163	9.88759	9.26828	10.3644	0.622051	0.0108197	24	12	1.49367	1	0.125882	24	10	1.49656	0.849943
10	-	85131700	85185064	ENSMUSG00000020038	Cry1	9.47426	4.37046	2.74193	5.29714	10.0756	13.3322	15.5422	1.90986	1.65217	4.06571	9.18151	11.7339	7.44808	5.27894	4.74381	1.73081	1.65134	6.97545	13.6722	13.7407	3.2799	1.38198	1.72305	8.99755	7.41707	5.88273	0.622051	0.0108197	24	22	5.60635	0.91018	0.0029933	24	22	4.25895	0.789832
10	+	87521795	87584136	ENSMUSG00000020051	Pah	513.052	388.749	475.108	530.389	441.805	559.129	515.981	346.363	480.556	517.915	667.564	529.708	497.193	174.723	485.382	383.805	450.031	433.278	139.333	456.633	414.824	410.473	315.063	388.577	318.243	364.197	0.622051	0.0108197	24	18	40.7025	1	1	24	10	44.907	0.732506
10	+	61648552	61674168	ENSMUSG00000020089	Ppa1	144.479	110.973	120.938	92.6243	127.564	203.809	153.316	121.295	124.615	87.3655	137.518	204.415	135.743	231.971	99.5323	85.752	139.73	141.052	87.2456	131.93	121.498	83.8182	129.799	133.484	147.372	127.765	0.622051	0.0108197	24	22	32.1256	1	0.268421	24	20	20.602	0.941232
13	-	38932136	38960875	ENSMUSG00000021432	Slc35b3	3.86145	4.8932	4.83682	3.71889	3.32522	3.49345	3.58791	3.75857	4.71485	3.55716	2.58813	4.21006	3.87881	0.750048	5.85532	6.08501	4.42281	3.02074	6.56428	4.1321	4.44728	6.57906	5.1011	3.24979	3.70805	4.49296	0.622051	0.0108197	24	6	0.559849	1	0.517903	24	10	1.31043	1.15834
13	-	53332748	53377397	ENSMUSG00000021468	Sptlc1	8.36129	9.00036	9.95893	9.96482	9.82163	8.89864	8.3376	8.42869	9.18191	9.25506	11.112	9.11244	9.28612	5.78331	8.48785	8.06773	8.38967	6.72557	5.96192	9.0566	9.46159	8.55103	9.48194	7.15761	6.83467	7.82996	0.622051	0.0108197	24	14	0.703684	1	0.517903	24	10	1.374	0.84319
13	-	104205124	104228822	ENSMUSG00000021713	Ppwd1	1.78795	2.65119	1.65576	1.59497	1.38748	2.10252	2.31323	2.33725	1.76939	1.95772	1.42514	1.70089	1.89029	0.650635	1.93835	1.56301	1.2188	1.45294	1.24947	2.13247	1.96717	2.223	1.61179	0.90193	1.16158	1.50593	0.622051	0.0108197	24	4	0.25854	1	0.377215	24	6	0.442109	0.796664
14	-	18282722	18331859	ENSMUSG00000021774	Ube2e1	5.00045	5.42024	10.0127	6.06464	7.74313	4.9964	7.42891	6.77365	10.3264	10.0452	6.00239	4.23151	7.0038	3.532	6.72198	5.21094	4.18412	3.81566	4.03084	9.82347	7.23079	4.93798	4.40771	4.11296	2.92701	5.07795	0.622051	0.0108197	24	10	1.61586	1	0.0826246	24	6	1.3094	0.725028
14	+	103070216	103077628	ENSMUSG00000022125	Cln5	14.973	13.5177	13.1627	15.8123	14.8556	16.2859	13.7252	12.5493	12.5965	14.1128	15.1423	15.472	14.3504	11.7535	12.7868	13.2337	12.7331	12.7544	16.5088	12.7399	11.5088	11.3329	13.8116	15.1498	11.5905	12.992	0.622051	0.0108197	24	20	1.15554	1	0.915543	24	18	0.86631	0.905336
14	+	118137158	118163261	ENSMUSG00000022131	Gpr180	10.7199	12.3911	12.1477	14.0514	16.0124	13.052	10.6031	12.3467	13.055	14.0069	13.5864	13.6798	12.971	10.3419	9.451	12.5572	13.6854	12.6421	8.55198	12.001	11.6592	11.4642	11.3457	10.9225	12.7968	11.4516	0.622051	0.0108197	24	14	1.09421	1	1	24	12	0.744275	0.882858
15	-	51962240	51991747	ENSMUSG00000022314	Rad21	8.85793	9.49122	11.0515	11.467	8.71752	8.70482	9.15254	9.88514	9.7091	10.8778	7.97133	8.74382	9.55248	4.74471	10.7235	11.3139	7.97411	7.59612	6.05752	9.55556	9.32565	12.4876	7.61729	7.4356	6.24484	8.42303	0.622051	0.0108197	24	8	1.16161	0.91018	0.0029933	24	8	2.20764	0.881764
16	-	35694062	35769356	ENSMUSG00000022848	Dirc2	5.73914	6.90585	7.29395	4.64997	5.0717	3.46694	4.83183	6.25032	5.90564	5.10594	2.99718	3.3182	5.12806	5.58156	6.44162	8.83792	5.88595	3.93253	5.7252	7.09762	6.8801	9.29913	5.90721	3.91363	6.91928	6.36848	0.622051	0.0108197	24	6	1.51857	1	0.125882	24	8	1.29207	1.24189
17	+	44188584	44280172	ENSMUSG00000023959	Clic5	0.43914	0.297505	0.24739	0.518978	0.44681	0.702807	0.906187	0.410919	0.278222	0.331268	0.750409	1.20923	0.544906	0.127365	0.46832	0.522006	0.344424	0.589351	0.041288	0.516428	0.701985	0.354463	0.565318	0.346623	0.397461	0.414586	0.622051	0.0108197	24	20	0.273264	1	1	24	10	0.112049	0.76084
17	-	26505590	26508519	ENSMUSG00000024190	Dusp1	5.10645	8.10737	5.52686	17.5166	26.6956	13.0294	9.77551	10.7246	15.7769	20.3008	13.1288	10.4246	13.0095	7.20613	3.44985	4.5476	5.77337	6.61335	7.42576	8.13156	4.75703	4.11404	7.8769	9.76475	18.9903	7.38755	0.622051	0.0108197	24	14	4.85777	1	0.0322818	24	20	2.34935	0.56786
15	+	54571192	54602847	ENSMUSG00000024479	Mal2	28.3116	19.2464	16.9821	13.4349	25.0562	26.5349	25.4103	25.3246	18.9745	14.3089	25.9181	24.2705	21.9811	29.6228	17.6094	6.60167	16.598	24.6733	12.1139	25.3062	20.506	10.1569	18.3294	22.1008	19.0556	18.5562	0.622051	0.0108197	24	0	4.49082	1	0.186301	24	22	4.96413	0.844188
18	-	67404767	67449166	ENSMUSG00000024527	Afg3l2	19.5015	21.5302	21.8896	22.6731	21.3563	15.8123	19.7028	19.8188	22.817	21.8969	22.7583	18.624	20.6984	9.54714	21.5292	22.0414	20.0133	19.0815	19.4893	21.9886	21.5896	21.5125	18.8911	17.0148	17.5845	19.1903	0.622051	0.0108197	24	10	1.54885	1	0.0826246	24	6	1.85954	0.927137
19	-	46531109	46573085	ENSMUSG00000025035	Arl3	14.2936	11.9317	11.898	12.3511	12.9087	13.8809	11.9674	12.1939	11.4918	9.94339	12.9637	14.9463	12.5642	20.4294	9.6788	11.7172	13.6966	13.3599	10.9899	10.8705	12.6656	10.743	11.9593	12.7029	13.196	12.6674	0.622051	0.0108197	24	22	1.26714	1	0.915543	24	16	0.749454	1.00821
X	-	152004582	152016295	ENSMUSG00000025257	Ribc1	1.10087	0.969015	0.420247	0.527802	0.405465	0.456821	0.69306	0.708534	0.588082	0.28992	0.351817	0.583923	0.591296	0.491092	0.927605	0.563742	0.321328	0.52989	0.674321	0.82069	1.06699	0.822667	0.47533	0.328609	0.71254	0.644567	0.622051	0.0108197	24	2	0.206204	1	0.0826246	24	6	0.199458	1.09009
X	-	155323918	155338467	ENSMUSG00000025289	Prdx4	70.2061	73.2874	69.4862	84.5861	80.2185	104.46	78.1434	75.3818	64.3268	79.7997	84.7237	90.5492	79.5974	219.326	65.7435	88.1087	90.5898	114.388	55.3246	89.4878	70.157	100.491	98.0605	101.927	84.1586	98.147	0.622051	0.0108197	24	20	6.44689	1	0.517903	24	16	2.41354	1.23304
10	-	128913593	128919297	ENSMUSG00000025350	Rdh5	19.6155	16.9655	14.8115	17.8008	14.2075	21.6225	21.2651	14.0223	13.3734	15.9242	19.053	21.3248	17.4988	47.6901	15.1188	23.9509	18.714	19.5885	37.5558	21.6595	20.2787	12.6238	23.4759	26.802	20.5738	24.0026	0.622051	0.0108197	24	22	3.20425	1	0.695705	24	22	4.77488	1.37167
7	+	140763739	140774981	ENSMUSG00000025479	Cyp2e1	1507.34	2585.72	3395.93	2987.34	3485.09	2029.13	1290.47	2538.32	3514.84	3453.33	2403.12	1556.02	2562.22	682.997	1684.21	2870.22	3377.58	3206.79	1769.49	1803.05	1983.21	3322.62	2234.92	1427.18	2651.28	2251.13	0.622051	0.0108197	24	12	1001.7	1	0.125882	24	12	750.377	0.878586
7	+	45324965	45325617	ENSMUSG00000046721	Rpl14-ps1	156.334	160.476	155.775	169.806	176.547	231.32	171.647	149.636	167.478	157.714	187.732	220.681	175.429	403.3	101.832	188.57	191.879	198.092	237.835	163.253	144.141	175.373	200.279	208.053	212.733	202.112	0.622051	0.0108197	24	20	15.6496	1	0.0826246	24	20	28.6541	1.1521
10	-	121410350	121476347	ENSMUSG00000025795	Rassf3	20.5261	25.9675	25.5141	19.6605	19.5849	14.0118	18.1217	20.3077	23.7412	23.5933	19.4964	13.8967	20.3685	10.4585	19.9594	33.3493	20.0305	11.7627	4.22292	18.5883	18.9684	31.5455	16.7149	13.6897	18.6114	18.1584	0.622051	0.0108197	24	8	3.99257	1	0.0190899	24	8	6.74325	0.891497
1	-	10024601	10038127	ENSMUSG00000025917	Cops5	27.8694	32.1671	37.7641	33.9246	35.9058	33.8908	30.3188	32.84	36.2233	45.2936	30.4515	30.8724	33.9601	44.7946	25.4163	38.0469	39.5824	31.8134	23.7365	32.407	31.0665	38.4172	36.8209	25.0641	31.3948	33.2134	0.622051	0.0108197	24	12	3.48785	1	0.695705	24	10	3.91241	0.978012
1	-	46807544	46854046	ENSMUSG00000025986	Slc39a10	0.546322	0.44442	0.3497	0.438249	0.690419	0.626887	0.668264	0.486521	0.320874	0.519844	0.572571	0.575758	0.519986	0.182948	0.960112	0.214126	0.284669	0.727541	0.186474	1.16781	0.807952	0.279264	0.41643	0.485687	0.371503	0.507043	0.622051	0.0108197	24	20	0.131205	1	1	24	0	0.144638	0.97511
1	+	139501702	139523752	ENSMUSG00000026368	F13b	52.4655	71.7602	78.84	80.8518	74.2446	69.4375	63.1174	73.5702	69.3198	82.0635	59.8997	56.7551	69.3604	30.5865	83.785	83.8294	65.098	61.0803	56.5659	81.2235	72.2292	89.3725	64.8581	57.1994	42.3144	65.6785	0.622051	0.0108197	24	12	7.05183	1	0.00584689	24	8	16.0703	0.946916
1	+	130826684	130852249	ENSMUSG00000026417	Pigr	301.672	379.052	330.205	302.524	278.041	260.08	327.354	367.849	318.25	321.133	263.833	254.162	308.68	333.343	512.649	393.124	360.052	354.083	339.229	366.605	389.977	415.785	334.719	283.572	295.04	364.848	0.622051	0.0108197	24	6	41.351	1	0.0322818	24	6	43.733	1.18196
1	-	175600374	175625635	ENSMUSG00000026526	Fh1	117.113	76.0355	65.5616	77.9691	62.9058	143.139	92.2	71.2008	65.58	77.3592	102.563	154.052	92.1399	80.7582	71.5666	48.1884	109.793	61.4551	47.7445	56.0789	67.0713	61.2655	56.087	90.4783	59.9647	67.5376	0.622051	0.0108197	24	20	24.1639	1	1	24	12	0.982663	0.732989
2	-	25608635	25617678	ENSMUSG00000026940	Ccdc183	0	0.025564	0	0.077607	0.083836	0.117518	0.025388	0	0	0.026408	0.123261	0.095174	0.0478963	0.318826	0.034156	0.038782	0.069809	0.065463	0.077661	0.04712	0	0	0.087287	0.136953	0.119363	0.0829517	0.622051	0.0108197	24	18	0.059281	1	0.0675855	24	18	0.0400877	1.7319
2	+	80617045	80631661	ENSMUSG00000027001	Dusp19	2.7905	3.03434	1.69642	1.66165	2.83165	3.88525	3.07262	2.25976	1.96774	1.90979	2.74297	3.32206	2.5979	6.17234	2.54513	2.22301	2.09953	3.00337	1.05809	2.34144	2.43135	2.33608	2.92069	1.96847	1.79538	2.57457	0.622051	0.0108197	24	22	0.762166	1	1	24	6	0.261833	0.991022
2	-	127633226	127656695	ENSMUSG00000027375	Mal	0.056411	0.104742	0.086781	0.141673	0.104787	0.100774	0.047307	0.074663	0.117596	0.122987	0.139025	0.10346	0.100017	0	0.07981	0.078708	0.077524	0.079663	0.079494	0.030854	0.053972	0.045112	0.065125	0.067126	0.081853	0.0616034	0.622051	0.0108197	24	14	0.0270341	1	1	24	18	0.0173503	0.615928
2	+	147012996	147078000	ENSMUSG00000027433	Xrn2	10.7995	11.0205	12.7753	20.4727	11.7872	8.94557	9.74234	11.5933	17.9761	20.1836	8.1643	9.75567	12.768	8.81002	16.4145	12.4075	10.9867	9.64373	15.4209	10.7611	11.5141	13.6478	9.79929	7.80259	8.76189	11.3308	0.622051	0.0108197	24	12	2.67364	1	0.186301	24	8	1.89995	0.887438
3	-	132981752	133091825	ENSMUSG00000028018	Gstcd	1.42884	1.20133	1.1964	1.06545	1.28026	1.27152	1.55946	1.397	1.049	0.987603	1.30096	2.07394	1.31765	0.726652	1.36072	0.93423	0.886341	0.922442	0.72503	2.24082	1.29336	1.23831	0.720589	1.21618	0.903764	1.09737	0.622051	0.0108197	24	0	0.192518	1	0.377215	24	4	0.255579	0.832826
3	-	89146074	89160196	ENSMUSG00000028051	Hcn3	0.242082	0.918202	0.821167	1.95206	3.69739	1.20594	0.902247	1.0191	1.58024	3.57643	2.7259	1.79974	1.70338	3.00646	0.828959	1.2748	1.3997	2.90979	0.36271	1.77878	1.15877	0.925824	3.38967	4.11341	2.66524	1.98451	0.622051	0.0108197	24	16	0.989223	1	0.268421	24	18	0.959892	1.16505
4	-	6396207	6454271	ENSMUSG00000028245	Nsmaf	7.29596	8.30052	6.96976	6.59978	6.83039	6.60253	9.07958	7.23493	2.88698	3.31811	6.36158	7.55208	6.58602	4.69092	9.53856	9.01235	7.1942	2.41589	9.0363	8.62349	4.05	8.41876	3.24889	2.51632	4.57557	6.1101	0.622051	0.0108197	24	2	1.12108	1	0.186301	24	4	1.6332	0.927739
4	-	58965439	58987119	ENSMUSG00000028378	Ptgr1	1.16797	1.06096	1.17904	0.742477	1.14699	1.2725	1.61858	0.837146	0.682672	0.841956	1.1463	1.63273	1.11078	2.59905	0.98655	1.57159	1.33343	0.695661	0.234946	0.745215	1.18341	0.963464	2.28693	1.52304	0.843865	1.24726	0.622051	0.0108197	24	22	0.315801	1	1	24	12	0.309533	1.12287
8	-	71624417	71671757	ENSMUSG00000034799	Unc13a	0.239978	0.189323	0.118816	0.159392	0.213539	0.18116	0.218791	0.095513	0.085246	0.149818	0.182409	0.251298	0.173774	0.149074	0.14194	0.087564	0.250402	0.26408	0.145239	0.217425	0.131072	0.077615	0.157857	0.199745	0.153893	0.164659	0.622051	0.0108197	24	22	0.0598432	1	0.377215	24	18	0.043888	0.947548
4	+	150119283	150144169	ENSMUSG00000028976	Slc2a5	0.444231	1.07512	5.16099	1.40928	1.66155	1.14085	0.878307	1.42964	3.99467	1.92412	1.19692	0.594486	1.74251	0.460049	3.82807	10.9148	2.71739	0.774892	0.179043	0.960653	2.35426	4.43142	2.39793	0.460986	0.96154	2.53675	0.622051	0.0108197	24	12	0.699316	0.91018	0.0029933	24	8	1.91091	1.4558
5	-	90603076	90640487	ENSMUSG00000029370	Rassf6	4.11185	5.29166	4.25731	5.15069	5.91484	7.52627	6.5062	5.76059	3.8096	4.86679	7.11684	7.79652	5.67577	2.74501	4.99233	6.21767	4.08524	6.37707	4.28425	6.5745	5.11386	5.27018	4.07929	6.6399	3.17635	4.96297	0.622051	0.0108197	24	22	1.26915	1	1	24	12	0.669922	0.874415
5	-	137892932	137921619	ENSMUSG00000029727	Cyp3a13	85.3102	48.1816	54.3689	62.3082	64.884	75.5871	65.4526	51.7217	49.6678	58.2561	69.6349	71.2758	63.0541	108.149	80.0494	67.6286	101.607	71.0593	127.87	68.8458	64.0877	68.9641	88.4798	89.7045	59.6605	83.0088	0.622051	0.0108197	24	20	11.992	1	1	24	18	12.9863	1.31647
6	-	129267325	129275436	ENSMUSG00000030156	Cd69	0.133537	0.053071	0	0.094132	0.072166	0.193672	0.081889	0.094158	0.002989	0.098615	0.120159	0.167188	0.0926313	0.370747	0.101924	0.138661	0.188482	0.065591	0.102129	0.057086	0.041586	0.056453	0.262792	0.098716	0.067394	0.129297	0.622051	0.0108197	24	20	0.0516492	1	1	24	12	0.0252681	1.39582
7	-	70351944	70360593	ENSMUSG00000030551	Nr2f2	6.02043	7.06061	8.46106	5.52867	4.47	4.58862	6.44002	5.69116	7.98699	7.00066	4.0421	5.27318	6.04696	20.9132	7.15114	7.98766	5.4282	6.1339	4.13777	6.54578	7.93829	9.49891	4.68521	4.86818	5.22209	7.54253	0.622051	0.0108197	24	6	1.33257	1	0.0826246	24	8	0.972488	1.24733
14	+	120911224	120947999	ENSMUSG00000030662	Ipo5	10.8665	9.42363	11.8031	12.5403	12.3986	11.7921	10.5684	10.0326	10.6007	11.0657	11.9827	12.2615	11.278	6.41079	12.923	12.0169	12.5392	11.1654	11.5197	12.4285	11.0218	11.3466	10.5721	12.208	7.3082	10.955	0.622051	0.0108197	24	16	1.06642	1	1	24	10	0.434987	0.971362
7	+	105736592	105742925	ENSMUSG00000030890	Ilk	14.1985	14.4505	16.0674	17.6279	14.6382	8.35983	13.2871	13.6792	15.9814	15.6248	11.6961	9.23836	13.7374	1.35309	17.9048	19.0608	10.7206	13.7393	9.9382	15.8386	14.8998	17.0007	7.01078	8.14282	11.5976	12.2673	0.622051	0.0108197	24	10	2.4777	1	0.186301	24	8	3.07827	0.89298
7	-	119486587	119523489	ENSMUSG00000030968	Pdilt	3.07277	6.67159	8.10966	4.82268	5.92111	2.42485	1.88023	7.07864	6.07816	4.75807	2.73267	2.26874	4.6516	1.82754	7.62854	5.83181	5.55471	6.13425	1.54771	7.04015	4.76087	5.83023	4.66435	1.80105	5.02834	4.80413	0.622051	0.0108197	24	8	2.571	1	0.377215	24	8	1.07831	1.03279
X	+	7728439	7731064	ENSMUSG00000031149	Praf2	3.16224	0.790433	1.30271	0.308709	1.17771	3.66407	2.33588	0.618104	0.511908	0.221112	1.35509	2.31056	1.47988	2.15332	0.609578	1.39112	1.44698	1.6889	0.450734	1.63438	1.38847	1.56587	1.12579	1.72792	0.646516	1.31913	0.622051	0.0108197	24	22	1.2057	1	1	24	14	0.24049	0.891378
X	-	139079257	139085215	ENSMUSG00000031271	Serpina7	8.13054	32.5226	42.0379	36.3843	21.6373	15.344	13.1413	26.8993	37.6827	37.2737	14.0525	26.2755	25.9485	10.1964	44.0097	29.6312	34.8876	25.4452	85.1953	23.7271	14.2935	41.3511	13.2937	23.5761	15.1954	30.0669	0.622051	0.0108197	24	10	14.6503	1	1	24	10	4.22821	1.15871
8	-	25725346	25754280	ENSMUSG00000061313	Ddhd2	2.43826	4.08748	3.61594	6.12862	4.98716	2.67559	3.11917	3.32649	4.58332	6.61885	5.92536	2.84177	4.19567	2.02216	5.07304	3.70513	4.72848	5.00561	3.6533	4.93461	3.64433	5.71631	5.20095	4.08849	4.4943	4.35556	0.622051	0.0108197	24	12	1.64336	1	0.915543	24	12	0.448699	1.03811
9	+	44067021	44095627	ENSMUSG00000032010	Usp2	2.76179	1.16234	21.127	33.3396	21.0942	4.82274	3.58729	0.629107	5.90645	21.5963	9.59856	4.90971	10.8779	2.45631	2.98331	17.8856	22.4291	11.9098	7.73112	5.19773	1.88574	6.1184	23.305	4.25028	5.08725	9.26997	0.622051	0.0108197	24	14	11.8408	1	0.0525464	24	14	6.49828	0.852183
9	-	51943306	51963546	ENSMUSG00000032051	Fdx1	67.35	80.1295	108.069	106.131	99.9	93.6805	76.1334	98.5693	99.3902	96.7177	98.3843	83.4553	92.3258	149.069	54.6921	114.602	121.82	103.747	34.9232	76.5557	88.3876	113.367	129.426	50.2322	113.282	95.842	0.622051	0.0108197	24	12	12.8093	1	1	24	12	19.2587	1.03808
9	-	45172726	45204092	ENSMUSG00000032091	Tmprss4	1.06768	0.048998	0.19803	0.68628	0.138171	5.5768	3.42149	0.02605	0	0.322187	2.57841	4.24706	1.52593	3.30643	1.78839	0.892431	0.247514	0.386224	0.289624	0.338091	0.367246	0.26245	1.95958	3.01713	0.592979	1.12067	0.622051	0.0108197	24	20	1.7728	1	1	24	22	0.0587669	0.734421
9	+	65460947	65488470	ENSMUSG00000032388	Spg21	10.496	9.45564	9.19955	9.03447	6.19868	8.25954	8.30701	9.2032	8.11131	8.0985	7.23498	8.23181	8.48589	7.09164	9.75586	12.0137	9.30066	7.8129	6.54061	9.4211	8.74727	11.2715	9.8561	6.8533	9.27285	8.99479	0.622051	0.0108197	24	4	0.812387	1	0.0190899	24	8	1.60589	1.05997
5	+	137787798	137822621	ENSMUSG00000037108	Zcwpw1	0.995447	0.83344	0.753035	0.662292	0.747044	0.981765	1.27266	1.16574	0.467944	0.764628	0.793905	2.38737	0.985439	0.284144	1.06756	0.593767	0.436062	0.544331	0.708386	1.04509	1.3277	0.820571	0.350599	0.382379	0.761872	0.693538	0.622051	0.0108197	24	0	0.270488	1	0.125882	24	4	0.214596	0.703786
15	+	52295553	52335798	ENSMUSG00000022315	Slc30a8	0.03421	0.022712	0	0.026773	0	0.038835	0.028576	0	0	0	0.024665	0.044868	0.0183866	0	0.030756	0	0	0	0	0	0	0	0	0	0	0.002563	0.622051	0.0108197	24	22	0.0174408	1	1	0	0	0	0.139395
7	-	100996568	101011998	ENSMUSG00000032860	P2ry2	5.00996	3.46934	6.56415	7.99015	5.3808	2.58443	3.64246	3.85081	7.68385	6.33066	5.12494	3.84364	5.12293	1.39989	4.58454	6.75351	4.91719	3.66146	4.41092	3.52467	3.88476	5.26832	4.28982	3.05015	3.84659	4.13265	0.622051	0.0108197	24	12	1.92116	1	0.0525464	24	10	0.905842	0.806696
3	+	95658788	95663176	ENSMUSG00000038612	Mcl1	21.8745	21.4381	29.2736	27.1625	24.7646	24.6901	22.5343	24.0296	26.2406	26.6034	24.0013	18.0548	24.2223	29.0531	26.3002	30.1276	29.0751	26.4948	19.8056	22.2627	23.8602	27.2404	34.5161	30.3911	22.7262	26.8211	0.622051	0.0108197	24	12	2.98232	1	0.186301	24	12	4.05962	1.10729
14	-	63182443	63193541	ENSMUSG00000035121	Neil2	0.107213	0.104266	0.266848	0.15351	0.064938	0.008552	0.157326	0.199743	0.179928	0.101095	0.076487	0.102672	0.126882	0	0.304673	0.697271	0.428828	0.074069	0.115506	0.10262	0.243678	0.666923	0.163758	0.047813	0.176133	0.251773	0.622051	0.0108197	24	6	0.0599782	1	0.0525464	24	8	0.191421	1.98431
7	-	118688545	118705778	ENSMUSG00000033917	Gde1	28.886	34.6701	33.6823	44.7144	46.7878	36.9577	28.8344	29.5859	38.1903	40.9282	51.5554	43.0207	38.1511	19.1695	21.8681	23.1663	42.72	49.4862	43.6361	26.6631	31.9694	28.8436	47.353	48.3976	49.1771	36.0375	0.622051	0.0108197	24	16	8.5486	1	0.0190899	24	16	15.1349	0.944599
8	+	57320983	57324633	ENSMUSG00000038193	Hand2	0.849001	1.29123	1.26162	2.2623	1.48467	1.37556	0.835609	1.23126	1.33726	1.90691	1.662	1.70707	1.43371	0.980108	1.21928	1.69181	1.47616	1.89177	0.501648	0.917903	1.49089	1.2577	1.58093	1.26394	2.07844	1.36255	0.622051	0.0108197	24	14	0.296503	1	0.517903	24	14	0.24248	0.950368
11	-	107207892	107337637	ENSMUSG00000040430	Pitpnc1	1.40607	2.72941	3.75296	4.90877	4.50071	3.22869	2.43205	2.24284	2.50387	4.32059	3.40446	3.3049	3.22794	4.43755	4.34551	4.31176	4.43736	3.18801	2.91458	4.35509	2.72723	4.046	5.43008	4.14813	2.37283	3.89284	0.622051	0.0108197	24	14	0.943078	1	1	24	12	0.482659	1.20598
14	+	78849052	79202310	ENSMUSG00000058997	Vwa8	16.4249	24.8119	28.9646	23.7203	24.9361	15.0452	18.4757	17.7136	25.5172	25.4538	17.3028	17.0577	21.2853	4.92792	26.2039	22.1438	25.1879	19.998	23.0544	23.7172	28.0189	26.3768	20.4631	7.81641	15.4819	20.2825	0.622051	0.0108197	24	10	5.29756	1	0.0826246	24	6	3.0985	0.952887
8	-	105768308	105827350	ENSMUSG00000037415	Ranbp10	11.3922	12.1749	12.432	10.252	10.2385	7.16388	11.916	10.8136	12.534	11.0294	8.22942	8.52436	10.5584	3.63016	20.7105	15.2699	9.0188	7.56855	14.8382	10.559	14.7533	16.0712	7.83658	6.5393	11.8452	11.5534	0.622051	0.0108197	24	8	1.41196	1	0.268421	24	6	3.21421	1.09424
10	-	78436744	78464975	ENSMUSG00000032788	Pdxk	11.5878	12.718	13.09	19.4974	21.6705	11.91	11.7137	9.90471	11.6212	18.8785	19.8188	13.8602	14.6892	5.92059	17.9715	15.5461	15.3282	17.3196	5.41604	19.4108	17.0718	13.4102	16.8859	16.0898	15.8255	14.683	0.622051	0.0108197	24	16	4.79867	1	1	24	8	0.546229	0.999576
15	-	33683875	33687884	ENSMUSG00000038984	Tspyl5	0.050445	0.221407	0.233962	0.098512	0.097187	0.076175	0.05124	0.118285	0.161699	0.078465	0.078633	0.049161	0.109598	0.029398	0.21164	0.233645	0.221537	0.179168	0.141172	0.150818	0.179263	0.329566	0.168456	0.130896	0.126995	0.175213	0.622051	0.0108197	24	10	0.0487669	0.804321	0.00144015	24	10	0.0576502	1.59869
6	+	141629518	141686646	ENSMUSG00000030236	Slco1b2	135.581	273.863	290.339	236.819	227.069	113.623	128.656	254.807	251.093	293.15	131.711	94.4178	202.594	89.8648	296.952	217.155	215.022	171.907	125.063	241.672	211.596	255.594	145.864	86.9488	149.799	183.953	0.622051	0.0108197	24	10	97.4933	1	0.125882	24	8	56.8249	0.907989
10	-	41188172	41303260	ENSMUSG00000038417	Fig4	3.40501	3.36575	3.92539	3.40658	3.38036	2.83472	3.3086	3.45772	4.45614	3.79509	2.71354	3.11947	3.4307	1.07424	4.6944	3.97422	3.46846	2.88376	2.27074	4.71982	3.99626	3.81361	3.45521	2.64344	2.95654	3.32923	0.622051	0.0108197	24	10	0.388254	1	0.0322818	24	6	0.778859	0.970423
2	-	5794294	5845164	ENSMUSG00000039128	Cdc123	36.1078	34.0793	56.4863	41.6709	35.6226	31.9117	37.0343	42.5311	49.7841	35.4412	30.8203	34.9775	38.8723	80.6211	39.265	45.2218	39.7604	40.4686	29.328	43.3244	34.5895	42.4303	36.7756	30.3894	39.6281	41.8168	0.622051	0.0108197	24	8	4.81891	1	1	24	6	4.03964	1.07575
3	-	98618634	98630252	ENSMUSG00000038092	Hsd3b5	75.681	122.707	150.449	42.4901	79.9887	8.87323	30.2421	194.144	169.89	89.3016	31.7953	4.3077	83.3225	4.56304	112.065	150.142	107.761	99.5166	0.09931	141.196	137.77	151.278	52.9229	21.2267	92.5929	89.2612	0.622051	0.0108197	24	10	64.8334	1	0.0108197	24	8	41.1102	1.07127
19	-	43733254	43753000	ENSMUSG00000040018	Cox15	5.9447	8.07986	7.28006	6.88703	7.19691	5.2373	6.15784	7.61145	7.62395	6.59447	6.44066	5.69137	6.7288	1.265	7.85939	6.95769	6.05406	7.96285	6.59741	8.91992	7.63692	8.09252	5.41271	7.11894	5.71164	6.63242	0.622051	0.0108197	24	10	0.898842	1	1	24	6	0.848082	0.985676
2	-	110262697	110305741	ENSMUSG00000041660	Bbox1	22.1097	38.8621	43.0662	36.1055	39.6176	28.9906	25.0349	31.2663	41.2259	41.0663	25.4885	24.663	33.1247	18.4546	27.4756	35.6598	32.811	30.6369	20.753	27.6919	30.1322	37.2848	30.2042	19.0117	30.204	28.36	0.622051	0.0108197	24	10	9.02198	1	0.0322818	24	10	5.64695	0.856157
6	-	54577604	54593177	ENSMUSG00000038074	Fkbp14	1.78089	1.57624	0.9447	1.6015	2.17648	2.70746	2.24658	2.11025	0.902238	2.02651	2.66207	2.14973	1.90705	4.40737	2.88455	1.49563	1.36496	2.00028	2.21151	3.45271	2.02935	1.73669	1.79993	3.46487	1.76154	2.38411	0.622051	0.0108197	24	20	0.469536	1	0.0525464	24	0	0.612588	1.25016
16	+	97356742	97442936	ENSMUSG00000040605	Bace2	0.88066	0.633502	0.396451	0.639028	0.584223	0.998902	1.15099	0.724331	0.4853	0.624701	0.797613	1.12575	0.753454	1.00117	0.464921	0.676431	0.533401	0.511779	0.918928	0.47323	0.596014	0.352792	0.894711	0.697786	0.621352	0.64521	0.622051	0.0108197	24	22	0.260163	1	0.915543	24	20	0.0843923	0.856336
1	-	72159442	72212307	ENSMUSG00000039395	Mreg	14.7394	19.13	9.05239	6.47417	12.8415	16.0825	16.3889	15.8994	10.1756	8.77272	10.5004	13.1033	12.7634	5.48251	15.2906	10.5809	5.62635	10.2954	9.7164	21.0884	18.1349	12.6123	5.46353	8.621	14.201	11.4261	0.622051	0.0108197	24	0	4.42854	1	0.0826246	24	2	3.75095	0.895227
3	+	7503483	7553836	ENSMUSG00000043542	Zc2hc1a	0.143377	0.0814	0.024486	0.064118	0.111359	0.263299	0.148278	0.063256	0.072171	0.143701	0.118139	0.154465	0.115671	0.167112	0.122762	0.127768	0.081547	0.08403	0.074766	0.166436	0.127524	0.076669	0.273522	0.169935	0.103368	0.131287	0.622051	0.0108197	24	22	0.0534859	1	1	24	4	0.00900059	1.135
2	-	24002910	24049394	ENSMUSG00000026986	Hnmt	13.8022	16.2334	21.0969	14.2842	16.6932	13.4599	13.6497	16.7386	19.13	22.0243	16.5598	13.4453	16.4265	8.68154	14.1749	16.4881	17.7999	14.459	11.3747	11.7124	7.73075	16.2841	15.8514	12.8223	14.301	13.4733	0.622051	0.0108197	24	10	2.25133	1	0.0322818	24	12	3.15254	0.820223
5	+	61808816	61811163	ENSMUSG00000089992	G6pd2	0.095591	0.085793	0.017165	0.095515	0.067782	0.172806	0.139927	0.03801	0.012648	0.072754	0.098059	0.117699	0.0844791	0.125517	0.240965	0.174752	0.057326	0.029453	0.015724	0.208788	0.146867	0.087338	0.112189	0.2844	0.108948	0.132689	0.622051	0.0108197	24	22	0.0429444	1	0.517903	24	4	0.0582621	1.57067
3	-	115710433	115715072	ENSMUSG00000045092	S1pr1	25.6824	29.9989	16.1621	15.5127	20.3188	21.5812	26.5926	24.1855	19.0967	16.171	18.15	19.2725	21.0604	22.1462	18.8197	12.4984	12.8265	16.9651	4.35873	26.4931	18.2942	11.2593	11.9372	19.5898	16.4651	15.9711	0.622051	0.0108197	24	2	4.8896	1	0.186301	24	2	3.77368	0.758349
13	-	34074274	34078007	ENSMUSG00000058672	Tubb2a	55.8677	75.6697	13.8235	11.4543	24.78	85.832	70.3938	44.3886	28.7463	10.2983	35.2644	77.8511	44.5308	60.6221	37.9974	7.76544	6.5462	32.9948	29.9382	71.9223	51.3537	6.10393	10.9104	48.2787	49.7182	34.5126	0.622051	0.0108197	24	0	34.629	1	0.0108197	24	0	22.5489	0.775027
11	+	98412470	98437716	ENSMUSG00000062312	Erbb2	0.062533	0.049123	0.117942	0.109782	0.143958	0.086399	0.052442	0.082932	0.106658	0.146531	0.38546	0.110156	0.12116	0.156805	0.059616	0.071932	0.240517	0.110386	0.049108	0.040275	0.065646	0.031474	0.096258	0.148651	0.102079	0.0977289	0.622051	0.0108197	24	14	0.04123	1	0.915543	24	18	0.0356026	0.806613
7	+	89404355	89413134	ENSMUSG00000049791	Fzd4	1.79831	3.76058	5.81469	6.38943	5.02359	2.80772	3.43737	2.41461	4.79726	6.46015	3.60396	3.28887	4.13304	1.69513	4.86213	6.08186	3.83216	3.87556	3.95292	3.90857	4.50482	6.43555	3.39703	3.32812	3.82509	4.14158	0.622051	0.0108197	24	12	1.79212	1	0.268421	24	8	0.765445	1.00206
15	-	25363277	25413764	ENSMUSG00000045763	Basp1	0.524374	0.373377	0.274407	0.395885	0.303219	0.48102	0.394433	0.461508	0.160099	0.353407	0.471727	0.582676	0.398011	0.58843	0.358563	0.375808	0.520021	0.268426	0.119416	0.279823	0.385272	0.237635	0.932854	0.71392	0.454141	0.436192	0.622051	0.0108197	24	22	0.0865143	1	1	24	18	0.0920084	1.09593
8	+	126422515	126425433	ENSMUSG00000051671	Coa6	25.1399	26.8048	27.4841	29.1715	43.9282	35.791	25.9083	24.7827	33.1423	27.5038	40.1296	33.4786	31.1054	57.0397	18.6768	24.8104	46.3603	44.5577	39.9429	30.5991	30.6947	28.9248	41.4487	32.3753	41.0484	36.3732	0.622051	0.0108197	24	18	5.82348	1	0.517903	24	16	8.67216	1.16935
6	-	85334962	85374564	ENSMUSG00000051343	Rab11fip5	0.084483	0.210429	0.166131	0.141453	0.123329	0.095903	0.137216	0.171225	0.154367	0.128493	0.117834	0.121942	0.137734	0.179812	0.215787	0.28341	0.259567	0.058645	0.207377	0.117687	0.2193	0.308927	0.210695	0.104263	0.074321	0.186649	0.622051	0.0108197	24	8	0.0317275	1	0.0108197	24	8	0.0919948	1.35515
3	-	34005017	34005463	ENSMUSG00000044434	Gm9791	15.0399	20.7503	17.5998	17.7449	16.0973	11.8336	16.7116	16.1009	18.9112	15.4663	14.0643	14.5749	16.2412	3.16228	16.1137	15.6192	12.9565	12.0754	5.41527	15.3971	15.707	13.0014	10.2346	9.48292	14.3423	11.959	0.622051	0.0108197	24	8	2.10853	1	0.0525464	24	6	2.47243	0.736334
19	+	42147400	42151703	ENSMUSG00000044345	Marveld1	7.51649	8.75923	10.4272	18.836	17.4537	10.176	8.73224	5.68966	9.54965	17.0846	16.8807	11.5003	11.8838	7.93851	17.4783	12.589	17.0125	18.5896	11.3646	16.9031	15.7033	12.2426	15.2206	18.0685	11.5834	14.5578	0.622051	0.0108197	24	16	5.24163	1	1	24	12	0.947096	1.22501
8	+	3493138	3497208	ENSMUSG00000047264	Zfp358	4.11409	5.11892	6.11176	6.12717	3.24641	3.06011	3.70151	4.24368	4.77386	4.78405	3.84815	3.07287	4.35021	8.74619	4.77407	6.74059	5.42958	3.87543	5.14419	3.66438	4.35789	6.49188	4.37446	3.68124	4.85455	5.17787	0.622051	0.0108197	24	8	1.17719	1	1	24	6	0.761952	1.19026
4	+	136172394	136196057	ENSMUSG00000018983	E2f2	0.506301	0.434258	0.357199	0.15589	0.273404	0.543625	0.489704	0.156063	0.263206	0.260341	0.307321	0.362221	0.342461	0.339738	0.563105	0.206789	0.272013	0.204304	0.025969	0.395532	0.290191	0.093203	0.292332	0.406607	0.215584	0.275447	0.622051	0.0108197	24	0	0.116803	1	1	24	6	0.050322	0.804317
13	+	31806633	31812476	ENSMUSG00000050295	Foxc1	0.011538	0.00766	0.018391	0.013544	0.025138	0.02183	0.003212	0.009898	0.020328	0.01574	0.024956	0.018916	0.0159293	0.026897	0.027661	0.020564	0.018426	0.004733	0.008423	0.004934	0.005131	0.010797	0.015479	0.010636	0.009727	0.0136173	0.622051	0.0108197	24	16	0.00602702	1	0.915543	24	8	0.00492959	0.854863
10	-	121263820	121311189	ENSMUSG00000052302	Tbc1d30	1.42448	0.810805	2.45643	0.860612	0.834431	0.445524	0.526032	0.854251	1.33253	1.30907	0.622436	0.406744	0.990278	0.42684	3.06036	4.34208	1.02641	0.595704	3.95147	1.33334	1.84023	3.31042	1.00245	0.472905	0.782463	1.84539	0.622051	0.0108197	24	10	0.309121	1	0.268421	24	8	1.00946	1.86351
4	+	105157347	105232764	ENSMUSG00000028517	Plpp3	22.3684	36.1812	36.5802	27.5236	32.8497	21.2956	22.0053	23.5487	42.0638	34.2319	23.979	23.1885	28.818	9.82072	29.6372	44.2708	29.6483	22.8324	24.9695	32.6708	28.7351	41.1068	22.9422	16.6986	20.9058	27.0199	0.622051	0.0108197	24	10	8.10548	1	0.125882	24	10	7.62171	0.937604
12	-	104929933	105009809	ENSMUSG00000054150	Syne3	0.259319	0.483166	0.598912	0.703735	0.491977	0.454353	0.366412	0.293509	0.453035	0.737108	0.432078	0.380873	0.471206	0.253024	0.854205	1.02266	0.229606	0.296534	0.330221	0.610721	0.346288	0.651738	0.347767	0.293621	0.383536	0.468327	0.622051	0.0108197	24	12	0.134542	1	0.268421	24	6	0.214486	0.993889
11	-	87376645	87404523	ENSMUSG00000007646	Rad51c	0.176663	0.135887	0.081185	0.213515	0.31489	0.516393	0.21011	0.105598	0.11119	0.099399	0.76696	0.742278	0.289506	0.159413	0.172345	0.040486	0.088733	0.194272	0.037444	0.238597	0.113835	0.035997	0.09546	0.321115	0.079274	0.131414	0.622051	0.0108197	24	20	0.158857	1	0.915543	24	22	0.0505923	0.453926
11	+	102761439	102780262	ENSMUSG00000020926	Adam11	8.13081	5.09236	3.29949	2.05526	1.49777	1.52429	3.85165	2.50901	2.82118	1.9569	2.26599	2.27829	3.10692	1.86922	11.3252	10.8691	3.44613	1.69027	0.604532	3.23115	5.82196	5.37083	3.72734	4.42116	2.75545	4.59436	0.622051	0.0108197	24	4	1.12217	1	0.0190899	24	8	2.38545	1.47875
6	+	124512405	124523443	ENSMUSG00000055172	C1ra	64.2621	70.921	79.6934	80.2975	78.028	53.8095	70.1461	73.6783	72.048	78.3124	66.999	65.5237	71.1432	60.9884	88.4088	99.4703	87.1186	81.9686	68.9794	90.6545	83.3874	92.986	108.133	84.4663	64.8422	84.2836	0.622051	0.0108197	24	10	6.33972	1	0.0826246	24	10	12.601	1.1847
18	-	41875696	41951194	ENSMUSG00000056671	Prelid2	2.04509	0.513545	0	0.581057	0	1.26678	1.28144	0.410892	0	0	0.347618	1.05606	0.625207	4.43178	0.606118	0.520673	0.183847	0	0.473222	0.786974	0	0	0.261455	1.31176	0.250763	0.735549	0.622051	0.0108197	24	0	0.721187	1	0.606804	24	0	0.188832	1.17649
8	+	123411424	123422015	ENSMUSG00000062380	Tubb3	0.271726	0.368698	0.109079	0.036488	0.144092	0.393223	0.309889	0.157927	0.135138	0.037518	0.160124	0.353419	0.206443	0.134982	0.206429	0.061653	0.037229	0.167832	0.092233	0.311324	0.230832	0.038001	0.081382	0.227382	0.114119	0.14195	0.622051	0.0108197	24	0	0.155752	1	0.186301	24	0	0.0526376	0.687597
15	+	9335550	9370955	ENSMUSG00000049152	Ugt3a2	116.908	155.701	156.223	121.27	149.071	101.682	107.571	144.413	147.306	141.794	107.217	90.7609	128.326	61.0583	145.492	151.296	133.736	133.855	180.156	140.94	139.309	169.255	115.513	100.287	107.917	131.568	0.622051	0.0108197	24	8	26.8774	1	0.915543	24	8	14.7602	1.02526
5	-	43993620	44101954	ENSMUSG00000029086	Prom1	0.202768	0.043791	0.104955	0.070978	0.107451	2.13963	0.578838	0.050523	0.050438	0.10248	0.212516	0.82127	0.373803	3.64006	0.069047	0.043948	0.072419	0.094525	0.024077	0.210397	0.036464	0.038579	0.058993	0.295794	0.13883	0.393594	0.622051	0.0108197	24	20	0.144745	1	0.517903	24	22	0.0700987	1.05295
5	+	34660379	34701082	ENSMUSG00000052783	Grk4	0.0556	0.028837	0.024925	0.103612	0.174018	0.118122	0.052248	0.017919	0.073466	0.040633	0.092072	0.088872	0.072527	0	0.06873	0.043353	0.12249	0.010264	0.09738	0.140916	0.018287	0.019511	0.043827	0.057661	0.019336	0.0534796	0.622051	0.0108197	24	18	0.0429364	1	1	24	18	0.00947488	0.737375
13	-	34126748	34130354	ENSMUSG00000045136	Tubb2b	16.9015	22.3266	4.0921	3.68875	7.32137	23.9411	21.1175	13.6926	8.35842	3.124	10.9136	22.5126	13.1658	8.7469	11.5493	2.26661	1.741	9.62066	8.72424	20.9112	15.3409	1.65723	2.71088	14.376	14.2171	9.32183	0.622051	0.0108197	24	0	9.94276	1	0.186301	24	0	5.00514	0.708031
14	-	41172214	41185149	ENSMUSG00000021795	Sftpd	0.407373	0.646295	0.72834	0.437553	0.530076	0.225666	0.553661	0.880705	0.576139	0.629966	0.268156	0.527214	0.534262	0.397377	0.95997	1.40713	0.854835	0.737029	1.00785	0.461861	0.701636	0.836026	1.27385	0.345853	0.704632	0.807337	0.622051	0.0108197	24	8	0.153463	1	0.517903	24	12	0.134516	1.51113
7	+	45705088	45710203	ENSMUSG00000059824	Dbp	0.168574	1.22429	43.8886	44.6912	12.2925	1.64011	0.737597	0.653414	41.5734	39.0636	12.4328	2.3766	16.7286	0.246624	4.35676	63.792	40.5026	7.7693	1.39297	0.392503	2.32858	23.8143	30.2379	8.59569	3.17133	15.55	0.622051	0.0108197	24	12	26.9583	0.705553	0.000644541	24	12	16.208	0.929551
7	-	37959992	38019542	ENSMUSG00000030421	Uri1	5.63163	6.95825	8.59309	9.77346	8.68902	6.59269	7.30616	7.86796	8.26846	11.1678	6.34627	6.27433	7.78909	5.41914	7.67788	9.95254	8.97806	5.58999	7.22079	7.00447	7.38906	9.82608	7.00744	6.13844	6.49862	7.39188	0.622051	0.0108197	24	12	1.41228	1	0.0826246	24	10	1.47399	0.949003
7	+	30709736	30710263	ENSMUSG00000066620	Gm4883	4.25258	5.00639	5.03334	5.35739	4.97581	4.44353	4.95688	4.52676	5.68188	5.11301	5.65329	4.32977	4.94422	5.83424	4.05068	6.22748	5.76245	5.67656	9.86555	5.16375	5.32975	5.61198	5.93378	6.71683	6.17698	6.02917	0.622051	0.0108197	24	12	0.496319	1	0.186301	24	18	0.519201	1.21944
5	+	73481000	73560794	ENSMUSG00000051674	Dcun1d4	6.69927	9.00076	7.47352	6.72503	6.03647	3.13343	4.67499	7.05016	6.97054	8.68582	5.64633	3.62801	6.31036	3.03334	7.99105	10.7563	5.92215	4.60321	3.25025	5.00546	5.79495	7.56474	4.54343	3.78541	3.84641	5.50805	0.622051	0.0108197	24	8	1.93067	1	0.00584689	24	8	2.02511	0.872859
8	+	105048601	105058413	ENSMUSG00000069922	Ces3a	582.698	943.435	943.258	565.244	848.584	479.325	591.988	909.335	906.937	680.193	558.357	504.965	709.526	378.801	807.035	850.487	931.564	801.167	95.8232	940.141	898.566	890.708	822.36	485.073	890.617	732.695	0.622051	0.0108197	24	8	223.551	1	0.517903	24	10	94.4315	1.03265
11	+	19924375	20024026	ENSMUSG00000045671	Spred2	1.1297	1.11365	1.52688	1.14491	0.956226	0.747761	1.35422	1.16941	1.30789	1.26793	0.996706	0.898553	1.13449	0.568463	1.85748	1.85137	1.19714	0.975756	1.10015	1.11293	1.29521	2.10178	0.903944	1.44157	0.650757	1.25471	0.622051	0.0108197	24	8	0.161384	1	0.186301	24	10	0.443463	1.10598
1	+	133350510	133360325	ENSMUSG00000070645	Ren1	5.78275	0.337425	0.37131	12.4169	0.645104	28.0483	9.50833	0.29898	0.602653	6.0843	28.1586	38.03	10.8571	3.91157	0.984084	0.138392	0.962028	0.861084	2.93362	0.21636	0.263701	0.117803	1.06601	6.79154	0.48106	1.5606	0.622051	0.0108197	24	18	10.2423	1	0.268421	24	20	0.731909	0.143741
2	+	29619720	29740353	ENSMUSG00000039844	Rapgef1	6.38387	7.21535	7.28798	10.0634	8.23799	5.44564	6.79844	5.81087	7.56677	9.05967	8.21473	6.86037	7.41209	3.32981	7.61336	7.96486	6.45784	6.12378	7.3954	7.00185	6.69278	6.36459	6.82637	6.83868	4.58897	6.43319	0.622051	0.0108197	24	12	1.30348	1	1	24	10	0.509932	0.867932
8	+	83997672	84000386	ENSMUSG00000079003	Samd1	6.83179	5.09941	3.32437	5.25191	5.56722	5.77301	3.83685	3.51778	2.98147	4.39802	10.0075	5.60014	5.18245	4.72277	3.97576	2.51206	5.62011	5.8103	2.6051	3.88428	3.63154	3.46032	5.62696	7.20016	6.27282	4.61018	0.622051	0.0108197	24	20	1.29016	1	0.0525464	24	18	1.41312	0.889575
17	+	46248080	46252537	ENSMUSG00000071074	Yipf3	29.0404	30.288	35.3786	32.2604	30.6528	25.5535	25.5751	31.1086	36.3652	30.5704	33.0184	27.59	30.6168	182.321	29.5836	36.4137	35.273	29.4777	33.2688	32.4576	33.291	29.5259	34.5724	31.8332	32.0725	45.0075	0.622051	0.0108197	24	10	3.28878	1	1	24	10	0.564093	1.47003
3	-	101306563	101307079	ENSMUSG00000072381	Gm10355	1.67407	1.191	1.02673	0.890821	1.11844	1.73132	1.68311	0.877016	1.07223	0.749427	1.60515	2.07994	1.30827	2.48872	0.72943	0.725748	1.09684	1.96443	0.809679	1.33439	1.74116	0.754772	1.17051	1.53476	1.70261	1.33775	0.622051	0.0108197	24	22	0.500661	1	0.517903	24	22	0.479851	1.02254
5	+	143817788	143904251	ENSMUSG00000029613	Eif2ak1	10.7449	11.9836	13.8584	12.1376	13.1032	10.6881	10.7407	13.9233	12.5993	12.5337	11.5505	10.4458	12.0257	8.49503	12.2711	13.7157	13.2321	10.9033	8.52799	11.497	12.6653	13.2178	11.6669	9.29795	11.6462	11.428	0.622051	0.0108197	24	10	1.27687	1	0.00584689	24	8	1.96443	0.950297
5	+	138363719	138388287	ENSMUSG00000075591	Gm10874	39.8734	42.7454	46.8186	43.0209	43.5111	36.7332	42.7354	44.1896	48.2856	43.4422	39.5355	40.9631	42.6545	6.6872	38.2299	41.6699	38.7871	43.3367	41.9448	45.8458	44.321	37.9161	33.6648	35.3682	36.4902	37.0218	0.622051	0.0108197	24	10	2.77443	1	1	24	6	1.486	0.867946
6	-	113743831	114042026	ENSMUSG00000030302	Atp2b2	0.122203	0.114329	0.059987	0.044379	0.316929	0.425946	0.216071	0.060609	0.036708	0.029442	0.63125	0.62487	0.22356	0.14571	0.31541	0.032654	0.081795	0.317959	0.011091	0.265435	0.148257	0.03584	0.114009	0.21424	0.141862	0.152022	0.622051	0.0108197	24	22	0.203174	1	1	24	22	0.0587535	0.680004
11	+	73090583	73134834	ENSMUSG00000005947	Itgae	0.029228	0	0.027952	0.020586	0.06368	0.270928	0.074061	0	0	0	0.132756	0.178249	0.0664533	0.572312	0.105106	0.026046	0.05601	0.135896	0	0.127083	0.06239	0.049232	0.047053	0.096997	0.147845	0.118831	0.622051	0.0108197	24	20	0.0663107	1	0.186301	24	22	0.0511164	1.78818
11	+	121237253	121255856	ENSMUSG00000000056	Narf	5.86309	9.26682	11.853	15.2614	11.0939	6.1024	11.7333	8.14475	12.9728	19.0302	13.6243	7.8924	11.0699	3.1559	10.1286	13.1439	9.90496	6.96698	4.86259	8.36869	11.591	9.46607	7.59755	5.28667	4.63103	7.92534	0.622051	0.0108197	24	12	3.91926	0.91018	0.0029933	24	8	3.39775	0.715938
13	+	23575763	23577011	ENSMUSG00000099583	Hist1h3d	0.158258	0.057345	0.03442	0.050698	0.147681	0.075583	0.15332	0.071454	0.043989	0.060788	0.147797	0.145148	0.0955401	0.047193	0.064713	0.048108	0.092679	0.035437	0.023648	0.111978	0.100835	0.022874	0.050698	0.124416	0.109233	0.0693177	0.622051	0.0108197	24	22	0.0668067	1	1	24	0	0.0115437	0.725535
7	+	119760923	119784889	ENSMUSG00000030935	Acsm3	21.7104	28.2039	31.8715	32.4238	34.4687	23.554	26.4495	26.6656	36.0409	37.9468	23.3035	23.0913	28.8108	21.9809	24.6712	30.8594	24.9947	26.2712	26.8619	27.7904	22.376	33.7456	15.2096	15.921	24.3217	24.5836	0.622051	0.0108197	24	12	5.97359	1	1	24	6	3.69566	0.853278
4	+	104913456	105016863	ENSMUSG00000078612	Fyb2	1.99189	1.90832	1.21618	1.25103	1.75304	2.39004	2.3024	1.53333	1.30991	1.07702	2.48589	2.48461	1.80864	0.977371	3.78434	1.0796	1.19742	1.49537	3.80221	1.30373	1.79686	1.49344	1.30565	1.51879	1.53012	1.77374	0.622051	0.0108197	24	22	0.659786	1	1	24	0	0.224902	0.980704
3	-	98709255	98724543	ENSMUSG00000063730	Hsd3b2	16.0619	21.2064	53.5009	43.9617	18.5915	13.2882	18.8619	18.8102	19.5599	46.6018	14.7522	13.6503	24.9039	0.84106	28.0736	24.7527	17.0054	19.3603	3.48434	24.3973	23.8623	21.1628	14.3119	11.7178	14.9403	16.9925	0.622051	0.0108197	24	10	6.60687	1	0.125882	24	6	6.58615	0.682322
3	-	90488026	90490428	ENSMUSG00000001018	Snapin	5.86292	9.74671	10.7682	6.64713	6.87016	4.67208	6.64934	8.57702	9.06678	5.77496	5.90814	4.91986	7.12194	4.34512	10.0151	6.51265	8.1606	6.50645	5.46839	8.55147	10.0422	7.27864	6.75634	4.57241	6.47626	7.05714	0.622051	0.0108197	24	8	1.84235	1	0.0525464	24	6	1.22894	0.990901
11	-	100476353	100528000	ENSMUSG00000020917	Acly	46.5662	50.8348	34.0631	70.9912	53.3495	170.369	141.455	41.3188	46.2002	68.1864	102.173	191.654	84.7635	50.8574	76.9058	40.4122	30.3073	88.376	17.3442	91.3459	59.7911	35.3257	47.3498	132.78	41.3898	59.3488	0.622051	0.0108197	24	20	41.4568	1	1	24	22	13.7447	0.700169
3	-	69035288	69044755	ENSMUSG00000034317	Trim59	0.080299	0.079753	0.036569	0.111718	0.074748	0.151923	0.12421	0.070854	0.045472	0.111778	0.103152	0.127673	0.0931791	0.227295	0.06417	0.113204	0.027479	0.087849	0.033498	0.066776	0.091827	0.095718	0.172703	0.12161	0.111217	0.101112	0.622051	0.0108197	24	20	0.0265451	1	1	24	14	0.0136327	1.08514
4	+	43668971	43692668	ENSMUSG00000078716	Tmem8b	0.083702	0.245429	0.231284	0.134456	0.167902	0.095016	0.176323	0.186189	0.203571	0.169988	0.125325	0.108333	0.160626	0.168588	0.385516	0.282544	0.258543	0.130127	0.217089	0.330651	0.457691	0.253531	0.200613	0.073099	0.214483	0.247706	0.622051	0.0108197	24	8	0.049842	1	0.00584689	24	6	0.0908671	1.54213
7	-	42609526	42642588	ENSMUSG00000074158	Zfp976	0.582042	0.562157	0.677646	0.667238	0.611525	0.368027	0.56289	0.622341	0.586164	0.626203	0.476076	0.356679	0.558249	0.429619	0.663872	0.540393	0.77684	0.599233	0.55006	0.721859	0.618811	0.796519	0.668645	0.433799	0.403152	0.600233	0.622051	0.0108197	24	10	0.0758146	1	0.0826246	24	10	0.124565	1.07521
7	+	19577287	19580656	ENSMUSG00000011267	Zfp296	0.340565	0.339148	0.094734	0.330684	0.204238	0.346674	0.22073	0.155548	0.143529	0.103063	0.293531	0.371845	0.245357	0.179783	0.330222	0.329689	0.225016	0.392715	0.135039	0.737163	0.282115	0.103102	0.269941	0.333023	0.278659	0.299706	0.622051	0.0108197	24	22	0.0726667	1	1	24	22	0.0291627	1.22151
2	+	174284320	174296895	ENSMUSG00000027523	Gnas	141.733	188.302	196.868	181.425	186.508	142.869	157.437	173.89	197.087	175.791	157.448	173.574	172.744	115.199	146.945	185.693	184.485	204.616	100.209	174.24	173.526	216.639	158.932	149.796	211.988	168.522	0.622051	0.0108197	24	10	18.0047	1	0.695705	24	10	12.0118	0.975559
1	-	183326725	183345296	ENSMUSG00000056050	Mia3	65.0219	85.1222	85.8845	110.628	96.9194	50.8236	62.238	69.6774	86.1998	113.107	79.6896	57.568	80.24	0.689721	93.3499	104.809	80.8537	69.18	69.085	78.6491	69.1655	108.032	73.6463	59.7167	35.2241	70.2001	0.622051	0.0108197	24	12	21.3098	1	0.0108197	24	10	23.0178	0.874877
2	+	140395309	142392966	ENSMUSG00000068205	Macrod2	0.807767	0.774149	0.546087	1.01812	0.808589	1.54628	0.935126	0.545102	0.492327	0.891702	1.06869	1.62584	0.921648	3.07252	0.452027	0.523754	0.702545	1.05039	0.467841	0.886688	1.00902	0.447135	0.617533	0.991588	1.28138	0.958535	0.622051	0.0108197	24	20	0.266348	1	0.377215	24	22	0.313745	1.04002
6	+	125049689	125054194	ENSMUSG00000072770	Acrbp	0.638716	0.516654	0.322364	0.405875	0.705347	0.734898	0.757096	0.35918	0.297381	0.620544	1.00645	0.564966	0.577456	0.936984	1.48541	0.923361	1.25668	1.93226	1.28824	1.02841	0.977416	0.973967	0.470952	0.956807	0.693013	1.07696	0.622051	0.0108197	24	20	0.224818	1	1	24	22	0.034295	1.865
2	-	34171457	34372038	ENSMUSG00000038718	Pbx3	0.499903	0.415856	0.476322	0.595649	0.632729	0.556731	0.513194	0.456094	0.301438	0.673672	0.749834	0.838834	0.559188	0.931439	0.494777	0.292644	0.609077	0.331086	0.249321	0.283908	0.361335	0.492676	0.512077	0.75974	0.630703	0.495732	0.622051	0.0108197	24	18	0.146508	1	1	24	18	0.0803429	0.886521
X	-	134971372	135009185	ENSMUSG00000052676	Zmat1	0.834207	0.860415	0.610715	0.66947	0.781155	1.17503	1.55224	0.900949	0.464199	0.782116	0.961309	1.08669	0.889875	1.05256	1.95389	1.04789	0.475881	0.765809	0.790256	0.937071	0.821201	0.747681	0.370245	0.523018	0.527258	0.834397	0.622051	0.0108197	24	22	0.218918	1	0.0190899	24	2	0.204541	0.937657
16	+	37776873	37836514	ENSMUSG00000022816	Fstl1	0.894403	0.749473	0.566524	1.28069	0.754256	1.30866	1.02374	0.698547	0.68191	0.87319	0.942137	1.3104	0.923662	0.838891	0.67699	0.920096	0.70989	0.569261	0.071275	0.73719	0.774263	0.685756	1.05289	1.01551	0.854547	0.742214	0.622051	0.0108197	24	20	0.175994	1	1	24	12	0.0589644	0.803556
2	-	13076821	13271333	ENSMUSG00000026727	Rsu1	9.74995	11.1792	12.7254	12.4963	10.747	9.51455	10.8612	11.7153	11.6781	12.1785	9.86586	10.9055	11.1347	2.96036	13.4405	13.1586	11.5888	11.781	5.40545	11.6947	12.8834	12.2373	12.4715	11.486	10.2171	10.7771	0.622051	0.0108197	24	10	1.21639	1	0.0322818	24	8	1.40915	0.967878
6	-	38305286	38354273	ENSMUSG00000029826	Zc3hav1	8.06761	7.90832	7.92244	6.79351	7.5669	10.3975	10.3329	8.39222	7.29036	6.55063	8.05392	10.6648	8.32842	4.85755	11.1015	9.11966	8.33193	6.44144	4.26689	10.0159	9.0274	9.1251	9.61063	6.63011	6.78289	7.94258	0.622051	0.0108197	24	0	1.36204	1	0.377215	24	8	1.915	0.953672
X	+	103356476	103396092	ENSMUSG00000031327	Chic1	0.556543	0.154697	0.138344	0.128692	0.186412	0.352588	0.317373	0.262885	0.153023	0.170951	0.299833	0.27308	0.249535	0.495373	0.142793	0.073327	0.091255	0.101274	0.144174	0.215058	0.182517	0.064168	0.131242	0.193991	0.157907	0.16609	0.622051	0.0108197	24	22	0.110025	1	0.0190899	24	0	0.0560845	0.665597
18	+	51117898	51304641	ENSMUSG00000073565	Prr16	11.8062	11.6519	14.3333	13.6306	12.5555	10.3477	8.34087	10.1472	12.5415	15.4265	12.2667	9.51988	11.8807	5.87132	11.6091	10.7428	10.9532	13.7953	5.58199	10.3145	9.86543	11.3608	10.7919	9.71942	7.79902	9.86706	0.622051	0.0108197	24	12	2.14154	1	0.186301	24	10	1.14352	0.830515
X	+	119966284	119967573	ENSMUSG00000083151	Gm4913	10.1059	8.36501	9.38821	10.8043	12.8737	12.5455	11.5441	7.0451	10.9628	10.4413	12.3838	12.6145	10.7562	1.29313	9.54386	11.6897	8.5737	9.76954	16.4508	10.6856	9.42502	8.826	6.5169	9.37641	9.31542	9.28884	0.622051	0.0108197	24	18	1.6678	1	1	24	22	0.396327	0.863582
X	+	146175942	146176577	ENSMUSG00000081738	Hmgb1-ps2	0.546196	0.636172	0.708426	0.832464	0.741839	0.720321	0.678205	0.708243	0.685733	0.832423	0.800645	0.630543	0.710101	0.486214	0.716151	0.667373	0.913094	0.795414	0.582646	0.670679	0.65327	0.754557	0.686527	0.722233	0.543984	0.682679	0.622051	0.0108197	24	14	0.0789831	1	0.0322818	24	12	0.0980982	0.961382
2	+	11420224	11421220	ENSMUSG00000082314	Gm13296	0.045088	0.050512	0.098817	0.049399	0.086774	0.012795	0.037662	0.115374	0.10525	0.048328	0.004876	0.022175	0.0564208	0.047296	0.118227	0.103125	0.108004	0.083238	0.058426	0.096414	0.062159	0.065398	0.076617	0.099753	0.148245	0.0889085	0.622051	0.0108197	24	8	0.031876	1	1	24	18	0.00790156	1.57581
4	+	129899093	129899902	ENSMUSG00000070729	Gm12966	20.1113	34.922	48.0216	29.7345	28.0522	25.4544	28.0725	33.6987	41.0792	34.4094	33.6798	24.1841	31.785	19.3687	66.8696	40.3205	32.0139	27.8122	49.3438	29.0381	50.0804	52.9028	28.7244	22.9108	33.5688	37.7462	0.622051	0.0108197	24	10	6.51697	1	0.268421	24	6	8.68595	1.18755
X	+	15365179	15365490	ENSMUSG00000082838	Gm14519	8.87477	10.723	6.69341	6.71591	9.35077	18.4668	14.8496	6.63727	7.27256	7.29332	9.85742	16.919	10.3045	1.31894	11.0343	10.7965	5.62035	7.83311	23.0408	9.08996	9.89539	9.93496	5.32549	8.36888	7.15261	9.1176	0.622051	0.0108197	24	20	3.55103	1	1	24	6	1.80065	0.884819
13	+	4049011	4090688	ENSMUSG00000033715	Akr1c14	116.645	154.837	178.867	160.346	241.045	90.3168	100.496	138.407	193.931	184.44	133.706	99.349	149.366	32.3359	113.502	135.051	102.196	124.005	46.027	139.207	107.86	131.329	87.3321	73.4155	96.9121	99.0978	0.622051	0.0108197	24	10	38.6937	1	0.186301	24	8	20.3462	0.663458
3	-	37599424	37600072	ENSMUSG00000081093	Gm12565	11.424	13.4111	14.333	13.5114	13.2867	10.8656	11.7346	13.0102	15.3451	12.0608	12.8372	12.8798	12.8916	8.83124	11.7764	13.1217	14.02	13.1204	10.9516	13.5822	14.6173	13.1554	13.8561	10.7839	13.8462	12.6385	0.622051	0.0108197	24	10	1.04265	1	0.517903	24	12	0.446917	0.980368
9	+	115909455	116041216	ENSMUSG00000056880	Gadl1	0.022652	0.0133	0	0	0	0.033751	0.033559	0.008798	0	0	0.016158	0.018321	0.0122116	0.040105	0.006081	0.090126	0	0	0.014489	0	0.017585	0	0	0	0	0.0140322	0.622051	0.0108197	24	0	0.0160174	1	1	24	6	0.0102453	1.14909
8	-	97427712	97429110	ENSMUSG00000081111	Gm5913	6.8819	4.82464	4.62254	4.47729	4.8154	4.83194	5.94744	5.57643	5.53262	4.67852	4.82482	4.91082	5.16036	0.498565	5.70315	3.5408	3.43362	4.13289	3.35372	6.09881	4.69708	3.46976	3.76049	5.06417	2.65614	3.86743	0.622051	0.0108197	24	0	0.423325	1	1	24	6	0.369031	0.74945
11	-	107003909	107004740	ENSMUSG00000083356	Gm11708	0.666734	0.641913	0.314875	0.513559	0.802756	0.658473	0.583561	0.567121	0.499732	0.598418	0.720642	0.799399	0.613932	0.233526	0.782911	0.629252	0.274127	1.10828	0.350065	0.724013	0.567653	0.7763	0.725837	0.700923	0.366298	0.603266	0.622051	0.0108197	24	20	0.111803	1	1	24	12	0.157086	0.982627
11	+	41498737	41500458	ENSMUSG00000058809	Hspd1-ps3	63.5289	52.8152	64.2829	66.3447	76.4452	71.731	75.0695	63.0864	58.4139	66.863	73.4771	68.1003	66.6798	16.7155	70.8831	57.9632	52.2504	59.2182	57.2885	73.3755	64.215	59.2615	43.2517	51.8458	39.9044	53.8477	0.622051	0.0108197	24	18	5.4372	1	0.915543	24	6	8.35428	0.807556
1	-	152729159	152730559	ENSMUSG00000080950	Gm7278	4.73724	2.74355	3.37819	3.80465	6.09097	6.50903	5.05376	3.66015	4.09485	3.47118	6.09919	5.71365	4.61303	1.88345	2.85621	1.93555	3.01641	3.64562	2.89414	4.60151	2.94012	1.74647	1.89129	3.70208	2.48633	2.79993	0.622051	0.0108197	24	20	1.58818	1	1	24	22	0.54067	0.606961
X	+	74261032	74261374	ENSMUSG00000081375	Gm14686	0.561294	0.454202	0.790263	0.825375	0.713102	0.606065	0.441769	0.728201	0.633164	0.729325	0.621033	0.459823	0.630301	0.801323	0.559757	0.61202	0.639606	0.564703	0.512085	0.654749	0.750912	0.828808	0.322483	0.738784	0.713366	0.64155	0.622051	0.0108197	24	12	0.129529	1	1	24	6	0.0703937	1.01785
2	+	19677251	19678603	ENSMUSG00000083893	Gm13347	0.924583	0.677646	0.737544	0.544936	0.562004	0.667873	1.05927	0.814133	0.848734	0.578416	0.622797	0.886921	0.743738	0.009681	0.934661	0.606119	0.395354	0.64517	0.422951	0.727031	0.493742	0.276577	0.585626	0.690395	0.327951	0.509605	0.622051	0.0108197	24	2	0.135116	1	1	24	8	0.019781	0.685194
3	+	98280435	98310732	ENSMUSG00000027875	Hmgcs2	369.923	654.469	645.814	582.128	640.264	287.065	350.881	514.11	657.5	625.131	359.726	347.436	502.871	119.381	565.701	609.91	632.254	391.233	917.826	560.44	577.119	714.439	414.382	261.719	594.078	529.873	0.622051	0.0108197	24	10	194.504	1	1	24	10	64.5635	1.0537
11	-	109159187	109160194	ENSMUSG00000081524	Gm11658	0.060947	0.026646	0.053312	0.095539	0.072872	0.126559	0.035388	0.024594	0.058926	0.052146	0.105164	0.109665	0.0684798	0.118249	0.045772	0	0.093473	0.027443	0.024418	0.06278	0.060489	0.00626	0.025426	0	0.019738	0.0403373	0.622051	0.0108197	24	18	0.0346527	1	1	24	0	0.0248902	0.58904
11	-	44387115	44387274	ENSMUSG00000082790	Gm12155	1.96015	1.67545	1.64668	1.90707	2.15234	2.3713	1.90024	2.09342	1.28598	1.92547	2.83301	2.7431	2.04118	4.4861	1.33892	1.10171	1.97851	1.37674	0.262083	1.86908	2.06504	1.66144	1.5901	1.03418	2.54501	1.77574	0.622051	0.0108197	24	20	0.395952	1	1	24	0	0.358388	0.869957
2	+	44788265	44790951	ENSMUSG00000083849	Gm13477	0.099796	0.111992	0.064721	0.068462	0.122511	0.156675	0.1739	0.071963	0.033158	0.092918	0.067846	0.168216	0.10268	0	0.195315	0.055906	0.08015	0.087222	0.068446	0.085857	0.072539	0.029354	0.097879	0.202414	0.17395	0.0957527	0.622051	0.0108197	24	22	0.0416656	1	1	24	18	0.0303789	0.932536
16	+	22230391	22230919	ENSMUSG00000043870	Gm5809	18.2184	18.5404	20.9202	24.3859	22.395	17.5903	18.1152	17.8758	21.7506	26.7001	18.9412	17.1718	20.2171	0.854246	19.2071	20.7074	18.1291	20.182	14.2807	24.717	18.7203	18.3938	18.7217	16.8297	14.2079	17.0793	0.622051	0.0108197	24	12	2.93785	1	0.915543	24	8	1.54638	0.844793
2	-	19509090	19509317	ENSMUSG00000084160	Gm13345	1.08985	1.90066	3.06405	3.71915	1.89722	1.47031	1.69261	2.33226	1.95746	2.56152	1.59322	1.83834	2.09305	1.66603	2.1307	3.51997	2.23351	1.49975	1.88166	2.18353	1.89242	3.54582	3.0096	1.18516	2.53655	2.27373	0.622051	0.0108197	24	10	0.607625	1	0.377215	24	10	0.641866	1.08632
4	+	147267373	147268108	ENSMUSG00000081627	Gm13158	0.485556	0.475595	0.521648	0.652242	0.591238	0.38075	0.418339	0.375899	0.563794	0.702262	0.631344	0.418541	0.518101	0.010679	0.486557	0.399131	0.318214	0.38337	0.267533	0.540264	0.342011	0.419608	0.24547	0.362685	0.241366	0.334741	0.622051	0.0108197	24	14	0.130016	1	0.915543	24	8	0.0392176	0.646092
4	+	145825237	145829942	ENSMUSG00000084350	Znf41-ps	0.143458	0.988044	0.561819	0.186612	0.524302	0.105414	0.178606	1.03929	0.662249	0.337487	0.171831	0.121989	0.418425	0.088323	0.861349	0.948898	0.997459	0.727802	0.115836	0.264745	0.978172	1.95554	0.69187	0.19234	0.6967	0.70992	0.622051	0.0108197	24	8	0.316233	1	0.0190899	24	10	0.425918	1.69665
3	+	137341067	137432185	ENSMUSG00000054690	Emcn	0.527115	0.560356	0.436056	0.609429	0.63901	0.885367	0.58392	0.298865	0.582101	0.60761	0.609189	0.708614	0.587303	2.09113	0.708558	0.502834	0.332861	0.608969	0	0.365542	0.351762	0.368217	0.400965	0.877478	0.89997	0.62569	0.622051	0.0108197	24	18	0.0925967	1	0.915543	24	0	0.0420085	1.06536
4	-	146948160	146948498	ENSMUSG00000081260	Gm13149	1.12196	1.00835	0.819026	1.04163	0.949782	1.19794	0.960557	0.840487	0.784559	0.785164	0.942485	1.24347	0.974618	2.26679	0.355321	1.11667	0.667048	1.00777	1.54124	0.966441	1.18138	1.13281	1.23883	1.55091	1.62378	1.22075	0.622051	0.0108197	24	22	0.120426	1	0.517903	24	20	0.319516	1.25254
14	-	29996135	30008896	ENSMUSG00000015966	Il17rb	5.68664	3.75772	4.22288	6.89266	4.30525	7.9827	5.71131	3.53098	4.56334	5.23795	9.19257	7.19922	5.69027	6.68	5.7026	3.96552	4.27202	3.08228	7.02765	3.48511	4.75948	4.76707	3.98618	6.44422	3.70142	4.8228	0.622051	0.0108197	24	18	1.61484	1	1	24	0	0.582953	0.847551
11	+	54158926	54160056	ENSMUSG00000036045	Gm12221	0.706587	1.0879	0.846018	0.901707	0.591736	0.647791	0.763586	1.06454	1.11599	0.789418	0.431623	0.782999	0.810824	0.052115	0.586605	0.663602	0.549762	0.481021	0.438871	0.733752	0.732797	0.432372	0.377689	0.613326	0.540317	0.516852	0.622051	0.0108197	24	8	0.219414	1	1	24	6	0.0675517	0.637441
11	-	102375549	102377020	ENSMUSG00000087330	Bloodlinc	0	0	0	0.155431	0.354592	0.446422	0.165899	0.087624	0	0	0.42958	0.433432	0.172748	0	0.119038	0	0	0	0.217494	0.293753	0.176651	0	0.044408	0	0	0.0709453	0.622051	0.0108197	24	20	0.223781	1	1	24	0	0.0841726	0.410686
3	-	85660061	85673988	ENSMUSG00000051000	Fam160a1	0.600558	1.51919	0.788983	0.518554	0.565353	0.68073	0.815218	0.790112	0.612452	0.528711	0.502428	0.784416	0.725559	0.79465	1.42966	0.722383	0.424276	0.570215	0.789673	1.04555	0.720276	0.615648	0.356139	0.817678	0.534812	0.73508	0.622051	0.0108197	24	4	0.155483	1	0.0525464	24	2	0.159916	1.01312
2	+	32961559	32964496	ENSMUSG00000038900	Rpl12	48.5155	41.5311	44.4945	48.5281	53.6764	58.5979	55.2522	40.4157	44.4255	50.1451	53.7271	61.9545	50.1053	126.6	25.1113	64.8757	53.9005	64.7074	68.6328	42.514	42.2705	49.404	55.9701	81.0245	52.2779	60.6074	0.622051	0.0108197	24	20	7.59466	1	0.186301	24	18	8.13755	1.2096
6	+	54429603	54503765	ENSMUSG00000086040	Wipf3	0.412814	0.684361	1.59047	1.30159	0.942978	0.378534	0.545616	0.448912	1.1963	1.31538	0.812148	0.493097	0.843518	1.40207	1.47374	1.41633	1.36201	0.638853	1.90366	1.14327	0.802049	1.13748	1.14744	0.44695	0.685859	1.12997	0.622051	0.0108197	24	12	0.523479	1	1	24	6	0.18949	1.3396
5	+	43818885	43826270	ENSMUSG00000029082	Bst1	0.064357	0.062696	0.14161	0.290915	0.13717	0.186708	0.026294	0.092198	0.07279	0.283289	0.153403	0.123212	0.13622	0.412766	0.063676	0.231233	0.326909	0.135064	0.08618	0.14136	0.282944	0.280318	0.985725	0.30349	0.596021	0.320474	0.622051	0.0108197	24	14	0.0552134	1	1	24	18	0.0627119	2.35262
7	+	30552178	30555440	ENSMUSG00000036854	Hspb6	6.71938	12.2841	12.5893	10.0092	10.2007	6.39028	7.13338	10.356	11.6412	10.9252	8.65359	7.50483	9.53394	1.84514	9.78687	9.74711	8.674	11.0247	4.22373	10.8998	11.2272	10.8303	7.93708	5.95015	12.0736	8.68498	0.622051	0.0108197	24	10	2.56935	1	1	24	6	1.30097	0.910953
5	-	93390602	93393091	ENSMUSG00000053208	Kat2b-ps	1.91877	2.85662	2.73909	3.51601	2.23352	1.70736	2.17001	2.25387	2.65626	3.44597	1.57546	1.40522	2.37318	0.023672	2.88492	3.70227	1.68251	1.56506	1.52527	2.60449	1.84556	3.31207	1.47586	1.23655	0.893219	1.89595	0.622051	0.0108197	24	10	0.753474	1	0.0190899	24	8	0.808861	0.798909
13	+	23867750	23874759	ENSMUSG00000021335	Slc17a1	7.44378	6.8804	5.7839	6.22277	5.8842	6.33426	6.92355	6.38298	4.64362	5.33893	5.47061	7.2315	6.21171	22.7833	22.3646	14.2001	11.1142	9.51333	22.9368	11.8848	13.0129	17.2874	10.2684	9.84513	5.38186	14.2161	0.622051	0.0108197	24	0	0.903296	1	0.377215	24	4	4.81376	2.28859
11	-	60112219	60115230	ENSMUSG00000051008	4930412M03Rik	0.141052	0.281488	0.386286	0.071245	0.198347	0.068258	0.253478	0.428422	0.2636	0.32712	0	0.133246	0.212712	0	0.236441	0.251891	0.218075	0.198501	0.263386	0.285518	0.161943	0.113588	0.7735	0.3331	0.357457	0.266117	0.622051	0.0108197	24	6	0.107543	1	1	24	18	0.0763239	1.25107
3	+	65393337	65395184	ENSMUSG00000048916	Gm5540	14.0417	19.1122	20.6047	18.9709	19.5811	7.4948	16.0839	14.1209	21.516	20.8832	12.7529	11.1141	16.3564	0.136146	24.7612	20.9795	12.3232	14.3216	5.83731	19.6661	19.2888	14.9713	10.624	8.75623	8.97269	13.3865	0.622051	0.0108197	24	10	4.5048	1	0.0826246	24	6	6.12395	0.818428
2	-	26593057	26604211	ENSMUSG00000026922	Agpat2	225.844	253.979	164.758	125.837	228.064	259.491	261.248	209.808	205.112	125.517	251.374	294.239	217.106	220.205	166.847	139.099	124.633	219.838	191.719	228.331	220.011	126.692	162.428	233.095	325.844	196.562	0.622051	0.0108197	24	0	47.8918	1	0.0190899	24	22	50.2994	0.905374
11	-	29511757	29515031	ENSMUSG00000032673	Prorsd1	6.03514	9.50663	9.08966	11.6894	12.9286	9.77595	5.38351	7.39676	9.20035	11.818	10.0857	10.3121	9.43516	56.3392	10.8947	10.9698	15.6317	13.7873	3.67532	5.13377	11.0653	11.4242	10.4418	11.1537	13.3107	14.4856	0.622051	0.0108197	24	16	2.27028	1	1	24	12	0.357519	1.53528
7	+	67647410	67672564	ENSMUSG00000030555	Ttc23	15.0044	12.1019	14.1234	17.6346	24.1099	19.7002	17.9815	15.3177	14.791	18.8551	18.578	21.2478	17.4538	36.7215	13.8456	20.4744	19.9077	26.1358	19.1414	18.1588	17.8837	18.6194	33.0029	23.0379	23.4305	22.53	0.622051	0.0108197	24	18	3.37084	1	0.125882	24	16	3.26313	1.29084
2	-	64912476	64915019	ENSMUSG00000026888	Grb14	25.5073	30.4561	30.311	24.1754	25.32	23.188	21.2321	32.4456	29.9278	26.117	17.8167	21.0014	25.6249	53.7237	40.0363	35.8462	34.0573	39.8976	35.1055	35.8037	32.1918	42.3387	28.6773	23.9722	37.3397	36.5825	0.622051	0.0108197	24	6	3.84967	1	1	24	6	3.8813	1.42762
2	-	130873059	130906396	ENSMUSG00000085566	A730017L22Rik	9.0348	9.75826	9.32426	9.01317	7.48516	7.63288	9.90721	8.85846	9.20064	8.3449	6.78075	7.10721	8.53731	10.7851	10.5297	8.26085	7.27261	6.96944	7.14016	10.6585	9.25047	9.25337	6.07225	6.44361	6.45085	8.25724	0.622051	0.0108197	24	6	1.1812	1	0.0525464	24	4	2.24888	0.967195
4	-	117674681	117682253	ENSMUSG00000009640	Dmap1	4.34672	4.6738	3.70968	3.91728	3.97867	4.02777	4.35901	4.20265	4.077	2.8784	3.47548	4.38266	4.00243	9.41101	5.00548	5.31065	5.40591	5.33305	3.48434	5.45922	6.08477	5.43164	4.451	3.72618	4.86011	5.33028	0.622051	0.0108197	24	2	0.424201	1	0.517903	24	6	0.77969	1.33176
2	+	43555329	43563496	ENSMUSG00000026866	Kynu	63.2797	58.324	50.129	41.8783	36.8693	64.3094	68.0538	54.7346	52.8528	44.6278	43.1194	62.5752	53.3961	76.9686	73.5228	45.0832	45.0735	35.6883	28.0374	58.3686	60.2529	47.7622	38.0557	34.8205	49.7166	49.4458	0.622051	0.0108197	24	0	12.6537	1	0.0108197	24	4	16.0167	0.926019
1	+	191224454	191225835	ENSMUSG00000073478	D730003I15Rik	0.974333	0.698195	0.580261	0.50604	0.6018	0.918333	0.697949	0.499676	0.58791	0.550482	0.641578	0.835169	0.67431	4.70926	0.460618	0.624115	0.662104	0.580803	1.33652	0.46563	0.64658	0.851658	0.696393	0.633372	0.698124	1.03043	0.622051	0.0108197	24	0	0.121363	1	1	24	18	0.0237121	1.52813
6	-	128429735	128438677	ENSMUSG00000030357	Fkbp4	104.354	105.414	86.2609	87.7018	120.79	143.049	105.471	100.212	93.7231	70.5597	130.27	145.647	107.788	157.651	85.3684	57.6844	73.4406	115.106	27.9471	114.05	103.842	53.0404	71.591	115.268	113.449	90.7032	0.622051	0.0108197	24	22	24.6957	1	0.268421	24	22	29.8561	0.841498
12	-	24638669	24639010	ENSMUSG00000066553	Gm6969	42.3535	51.7132	53.8674	68.3548	51.3711	45.5308	46.9821	51.1418	50.1184	60.4178	47.8431	46.2723	51.3305	30.8247	43.7916	55.5216	43.5244	38.2734	76.1281	48.0844	47.391	47.2482	43.313	45.1561	42.6706	46.8273	0.622051	0.0108197	24	12	4.92613	1	1	24	6	2.61785	0.912269
13	+	69533746	69615468	ENSMUSG00000021595	Nsun2	28.2719	26.6307	28.3484	30.5815	32.6926	32.4691	31.6993	26.7184	29.7939	29.5611	35.052	36.2164	30.6696	37.4425	29.7033	23.0523	28.1226	30.0872	21.4678	31.407	29.0159	21.8899	26.6463	29.8667	26.4866	27.9323	0.622051	0.0108197	24	18	3.05027	1	0.517903	24	22	2.29979	0.91075
1	-	166945597	166946358	ENSMUSG00000086925	Gm6286	3.76527	3.7338	3.58307	4.0045	4.15579	5.4877	3.94936	3.66023	3.84459	3.38709	4.58584	4.9646	4.09349	13.5055	2.51739	4.53221	4.49018	4.20201	4.62831	3.57228	3.32331	4.63485	4.94624	4.51529	4.73865	4.96719	0.622051	0.0108197	24	20	0.437556	1	1	24	18	0.1959	1.21344
11	+	59839447	59876533	ENSMUSG00000032615	Nt5m	7.55375	6.87392	5.49454	3.70975	6.09928	8.67159	7.30144	5.47549	6.5838	4.40531	7.9116	9.16499	6.60379	12.3467	5.66447	4.85061	6.89059	5.989	4.93058	8.15905	6.73648	5.38415	6.05206	6.11151	7.79159	6.74223	0.622051	0.0108197	24	22	1.62577	1	0.915543	24	0	0.823022	1.02096
8	+	18846277	18891361	ENSMUSG00000031467	Agpat5	1.2394	0.826905	0.835904	0.827275	1.134	1.50998	1.1826	1.00858	0.951924	0.855127	1.21904	1.35975	1.07921	1.4485	0.971384	0.773613	0.98629	1.02129	0.679256	1.05103	1.03828	0.693841	0.98627	1.01949	1.02986	0.974925	0.622051	0.0108197	24	22	0.255841	1	0.517903	24	22	0.0421464	0.903372
13	-	19727426	19732951	ENSMUSG00000047462	Gpr141b	0	0	0	0.047463	0.035434	0.027693	0.013585	0	0.021489	0.036449	0.035176	0.015997	0.0194405	0	0	0	0	0	0	0	0	0	0.027273	0	0	0.00227275	0.622051	0.0108197	24	16	0.0195819	1	1	0	0	0	0.116908
11	-	101971143	101983503	ENSMUSG00000003518	Dusp3	10.7998	9.24105	9.2349	11.1441	11.3216	10.1992	8.78539	8.08146	10.9743	11.2745	13.4494	11.7724	10.5232	14.1917	11.2915	9.101	8.25779	9.49815	8.48945	8.17814	7.55301	7.06942	9.14672	12.9598	10.2249	9.66347	0.622051	0.0108197	24	18	1.44112	1	0.517903	24	22	1.09191	0.918304
6	+	35252654	35263496	ENSMUSG00000073155	1810058I24Rik	26.9757	60.2631	59.2643	55.4798	52.5459	39.1436	27.4463	46.61	61.8791	58.9914	48.2629	36.164	47.7522	100.951	26.9186	51.8202	81.3605	62.4836	30.6858	32.7696	42.0286	58.6565	86.8283	38.9002	75.9003	57.442	0.622051	0.0108197	24	10	14.131	1	0.695705	24	14	8.30609	1.20292
5	+	57608569	57609067	ENSMUSG00000051116	Gm8121	16.5799	16.1595	16.115	13.0182	12.312	19.5697	16.2984	15.2701	14.1408	13.9438	13.9619	14.5588	15.1607	33.4384	9.75572	13.6671	14.1472	12.7404	9.8396	12.7612	12.5845	14.2721	12.5847	11.3485	16.6862	14.4855	0.622051	0.0108197	24	2	1.60945	1	1	24	6	0.543645	0.955464
11	+	29130744	29161680	ENSMUSG00000020464	Pnpt1	5.99793	5.61183	6.10095	4.83811	5.28652	5.92361	6.67105	6.13524	5.11303	4.98537	5.34097	6.68301	5.72397	4.93618	7.02771	5.6665	5.9595	7.13154	2.6968	8.20756	6.04042	5.69032	5.22387	4.81415	4.30921	5.64198	0.622051	0.0108197	24	0	0.617974	1	0.695705	24	6	0.758097	0.985676
2	+	53191726	53217534	ENSMUSG00000026960	Arl6ip6	2.18295	1.75187	2.40081	5.11778	2.43479	3.49415	1.93048	2.07953	3.03389	4.11071	3.55839	1.99875	2.84117	2.35529	2.72522	2.6894	2.38103	3.45061	2.36546	2.00793	3.0071	2.87255	2.68917	2.36442	1.5352	2.53695	0.622051	0.0108197	24	14	0.916129	1	0.268421	24	10	0.254756	0.892923
18	+	15988368	15989339	ENSMUSG00000043223	Gm4835	5.74296	6.5149	7.3731	7.31378	6.63482	5.98189	5.91997	7.22116	6.6997	7.82909	5.80099	5.46381	6.54135	2.8636	6.84251	8.19177	6.59618	5.61304	6.09516	6.4221	6.03604	8.90445	5.65969	5.51952	5.02491	6.14741	0.622051	0.0108197	24	10	0.946671	1	0.0525464	24	10	1.00615	0.939778
6	+	124715232	124715502	ENSMUSG00000088835	Gm23547	0.183538	0.253895	0.108309	0.066709	0.045175	0.000598	0.097759	0.202775	0.152206	0.156243	0.040695	0.056654	0.113713	0.102928	0.360388	0.1846	0.053807	0.000536	0.249764	0.064044	0.110651	0.282959	0.165832	0.079641	0.299489	0.162887	0.622051	0.0108197	24	6	0.0779799	1	1	24	0	0.0488526	1.43244
13	+	80883384	80889643	ENSMUSG00000074794	Arrdc3	9.19726	42.8065	32.5272	13.7748	14.0795	3.94725	4.84619	38.4575	39.0013	20.0081	5.93644	4.66393	19.1038	5.21888	46.7082	41.7723	7.45413	13.7503	19.6826	26.0453	24.3635	31.6474	4.36127	12.8147	9.59902	20.2848	0.622051	0.0108197	24	8	18.6274	1	0.517903	24	6	12.7686	1.06182
13	+	94976344	95014531	ENSMUSG00000042015	Wdr41	4.20522	4.15383	4.0043	3.78922	3.50553	4.36092	4.23877	4.94943	3.86609	3.45828	3.62885	4.4846	4.05375	7.2541	4.90167	3.94447	4.79792	3.66656	4.40906	4.75902	4.83099	3.8142	4.16976	3.10577	3.67419	4.44398	0.622051	0.0108197	24	2	0.455544	1	0.0826246	24	4	0.509239	1.09626
6	-	85706727	85713205	ENSMUSG00000089694	Nat8f7	0.52314	0.693766	0.223305	0.556028	1.86668	1.44456	0.871158	0.441932	0.444062	0.540371	1.80391	1.33228	0.895099	1.43871	3.8859	3.0207	2.17437	7.92238	0.206341	10.8897	5.70685	2.49261	1.94798	3.21911	3.06121	3.83049	0.622051	0.0108197	24	18	0.571769	1	1	24	6	0.741473	4.2794
14	+	73123037	73161986	ENSMUSG00000022106	Rcbtb2	13.2096	18.0243	21.3083	14.9065	10.857	14.8545	14.4521	16.6367	15.9224	14.064	9.22483	13.6812	14.7618	18.1123	10.8108	15.1356	16.497	13.064	5.9024	21.3862	12.8042	17.4418	10.3352	10.6817	11.7271	13.6582	0.622051	0.0108197	24	6	2.26142	1	1	24	6	3.45726	0.925239
18	-	31819862	31820413	ENSMUSG00000091561	Gm6665	99.7881	98.377	148.444	169.169	111.951	127.846	102.956	114.788	149.107	152.285	144.891	137.272	129.74	6.25806	82.3948	76.2565	55.5424	87.2089	34.199	123.17	111.307	104.403	80.5002	98.5529	79.1295	78.2436	0.622051	0.0108197	24	12	25.8925	1	1	24	6	14.2031	0.603081
15	-	89472476	89477425	ENSMUSG00000022620	Arsa	7.75785	12.2841	14.2418	11.7615	8.67005	6.82856	10.4914	9.99927	18.4106	13.9614	8.77004	9.63654	11.0678	5.27951	11.278	17.6816	9.21965	6.52061	2.76261	7.95018	8.03725	16.2006	7.99405	6.43827	9.59279	9.07959	0.622051	0.0108197	24	10	3.02769	1	0.0108197	24	8	3.39189	0.820365
17	+	49428362	49437941	ENSMUSG00000064120	Mocs1	27.2055	34.4219	38.9563	34.7432	41.4841	23.3469	28.8566	33.2145	42.9773	39.2196	31.967	30.969	33.9468	23.1417	38.6745	37.2039	29.9297	34.7237	32.7267	33.3692	38.8524	39.2519	9.42772	26.3281	35.0987	31.5607	0.622051	0.0108197	24	10	5.04811	1	0.268421	24	6	4.2795	0.929709
14	-	79637690	79662084	ENSMUSG00000022025	Cnmd	1.11318	2.72363	4.69774	2.07947	4.85679	1.71061	1.46353	2.77827	5.18588	3.61976	1.5472	0.937424	2.72612	4.27322	2.00461	3.78956	2.12964	2.92737	0.176736	3.44135	3.66303	6.74297	2.24381	1.59605	5.35681	3.19543	0.622051	0.0108197	24	10	1.32582	1	1	24	6	1.09768	1.17215
3	+	130617448	130634809	ENSMUSG00000019232	Etnppl	43.105	46.8361	19.0124	44.9616	41.8413	107.052	105.106	34.7767	25.3891	41.889	74.1043	121.7	58.8145	77.5315	41.9595	22.5796	22.413	22.5564	11.1692	34.5759	49.3792	39.847	10.8045	21.1542	27.923	31.8244	0.622051	0.0108197	24	22	32.4209	1	0.0525464	24	4	15.1662	0.541098
8	-	111710474	111743809	ENSMUSG00000031955	Bcar1	7.74986	11.6378	11.2699	7.9103	7.8735	5.33194	6.86133	6.89761	14.2025	9.41614	5.70062	5.42972	8.35677	3.45773	11.1774	12.7961	6.67257	5.353	4.00927	8.84291	9.61125	10.6106	6.21796	6.16011	7.43794	7.69557	0.622051	0.0108197	24	10	2.48161	1	0.0322818	24	8	2.62196	0.920878
6	+	134981718	134986836	ENSMUSG00000090698	Apold1	0.200761	0.259362	0.112154	0.12554	0.137095	0.236045	0.183193	0.191586	0.124888	0.13999	0.210679	0.309905	0.185933	0.352217	0.316446	0.151452	0.113205	0.147349	0.089319	0.169549	0.243458	0.203429	0.156226	0.322381	0.143431	0.200705	0.622051	0.0108197	24	22	0.0409973	1	0.915543	24	4	0.0648277	1.07945
15	-	89371637	89373818	ENSMUSG00000091780	Sco2	10.4319	6.04335	3.18255	0.716	0.854751	3.95021	6.89461	6.41059	12.0233	1.99522	2.44422	5.31491	5.0218	2.33406	4.43169	1.43968	2.41657	3.36641	5.72369	4.48746	6.09505	5.79349	2.62003	5.21787	4.50866	4.03622	0.622051	0.0108197	24	2	2.71473	1	1	24	0	0.772987	0.80374
9	+	40192316	40213604	ENSMUSG00000025602	Zfp202	0.179257	0.122518	0.152242	0.115622	0.094829	0.164555	0.271324	0.191812	0.092016	0.091608	0.156901	0.205432	0.153176	0.243503	0.198258	0.268341	0.208522	0.064084	0.343878	0.141469	0.131622	0.179211	0.276089	0.224466	0.190809	0.205854	0.622051	0.0108197	24	0	0.0506808	1	1	24	18	0.0196289	1.3439
5	+	72203329	72230475	ENSMUSG00000046808	Atp10d	0.152078	0.196091	0.243382	0.417731	0.202168	0.191325	0.179839	0.108141	0.23058	0.316766	0.292636	0.196961	0.227308	0.44116	0.203668	0.164372	0.180026	0.095988	0.275917	0.185699	0.213057	0.14582	0.301327	0.303862	0.170782	0.223473	0.622051	0.0108197	24	12	0.06796	1	1	24	22	0.027425	0.983129
15	+	102073773	102097173	ENSMUSG00000058655	Eif4b	43.142	47.294	54.4101	70.1343	41.4778	39.0865	42.1006	44.9	52.4673	67.4569	40.2596	37.1836	48.3261	27.9199	54.5746	59.7143	44.6651	32.4648	71.2545	44.1112	46.2621	69.3042	45.2485	37.4838	39.5697	47.7144	0.622051	0.0108197	24	10	8.97271	1	0.517903	24	8	9.46695	0.987343
8	+	84872111	84887446	ENSMUSG00000003824	Syce2	1.55011	1.72264	1.89956	2.09627	2.00897	2.0073	1.75086	1.52015	1.86988	2.62088	1.8926	1.98185	1.91009	3.79731	2.06563	1.85553	2.26992	1.63661	1.68891	2.04333	2.14447	2.84787	1.68038	2.13326	2.34108	2.20869	0.622051	0.0108197	24	16	0.222763	1	0.915543	24	4	0.26111	1.15633
15	+	84669620	84703673	ENSMUSG00000036106	Prr5	1.68229	2.18661	2.85579	1.64242	2.32584	1.11499	1.67994	2.58019	3.11088	2.35167	1.29516	1.35175	2.01479	1.71664	1.92036	3.54978	2.56605	1.76623	2.07873	2.13697	2.6387	2.87553	2.82906	1.236	2.65292	2.33058	0.622051	0.0108197	24	8	0.670979	1	0.186301	24	8	0.56449	1.15673
5	+	25391608	25391884	ENSMUSG00000092344	Hspe1-ps3	11.2393	8.93333	11.9055	10.834	12.8451	19.9622	10.7099	10.6671	10.4655	10.6891	15.0358	16.3044	12.4659	27.654	7.83465	8.70645	10.6459	13.5651	8.38074	11.3208	10.0921	11.5602	10.6803	10.2869	13.4786	12.0172	0.622051	0.0108197	24	20	1.8807	1	1	24	22	1.66798	0.963999
6	-	85808024	85820954	ENSMUSG00000079495	Nat8f6	0.74486	0.967805	0.721865	0.584167	1.47774	2.42711	1.66554	0.746221	0.395763	0.850913	2.78298	2.67034	1.33628	1.40559	3.76314	2.09639	2.51444	8.00434	0.073113	5.44402	6.3641	2.60927	2.08798	3.26416	3.86689	3.45779	0.622051	0.0108197	24	22	0.776917	1	1	24	0	0.768674	2.58763
19	+	39269405	39330648	ENSMUSG00000003053	Cyp2c29	390.848	686.265	688.882	596.666	610.952	536.148	458.146	644.871	775.535	671.631	504.689	485.203	587.486	759.899	449.717	509.634	474.829	542.207	233.776	513.637	544.826	650.737	308.216	360.909	599.954	495.695	0.622051	0.0108197	24	10	128.789	1	1	24	6	109.603	0.843756
16	+	97490047	97491120	ENSMUSG00000096156	Gm9242	0.945805	1.16289	1.27064	1.22314	0.87493	0.807717	1.00339	1.23537	1.07797	1.12047	1.05919	1.0415	1.06858	0.278068	1.68911	1.00663	0.75196	0.994069	0.902936	1.36818	1.12224	0.945726	0.814107	0.965881	0.592665	0.952631	0.622051	0.0108197	24	8	0.154443	1	1	24	6	0.157296	0.891489
8	-	89146787	89147058	ENSMUSG00000094790	Gm6625	10.8513	8.08921	9.07503	9.84943	9.23513	10.9953	9.60845	9.07591	8.82242	9.02716	9.93216	11.6079	9.68078	3.99755	9.4714	7.35511	8.10084	10.3427	5.33048	7.93659	6.95806	7.65972	7.47409	9.64657	6.05875	7.52766	0.622051	0.0108197	24	22	0.839079	1	0.695705	24	12	1.32039	0.777588
5	+	146574888	146576120	ENSMUSG00000094090	Gm8494	4.50658	4.83764	4.0875	3.74473	4.22987	4.01962	4.84912	4.96647	4.38856	3.2321	3.9695	4.33863	4.26419	2.35517	4.76716	3.76823	3.66033	3.91953	4.26572	4.74894	4.84499	3.566	4.31536	3.71939	4.6475	4.04819	0.622051	0.0108197	24	4	0.452639	1	1	24	0	0.573847	0.949346
1	+	191977370	191988283	ENSMUSG00000049353	Rd3	0.202469	0.793357	0.530719	0.502156	0.381144	0.170961	0.377027	0.725497	0.585722	0.33484	0.29158	0.187073	0.423545	0.37121	0.733709	0.840162	0.446419	0.306423	0.287257	0.430469	0.692924	0.671892	0.270111	0.090875	0.418309	0.463313	0.622051	0.0108197	24	8	0.217354	1	0.00584689	24	6	0.23788	1.09389
16	-	4935049	4939633	ENSMUSG00000097397	Gm16861	0.11642	0.262421	0.171782	0.19066	0.100374	0.150616	0.165934	0.192197	0.172341	0.155143	0.086094	0.039153	0.150261	0.231323	0.498523	0.188192	0.298735	0.195959	0.303102	0.102139	0.210601	0.223489	0.291478	0.128426	0.133956	0.233827	0.622051	0.0108197	24	6	0.0399476	1	1	24	10	0.0594776	1.55614
5	+	67427680	67437990	ENSMUSG00000097840	Gm26756	0	0	0.020765	0.061169	0.018922	0.019718	0	0.011495	0	0.060269	0.055831	0.017086	0.0221046	0	0.046413	0.061914	0	0	0	0.029714	0	0	0	0.022016	0	0.0133381	0.622051	0.0108197	24	14	0.0175624	1	1	24	6	0.0155677	0.603408
16	-	14128566	14128631	ENSMUSG00000098652	Gm27671	0.262505	0.272716	2.40327	3.6598	5.66194	1.70593	0.243287	0.173498	0.297484	5.60184	0.306907	0.316369	1.74213	0	0.491369	0.278182	0.238527	1.32726	0.334942	0.377761	3.60673	0.470431	2.14423	4.39771	1.88095	1.29567	0.622051	0.0108197	24	14	1.53291	1	1	24	18	0.87411	0.743729
15	-	82612887	82612946	ENSMUSG00000098636	Gm27742	0.067577	0.065525	0.084873	3.31259	0.08807	1.72576	0.077775	0.081108	0.09638	0.105394	3.63199	0.085719	0.785231	0.120069	0.08503	0.061961	5.1491	0.108338	1.97379	0.110892	0.118035	7.45983	4.47861	0.101199	0.08734	1.65452	0.622051	0.0108197	24	16	0.0288572	1	1	24	12	1.31803	2.10704
1	-	18262395	18263379	ENSMUSG00000101685	Gm17837	0.752689	0.768492	0.57247	1.01229	1.20698	0.997981	0.86009	0.8641	0.966635	1.03057	1.09402	0.85292	0.914937	0.398937	0.576396	0.880956	1.12965	1.13116	1.28375	0.772573	0.778415	1.29275	1.27593	1.01275	0.963872	0.958095	0.622051	0.0108197	24	16	0.163321	1	0.0322818	24	14	0.248894	1.04717
6	+	91440987	91441755	ENSMUSG00000100680	1810044D09Rik	2.95981	4.37262	4.32465	3.25734	2.36788	2.99242	2.9644	3.48733	4.08573	3.1785	2.6466	2.95565	3.29941	8.14671	2.94737	5.18242	4.75864	3.40883	8.41958	2.84648	4.43559	4.98411	5.32364	2.88659	5.78666	4.92722	0.622051	0.0108197	24	8	0.688494	1	1	24	0	0.698147	1.49336
1	-	13407012	13407655	ENSMUSG00000101171	Gm7593	1.55518	2.262	2.06585	2.20325	1.97281	1.08841	1.67465	1.97348	2.41637	2.78581	1.28277	1.31774	1.88319	0	2.13449	1.94511	1.00498	1.74662	1.20337	2.20098	1.9647	1.41593	1.23372	1.29184	0.614831	1.39638	0.622051	0.0108197	24	10	0.550699	1	1	24	6	0.464132	0.741496
1	+	118249863	118251025	ENSMUSG00000099870	Gm7200	1.75786	1.49954	1.93844	1.66714	1.6211	1.15176	1.17843	1.53368	1.83611	1.58122	1.47202	0.889507	1.51057	0.760228	1.42302	1.58394	1.19176	1.28113	0.455013	1.56109	1.50763	1.36993	1.15969	1.24264	0.708747	1.18707	0.622051	0.0108197	24	10	0.230853	1	0.0322818	24	8	0.258271	0.785842
9	-	7818227	7837057	ENSMUSG00000057367	Birc2	6.40458	5.40064	4.87483	4.92399	5.44935	5.61603	6.35363	5.35768	5.2437	5.39806	6.72137	5.67657	5.61837	5.12041	6.47509	5.41865	6.47526	5.80488	4.49939	6.1222	5.30645	6.10242	6.30424	5.76082	4.40031	5.64918	0.622051	0.0108197	24	22	0.562735	1	0.186301	24	10	0.505126	1.00548
17	-	13394025	13404191	ENSMUSG00000101639	Gm8597	0.2061	0.305861	0.433769	0.407081	0.073595	0.095112	0.291992	0.207818	0.34349	0.261092	0.081446	0.065612	0.231081	0	0.205606	0.396663	0.044503	0.020786	0.129627	0.117639	0.14834	0.526934	0.12088	0.083036	0.058167	0.154348	0.622051	0.0108197	24	8	0.138894	1	0.268421	24	8	0.086048	0.667942
1	+	166092415	166092575	ENSMUSG00000102484	Gm37923	0.209405	0.347554	0.250336	0.081939	0.15208	0.237711	0.349831	0.184773	0.184462	0	0.150975	0.411961	0.213419	1.44408	0.125507	0.248808	0.747782	0.601365	0.458628	0.179113	0.093126	0.88181	0.468213	0.386078	0.088271	0.476899	0.622051	0.0108197	24	2	0.112217	1	1	24	12	0.205806	2.23457
1	+	160044382	160047828	ENSMUSG00000090394	4930523C07Rik	1.03009	1.78287	3.15089	2.9885	2.98232	1.96464	1.69209	1.36074	2.58862	3.18976	1.87315	1.57153	2.18127	1.26554	3.17031	2.47435	2.71617	2.16008	3.0592	1.63753	2.91216	3.1243	1.88332	1.36793	2.29486	2.33881	0.622051	0.0108197	24	12	0.914517	1	0.915543	24	6	0.143768	1.07223
3	+	59767275	59768240	ENSMUSG00000103986	Gm5539	7.35731	7.94803	9.32615	8.49584	8.47676	7.41153	7.25186	8.75545	8.98843	9.28553	7.08557	6.85223	8.10289	3.8432	8.03158	9.68052	8.85259	6.47207	7.71639	8.00867	7.42601	11.1341	7.12538	6.63192	5.91553	7.56983	0.622051	0.0108197	24	10	1.10829	1	0.0525464	24	10	1.41511	0.934214
3	+	59431537	59433348	ENSMUSG00000102550	Gm8276	5.1158	5.94979	6.01909	6.59489	5.42276	3.92768	5.37974	5.54114	5.38527	6.23618	5.24115	4.29895	5.42604	1.17828	6.79227	6.68255	4.74655	4.92753	5.72079	5.56017	4.54534	5.78836	4.64056	5.0379	3.09851	4.89323	0.622051	0.0108197	24	10	0.748198	1	1	24	10	0.810473	0.901806
1	-	180202303	180212336	ENSMUSG00000104520	Gm37336	2.45599	3.28185	0.551804	0.214546	2.38362	4.44106	3.20543	2.20302	0.888413	0.505409	1.84293	3.6529	2.13558	8.47424	3.01128	1.19713	0.618358	1.61728	0.921821	2.97004	5.08377	0.539303	0.546755	2.08653	3.71017	2.56472	0.622051	0.0108197	24	0	1.5686	1	0.0322818	24	0	1.72125	1.20095
2	-	11471433	11554077	ENSMUSG00000026773	Pfkfb3	1.86044	2.87193	3.78674	5.9573	3.10029	0.328311	0.912855	4.66954	4.14952	11.6591	3.08981	0.537726	3.57696	0.789153	1.54998	3.90094	4.50205	2.36716	0.867453	3.83283	1.08535	3.6804	1.3376	2.42747	0.644322	2.24873	0.622051	0.0108197	24	10	2.02988	1	0.186301	24	12	1.20039	0.628669
1	+	172148084	172194794	ENSMUSG00000026554	Dcaf8	23.8816	34.8173	36.6206	31.5812	30.4112	23.1773	29.5772	28.3245	33.0793	33.7694	26.1253	23.4359	29.5667	14.1529	37.6016	39.1912	29.7112	21.6558	25.6879	29.2198	26.3274	38.8939	26.766	17.6087	20.2202	27.2531	0.622051	0.0108197	24	10	4.95772	1	0.0322818	24	10	8.19445	0.921747
1	-	171679336	171679870	ENSMUSG00000103137	Gm37981	10.5765	13.6003	3.96483	3.19051	5.7659	6.62608	9.70198	13.1119	4.50487	3.0484	4.94849	7.26794	7.19231	6.10241	12.8729	3.89142	2.08121	6.32826	19.9799	12.3779	13.1296	7.51464	2.17301	3.19668	8.1499	8.14982	0.622051	0.0108197	24	0	4.14876	1	0.186301	24	2	5.53046	1.13313
3	+	3939144	3939462	ENSMUSG00000103224	Gm2077	0.809614	0.619787	1.08095	1.37773	1.17691	1.50633	0.931846	0.91615	0.9465	1.74384	1.39696	1.20034	1.14225	0.369548	0.844581	1.11912	1.15332	1.08397	0.694412	1.06972	0.908682	1.59889	1.23668	1.0717	0.445504	0.966343	0.622051	0.0108197	24	16	0.333184	0.705553	0.000644541	24	12	0.295329	0.846002
6	-	72635147	72638555	ENSMUSG00000102577	Gm37969	0.098897	0.288891	0.157638	0.131574	0.057459	0.074844	0.115653	0.331363	0.199887	0.046256	0.085167	0.071339	0.138247	0.057634	0.205155	0.017626	0.094103	0.048688	0.177218	0.042296	0.246296	0.260211	0.000884	0.054194	0.166754	0.114255	0.622051	0.0108197	24	6	0.0753882	1	1	24	0	0.0775742	0.826453
3	+	132842396	132844576	ENSMUSG00000106499	Gm9403	3.06633	1.10807	1.44118	1.47577	3.60203	2.86569	1.59433	1.44961	1.09238	2.90162	3.92796	3.46081	2.33215	0.024023	4.47689	2.30598	0.913385	1.39519	1.12727	1.66803	1.32347	1.8789	0.762055	1.34412	0.659695	1.48992	0.622051	0.0108197	24	20	1.2456	1	0.377215	24	8	0.411705	0.63886
5	-	87376158	87379920	ENSMUSG00000106397	Gm21049	2.40151	4.11814	4.96522	4.07217	4.03602	2.37393	2.73514	4.08235	3.90663	5.50263	3.19059	2.21867	3.63358	0.179158	5.15771	3.09833	3.01954	3.03978	1.66387	3.39608	3.07697	4.22156	2.37951	1.79879	1.80985	2.73676	0.622051	0.0108197	24	10	1.1972	1	0.0826246	24	8	0.93876	0.753186
5	+	137981520	137990233	ENSMUSG00000037053	Azgp1	1178.21	1188.92	1236.83	1155.26	1058.12	1034.05	1111.96	1163.65	1181.02	1129.64	1061.82	1131.56	1135.92	2040.55	966.654	1184.52	1436.06	1274.02	1608.45	1090.22	1140.23	1278.88	1269.8	1179.46	1249.03	1309.82	0.622051	0.0108197	24	8	56.1287	1	1	24	18	102.305	1.1531
3	+	95588971	95590574	ENSMUSG00000105460	Gm42671	0.111322	0.055817	0.018458	0.016449	0.007739	0.019441	0.022759	0.018547	0.022287	0.010848	0.011471	0.044796	0.0299945	0	0.021746	0.099896	0.100699	0	0.03069	0.061568	0.013631	0.07813	0.018537	0.038752	0.035441	0.0415908	0.622051	0.0108197	24	2	0.0125133	1	1	24	12	0.0191364	1.38662
3	+	89454541	89469009	ENSMUSG00000027952	Pmvk	50.872	33.8619	25.4853	56.4425	33.6809	137.317	111.502	39.654	29.9741	44.84	66.2527	136.6	63.8736	172.042	40.8086	35.8551	21.9488	52.7564	23.703	76.2883	36.0723	36.1585	36.3654	75.9512	49.6011	54.7959	0.622051	0.0108197	24	20	28.162	1	0.268421	24	22	15.404	0.857881
5	+	8798147	8849821	ENSMUSG00000028970	Abcb1b	1.02362	1.24563	1.46493	1.42659	1.26171	0.978491	1.26645	1.30126	1.32186	1.0815	1.23075	0.682586	1.19045	1.17134	3.05302	1.71657	2.23648	1.41505	2.07871	1.1443	2.35331	1.61633	1.38574	1.38794	1.33338	1.74102	0.622051	0.0108197	24	10	0.143084	1	1	24	10	0.438771	1.46249
5	+	92603041	92604819	ENSMUSG00000047963	Stbd1	37.5091	43.661	50.8226	61.5291	54.28	36.7212	27.0169	31.2409	47.1226	58.4899	41.5392	34.4305	43.6969	74.1772	25.5544	52.2034	51.5524	29.3324	13.4085	36.4608	22.5352	49.6707	37.6958	28.8753	34.5976	38.0053	0.622051	0.0108197	24	12	12.1374	1	1	24	12	8.96305	0.869748
6	+	76284416	76284929	ENSMUSG00000107770	Gm44126	3.1982	3.30706	2.92014	3.34796	3.48139	4.09313	3.49836	2.86328	3.25488	3.17863	4.01965	4.97873	3.51178	0.242092	3.10459	2.21679	1.71088	3.40702	0.816711	4.12518	2.71603	1.47311	1.91552	3.73878	1.31717	2.23199	0.622051	0.0108197	24	20	0.441415	1	1	24	14	0.338999	0.635572
7	+	26917381	26952346	ENSMUSG00000108487	Cyp2a21-ps	21.0929	27.6344	83.0768	77.7518	88.0663	73.1848	21.0222	20.9192	54.7728	70.7645	107.798	64.8635	59.2456	3.79886	9.1588	38.4542	62.981	61.4663	7.07477	11.6931	21.7081	34.9227	79.8844	18.0768	39.5215	32.395	0.622051	0.0108197	24	16	31.0369	1	0.0322818	24	12	24.5054	0.546793
8	-	10870422	10882454	ENSMUSG00000109473	B930025P03Rik	0.050999	0.036276	0.339101	0.23729	0.0474	0.024811	0.058691	0.067501	0.141279	0.230014	0.047274	0.021499	0.108511	0.063688	0.95626	1.06957	0.195277	0	5.00835	0.212158	0.365227	1.9699	0.097605	0.080595	0.119774	0.844867	0.622051	0.0108197	24	10	0.0784224	1	0.695705	24	6	0.369197	7.78599
7	-	30036359	30051380	ENSMUSG00000053985	Zfp14	0.434161	0.364913	0.188179	0.201112	0.329799	0.238945	0.268627	0.243471	0.156236	0.230503	0.369368	0.37593	0.283437	0.207043	0.372057	0.210247	0.401623	0.323494	0.381234	0.503489	0.297921	0.221982	0.33076	0.346236	0.21619	0.31769	0.622051	0.0108197	24	22	0.0879282	1	1	24	18	0.0320425	1.12085
7	+	84152140	84153673	ENSMUSG00000097016	Gm26708	0.04152	0.287348	0.297813	0.064986	0.119777	0	0.092484	0.212693	0.316638	0.470377	0.029935	0.013613	0.162265	0.055074	1.34315	0.30402	0.066306	0.034067	0.075779	0.071028	0.252862	1.07622	0.02785	0	0.140016	0.287197	0.622051	0.0108197	24	10	0.162068	1	0.0525464	24	6	0.157228	1.76992
7	+	47008083	47009008	ENSMUSG00000109118	Gm32031	0.879793	0.724242	0.618717	0.265844	1.05636	1.12894	0.636415	0	0.640643	0.931384	1.35898	2.87126	0.926048	11.7819	0.598945	0.79533	1.03583	0.764859	1.62882	0	0.924083	1.76611	1.32413	0.685447	1.53284	1.90319	0.622051	0.0108197	24	20	0.386566	1	1	24	18	0.0826334	2.05518
7	+	45459469	45460300	ENSMUSG00000110350	Gm10252	1.03601	0.870511	1.27906	1.29523	1.54276	1.66315	1.49277	1.36769	0.690433	1.41859	2.99295	7.5336	1.93189	0.12876	1.50089	0.87923	5.45445	22.5217	0.026296	1.15786	1.7335	25.1836	0.568359	1.92789	1.33483	5.20144	0.622051	0.0108197	24	20	0.400114	1	0.377215	24	12	1.29845	2.69241
5	-	110076136	110080888	ENSMUSG00000109771	Gm35315	0.629156	0.714588	0.621502	0.745923	1.21974	1.1714	0.861059	0.74695	0.715368	1.05897	1.26404	0.97535	0.893671	0.900804	0.958571	0.48155	0.930996	1.10328	0.264784	1.09395	0.673271	0.797552	0.892573	0.765832	0.747935	0.800925	0.622051	0.0108197	24	18	0.259625	1	1	24	22	0.0381035	0.89622
8	+	85599832	85603131	ENSMUSG00000110341	Gm45424	0.088542	0.050775	0.032569	0.01599	0.051834	0.121988	0.131515	0.039064	0.044497	0.023892	0.089821	0.11486	0.0671122	0.083354	0.128247	0.036248	0.14439	0.059191	0.037292	0.12234	0.089354	0.061611	0.068275	0.061217	0.033974	0.0771244	0.622051	0.0108197	24	22	0.0487607	1	0.915543	24	4	0.0183692	1.14919
7	-	12793828	12794869	ENSMUSG00000110124	Gm4247	0.994073	0.869198	1.13362	1.38475	1.37596	0.757216	1.06707	1.13353	1.28182	1.53728	1.25192	0.829623	1.13467	0.356582	1.17677	1.0655	0.902671	1.08497	0.582213	1.1607	0.798758	0.997631	1.00848	0.846412	0.66575	0.887202	0.622051	0.0108197	24	12	0.273435	1	0.915543	24	8	0.137669	0.781903
8	+	97163793	97165030	ENSMUSG00000110715	Gm5131	11.6967	20.6966	19.6284	20.6076	18.4735	17.0041	15.6665	19.575	21.3885	21.2211	15.2849	14.5703	17.9844	5.51229	13.5316	16.0062	12.4671	11.7288	16.0705	13.8499	15.2469	17.259	10.495	8.89742	13.3707	12.8696	0.622051	0.0108197	24	10	3.52538	1	0.915543	24	6	1.73694	0.715597
8	+	95138310	95148386	ENSMUSG00000110475	Gm31036	0.640183	0.386646	0.309435	0.25225	0.268884	1.1062	0.41355	0.51389	0.114005	0.201776	0.549471	0.609029	0.44711	0.783362	1.06415	0.115331	0.097995	0.811514	0	0.640046	0.40289	0.288867	0.305811	1.26136	0.99677	0.564008	0.622051	0.0108197	24	22	0.189949	1	0.915543	24	22	0.353667	1.26145
10	-	50425044	50425330	ENSMUSG00000111202	Gm48275	0.046988	0.06239	0.093622	0.055159	0.034125	0	0.078499	0.122657	0.124175	0.036629	0.066814	0.030385	0.0626203	0	0.211219	0.05583	0.056279	0.038554	0.017152	0.040191	0.083586	0.19787	0.042025	0.064974	0	0.0673067	0.622051	0.0108197	24	8	0.028175	1	0.104253	24	10	0.0396365	1.07484
9	+	65398506	65412702	ENSMUSG00000041696	Rasl12	0	0.015383	0	0.0272	0.025242	0.066525	0.032258	0	0	0.018063	0.050118	0.037987	0.0227313	0.054015	0.072373	0.013766	0	0	0	0	0	0	0	0.042721	0	0.0152396	0.622051	0.0108197	24	20	0.0178488	1	1	24	6	0.00973403	0.670422
12	-	7911889	7950061	ENSMUSG00000112006	Gm48633	29.1834	31.8463	33.124	17.8147	23.9313	29.9666	29.6848	39.5015	30.997	21.0193	16.3881	24.5721	27.3358	49.9303	36.429	33.1424	27.4972	27.1917	24.4351	28.7139	39.6559	36.3852	22.4751	18.2951	40.825	32.0813	0.622051	0.0108197	24	6	6.56912	1	0.125882	24	6	7.45502	1.1736
10	+	51238829	51239628	ENSMUSG00000111880	Gm5040	0.786351	0.831417	0.702335	0.867937	0.843368	1.3069	0.728024	0.682151	0.765352	0.846657	1.07812	1.06398	0.875216	2.6377	0.487625	0.86125	0.83789	0.993555	0.868293	0.809647	0.656788	0.867165	1.03316	0.970364	0.838879	0.988526	0.622051	0.0108197	24	18	0.156605	1	0.125882	24	16	0.0784028	1.12947
10	+	75401115	75424564	ENSMUSG00000033427	Upb1	79.2901	105.011	103.763	118.524	102.446	103.519	87.9244	101.473	109.021	110.097	104.595	103.703	102.447	200.009	78.5499	117.765	99.695	102.134	97.6316	87.9171	99.6121	108.004	96.4376	89.9346	111.658	107.446	0.622051	0.0108197	24	12	4.89259	1	1	24	6	2.79281	1.04879
10	-	71595847	71597129	ENSMUSG00000111965	Gm4797	2.03107	2.33254	2.47442	2.65535	2.52716	1.8037	2.10567	2.46159	2.68772	2.44515	2.26705	2.43724	2.35239	0.164199	2.43313	2.65042	1.86907	1.22347	3.78628	2.46692	2.558	2.08402	1.35091	1.66593	0.973881	1.93552	0.622051	0.0108197	24	10	0.211622	1	0.915543	24	6	0.557735	0.822788
10	+	118258688	118261096	ENSMUSG00000112252	Gm32802	0.450745	0.391934	0.387035	0.418079	0.334704	0.372871	0.463749	0.539648	0.385276	0.381068	0.363916	0.438633	0.410638	0.226735	0.382457	0.384535	0.464749	0.402738	0.316277	0.485909	0.413454	0.362261	0.388159	0.294436	0.40367	0.377115	0.622051	0.0108197	24	4	0.0300344	1	1	24	10	0.0338987	0.918363
10	-	15520331	15521404	ENSMUSG00000112395	Gm7198	7.97849	6.66399	7.63802	8.1521	10.5338	8.13249	8.24052	6.89124	7.05283	7.80595	10.0148	9.47056	8.21456	0.299309	11.3915	6.66125	4.588	7.28917	6.40662	9.41193	7.87032	5.49035	4.33933	8.01512	3.45353	6.26803	0.622051	0.0108197	24	18	1.05148	1	1	24	6	1.11737	0.76304
12	+	32819545	32839207	ENSMUSG00000020572	Nampt	10.3762	9.00118	19.8785	34.4747	22.7035	22.2605	16.2484	9.4178	11.6433	30.3226	28.6189	22.7945	19.8117	22.1529	19.3089	18.1776	22.4053	27.337	20.365	17.5212	15.0482	18.1619	26.3557	24.5005	12.6569	20.3326	0.622051	0.0108197	24	16	9.5739	1	0.0826246	24	16	3.10365	1.02629
12	+	86650573	86651662	ENSMUSG00000113369	Gm8504	0.072171	0.195077	0.139688	0.21987	0.189689	0.128742	0.103344	0.131912	0.136231	0.214322	0.115217	0.077752	0.143668	0	0.173023	0.296557	0.123487	0.101515	0.228317	0.079369	0.059607	0.221906	0.11219	0.213848	0.09996	0.142482	0.622051	0.0108197	24	12	0.0407352	1	0.695705	24	12	0.0413926	0.991743
13	+	67949751	67954507	ENSMUSG00000113095	Gm7969	1.08831	1.36105	0.852854	0.404264	0.931059	1.05853	1.18323	1.46559	0.999213	0.435489	0.55528	0.952677	0.940629	1.23263	1.22457	1.36054	1.09232	0.815197	2.90821	1.34926	1.46692	1.61113	1.89175	0.761715	1.46834	1.43188	0.622051	0.0108197	24	2	0.357599	1	1	24	10	0.0976801	1.52226
12	-	11881325	11882663	ENSMUSG00000113275	Tubb2a-ps2	11.952	15.8419	3.0024	2.68622	5.29597	16.2581	14.4164	10.0376	5.91779	2.22244	7.71255	16.2167	9.29667	7.86318	8.18464	1.38519	1.08855	6.51366	6.10266	14.5536	10.4236	1.31884	2.01013	9.80674	10.1797	6.61921	0.622051	0.0108197	24	0	6.96152	1	0.0525464	24	0	4.33376	0.711997
12	-	84313854	84317076	ENSMUSG00000113529	Gm47484	4.79442	4.09264	2.26184	5.35126	4.85025	10.6303	3.45119	4.60595	0.135644	7.15095	5.77333	7.18521	5.02358	0	4.99727	0	3.49372	9.09282	4.4604	5.40536	7.30076	0.058732	5.50912	5.63833	0.688032	3.88705	0.622051	0.0108197	24	20	1.21767	1	1	24	18	1.34614	0.773761
14	+	56865413	56866355	ENSMUSG00000114500	Gm8983	9.73204	10.7959	10.8162	10.9835	8.90944	7.66803	10.4232	10.7351	10.9573	11.6106	8.49245	8.15352	9.93977	0.166682	9.83515	10.5942	5.44329	6.07368	10.5547	9.15288	7.64753	9.62888	5.74383	5.9257	4.36769	7.09452	0.622051	0.0108197	24	10	1.45732	1	1	24	6	2.32234	0.713751
13	+	60622967	60629395	ENSMUSG00000114501	Gm48582	0.002797	0.001393	0.003321	0.000821	0.0011	0.003175	0.002271	0.000926	0.000411	0.000818	0.001512	0.004127	0.00188933	0	0.013201	0.000623	0.001675	0.004685	0.001531	0	0.001866	0.003926	0.002814	0.005801	0.001277	0.00311658	0.622051	0.0108197	24	22	0.00102637	1	1	24	12	0.00120703	1.64957
14	+	41151458	41159601	ENSMUSG00000037780	Mbl1	139.121	170.876	149.723	109.939	126.78	118.643	127.013	150.624	147.693	117.485	96.4885	127.174	131.797	235.993	166.701	161.946	204.688	164.344	97.2807	162.977	167.18	174.481	179.392	119.859	181.425	168.022	0.622051	0.0108197	24	6	21.4722	1	1	24	10	6.92661	1.27486
13	+	60641790	60642009	ENSMUSG00000114277	Gm48583	5.7971	7.39146	10.8541	16.9279	9.9999	9.87102	7.55438	12.6285	12.422	16.9743	12.5625	9.02628	11.0008	6.91315	8.65367	17.4348	18.9235	10.5969	37.9845	5.12026	8.61241	15.0564	20.95	19.479	8.28023	14.8337	0.622051	0.0108197	24	12	3.09885	1	0.0525464	24	14	7.13658	1.34842
17	-	32879219	32891642	ENSMUSG00000095325	Zfp870	1.57441	1.18836	1.18518	0.952407	1.26023	1.35781	1.36875	1.27472	1.01848	1.11529	1.05878	1.14978	1.20868	1.15105	1.23577	0.777991	1.05589	1.15802	1.06916	1.44264	0.810485	0.957714	0.939357	1.0771	0.774592	1.03748	0.622051	0.0108197	24	0	0.145635	1	1	24	22	0.112668	0.858357
15	+	76457452	76459458	ENSMUSG00000034161	Scx	0.044485	0.021685	0	0.065366	0.048799	0.088989	0.037418	0.029644	0.014797	0.07675	0.096889	0.055079	0.0483251	0.05765	0.049781	0.019959	0.026826	0.032926	0.024186	0.056276	0.029882	0.078598	0.074285	0.03097	0.056648	0.0448322	0.622051	0.0108197	24	18	0.0336669	1	1	24	6	0.00626603	0.927722
15	-	82402846	82407171	ENSMUSG00000094806	Cyp2d10	319.965	448.806	502.33	369.591	485.073	292.268	331.936	482.518	484.919	365.331	363.699	346.967	399.45	323.265	356.967	559.677	491.097	456.58	357.804	411.432	536.695	569.061	474.542	277.082	619.366	452.797	0.622051	0.0108197	24	8	80.6007	1	0.517903	24	10	83.6812	1.13355
16	-	65539128	65562520	ENSMUSG00000004843	Chmp2b	13.1898	12.1053	12.1232	11.305	11.8813	14.7149	13.3979	13.9303	11.9616	11.1339	11.7582	12.4848	12.4988	33.6441	11.5236	12.1823	11.3901	10.4191	10.2755	12.8016	11.0995	13.3224	12.2288	12.4776	10.8544	13.5183	0.622051	0.0108197	24	2	1.10058	1	1	24	6	0.827905	1.08156
17	-	27545707	27556518	ENSMUSG00000116657	AC127341.3	0.010336	0.012421	0.014206	0.022939	0.0077	0.00742	0.012502	0.01871	0.017503	0.016948	0.01214	0.004907	0.0131443	0.021201	0.013456	0.025194	0.023405	0.008699	0.032199	0.009069	0.011094	0.030347	0.014525	0.002875	0.013144	0.0171007	0.622051	0.0108197	24	10	0.00549457	1	1	24	10	0.00359635	1.30099
17	+	3198110	3258895	ENSMUSG00000116858	AC165953.2	1.36678	1.5692	2.30881	1.9306	1.05851	1.34834	1.70951	2.07533	2.17744	1.6887	1.52807	1.65194	1.7011	3.06564	1.75234	2.46222	2.13943	1.87797	1.63111	1.41158	1.96634	3.35673	1.92828	1.73896	2.82017	2.17923	0.622051	0.0108197	24	8	0.359329	1	0.517903	24	10	0.139555	1.28107
16	-	97943357	97962615	ENSMUSG00000046962	Zbtb21	2.74771	1.81093	0.601939	1.5389	1.97351	2.5728	3.32806	2.20795	0.647352	1.43205	3.09477	2.80108	2.06309	1.34254	1.90794	0.812827	1.70339	2.34099	3.46421	3.59238	2.47116	0.528302	1.34606	2.15566	2.85683	2.04352	0.622051	0.0108197	24	22	0.937433	1	0.0826246	24	22	0.787328	0.990517
17	+	6256860	6308314	ENSMUSG00000038141	Tmem181a	0.321248	0.502208	0.45135	0.395521	0.325536	0.220795	0.336223	0.532585	0.340489	0.394166	0.348015	0.22364	0.365981	0.73681	0.688194	0.70899	0.541727	0.211407	0.308667	0.395111	0.530044	0.716159	0.548253	0.329503	0.270947	0.498818	0.622051	0.0108197	24	8	0.106568	1	0.125882	24	8	0.193778	1.36296
18	+	12740322	12755260	ENSMUSG00000024430	Cabyr	1.3721	1.11906	1.25554	2.02206	1.48249	1.2957	0.934229	1.2388	1.28317	1.95625	1.42994	1.41099	1.40003	2.03183	1.88901	1.14807	2.26763	1.91194	1.38395	1.20513	1.70103	1.74204	1.71636	1.5787	2.07365	1.72078	0.622051	0.0108197	24	16	0.211991	1	1	24	18	0.137156	1.2291
18	-	28187110	28188817	ENSMUSG00000117416	AC168306.1	9.74288	9.08398	9.82801	10.8298	9.70912	8.61564	8.43251	10.305	9.83112	10.4977	9.23716	8.07193	9.51541	2.11501	9.1889	8.44073	7.15092	7.37211	8.03422	9.11163	8.47589	9.75291	6.66477	7.50774	5.39684	7.43431	0.622051	0.0108197	24	12	0.671402	1	0.915543	24	6	1.16144	0.781292
11	+	7063489	7178506	ENSMUSG00000020431	Adcy1	0.071227	0.031039	0	0.039051	0.011984	0.103674	0.133039	0.012066	0	0.021438	0.045549	0.115321	0.048699	0.009616	0.069137	0.009757	0.025864	0.026828	0.700878	0.108207	0.031663	0.007721	0.025826	0.111338	0.067173	0.0995007	0.768269	0.0149548	24	22	0.0442263	1	0.125882	24	22	0.0309798	2.04318
1	+	174501825	174822729	ENSMUSG00000028354	Fmn2	0.024423	0.027796	0.141465	0.040957	0.0492	0	0.011657	0.174583	0.092203	0.024478	0.026412	0	0.0510978	0	0.272892	0.164698	0.192111	0.064412	0.10698	0.169732	0.148826	0.137128	0.131059	0.009649	0.030885	0.119031	0.768269	0.0149548	24	10	0.0334027	1	0.186301	24	6	0.0478952	2.32947
2	+	181493206	181494980	ENSMUSG00000055882	Abhd16b	0.012663	0.01261	0	0	0.013795	0.028748	0.021154	0	0	0	0	0.049822	0.011566	0	0	0	0.015167	0	0	0.016247	0	0.017774	0	0	0	0.004099	0.768269	0.0149548	24	22	0.0123563	1	1	0	0	0	0.354401
7	+	12930774	12930880	ENSMUSG00000065006	Gm26325	0	0.034864	0	0.246584	0.063564	0	0	0	0.092519	0.109164	0.050482	0	0.0497648	0.234629	0.038469	0.093594	0.104829	0	0	0.014973	0	0	0.09002	0.14523	0	0.0601453	0.768269	0.0149548	24	12	0.0471258	1	1	24	12	0.0469236	1.20859
5	-	39613935	39755475	ENSMUSG00000051022	Hs3st1	0.106648	0.145662	0.063747	0.062671	0	0.090378	0.066812	0.176444	0	0.046764	0	0.104905	0.0720026	0.115239	0.083562	0.093717	0.111768	0.049222	0.072993	0.051312	0.053357	0.130987	0.196727	0.165904	0.084292	0.100757	0.768269	0.0149548	24	4	0.029958	1	0.517903	24	14	0.0332764	1.39935
16	-	20511133	20517766	ENSMUSG00000086837	Gm16618	0.235351	0.212056	0	0.054986	0.23036	0.160299	0.157271	0.179037	0	0.137598	0.276987	0.2489	0.157737	0.082294	0	0.125837	0.169132	0.173798	0.231955	0.181177	0.156998	0	0	0.097631	0.176922	0.116312	0.768269	0.0149548	24	22	0.0807725	1	0.322818	24	20	0.0588741	0.737379
11	+	67921504	67947659	ENSMUSG00000055134	9130017K11Rik	0.022595	0	0	0.055859	0.034559	0.066587	0.035747	0	0.020959	0.007873	0.112306	0.033117	0.0324668	0	0.060941	0.040271	0	0.008287	0.01737	0.040702	0	0	0	0.065799	0.020059	0.0211191	0.768269	0.0149548	24	18	0.0239791	1	1	24	22	0.00585979	0.650482
19	+	11404770	11416419	ENSMUSG00000024675	Ms4a4c	0.078269	0.093531	0.038986	0.045939	0.070906	0.177697	0.108963	0.069062	0	0	0	0.269461	0.0794012	0.912254	0.140731	0.104621	0.091532	0	0	0	0	0.109864	0.599899	0.341717	0.082482	0.198592	0.768269	0.0149548	24	22	0.047023	1	1	24	12	0.0593643	2.50112
5	-	123876736	123880020	ENSMUSG00000049241	Hcar1	0.006842	0.006814	0.008179	0.024096	0.007454	0.007767	0	0	0.009041	0.024001	0.014799	0	0.00908275	0	0	0.018292	0	0	0	0	0.018257	0.009604	0	0	0.008652	0.00456708	0.768269	0.0149548	24	14	0.00619107	1	0.915543	24	8	0.00611789	0.50283
3	-	96254619	96256277	ENSMUSG00000093507	Gm20627	0.211789	0	0.079289	0.124308	0.144198	0.27047	0.250958	0.105118	0	0.061911	0.143253	0.221485	0.134398	0.462842	0.023139	0.070774	0.223951	0.150456	0.028991	0.334944	0.141279	0.037161	0.052781	0.073214	0.234349	0.152823	0.768269	0.0149548	24	22	0.102658	1	1	24	22	0.0783747	1.13709
10	-	111506575	111507662	ENSMUSG00000100113	Gm28592	0	0	0.081422	0.169295	0.045059	0	0	0	0.046744	0.029663	0.027449	0	0.0333027	0.04654	0.256771	0.065128	0.102774	0.060738	0.088004	0.034067	0.110193	0.418114	0.061282	0	0	0.103634	0.768269	0.0149548	24	12	0.0324573	1	0.104253	24	8	0.0495254	3.11189
9	+	75468616	75481616	ENSMUSG00000109032	Gm7972	0.061747	0.071739	0	0	0.100899	0.116824	0.060174	0.027242	0.054393	0.048134	0.155814	0.141722	0.0698907	0.215908	0.14752	0	0.049304	0.101329	0.146506	0.145243	0.219681	0.057782	0.089741	0.241127	0.130143	0.12869	0.768269	0.0149548	24	20	0.0497635	1	0.517903	24	0	0.0630958	1.84131
8	+	104152706	104154337	ENSMUSG00000109909	Gm45663	0.016527	0.002743	0	0	0	0.003127	0.004602	0	0	0	0	0.005419	0.0027015	0	0	0.002455	0	0	0	0	0.003573	0.019332	0	0.003809	0	0.00243075	0.768269	0.0149548	24	0	0.00221112	1	1	24	12	0.00173595	0.899778
14	-	51167967	51168425	ENSMUSG00000115136	Ear-ps1	0.006257	0.015442	0.006829	0.007026	0	0	0.003636	0.018363	0.025522	0.013042	0.006178	0.005352	0.00897058	0.047086	0.016142	0.005333	0.007168	0	0.016981	0.006981	0.015969	0.027112	0.050364	0.015047	0	0.0173486	0.768269	0.0149548	24	8	0.00677267	1	1	24	10	0.00441005	1.93394
2	-	76629898	76648015	ENSMUSG00000002731	Prkra	6.8954	9.40408	9.57002	8.77121	7.89655	8.60262	8.0715	9.43255	9.52085	9.33876	7.20601	8.91323	8.63523	9.90708	7.53923	10.9765	10.6433	6.93157	4.4205	10.2095	9.66609	12.8741	8.54913	5.83485	8.85844	8.86752	0.768269	0.0190899	24	8	1.01304	1	0.0525464	24	8	1.626	1.0269
2	-	76663044	76673070	ENSMUSG00000002732	Fkbp7	1.53761	2.92686	0.780218	1.82621	2.70771	3.34816	2.22589	1.49447	0.826874	2.20729	2.72204	2.3253	2.07739	5.05534	2.64663	2.33925	3.36581	2.41959	1.77125	2.19863	2.82355	1.49443	3.04273	1.01188	2.24689	2.53467	0.768269	0.0190899	24	20	0.558988	1	1	24	10	0.331644	1.22012
16	-	38444030	38452703	ENSMUSG00000002844	Adprh	2.03632	2.13415	1.6661	1.34966	2.02235	2.33647	2.223	1.79024	1.90697	1.24716	1.77727	2.51135	1.91675	4.60594	2.74444	2.18925	1.66535	2.17777	1.11255	4.27668	2.69883	1.5527	2.23065	2.61148	2.10986	2.49796	0.768269	0.0190899	24	0	0.353759	1	0.377215	24	0	0.423173	1.30322
16	-	38396117	38433145	ENSMUSG00000002847	Pla1a	22.2085	16.9976	19.0012	23.1543	18.1614	27.0032	23.0947	16.4211	19.2489	23.0023	25.3947	23.7392	21.4523	29.5149	27.8144	27.7816	28.9059	23.5755	33.7723	27.9433	23.9087	27.2263	33.3932	31.8063	19.1416	27.8987	0.768269	0.0190899	24	18	2.881	1	1	24	18	0.783385	1.3005
1	-	121304353	121328024	ENSMUSG00000003721	Insig2	122.689	132.868	109.108	47.846	81.4532	99.0397	104.619	146.548	79.4862	35.6076	48.1183	54.0707	88.4546	122.069	171.889	68.4816	68.3397	75.7978	201.204	105.174	122.156	92.4649	36.8859	64.9859	131.72	105.097	0.768269	0.0190899	24	4	40.0486	1	0.186301	24	0	44.7665	1.18815
19	+	53310506	53375810	ENSMUSG00000025025	Mxi1	3.6808	4.57028	4.63881	4.69471	4.11209	3.87142	3.31869	4.2279	3.9294	5.04742	3.98327	3.78378	4.15488	2.50571	4.14124	4.38439	3.95798	3.25189	3.97917	4.12688	3.73094	4.90869	3.35565	3.04135	3.50635	3.74085	0.768269	0.0190899	24	12	0.320898	1	0.377215	24	10	0.493446	0.900351
16	-	36043761	36071515	ENSMUSG00000003955	Fam162a	68.9395	51.8154	42.7188	65.297	74.7783	100.221	68.1235	71.3691	73.7017	62.0326	84.2572	97.6448	71.7416	142.086	40.7382	56.0003	81.6121	51.3261	50.7562	58.3411	63.6064	70.6674	78.3748	69.9965	98.9733	71.8732	0.768269	0.0190899	24	20	15.9762	1	1	24	18	7.28528	1.00184
X	-	7153810	7188714	ENSMUSG00000004317	Clcn5	0.609422	0.487679	0.449598	0.643081	0.780067	0.639886	0.689015	0.608094	0.504022	0.593199	0.816909	0.798294	0.634939	0.475775	0.7976	0.51541	0.625274	0.711789	0.371376	0.765798	0.536453	0.546646	0.536091	0.752798	0.34508	0.581674	0.768269	0.0190899	24	20	0.122259	1	1	24	12	0.0545508	0.916111
1	-	119470305	119504794	ENSMUSG00000004451	Ralb	4.25781	4.53175	3.54981	4.04704	3.71575	5.08545	4.95014	3.21252	3.70329	3.95603	4.92541	6.38845	4.36029	6.04089	4.37735	4.21023	4.46114	4.12447	1.84201	4.8121	4.14026	4.15599	5.22294	5.65161	4.47946	4.45987	0.768269	0.0190899	24	22	0.723123	1	1	24	22	0.233581	1.02284
9	+	108306129	108337934	ENSMUSG00000007815	Rhoa	34.7205	40.4439	40.0134	39.1818	36.6607	38.3976	37.099	42.3454	41.497	38.8145	33.288	37.4907	38.3294	38.1901	35.354	39.3646	38.4361	35.2537	27.5244	38.9688	39.2763	37.9654	34.862	31.2687	36.6532	36.0931	0.768269	0.0190899	24	6	1.41264	1	0.0826246	24	6	2.63855	0.941657
8	-	105713854	105758664	ENSMUSG00000013150	Gfod2	3.1637	2.99946	1.32519	0.912791	2.17651	2.33218	3.03653	2.51171	3.14832	1.12561	2.05744	2.88615	2.3063	2.06795	1.85503	1.61696	1.25162	1.82088	1.92635	2.23285	1.73101	1.00202	1.25435	1.9355	2.79593	1.79087	0.768269	0.0190899	24	0	0.785352	0.705553	0.000644541	24	22	0.445412	0.776514
2	+	30171493	30174069	ENSMUSG00000015337	Endog	22.59	18.6599	19.2682	28.4513	23.7949	39.6719	20.2057	21.2172	21.1026	20.6446	37.1417	37.2418	25.8325	35.2598	13.0316	18.4909	20.9712	25.0742	9.60154	21.8009	19.9248	16.3415	22.1714	29.9001	23.0143	21.2985	0.768269	0.0190899	24	20	6.03756	1	0.377215	24	18	2.24958	0.824486
9	+	65294260	65330657	ENSMUSG00000015357	Clpx	71.7965	81.3161	26.3043	15.5145	42.2117	50.3924	80.5266	91.7317	31.1457	22.8201	29.2124	43.7536	48.8938	45.2886	93.1494	27.4218	20.0504	38.0804	142.218	100.049	92.6813	46.677	17.6653	25.7362	60.1432	59.0967	0.768269	0.0190899	24	2	31.1687	1	0.0190899	24	2	43.9353	1.20867
2	+	15049395	15082452	ENSMUSG00000017418	Arl5b	2.72658	2.75578	3.51212	4.69927	3.44776	3.20253	1.9768	2.96279	2.92556	4.63432	2.60366	2.56971	3.16807	2.92218	4.54605	3.9477	3.1091	2.86758	3.87709	3.4948	3.21266	4.32858	1.78463	2.5737	1.90165	3.21381	0.768269	0.0190899	24	12	0.559314	1	0.186301	24	6	0.752076	1.01444
11	-	86936425	86993707	ENSMUSG00000018427	Ypel2	1.80126	2.47527	1.77685	1.91111	3.29684	5.5422	3.70058	2.36584	1.18892	1.67108	1.95217	4.58453	2.68889	2.84853	7.23476	1.6676	1.39312	2.64465	4.75667	2.78834	5.55111	3.15723	1.78115	2.5349	4.54059	3.40822	0.768269	0.0190899	24	22	1.03703	1	0.268421	24	2	1.53349	1.26752
10	-	89711971	89732295	ENSMUSG00000019948	Actr6	4.17591	4.39509	5.46129	5.69139	7.24352	5.69943	4.88449	3.81821	4.28059	5.10482	6.13348	5.31369	5.18349	8.97472	4.44794	6.25909	4.78062	5.41171	3.63286	5.36106	5.19686	8.12952	5.15051	5.00653	5.21817	5.6308	0.768269	0.0190899	24	18	0.913196	1	1	24	6	0.669879	1.08629
10	-	61319656	61383530	ENSMUSG00000020092	Pald1	2.11233	2.74104	2.81128	2.63869	1.97284	1.50686	2.65081	2.1312	2.1348	2.61187	1.63312	2.08703	2.25266	3.01944	3.45042	3.05284	2.37289	1.79734	2.14308	2.49262	2.78752	2.79705	2.31187	2.19331	2.27721	2.55797	0.768269	0.0190899	24	8	0.38534	0.804321	0.00144015	24	6	0.498643	1.13553
10	-	59446984	59616692	ENSMUSG00000009647	Mcu	3.5453	6.81426	4.85015	2.63409	3.1834	5.04234	4.88784	6.14119	4.19508	2.86725	3.25545	4.82723	4.35363	4.09692	6.11688	4.99235	3.821	3.09854	2.68758	5.47237	6.33363	6.21458	2.78404	3.11187	5.08192	4.48431	0.768269	0.0190899	24	2	1.23437	1	0.0190899	24	6	1.65342	1.03002
11	-	53259814	53300457	ENSMUSG00000020361	Hspa4	30.0095	31.1187	33.1334	32.6269	31.5371	25.0062	27.1512	34.4314	37.4137	26.4241	29.6813	25.4232	30.3297	19.2443	37.1847	26.9497	31.2233	27.0644	20.8002	42.4753	28.8428	24.4681	21.3198	30.3665	30.5023	28.3701	0.768269	0.0190899	24	10	3.34514	1	1	24	6	1.83409	0.93539
12	-	75450881	75596200	ENSMUSG00000021051	Ppp2r5e	7.08511	7.3868	9.53051	14.1505	10.0061	6.1227	8.88146	6.14298	10.055	11.6935	8.73946	6.41819	8.85104	4.05865	8.94862	6.98073	12.4862	8.60961	7.08222	9.26976	5.53156	7.85649	8.74001	6.22087	4.97761	7.56353	0.768269	0.0190899	24	12	2.47338	1	0.517903	24	12	1.14407	0.854536
13	+	32802038	32822609	ENSMUSG00000021400	Wrnip1	14.3462	21.0425	11.172	6.53948	10.7852	13.0208	14.4327	11.6148	14.5842	9.28313	9.81641	14.1857	12.5686	12.1607	14.6592	20.3562	7.67577	9.46697	12.3858	24.4442	17.2113	27.0254	6.93832	8.78497	12.2293	14.4449	0.768269	0.0190899	24	2	2.67018	1	0.377215	24	6	6.48874	1.14928
13	-	95350683	95375352	ENSMUSG00000021681	Aggf1	10.8286	9.17605	7.38774	7.03944	9.19494	7.72003	9.64018	9.32179	8.51296	6.9528	7.47691	7.96567	8.43476	6.26231	7.64799	5.85806	5.47665	6.07123	4.54976	9.19643	7.79141	5.8506	5.63141	5.97005	6.20035	6.37552	0.768269	0.0190899	24	2	1.1636	1	0.0826246	24	0	0.504085	0.755863
14	+	73510025	73518545	ENSMUSG00000022109	Med4	5.44461	6.56842	3.90782	3.67583	5.15442	7.16294	7.0893	6.50962	3.9126	4.34257	5.69483	7.14814	5.55093	9.90643	4.38132	5.68957	6.35611	4.94487	3.74614	5.89914	4.56635	5.3835	5.81761	6.67373	4.98907	5.69615	0.768269	0.0190899	24	0	1.73728	1	1	24	12	0.562769	1.02616
15	-	97675097	97705825	ENSMUSG00000022466	Rpap3	4.83458	2.65754	2.77938	1.84553	2.44893	2.6674	2.89931	2.71526	2.48237	1.76119	2.87251	3.09933	2.75528	10.1621	3.57754	2.85195	4.62892	2.14288	2.51403	2.28406	3.02727	3.4156	4.37317	3.58305	2.16528	3.72715	0.768269	0.0190899	24	0	0.316899	1	1	24	10	0.59203	1.35273
16	-	15623897	15637400	ENSMUSG00000022673	Mcm4	1.25545	1.04951	0.427983	1.24444	0.935263	1.76423	1.4214	0.747511	0.479899	1.17163	1.13403	2.47266	1.17534	1.44068	1.44726	0.63613	0.887171	1.24479	0.370518	1.62809	1.33398	0.584713	1.02988	1.22809	0.938025	1.06411	0.768269	0.0190899	24	22	0.408138	1	0.517903	24	0	0.22049	0.905368
16	+	23107444	23113947	ENSMUSG00000022884	Eif4a2	44.0894	52.4393	55.6586	120.642	56.0722	45.409	48.6414	48.2313	77.8808	58.4737	55.1755	59.3375	60.1709	107.395	63.187	61.5028	57.0619	62.9236	49.0756	63.5405	74.7625	83.2861	42.7045	48.6674	34.4405	62.3789	0.768269	0.0190899	24	12	8.00988	1	0.377215	24	6	17.2094	1.0367
16	+	91372783	91405589	ENSMUSG00000022971	Ifnar2	37.757	44.3423	50.1834	54.934	43.3222	41.0229	30.847	50.4957	44.8379	50.2443	46.2989	43.8184	44.842	150.715	42.2208	47.7332	42.4586	48.2368	57.2932	26.939	47.3697	63.0658	56.3649	51.7683	49.6476	56.9844	0.768269	0.0190899	24	12	4.52223	1	1	24	22	2.18556	1.27078
15	+	99717515	99725005	ENSMUSG00000023019	Gpd1	90.0458	201.332	153.781	112.723	145.889	76.0111	103.99	146.038	194.725	140.56	94.1476	102.982	130.185	45.2475	123.705	120.711	102.884	109.041	97.1498	124.035	139.302	112.239	97.8801	85.2168	154.668	109.34	0.768269	0.0190899	24	8	38.8797	1	0.377215	24	6	11.8412	0.83988
15	-	101996698	102004482	ENSMUSG00000049382	Krt8	104.871	91.9454	86.5875	80.7804	80.3927	101.994	111.084	83.9949	98.7675	68.0675	84.5012	132.249	93.7695	119.406	102.809	81.6467	86.2291	86.7698	48.8898	99.1565	102.903	69.9997	89.535	92.8235	113.497	91.1387	0.768269	0.0190899	24	2	14.2826	1	0.186301	24	0	12.0525	0.971944
14	-	20140057	20181809	ENSMUSG00000023243	Kcnk5	7.93359	8.44	11.7976	12.9316	18.4998	7.27996	7.75469	3.59457	12.9604	14.0842	11.5112	10.4195	10.6006	1.14528	7.47819	9.45686	10.3823	5.49241	2.31091	8.02854	7.85049	7.88481	5.67121	3.90801	5.89636	6.29212	0.768269	0.0190899	24	14	3.65454	1	0.0826246	24	8	2.56647	0.593563
19	+	37207543	37222139	ENSMUSG00000023307	2019-03-05	16.413	17.4444	24.1922	20.541	18.2958	16.5788	15.8417	19.5149	19.0842	21.8523	17.4252	17.4744	18.7215	19.3831	17.7201	20.851	19.3751	17.0641	19.9345	15.327	15.8399	26.4659	19.257	17.001	19.1473	18.9472	0.768269	0.0190899	24	12	2.0569	1	1	24	12	1.10386	1.01205
17	+	46110986	46128910	ENSMUSG00000023967	Mrps18a	37.9793	42.1018	45.0681	42.1033	40.6336	37.4136	31.5644	46.5228	47.7161	34.605	39.2405	36.8739	40.1519	85.2176	28.3353	36.5377	46.9336	43.3237	20.0986	39.313	45.577	40.2949	38.8865	34.2527	47.9329	42.2253	0.768269	0.0190899	24	10	3.86066	1	1	24	22	1.22159	1.05164
17	-	29250803	29264186	ENSMUSG00000024007	Ppil1	8.99776	9.70284	8.68553	8.06641	9.70962	14.5541	9.58038	8.69944	9.36219	8.91232	10.9065	16.3469	10.2937	19.5036	6.52145	6.17496	5.32086	11.9583	6.26425	7.67415	7.81209	4.29752	6.07082	13.8516	10.4241	8.8228	0.768269	0.0190899	24	20	1.08128	1	0.0826246	24	22	3.32783	0.857109
17	-	26091734	26095508	ENSMUSG00000024177	Nme4	1.51206	1.53841	3.29875	1.93797	1.83409	1.49165	2.31756	2.42497	2.928	1.34378	1.12171	1.29153	1.92004	1.89816	1.62222	2.75301	3.67141	1.91421	1.9557	1.73828	2.26899	2.00446	3.30334	0.863152	1.73508	2.144	0.768269	0.0190899	24	8	0.447863	1	0.186301	24	12	0.286374	1.11664
18	-	16588877	16809246	ENSMUSG00000024304	Cdh2	11.3929	13.2401	14.545	13.8843	11.2835	7.69856	10.4019	12.1989	13.0794	15.4708	9.80049	8.77042	11.8139	3.85458	17.1719	13.715	10.0869	9.32408	9.96266	14.3641	12.4141	13.0016	8.08596	7.10787	7.59462	10.5569	0.768269	0.0190899	24	10	2.67659	1	0.125882	24	6	3.10856	0.893607
18	-	35614604	35627227	ENSMUSG00000024354	Slc23a1	11.7322	11.5956	11.9231	11.4481	9.49675	9.68242	15.1883	12.1331	12.3468	11.5348	9.93036	10.8935	11.4921	7.4539	16.6311	12.4989	11.8623	11.3953	11.396	15.753	14.485	9.29042	12.8825	10.6034	8.36422	11.8847	0.768269	0.0190899	24	6	1.2258	1	0.517903	24	6	1.02385	1.03416
18	-	38586268	38601268	ENSMUSG00000024427	Spry4	1.08547	1.61635	2.27019	1.18204	0.535864	0.914692	0.878842	1.90415	3.45628	1.93037	0.571421	1.07148	1.45143	0.75143	2.85383	2.80729	1.70211	1.02552	1.20955	0.601082	2.68428	3.67894	1.08564	1.72136	1.18817	1.77577	0.768269	0.0190899	24	8	0.750085	1	0.268421	24	10	1.05498	1.22346
19	-	20373428	20390944	ENSMUSG00000024659	Anxa1	1.52554	1.63284	1.08702	1.77892	2.43376	1.79715	1.78507	1.57959	1.65581	1.73173	1.9075	2.33029	1.77043	8.15635	2.16904	1.87119	1.80667	2.65372	1.37338	2.1462	1.32282	1.87974	3.09177	5.64923	1.93336	2.83779	0.768269	0.0190899	24	18	0.223796	1	1	24	22	0.482448	1.60288
19	+	17394043	17401349	ENSMUSG00000024712	Rfk	15.5944	14.0717	14.7135	16.8422	16.0713	18.8731	16.687	15.4112	12.5054	15.3727	16.74	16.7731	15.8046	12.4416	13.4712	13.1116	15.0012	13.4031	12.4375	17.2746	14.2515	12.2208	15.6476	16.2895	13.0678	14.0515	0.768269	0.0190899	24	20	1.29602	1	1	24	18	0.533125	0.889075
19	-	29020833	29047961	ENSMUSG00000024782	Ak3	104.92	142.783	144.423	139.759	159.506	130.542	129.379	131.047	139.7	156.595	132.075	126.742	136.456	64.0703	119.004	126.885	120.917	138.887	99.4945	131.151	126.831	128.243	117.52	116.573	122.183	117.647	0.768269	0.0190899	24	12	9.93092	1	1	24	12	4.22732	0.862159
4	+	152115934	152120119	ENSMUSG00000024793	Tnfrsf25	0.054127	0	0	0.079423	0	0.099132	0.045212	0	0	0.079112	0.130893	0.079862	0.0473134	0.118288	0.036496	0.060292	0.11165	0	0	0	0	0.037988	0.127075	0.170064	0.068449	0.0608585	0.768269	0.0190899	24	18	0.0559406	1	1	24	12	0.0352415	1.28628
19	+	24999529	25202432	ENSMUSG00000052085	Dock8	3.09508	5.64176	5.04444	4.74275	3.79963	2.58931	4.32714	4.11465	4.14205	5.26758	2.90933	2.75979	4.03612	1.45061	8.36664	8.00128	4.37775	3.23742	0.822098	6.32869	6.70644	6.04541	3.96291	2.49604	2.50271	4.52483	0.768269	0.0190899	24	8	1.1303	1	0.0108197	24	6	2.61244	1.12108
19	+	3388857	3407823	ENSMUSG00000024905	Tesmin	0.071642	0.088391	0.14394	0.354312	0.096694	0	0.065903	0.091373	0.143344	0.141993	0.149319	0.067907	0.117902	0.413816	0.10854	0.348554	0.141747	0.084967	0.209026	0.037258	0.080537	0.381302	0.363864	0.099152	0.112246	0.198417	0.768269	0.0190899	24	12	0.0531032	1	1	24	10	0.0487046	1.68291
11	-	121327224	121354445	ENSMUSG00000025173	Wdr45b	14.3371	12.0822	16.8751	16.0001	11.432	12.6044	12.9685	17.897	16.5616	15.6835	11.9065	9.94072	14.0241	13.0319	10.8999	15.5228	15.0565	11.4705	9.33317	10.8712	11.0519	12.1679	13.8465	10.1625	11.2243	12.0533	0.768269	0.0190899	24	8	2.78053	1	0.186301	24	10	1.46228	0.85947
5	-	129989011	130003049	ENSMUSG00000025534	Gusb	10.0636	9.17494	8.61275	10.0979	11.6175	9.26549	10.6227	8.94343	8.37639	9.58872	11.4852	12.2415	10.0075	17.5553	10.9946	9.5868	10.6691	10.1054	9.96184	11.0428	10.618	9.29565	11.7109	12.048	9.92313	11.126	0.768269	0.0190899	24	20	1.23026	1	1	24	22	0.28279	1.11176
8	-	45266689	45294859	ENSMUSG00000109764	Klkb1	43.2877	64.0542	66.2759	59.5148	50.2196	45.6036	47.5856	59.2174	58.5257	61.53	43.5577	41.8755	53.4373	70.9478	63.3171	67.7964	75.1493	47.3395	43.4421	54.056	60.4867	77.4683	72.8422	38.4825	59.0713	60.8666	0.768269	0.0190899	24	10	11.3613	1	0.125882	24	10	13.0515	1.13903
1	-	66830839	66863277	ENSMUSG00000026003	Acadl	65.8189	90.4636	95.773	107.809	96.0429	99.7277	81.6831	81.9957	92.4247	108.367	84.6479	94.282	91.5863	87.1845	71.8149	91.8243	99.5433	90.2185	112.457	81.6442	77.9455	111.016	79.3744	66.3052	92.0968	88.4521	0.768269	0.0190899	24	14	7.48492	1	1	24	18	3.11332	0.965779
1	-	38052786	38129662	ENSMUSG00000026082	Rev1	1.73862	1.41819	2.2247	4.16554	2.58498	1.64068	2.23994	1.83713	2.3285	3.25901	3.17107	1.85611	2.37204	0.767567	3.37163	3.10063	2.42256	2.2143	2.57182	2.23637	2.17812	2.68087	3.10826	2.29777	1.26603	2.35133	0.768269	0.0190899	24	14	0.723286	1	0.377215	24	12	0.368823	0.991269
1	+	93685660	93695764	ENSMUSG00000026278	Bok	6.78838	6.57082	2.54263	3.4522	4.74207	5.11085	5.57666	5.68577	4.22658	2.68442	4.33852	5.57932	4.77485	14.9279	6.2904	9.0841	4.44883	2.72441	6.08993	5.78019	6.88589	7.40972	4.4123	4.05483	6.59449	6.55858	0.768269	0.0190899	24	0	1.57892	1	0.0322818	24	4	2.09277	1.37357
2	+	4881564	4910557	ENSMUSG00000026662	Sephs1	6.23391	8.2857	8.29018	11.3994	7.38807	4.92669	5.70046	6.23877	8.39461	10.3739	4.75611	5.23151	7.26828	3.48003	6.90468	6.71007	6.4039	7.4207	4.06419	7.14532	6.42231	5.68175	7.16043	5.79664	2.59358	5.8153	0.768269	0.0190899	24	10	2.19394	1	1	24	10	0.890746	0.800093
1	+	169655501	169695813	ENSMUSG00000026678	Rgs5	7.14556	7.10944	4.46665	8.1197	4.77706	11.1774	8.73295	4.76623	4.23434	6.25448	7.72106	8.73437	6.9366	5.86195	7.78344	5.55412	3.16865	3.23859	0.55834	2.99646	4.79012	2.72987	2.92806	5.06374	4.77074	4.12034	0.768269	0.0190899	24	22	1.70713	1	1	24	6	1.25443	0.594
2	-	17343909	17731043	ENSMUSG00000053702	Nebl	0.015456	0.022164	0.026607	0.068176	0.055045	0.053688	0.013943	0.018206	0.025732	0.08543	0.018052	0.033386	0.0363237	0.019456	0.038642	0	0	0	0.007574	0.010708	0.071627	0.073636	0.009279	0.009564	0	0.0200405	0.768269	0.0190899	24	14	0.0138632	1	0.517903	24	6	0.0137575	0.551719
2	+	30952959	30959015	ENSMUSG00000026848	Tor1b	8.45218	6.74863	7.11928	9.8216	8.73484	7.35931	8.12236	6.47837	7.75105	9.31422	9.93745	9.04036	8.23997	17.2565	10.6296	9.15959	12.9723	10.2603	10.9608	11.994	9.58072	9.02862	10.7991	12.6149	3.79174	10.754	0.768269	0.0190899	24	18	1.1443	1	1	24	22	0.939396	1.3051
2	-	103762941	103797649	ENSMUSG00000027184	Caprin1	69.7953	80.7138	36.8749	40.5189	63.3858	61.1072	75.3086	53.3272	43.8175	36.4837	59.331	67.6206	57.357	19.8179	110.787	31.9046	30.7076	45.3423	55.0145	105.128	75.3158	34.0616	25.4124	46.8478	18.6452	49.9154	0.768269	0.0190899	24	0	15.0853	1	0.915543	24	2	18.0957	0.870258
2	+	136891218	137069649	ENSMUSG00000027281	Slx4ip	0.450886	0.518378	0.400245	0.357233	0.764227	0.812374	0.407655	0.379805	0.300675	0.407838	0.508075	0.611641	0.493253	0.640894	0.661002	0.283265	0.375287	0.545543	0.36599	0.573459	0.523934	0.331672	0.327434	0.445482	0.388018	0.455165	0.768269	0.0190899	24	20	0.115813	1	0.268421	24	0	0.0990741	0.922783
1	+	7177739	7179037	ENSMUSG00000048538	Gm9826	222.242	174.945	193.395	266.814	250.825	239.768	251.417	156.856	214.873	239.683	252.729	257.939	226.79	15.9468	240.895	243.904	168.447	174.349	344.344	218.632	201.303	167.995	128.993	181.803	162.558	187.431	0.768269	0.0190899	24	18	32.1388	1	1	24	6	22.6516	0.826449
3	-	79603788	79628863	ENSMUSG00000027809	Etfdh	83.6714	110.458	95.6122	92.4184	84.8075	65.4941	92.0902	100.23	105.128	105.985	62.2391	72.7701	89.242	64.5285	118.307	97.0633	80.9878	67.6196	96.2143	109.805	96.5126	99.7244	54.5159	39.7297	71.9002	83.0757	0.768269	0.0190899	24	8	17.1641	1	0.0525464	24	4	21.041	0.930904
3	+	83026076	83032263	ENSMUSG00000028001	Fga	4055.74	1736.88	2008.66	1642.8	1135.39	1232.87	2109.01	2124.05	1922.78	1608.58	1364.67	1385.61	1860.59	2140.16	3287.27	2369.39	2028.8	1638.03	2807.8	2226.6	1801.51	2243.29	2032.58	2407.31	1475.33	2204.84	0.768269	0.0190899	24	6	476.037	1	1	24	6	150.326	1.18502
4	+	24898083	24905001	ENSMUSG00000028261	Ndufaf4	14.1479	8.15819	11.5625	12.0067	15.2064	13.3004	12.2274	11.4039	12.7248	12.1328	14.4992	12.6673	12.5031	26.4804	8.32533	6.16535	13.4947	13.3326	8.52192	12.2128	9.6866	7.49787	13.9265	12.659	12.1361	12.0366	0.768269	0.0190899	24	18	0.920334	1	0.915543	24	16	2.41512	0.962687
4	-	42979963	43000507	ENSMUSG00000028452	Vcp	59.3463	66.2543	64.4186	57.1108	57.7778	52.7736	53.7459	62.8027	66.2953	56.3303	55.3259	55.4294	58.9676	33.512	70.4513	58.0018	56.4409	57.0973	40.5026	68.2082	69.0468	59.8829	53.1351	51.19	53.9743	55.9536	0.768269	0.0190899	24	8	5.03347	1	0.125882	24	6	6.62626	0.948887
4	-	43002343	43010355	ENSMUSG00000028453	Fancg	0.969051	1.27279	0.298147	0.528915	0.516848	0.675086	0.93056	0.60409	0.458246	0.368453	0.532415	0.591193	0.645483	1.41672	0.92179	0.638741	1.02519	0.48058	0	0.603932	0.718847	0.411822	0.692001	0.899687	0.604767	0.701173	0.768269	0.0190899	24	0	0.257982	1	1	24	8	0.061979	1.08628
4	-	108043839	108118532	ENSMUSG00000028603	Scp2	720.886	723.123	1256.97	1249.92	765.186	420.418	682.483	744.325	1546.98	1295.92	1138.9	1112.77	971.49	1350.45	954.856	1390.87	886.768	1299.69	247.217	860.699	795.779	711.844	492.505	887.713	1127.31	917.141	0.768269	0.0190899	24	12	372.688	1	1	24	22	113.601	0.944057
5	-	121566027	121593824	ENSMUSG00000029455	Aldh2	433.632	585.762	603.709	519.86	484.609	461.11	496.352	493.993	614.619	564.694	524.188	475.496	521.502	426.637	647.738	646.963	540.225	572.567	413.91	550.806	638.191	704.332	423.816	473.271	585.127	551.965	0.768269	0.0190899	24	10	61.3404	1	0.268421	24	6	77.9952	1.05841
6	+	4003904	4008445	ENSMUSG00000032766	Gng11	4.24942	6.10912	4.35153	6.02589	6.2833	14.3929	6.48734	4.49052	4.83752	5.94513	7.58217	12.2351	6.91583	27.6638	3.93273	6.31554	5.88543	7.09881	2.11432	6.98531	5.96486	5.31542	5.63795	10.9798	8.89363	8.06563	0.768269	0.0190899	24	20	1.28647	1	1	24	22	1.71746	1.16626
6	+	121838541	121889057	ENSMUSG00000059908	Mug1	353.684	461.635	461.539	374.12	444.757	244.875	358.564	475.665	406.313	435.815	287.916	222.017	377.242	330.843	977.757	564.479	503.387	383.172	603.273	650.658	594.162	606.923	432.178	380.138	371.673	533.22	0.768269	0.0190899	24	8	83.2609	1	0.377215	24	6	129.276	1.41347
6	-	119353150	119417704	ENSMUSG00000030168	Adipor2	126.582	139.717	159.501	104.983	126.927	98.4171	117.406	148.537	148.194	143.887	118.179	105.765	128.175	27.4483	134.624	96.7624	90.946	116.355	73.5267	129.521	134.843	93.852	80.435	77.0419	121.321	98.0563	0.768269	0.0190899	24	8	20.7201	1	0.268421	24	6	12.4024	0.765021
6	-	136612070	136661928	ENSMUSG00000030214	Plbd1	15.8643	19.8066	23.2642	16.3574	19.5341	16.0193	13.8295	18.4074	22.1823	16.0232	11.6103	13.5525	17.2043	17.3982	21.485	18.9314	25.2256	17.8152	27.9956	17.8521	20.5362	20.2844	22.3465	10.2536	16.7847	19.7424	0.768269	0.0190899	24	8	3.15133	1	1	24	10	2.58184	1.14753
7	-	127925716	127930104	ENSMUSG00000030800	Prss8	2.94268	2.81656	5.51825	11.234	5.09613	6.42933	5.04614	2.26708	5.05462	6.78744	7.04638	6.75853	5.5831	3.38597	3.60811	6.47871	3.79368	4.48609	2.05022	4.03381	3.98141	5.75446	6.0723	6.06381	2.86142	4.38083	0.768269	0.0190899	24	16	2.00312	1	0.125882	24	10	0.844407	0.78466
7	-	133720942	133776803	ENSMUSG00000030986	Dhx32	9.59091	10.216	11.2528	8.19367	8.47586	7.08495	9.65358	9.10338	10.1905	7.32148	8.42867	7.15989	8.88931	2.40598	10.8628	9.43326	7.06397	7.98974	7.19482	13.7232	9.43469	10.0907	6.27296	6.81802	7.64043	8.24421	0.768269	0.0190899	24	8	0.622553	1	0.268421	24	4	1.7924	0.92743
X	+	105079756	105085186	ENSMUSG00000031226	Pbdc1	4.23723	3.4658	3.04698	2.13524	3.40131	3.73557	2.75299	3.55234	3.0125	2.87785	3.66624	4.09101	3.33126	10.6147	2.46043	2.75291	4.16466	4.08211	2.87198	4.79018	2.93076	2.97185	3.7874	2.62117	4.54364	4.04931	0.768269	0.0190899	24	0	0.431259	1	1	24	22	0.763149	1.21555
8	+	86624043	86716631	ENSMUSG00000047866	Lonp2	74.76	113.816	109.485	71.4337	77.5837	63.6774	85.1517	101.57	115.534	73.5814	58.0946	71.8354	84.7102	191.843	96.6658	92.5818	93.4856	70.813	48.725	103.94	116.191	99.2541	74.864	43.423	94.5532	93.8617	0.768269	0.0190899	24	6	22.604	1	0.0322818	24	4	24.8914	1.10803
9	-	27097384	27155393	ENSMUSG00000031990	Jam3	0.284289	0.257909	0.151427	0.28531	0.206602	0.327725	0.259761	0.167653	0.198805	0.297688	0.286489	0.37078	0.25787	0.829051	0.35567	0.218786	0.179437	0.156689	0.088718	0.20789	0.185292	0.129063	0.201201	0.397426	0.509822	0.288254	0.768269	0.0190899	24	20	0.0442318	1	0.695705	24	0	0.075457	1.11783
9	-	35046576	35116873	ENSMUSG00000032038	St3gal4	46.4398	36.3697	42.8173	39.3354	38.5964	23.9661	28.6243	36.5117	45.6386	39.3643	34.2119	23.3091	36.2654	28.1369	30.0915	22.2307	54.5883	47.9465	43.4299	28.227	23.7413	30.5306	45.4854	34.0058	29.935	34.8624	0.768269	0.0190899	24	10	5.52704	1	0.0826246	24	16	11.0491	0.961314
9	+	44981786	44987339	ENSMUSG00000032094	Cd3d	0.263711	0.096894	0	0.645906	0.407156	0.695683	0.340899	0.055192	0.326367	0.345376	0.523003	0.817274	0.376455	3.79455	0	1.12656	0	0.478534	0.076107	0.311312	0	0.097013	1.47272	0.478941	0.070311	0.658838	0.768269	0.0190899	24	18	0.268613	1	1	24	14	0.269061	1.75011
9	+	37208223	37224700	ENSMUSG00000032121	Tmem218	0.96809	0.862929	0.797952	0.694842	0.421331	0.992333	1.18179	1.05605	0.600998	0.421463	0.584705	1.37434	0.829735	3.45007	1.04822	1.44197	0.8914	0.696235	0.582669	1.46505	1.20157	1.27624	0.666199	0.614649	0.671962	1.16719	0.768269	0.0190899	24	2	0.327529	1	0.125882	24	8	0.138873	1.4067
9	+	54863789	54912530	ENSMUSG00000032293	Ireb2	10.8641	12.2007	15.3174	13.0184	12.204	10.9983	13.4523	15.2739	15.0493	16.5937	11.4381	10.6734	13.0903	5.37185	16.4935	16.561	11.4438	12.3977	7.88703	12.6893	13.9735	18.9678	8.6394	9.01684	8.29633	11.8115	0.768269	0.0190899	24	10	2.24745	1	0.0108197	24	8	4.1024	0.90231
4	-	141858142	141874920	ENSMUSG00000040659	Efhd2	13.3644	12.3828	18.3011	38.3869	18.7078	16.2562	13.2167	12.1045	17.9469	31.8528	26.4997	19.3705	19.8659	13.5821	12.9115	17.2918	28.6438	19.1829	15.5072	13.248	12.073	15.5932	28.4543	24.6796	13.3639	17.8776	0.768269	0.0190899	24	14	6.56685	0.91018	0.0029933	24	14	4.99533	0.899915
14	-	69241848	69285112	ENSMUSG00000034248	Slc25a37	5.74758	7.81009	7.3438	8.53732	8.12125	7.22633	2.31226	6.33442	6.08931	9.18447	8.68341	5.63993	6.91918	4.90538	9.34002	8.06404	9.57021	9.13212	4.34822	8.7682	6.83733	11.305	6.86998	9.12143	8.42349	8.05712	0.768269	0.0190899	24	14	1.37763	1	0.268421	24	10	0.71121	1.16446
12	+	40445952	40846874	ENSMUSG00000035954	Dock4	1.82028	2.33642	2.01479	1.98998	1.38192	1.09703	1.84857	2.26674	2.25102	2.5681	1.33308	1.37356	1.85679	0.461499	3.27132	2.20912	1.80329	1.74345	1.00914	2.32003	2.23624	2.44172	1.40249	1.12286	0.990121	1.75094	0.768269	0.0190899	24	8	0.584482	1	0.0826246	24	8	0.715625	0.942992
13	-	24907579	24937661	ENSMUSG00000035936	Aldh5a1	8.02332	12.448	12.2319	10.7068	11.3778	8.69127	10.5857	11.46	11.7035	11.3273	9.54203	9.61408	10.6426	5.87405	12.254	11.4483	9.32533	9.33174	6.88108	12.862	13.2569	11.3128	7.79541	7.39245	9.37705	9.75927	0.768269	0.0190899	24	8	1.42964	1	0.0826246	24	6	2.49173	0.916998
1	+	127729413	127767978	ENSMUSG00000026348	Acmsd	53.7025	8.48889	9.02868	12.0794	10.3112	76.78	47.2189	9.47747	9.2216	8.76874	41.6881	73.7966	30.0468	25.4282	15.8373	4.5498	5.01404	8.01423	1.62054	17.4356	14.7112	3.27032	5.55921	22.4091	11.5405	11.2825	0.768269	0.0190899	24	22	27.2551	1	0.268421	24	0	6.35846	0.375497
12	-	86880701	86884798	ENSMUSG00000034168	Irf2bpl	3.18061	2.99254	5.58667	4.81849	3.90431	3.55749	3.09061	3.1023	4.28673	5.37039	4.55526	4.09238	4.04482	2.05256	6.03181	7.02994	3.6974	3.9795	3.72896	4.05405	4.26229	5.34299	4.90347	4.04589	2.3056	4.2862	0.768269	0.0190899	24	14	1.02559	1	0.0525464	24	8	1.38215	1.05968
8	-	25764538	25785287	ENSMUSG00000037316	Bag4	6.04521	6.53053	8.58673	7.1335	5.87519	4.99343	6.37833	6.6057	6.24597	8.37317	4.90723	4.51667	6.34931	2.44263	7.10973	9.07858	5.60388	4.37451	3.96704	8.03659	5.7256	9.03852	3.90199	4.1154	5.01106	5.70046	0.768269	0.0190899	24	10	1.22751	1	0.0826246	24	8	1.50243	0.897808
9	+	119357381	119393320	ENSMUSG00000035769	Xylb	30.6867	36.6109	44.2743	49.4017	32.1182	29.4156	34.7298	32.7551	38.2842	45.6936	34.843	31.1954	36.6674	16.2577	40.2858	41.3672	34.5733	33.3246	33.3273	35.3226	39.2778	38.8605	36.5121	31.21	37.5465	34.8221	0.768269	0.0190899	24	10	6.17343	1	0.0525464	24	6	2.80484	0.949675
10	-	83230848	83337882	ENSMUSG00000034591	Slc41a2	18.4152	7.72753	12.1325	3.44381	7.08716	12.1692	10.6273	10.9999	9.22262	4.24697	9.90557	13.2585	9.93635	17.1718	38.6292	15.1668	13.9814	16.1197	16.3041	11.6103	17.8816	12.7328	16.8246	24.9359	9.96224	17.61	0.768269	0.0190899	24	0	2.84372	1	1	24	0	0.726388	1.77228
2	-	126320973	126499847	ENSMUSG00000060131	Atp8b4	0.45479	0.302405	0.148199	0.221428	0.112659	0.46739	0.574821	0.316189	0.106652	0.110666	0.145049	0.488691	0.287412	0.185982	0.237434	0.136917	0.175485	0.150362	0.02594	0.298436	0.236149	0.18842	0.199369	0.185158	0.19721	0.184738	0.768269	0.0190899	24	0	0.227768	1	0.517903	24	4	0.0280481	0.642766
2	-	152337422	152344032	ENSMUSG00000032715	Trib3	0.813239	1.98386	4.63677	2.12536	1.45297	1.43302	0.63631	0.936698	4.6584	2.55686	1.52465	1.26125	2.00162	0.774204	2.15279	8.7401	1.87085	0.692014	5.109	1.39663	2.03265	9.339	1.23707	0.764454	2.05495	3.01364	0.768269	0.0190899	24	12	0.901904	1	0.517903	24	8	0.887296	1.5056
11	+	76217608	76218666	ENSMUSG00000038057	Dbil5	0.618962	0.231145	0.13874	0.300757	0.674282	0.702632	0.387764	0.20481	0.460044	0.361876	0.33353	0.57079	0.415444	0.882265	0.309147	0.161834	0.508389	0.714186	0.211816	0.346059	0.25806	0.054301	0.337339	0.401622	0.293527	0.373212	0.768269	0.0190899	24	20	0.185487	1	1	24	22	0.106028	0.898344
11	+	30771726	30880361	ENSMUSG00000040850	Psme4	16.5183	21.4536	20.7714	20.1453	20.717	14.7872	18.3814	21.7048	18.5857	19.777	18.0231	14.9844	18.8208	12.3985	24.5907	20.9315	15.2346	16.1369	14.2388	24.465	19.3035	20.9148	14.3015	12.5279	13.7897	17.4028	0.768269	0.0190899	24	8	2.32712	1	0.186301	24	6	4.68515	0.924659
11	+	87127077	87220683	ENSMUSG00000018548	Trim37	2.92676	2.15734	1.71988	1.77534	3.25062	2.28928	2.78739	1.8638	1.4964	1.94707	2.67763	2.56445	2.288	1.51191	2.5202	1.71463	1.61692	1.63683	1.1539	3.07783	1.6955	1.8765	1.88355	1.58105	1.57817	1.82058	0.768269	0.0190899	24	22	0.645547	1	0.268421	24	8	0.157105	0.795709
8	-	104417680	104443047	ENSMUSG00000035770	Dync1li2	4.93435	6.63266	6.06496	6.95785	3.88893	4.23844	5.02902	5.40477	5.47187	5.58403	5.17077	3.78832	5.26383	2.85362	7.83006	4.46006	3.97034	2.77199	2.79388	5.48857	6.37756	4.72642	4.55834	4.21242	3.26991	4.44277	0.768269	0.0190899	24	10	1.11987	1	0.0525464	24	6	1.18246	0.844017
16	-	32474504	32487879	ENSMUSG00000035699	Slc51a	0.122955	0.146204	0.226434	0.231426	0.119504	0.106984	0.111117	0.124555	0.202239	0.269428	0.176128	0.090529	0.160625	11.138	0.090318	0.174351	0.099019	0.191515	1.24815	0.142959	0.252856	0.132225	0.889055	0.181816	1.43348	1.33115	0.768269	0.0190899	24	10	0.0644705	1	0.517903	24	0	0.464218	8.28727
13	+	3634032	3653822	ENSMUSG00000033781	Asb13	9.54821	11.0718	7.93867	7.3562	8.97606	9.8135	10.2173	8.05591	8.12345	7.66497	9.09026	10.4168	9.02276	8.09709	13.0171	7.64585	6.85308	8.46203	5.10181	10.5327	9.88605	8.7712	5.9501	8.80303	7.82315	8.41194	0.768269	0.0190899	24	0	1.28593	1	0.377215	24	4	1.49465	0.932302
10	-	78170909	78185149	ENSMUSG00000032834	Pwp2	6.43814	4.40454	3.38533	3.44234	3.98385	3.39519	6.46092	4.3251	4.12989	2.89635	4.54718	4.17439	4.2986	3.09983	4.38973	3.0771	4.17171	3.68366	2.16807	5.31224	3.98566	2.63385	4.25502	4.12824	3.66444	3.71413	0.768269	0.0190899	24	2	0.623378	1	1	24	8	0.076008	0.864032
7	-	118535841	118584736	ENSMUSG00000042246	Tmc7	0.201376	0.637266	0.831581	2.31915	1.74337	0.151381	0.291613	0.326104	0.330162	2.1647	0.868724	0.3595	0.852077	0.275406	0.996815	0.422474	0.659243	0.867281	1.13572	0.52193	0.283638	0.549828	0.702591	0.702933	0.406229	0.627007	0.768269	0.0190899	24	12	0.529936	1	0.517903	24	16	0.193201	0.735857
17	+	72836453	72851195	ENSMUSG00000039770	Ypel5	6.36217	9.98924	13.3476	16.0337	9.72569	13.2	9.95647	12.6457	13.4893	15.0784	7.46348	9.189	11.3734	9.66535	11.6452	17.7831	17.3249	9.29342	8.09968	10.7146	14.7084	20.4059	7.06622	9.31945	17.0849	12.7593	0.768269	0.0190899	24	12	2.03126	1	0.125882	24	8	3.90135	1.12185
10	-	79910052	79917006	ENSMUSG00000035781	R3hdm4	13.5184	18.2078	17.9152	19.4113	16.3689	11.6367	14.3053	23.121	22.7821	23.768	16.4846	14.9598	17.7066	18.0506	17.9572	19.7697	21.3004	16.6204	14.1545	18.8251	20.3308	17.3306	20.4279	20.4881	19.3589	18.7179	0.768269	0.0190899	24	10	4.55513	1	0.915543	24	12	0.733699	1.05711
19	+	4192158	4195419	ENSMUSG00000040385	Ppp1ca	36.6394	50.7647	46.6193	43.7092	38.9835	38.4804	44.8715	45.9398	52.3926	41.8948	34.6593	43.2501	43.1837	34.9566	35.1341	47.6499	37.9082	34.3059	35.7332	45.4266	41.739	43.4729	33.8682	33.2102	44.3367	38.9785	0.768269	0.0190899	24	8	5.29411	1	0.377215	24	6	4.28113	0.902619
11	-	49165585	49187159	ENSMUSG00000040283	Btnl9	0.650616	0.569542	0.401423	0.321617	0.63988	1.07388	0.703046	0.445567	0.425174	0.675469	0.524048	0.762327	0.599383	1.01693	1.14299	0.552944	0.366956	0.543296	0.231689	0.769743	0.450742	0.38124	0.387338	1.05012	0.614217	0.625684	0.768269	0.0190899	24	22	0.168583	1	0.377215	24	0	0.156711	1.04388
14	-	40906445	40966807	ENSMUSG00000037824	Tspan14	9.86892	11.6873	7.88395	7.94107	8.17598	8.33597	9.47946	9.98752	7.76016	7.38348	7.86345	9.43799	8.8171	16.1849	9.29283	8.1507	7.8681	8.77825	6.07944	10.3211	9.91727	10.7187	7.52724	8.43865	9.04282	9.36	0.768269	0.0190899	24	2	1.26846	1	0.125882	24	2	0.960813	1.06157
3	+	83007724	83015049	ENSMUSG00000033860	Fgg	3564	1545.51	1836.96	1552.52	1184.63	1434.39	2013.18	2160.95	1786.12	1480.97	1373.26	1439.56	1781	3833.81	2664.54	2185.98	2055.01	1695.69	2691.62	1964	1777.47	2141.29	2054.45	2449.64	1733.17	2270.55	0.768269	0.0190899	24	6	363.841	1	1	24	0	136.208	1.27487
13	-	81673843	81711013	ENSMUSG00000035834	Polr3g	3.26198	3.73539	2.95858	4.78103	5.30289	5.32167	5.03596	3.76861	3.37857	3.40345	5.39252	6.04512	4.36548	2.44149	4.62005	2.97552	2.26656	3.24464	2.26135	3.82523	4.41932	2.50041	2.66812	4.53252	2.87586	3.21926	0.768269	0.0190899	24	20	1.15544	1	1	24	6	0.386386	0.737434
4	-	118208213	118291405	ENSMUSG00000033295	Ptprf	21.0605	24.0001	25.4318	24.568	18.9427	14.2618	20.6851	17.9931	21.3625	21.2742	19.529	17.4028	20.5426	6.60178	33.1328	28.0756	13.7056	18.0229	12.022	27.4728	34.9984	22.3176	12.9684	14.8773	16.9637	20.0966	0.768269	0.0190899	24	8	2.74156	1	0.125882	24	6	8.82784	0.978286
3	+	94310089	94332540	ENSMUSG00000028145	Them4	8.54953	8.08333	9.74514	11.6515	11.5912	13.5265	9.54887	6.19466	9.14347	12.7627	10.8603	10.6783	10.1946	10.4212	9.18942	8.04635	10.5816	9.98712	6.033	9.6326	7.90986	8.8508	8.29256	9.28445	9.22389	8.9544	0.768269	0.0190899	24	16	2.1448	1	1	24	22	0.611306	0.878345
9	+	122805539	122836334	ENSMUSG00000046603	Tcaim	10.8724	7.45625	10.9267	8.69538	8.28561	6.60334	8.30818	11.267	9.65388	8.64335	7.45235	7.45515	8.80162	4.13166	10.0429	7.55147	9.60268	8.18102	3.24282	8.60827	9.9717	7.81445	6.53206	5.22506	6.87036	7.31454	0.768269	0.0190899	24	8	0.956072	1	0.377215	24	8	1.82893	0.831044
1	-	88262471	88277633	ENSMUSG00000044783	Hjurp	14.7115	28.1215	27.9085	19.1372	23.1625	12.7039	20.8698	15.0107	27.5754	24.2241	14.6302	13.5612	20.1347	5.26626	42.9997	32.5957	23.7706	19.1006	18.4376	31.0855	29.2681	34.9358	15.6305	17.0461	16.4725	23.8841	0.768269	0.0190899	24	8	4.85933	1	0.186301	24	8	8.77797	1.18621
10	-	89454234	89506649	ENSMUSG00000047638	Nr1h4	24.7259	22.6729	24.8398	42.0838	50.937	36.6765	28.8878	19.0975	53.2756	53.0585	46.045	37.219	36.6266	9.66705	27.078	52.8765	61.1339	51.8929	51.224	57.8489	54.4298	56.3134	54.8867	42.1873	48.1764	47.3096	0.768269	0.0190899	24	16	12.622	1	0.186301	24	12	3.60824	1.29167
2	-	73283105	73312701	ENSMUSG00000041777	Cir1	2.04402	1.97585	2.45164	2.03454	2.01145	1.7743	2.21326	2.53116	2.53221	2.33971	1.36121	1.93779	2.10059	1.6196	2.91253	3.31873	2.63547	1.59136	2.60332	2.19795	2.95757	3.29188	1.94766	1.19062	2.01796	2.35705	0.768269	0.0190899	24	8	0.286214	1	0.0108197	24	8	0.754452	1.12209
3	+	108092789	108101432	ENSMUSG00000009108	Gnat2	0.889966	0.456653	0.43721	0.282915	0.690399	1.07109	0.618642	0.734637	0.428766	0.250206	0.801173	0.816316	0.623165	1.15309	0.606317	0.403905	0.449026	0.682964	0.158063	0.806764	0.498067	0.423057	0.251474	0.509887	0.146744	0.507447	0.768269	0.0190899	24	22	0.2657	1	1	24	6	0.18158	0.814306
7	+	18991245	19001764	ENSMUSG00000048481	Mypop	1.53638	1.31738	0.758747	0.714348	0.776224	1.10222	0.963884	0.804753	0.651817	0.949284	1.71373	1.67523	1.08033	2.07906	1.27103	0.762622	0.87181	1.01464	0.431098	1.55325	1.11312	0.914789	0.563129	1.90929	1.09148	1.13128	0.768269	0.0190899	24	22	0.298425	1	0.186301	24	0	0.240623	1.04716
14	-	65986786	66009207	ENSMUSG00000034450	Gulo	150.285	178.788	194.035	160.26	167.572	137.155	115.211	150.961	171.907	150.969	140.214	130.345	153.975	69.8759	169.92	161.359	212.877	159.254	84.071	196.856	176.557	162.115	177.66	132.6	162.762	155.492	0.768269	0.0190899	24	10	19.7248	1	0.915543	24	10	20.9226	1.00985
2	+	121008403	121016904	ENSMUSG00000023572	Ccndbp1	8.36399	9.07952	9.08217	8.65149	7.01323	7.47021	8.97459	7.75335	9.20503	8.43124	6.8572	7.48521	8.19727	26.0158	8.55621	10.3144	11.1719	8.24091	7.29241	8.5488	8.95939	11.8559	10.3951	6.64046	9.13551	10.5939	0.768269	0.0190899	24	6	0.806303	1	0.517903	24	10	1.29259	1.29237
12	+	71309884	71320107	ENSMUSG00000044548	Dact1	0.556336	0.650643	1.02059	1.41393	1.19853	0.524073	0.560672	0.643646	0.963253	1.49386	1.15658	0.544806	0.89391	0.505696	0.818721	0.745679	1.05407	1.10504	0.134866	0.693768	0.427607	1.41202	0.692783	0.6301	0.404933	0.718773	0.768269	0.0190899	24	12	0.438242	1	0.0826246	24	10	0.199776	0.804078
2	+	25706739	25707721	ENSMUSG00000049086	Bmyc	2.53355	3.91194	5.94212	2.89581	4.37971	1.55517	2.38578	4.30828	5.21912	3.60636	3.4276	2.45151	3.55141	2.67832	6.03663	4.37789	3.20261	3.26047	5.42783	2.16516	6.09763	4.87395	2.1127	2.84551	7.24716	4.19382	0.768269	0.0190899	24	8	1.09198	1	1	24	0	1.21458	1.18089
14	-	55878913	55884392	ENSMUSG00000040380	Cbln3	0.128306	0.166384	0.170104	0.048799	0.075338	0.114917	0.153271	0.182727	0.109519	0.010802	0.0648	0.136178	0.113429	0.233516	0.252963	0.238872	0.044258	0.045479	0.080509	0.224705	0.073607	0.155426	0.092692	0.044709	0.099138	0.132156	0.768269	0.0190899	24	4	0.0562804	1	0.0826246	24	4	0.0996573	1.1651
19	-	60198586	60226697	ENSMUSG00000057858	Fam204a	0.753805	1.33136	1.41279	1.41494	1.33153	0.824358	1.24136	0.969478	0.969785	1.38313	0.922914	0.790634	1.11217	1.19624	1.70657	1.4068	1.4872	0.807099	1.66842	0.99584	2.00852	1.21572	1.38161	0.791507	0.963657	1.30243	0.768269	0.0190899	24	12	0.126625	1	0.0826246	24	6	0.171348	1.17107
19	+	37550418	37683245	ENSMUSG00000053799	Exoc6	3.2846	5.24029	5.88345	6.24474	5.17311	4.42067	4.55028	4.67959	6.05822	5.4988	4.10269	4.87527	5.00098	2.62985	6.22168	6.1886	4.56902	3.90562	4.54141	4.39763	4.68233	4.46837	4.22901	3.78536	4.28775	4.49222	0.768269	0.0190899	24	10	0.820437	1	0.0826246	24	6	0.278566	0.898268
19	-	39608842	39649051	ENSMUSG00000062624	Cyp2c67	89.7627	102.178	128.223	182.416	140.905	112.136	98.5298	134.321	110.724	185.613	104.669	84.7239	122.85	84.3105	103.528	111.59	96.5768	84.6882	49.8638	122.519	72.308	78.7981	102.775	50.5273	75.4835	86.0807	0.768269	0.0190899	24	12	26.6849	1	0.517903	24	8	13.4555	0.700697
17	-	31612623	31637199	ENSMUSG00000024039	Cbs	236.22	226.478	170.314	167.55	86.3932	165.257	265.69	164.183	201.2	135.399	157.752	209.712	182.179	219.286	216.254	160.904	123.799	84.9887	131.234	171.9	167.194	142.713	89.6887	123.987	123.366	146.276	0.768269	0.0190899	24	2	42.4889	0.91018	0.0029933	24	4	48.8057	0.802926
5	-	113793729	113800516	ENSMUSG00000054675	Tmem119	0.109718	0.256515	0.190652	0.506035	0.401953	0.283872	0.175386	0.172494	0.196488	0.278729	0.379459	0.21667	0.263998	0.157742	0.097889	0.23128	0.322527	0.294752	0.240605	0.3212	0.213998	0.22515	0.427757	0.511749	0.278555	0.276934	0.768269	0.0190899	24	16	0.103463	1	0.0190899	24	16	0.0798907	1.049
1	-	165592240	165634521	ENSMUSG00000026566	Mpzl1	1.18091	2.26704	0.893031	0.700185	1.08798	1.80083	1.88634	1.648	0.57079	0.631951	0.972154	1.83566	1.28957	5.12186	2.8573	1.39786	0.374382	0.574308	1.41377	1.14564	2.2594	1.67277	0.178146	1.04555	1.28848	1.61079	0.768269	0.0190899	24	0	0.68629	1	0.0190899	24	2	0.794609	1.24909
3	-	90692632	90695711	ENSMUSG00000056071	S100a9	4.45571	2.572	2.26356	2.48254	1.27247	7.20612	2.48495	2.6319	1.77071	2.30417	3.54901	5.79694	3.23251	142.102	5.23983	7.70761	3.51703	5.10053	18.3491	2.70253	3.1585	3.45481	22.2927	104.547	9.18384	27.2797	0.768269	0.0190899	24	22	0.913753	1	0.695705	24	18	5.43373	8.43918
19	+	56548261	56598846	ENSMUSG00000025078	Nhlrc2	2.94249	3.20626	3.91616	6.6982	4.22581	3.05538	3.3611	2.70019	3.63795	6.39025	4.32326	3.22812	3.97376	1.4564	5.31294	5.67979	4.63758	3.34185	3.25217	4.79141	3.73891	5.1389	4.02309	3.87723	2.53091	3.98176	0.768269	0.0190899	24	14	0.860946	1	0.0525464	24	10	1.04052	1.00201
X	+	9283764	9284298	ENSMUSG00000100200	H2al1m	0.128835	0.062755	0.039341	0.024658	0.131196	0.167711	0.228098	0.081554	0	0.024562	0.042279	0.140503	0.089291	0.269314	0.057913	0.031198	0	0.124095	0.009201	0.02201	0.028025	0.190671	0.092526	0.058092	0.118651	0.0834747	0.768269	0.0190899	24	22	0.0736982	1	1	24	22	0.0201388	0.934861
5	+	114380607	114421169	ENSMUSG00000029577	Ube3b	9.14788	11.8834	10.6879	10.4773	9.67472	6.11076	10.3962	10.8963	11.3709	16.1147	9.26934	8.29143	10.3601	4.34765	11.6766	11.9451	10.4727	8.49528	8.70646	16.7138	11.803	10.4947	9.29318	7.435	8.30075	9.97369	0.768269	0.0190899	24	10	1.55759	1	0.0525464	24	6	1.96444	0.962705
5	-	18265135	18360355	ENSMUSG00000057614	Gnai1	0.357275	1.56396	1.76333	0.419402	1.19127	0.121852	0.20328	1.62674	1.17945	0.451993	0.410717	0.112639	0.783492	0.161554	0.859219	1.03677	1.36867	1.30721	0.101821	0.275444	1.22883	1.68117	0.59125	0.237376	1.36406	0.851113	0.768269	0.0190899	24	10	0.660421	1	0.268421	24	10	0.443243	1.08631
12	-	112907819	112929776	ENSMUSG00000002799	Jag2	0.029713	0.025693	0	0.075118	0.04964	0.041687	0.033921	0.005827	0.023265	0.030168	0.035862	0.098867	0.0374801	0.030784	0.019677	0.036683	0	0.029131	0.057845	0.011295	0.010767	0.024715	0	0.02087	0.005567	0.0206112	0.768269	0.0190899	24	20	0.0128386	1	1	24	22	0.00691444	0.549923
7	-	4151260	4164860	ENSMUSG00000063838	Cdc42ep5	3.70901	1.8645	1.82347	3.88386	1.85821	7.33045	5.89695	2.05104	1.6652	2.24925	6.35773	8.94169	3.96928	3.0989	3.05208	2.68623	2.36259	1.85168	2.26538	2.7183	4.43232	6.44933	2.02849	2.7345	2.57704	3.0214	0.768269	0.0190899	24	20	2.72207	1	0.0826246	24	4	0.588681	0.761197
8	+	22283441	22371418	ENSMUSG00000031481	Tpte	0.11428	0.083767	0.067268	0.097697	0.134476	0.135375	0.168451	0.061325	0.043578	0.07887	0.155705	0.147096	0.107324	0	0.096562	0.013769	0.145821	0.050326	0.088703	0.068176	0	0	0.082738	0.069466	0	0.0512968	0.768269	0.0190899	24	22	0.0494672	1	1	24	18	0.0355859	0.477962
7	+	44207435	44211754	ENSMUSG00000066513	Klk1b4	2.66463	1.885	2.18307	4.18798	2.89653	6.33103	5.10253	2.37583	1.72982	2.95517	4.07902	6.10365	3.54119	7.6634	3.03177	3.17624	1.98553	3.08885	0	1.7449	2.50841	1.85301	3.77431	4.23569	3.8514	3.07612	0.768269	0.0190899	24	20	1.49523	1	1	24	22	0.443919	0.868671
11	+	98348404	98357796	ENSMUSG00000061718	Ppp1r1b	3.734	4.00093	3.05898	3.12313	5.03005	5.79653	5.35214	3.97151	2.97948	2.48303	4.38305	4.6492	4.04684	17.1837	9.70046	7.17979	10.9627	11.9047	9.1326	11.7409	8.47069	10.5957	9.97622	10.3688	9.15941	10.5313	0.768269	0.0190899	24	22	1.12605	1	1	24	22	0.920219	2.60236
5	-	88659448	88676171	ENSMUSG00000044221	Grsf1	31.2299	40.3655	43.9032	40.1825	37.3181	32.9326	35.6228	40.7189	37.0051	40.6543	34.7972	33.4988	37.3524	21.6011	33.0828	41.8769	34.9774	34.4899	26.3948	35.7339	34.1247	46.185	30.3441	25.2363	35.2697	33.2764	0.768269	0.0190899	24	8	4.518	1	0.695705	24	10	5.11014	0.890876
15	-	36997027	37007402	ENSMUSG00000062397	Zfp706	24.1818	21.0866	22.3758	18.3856	20.942	27.2339	23.453	21.8912	19.9717	17.7883	22.0228	24.0965	21.9524	36.9739	15.4956	17.0857	19.5132	20.9241	11.0853	22.602	20.5439	19.79	19.0776	18.301	21.5903	20.2485	0.768269	0.0190899	24	0	2.39697	1	1	24	22	1.57884	0.922383
X	-	122394565	122397401	ENSMUSG00000055733	Nap1l3	0.175659	0.144728	0.151536	0.315945	0.260835	0.523354	0.386764	0.094082	0.125328	0.185841	0.265604	0.397224	0.252242	0.193914	0.368788	0.201209	0.360317	0.251027	0.161513	0.625864	0.210809	0.14426	0.212422	0.381598	0.100188	0.267659	0.768269	0.0190899	24	20	0.119546	1	1	24	12	0.0110726	1.06112
12	+	76404176	76406938	ENSMUSG00000059970	Hspa2	0.479745	0.565864	0.56288	1.41996	1.00513	0.352963	0.377814	0.365085	0.575117	1.2147	0.777571	0.445887	0.678559	1.42859	0.703285	0.601736	1.01066	0.820125	0.875054	1.02524	0.391748	0.733775	1.39365	1.69689	0.438838	0.926632	0.768269	0.0190899	24	14	0.287171	1	0.517903	24	18	0.172094	1.36559
4	-	49379840	49408151	ENSMUSG00000060317	Acnat2	33.196	44.0501	28.8046	10.9424	24.4483	20.3856	24.3835	35.2189	22.5107	16.4869	12.0057	17.214	24.1372	63.0495	61.1219	15.9175	60.069	53.7537	100.586	60.7306	49.9722	20.4921	44.2754	59.6158	25.0527	51.2197	0.768269	0.0190899	24	4	9.42815	1	0.186301	24	22	10.2833	2.12202
7	-	28305516	28312072	ENSMUSG00000003438	Timm50	39.0155	41.1106	38.5413	39.1292	27.9904	38.607	42.6957	41.8445	41.1383	37.3416	36.8115	38.2945	38.5433	32.1136	29.9286	40.3614	44.7856	36.7763	28.0543	33.063	34.8651	43.414	24.6507	45.2407	45.0729	36.5272	0.768269	0.0190899	24	4	2.29251	1	1	24	12	5.83043	0.947692
3	+	135825279	135888394	ENSMUSG00000053897	Slc39a8	6.8925	6.61289	3.64628	3.91842	3.95602	5.79036	6.71815	4.38368	2.69998	3.41608	2.62466	7.18928	4.82069	8.88355	7.27485	6.78498	3.29768	4.24548	3.86846	6.72054	4.89178	3.73363	3.86061	2.90817	2.7271	4.93307	0.768269	0.0190899	24	0	2.17869	1	0.377215	24	4	2.08105	1.02331
MT	+	1025	1093	ENSMUSG00000064338	mt-Tv	2.61497	1.07227	0.778821	0.573574	1.34056	3.52312	1.8744	0.958085	1.38688	0.931058	3.21941	2.1895	1.70522	20.8658	1.95233	1.34656	0.769457	1.32523	1.42684	0.650116	1.31583	0.663625	1.00753	1.60151	2.78053	2.97544	0.768269	0.0190899	24	22	0.989138	1	0.268421	24	0	0.454134	1.7449
4	+	132310240	132310369	ENSMUSG00000064949	Snora61	0.059803	0.218844	1.40639	1.5619	0.723317	0.009464	0.948	0.147641	1.341	0.130908	0.04474	0.040551	0.552713	1.34626	0.041231	1.63572	3.10484	0.504981	0.200287	0.050529	0.014092	0.005165	2.60314	0.056045	0.013867	0.798013	0.768269	0.0190899	24	8	0.3367	1	1	24	12	0.84646	1.44381
12	-	10898986	10900240	ENSMUSG00000066632	Pgk1-rs7	72.7862	66.1102	64.9657	61.5534	69.9065	86.043	82.9436	59.7495	65.5658	59.2663	71.7432	80.7354	70.1141	21.1454	59.6009	55.2733	46.8389	59.1033	47.4477	76.6189	63.5929	50.1287	45.0282	59.3075	52.4832	53.0474	0.768269	0.0190899	24	22	9.97243	1	0.915543	24	2	1.76274	0.756587
7	+	28179469	28187294	ENSMUSG00000002409	Dyrk1b	1.98939	2.68367	4.69766	2.95894	1.53756	2.19829	2.12603	2.69448	3.52542	3.1581	1.2979	1.83584	2.55861	0.805084	4.45723	5.78976	2.82174	1.50377	2.06964	2.55816	3.75357	3.7524	2.17297	1.3103	3.24386	2.85321	0.768269	0.0190899	24	10	0.914956	1	0.0322818	24	6	0.986056	1.11514
5	+	104435118	104441048	ENSMUSG00000029304	Spp1	14.3328	9.07283	11.9063	9.50075	9.7423	13.6583	13.6747	12.123	8.28404	11.2165	11.2785	13.4472	11.5198	27.0038	17.8235	11.9437	14.9204	10.8642	11.4573	9.11616	10.7998	8.659	17.4192	20.4899	14.482	14.5816	0.768269	0.0190899	24	0	1.73532	1	1	24	18	1.47645	1.26579
19	-	36731737	36736653	ENSMUSG00000067279	Ppp1r3c	40.2725	56.527	12.2864	6.54785	28.1492	47.6982	66.4088	34.0666	23.9543	17.498	12.7624	29.8101	31.3318	57.5898	32.1521	8.87992	10.2181	18.1245	20.6135	63.405	34.367	14.0283	7.71521	15.4006	52.8566	27.9459	0.768269	0.0190899	24	0	19.705	0.804321	0.00144015	24	0	20.0621	0.891934
14	+	120275669	120431697	ENSMUSG00000022139	Mbnl2	5.64013	5.34326	6.94819	8.96189	10.5527	4.3493	5.29749	6.01328	8.16271	8.67188	9.37662	7.51692	7.2362	0.297343	8.42355	6.04989	7.57918	7.89705	6.11524	7.95555	7.92692	6.57485	6.53973	7.75823	2.03829	6.26298	0.768269	0.0190899	24	14	2.21435	1	1	24	10	0.338649	0.865508
14	+	61138457	61240695	ENSMUSG00000048279	Sacs	0.143725	0.125376	0.107542	0.206655	0.168264	0.180173	0.160164	0.067471	0.073245	0.213006	0.311137	0.156328	0.159424	0.052424	0.15355	0.091447	0.104154	0.107027	0.059061	0.149937	0.126019	0.100959	0.124041	0.188661	0.081265	0.111545	0.768269	0.0190899	24	18	0.0581107	1	1	24	8	0.00983303	0.699678
7	+	65784859	65785932	ENSMUSG00000068480	Gm7551	0.447848	0.533281	0.611274	0.627401	0.487874	0.520924	0.578125	0.542897	0.616642	0.592456	0.583912	0.517262	0.554991	0.131513	0.831698	0.565688	0.391019	0.589688	0.444339	0.545063	0.625417	0.505257	0.494126	0.56461	0.38374	0.506013	0.768269	0.0190899	24	12	0.0502458	1	1	24	6	0.051821	0.91175
16	+	31422280	31457497	ENSMUSG00000046598	Bdh1	53.6695	110.009	102.685	99.1954	90.0073	57.3414	65.4437	80.6557	113.369	102.867	59.713	64.1036	83.255	47.039	74.3119	104.674	90.8691	81.4866	55.6106	85.8835	82.7302	113.93	70.9787	45.016	81.6908	77.8517	0.768269	0.0190899	24	10	28.7105	1	0.125882	24	8	17.3281	0.935099
5	+	88554462	88556090	ENSMUSG00000070697	Utp3	16.6907	17.2258	16.8577	13.9966	15.1241	14.9565	14.8766	18.343	16.5128	15.2953	13.8239	13.55	15.6044	26.6599	16.9274	16.502	17.7145	14.1819	11.8818	17.1611	17.5811	19.0912	16.7329	14.1108	19.6176	17.3469	0.768269	0.0190899	24	6	1.61224	1	1	24	6	1.67922	1.11166
2	-	103263433	103303278	ENSMUSG00000012350	Ehf	0.035205	0.029911	0.035907	0.029191	0.049157	0.108474	0.058347	0.01997	0.033227	0.047046	0.075995	0.089048	0.0509565	0.04372	0.099222	0.066853	0.036143	0.055709	0.06609	0.051622	0.053679	0.077655	0.064004	0.027613	0.02544	0.0556458	0.768269	0.0190899	24	20	0.0221996	1	0.517903	24	10	0.0152003	1.09203
2	-	92403646	92434043	ENSMUSG00000068742	Cry2	3.6067	4.68472	8.72167	9.06808	8.23212	5.78928	5.97433	2.70713	7.8668	8.96954	7.53373	6.89059	6.67039	2.38321	8.95376	11.4995	7.41756	6.08169	10.303	6.68984	6.75863	8.96002	7.1341	6.67046	6.30988	7.43014	0.768269	0.0190899	24	12	2.24975	1	0.268421	24	10	1.20445	1.1139
3	-	58102996	58104247	ENSMUSG00000069008	Gm5537	72.6011	65.9217	64.7818	61.3877	69.7263	85.7456	82.7808	59.5346	65.4136	59.106	71.4731	80.4813	69.9128	20.7384	59.5055	55.1504	46.6362	58.8812	47.2421	76.426	63.391	49.9481	44.8178	59.1069	52.2077	52.8376	0.768269	0.0190899	24	22	9.94694	1	0.915543	24	2	1.78468	0.755765
2	+	131909928	131938429	ENSMUSG00000079037	Prnp	11.9013	13.2483	13.7402	13.6724	18.0971	18.8151	14.5095	13.0397	12.6591	13.9131	18.3536	19.1392	15.0907	11.1758	12.9414	17.8999	17.9505	19.0653	9.8283	16.6173	17.5036	12.28	22.5345	16.2227	19.8683	16.1573	0.768269	0.0190899	24	20	3.07375	1	0.517903	24	14	2.12124	1.07068
7	-	83879873	83884305	ENSMUSG00000070462	Tlnrd1	1.09164	0.975452	0.592652	1.51143	1.16465	1.40787	1.08513	0.689338	0.701575	1.24318	1.22885	1.25139	1.0786	1.02555	0.790598	0.941538	1.01228	1.0617	0.374776	1.02384	0.708006	0.852051	1.26384	1.98428	0.848485	0.990578	0.768269	0.0190899	24	20	0.186602	1	0.377215	24	18	0.104293	0.918395
4	-	59769637	59783866	ENSMUSG00000038544	Inip	1.44715	1.37407	1.46537	1.32166	1.06168	1.09571	1.64081	1.58368	1.57211	1.22622	1.23028	1.12878	1.34563	1.86849	1.37978	1.09762	1.27648	1.21522	0.964881	1.56813	1.23954	1.45352	1.33177	1.26472	1.20911	1.32244	0.768269	0.0190899	24	6	0.240577	1	1	24	6	0.119602	0.982769
2	-	25563115	25571316	ENSMUSG00000026941	Mamdc4	0.088687	0.05308	0.052212	0.059211	0.063852	0.113432	0.106202	0.041958	0	0.053773	0.116402	0.053979	0.066899	0.334178	0	0	0.23145	0.179389	0.101112	0	0.078275	0.104963	0.066788	0.172316	0.062207	0.11089	0.768269	0.0190899	24	20	0.033135	1	0.606804	24	16	0.0548443	1.65757
11	-	60226714	60352905	ENSMUSG00000000538	Tom1l2	4.73292	4.7441	6.89926	6.70006	5.6606	3.31401	5.03626	4.92374	5.84505	7.78585	4.13284	4.0618	5.31971	4.42917	9.33719	7.56917	5.73404	3.73174	4.57614	5.68766	4.40926	7.09842	3.72931	3.26127	4.05915	5.30188	0.768269	0.0190899	24	10	1.1936	1	0.0525464	24	6	1.41185	0.996648
17	-	29332072	29347934	ENSMUSG00000024012	Mtch1	26.8386	21.851	21.195	29.8492	27.425	36.6175	17.6399	20.1923	22.6387	23.5532	31.659	26.7088	25.514	42.7932	17.985	21.0846	22.7885	19.4333	27.9411	22.1432	33.3812	19.8978	16.515	14.567	23.9438	23.5395	0.768269	0.0190899	24	18	5.10645	1	0.377215	24	2	5.20262	0.92261
10	+	19934472	20142753	ENSMUSG00000071369	Map3k5	3.04181	4.62143	5.66116	8.08956	5.70167	2.60927	3.71833	5.09297	4.12965	6.65785	3.33878	3.18898	4.65429	2.50017	6.73655	5.75548	5.66932	3.40055	6.7397	5.87885	5.47311	7.46079	4.86789	2.40935	2.70942	4.96676	0.768269	0.0190899	24	12	1.38811	1	0.695705	24	8	1.6081	1.06714
6	+	18824552	18825059	ENSMUSG00000071568	Gm5874	3.08358	3.06768	2.26997	2.45262	3.83781	3.86105	3.31999	2.63277	3.14717	2.59967	4.15617	4.22394	3.22103	1.36657	1.90708	2.34319	2.3692	2.75599	1.76105	3.43279	2.11191	1.49051	2.08983	3.52378	2.14402	2.27466	0.768269	0.0190899	24	22	0.771685	1	1	24	22	0.282699	0.706189
1	-	54472994	54557682	ENSMUSG00000073678	Pgap1	0.745957	1.24656	1.58334	2.15902	0.905201	1.13956	0.974585	1.38135	1.28228	2.25262	1.15893	0.90718	1.31138	0.615005	1.55561	1.47792	1.35256	0.903306	0.576055	0.927472	1.0348	1.36549	0.967377	1.06573	0.70066	1.04517	0.768269	0.0190899	24	12	0.278974	1	0.0108197	24	8	0.327075	0.796995
7	-	81347026	81454758	ENSMUSG00000025586	Cpeb1	0.409835	0.676489	1.27436	1.89096	0.691945	0.630705	0.787319	1.1865	1.09504	2.04185	1.25547	1.0123	1.0794	0.328409	1.38196	1.04733	1.19748	0.547346	0.817292	0.947785	0.854685	1.62979	0.964583	0.717817	0.595285	0.919147	0.768269	0.0190899	24	12	0.395661	1	0.0525464	24	10	0.348074	0.851538
2	-	160363703	160367065	ENSMUSG00000074622	Mafb	6.36366	5.46455	11.9566	15.6932	11.5243	5.46438	6.03323	5.64708	11.2025	17.6335	13.0708	7.68727	9.81175	6.76474	4.38537	10.018	16.7594	5.15861	4.97494	5.44862	4.48455	8.38372	10.3983	6.71474	5.95472	7.45381	0.768269	0.0190899	24	14	4.868	1	0.377215	24	12	2.46989	0.759682
10	+	45067203	45167198	ENSMUSG00000019849	Prep	2.4206	2.56094	2.875	3.1065	2.90107	2.23017	2.40729	2.32516	2.60402	3.0754	2.82479	2.6985	2.66912	1.18559	3.45895	3.14216	2.46119	2.92498	1.96117	3.14283	2.80834	2.55536	2.63696	2.55725	2.07101	2.57548	0.768269	0.0190899	24	14	0.332879	1	0.695705	24	8	0.348024	0.964918
2	-	66184327	66256617	ENSMUSG00000034848	Ttc21b	0.362879	0.317259	0.264319	0.397968	0.288937	0.550813	0.791342	0.253652	0.092462	0.237833	0.534265	0.658562	0.395858	0.596316	0.48515	0.439672	0.180672	0.258655	0.315876	0.527585	0.340264	0.272756	0.340382	0.291634	0.259203	0.359014	0.768269	0.0190899	24	22	0.194652	1	0.0826246	24	2	0.0922859	0.906927
11	+	100574904	100581728	ENSMUSG00000006782	Cnp	3.27941	4.76366	4.68668	3.75898	4.29487	2.63854	3.09273	5.11851	4.73555	3.32644	2.81832	3.2269	3.81172	8.60369	5.89985	7.45887	4.78078	3.51606	2.07181	5.62613	6.13492	6.22465	6.98369	3.95667	4.13771	5.44957	0.768269	0.0190899	24	8	0.998246	1	0.0826246	24	8	1.36793	1.42969
11	-	99209047	99231017	ENSMUSG00000037935	Smarce1	7.99219	7.62832	7.43547	6.72298	7.27887	7.60435	9.13735	7.9273	7.22781	5.80028	8.33181	8.15451	7.60344	14.8755	7.13396	6.1358	7.99599	7.25669	10.5546	8.10127	8.9602	8.67509	7.64344	8.81438	8.70701	8.73783	0.768269	0.0190899	24	0	0.531772	1	0.695705	24	0	0.808666	1.14919
12	-	114937113	114937406	ENSMUSG00000094652	Ighv1-42	0.107029	0	0	0.017949	0.124923	0.042187	0.063858	0	0	0	0.165354	0.134941	0.0546867	0	0	0.109002	0.030521	0	0	0.098086	0	0.128772	0.123643	0.102776	0	0.0494	0.768269	0.0190899	24	20	0.0756809	1	0.227361	24	10	0.0182267	0.903327
10	+	75316877	75334784	ENSMUSG00000020178	Adora2a	0.61173	0.455285	0.445062	0.518338	0.348714	0.547383	0.541194	0.343375	0.285684	0.485939	0.542809	0.706152	0.485972	0.590338	0.566825	0.578438	0.258958	0.285092	0.066368	0.322142	0.253803	0.279181	0.516552	0.69371	0.317516	0.394077	0.768269	0.0190899	24	22	0.0726374	1	1	24	4	0.0401131	0.810904
4	+	152274232	152285337	ENSMUSG00000042804	Gpr153	0.146181	0.128138	0.056007	0.185612	0.095694	0.225657	0.151506	0.124017	0.092856	0.129696	0.158262	0.227798	0.143452	0	0.116533	0.15625	0.147297	0.094199	0	0.10519	0.1797	0.171711	0.090311	0.14576	0.10368	0.109219	0.768269	0.0190899	24	20	0.0281262	1	0.104253	24	10	0.0429371	0.761364
7	-	126672865	126676432	ENSMUSG00000030711	Sult1a1	223.539	147.185	160.081	244.493	186.31	382.39	211.767	140.04	153.573	209.728	270.635	306.908	219.721	594.705	167.64	166.938	257.964	290.984	750.028	171.999	154.206	202.427	258.093	371.525	261.251	303.98	0.768269	0.0190899	24	18	64.4091	0.91018	0.0029933	24	18	79.1378	1.38348
11	+	116530925	116536657	ENSMUSG00000061878	Sphk1	0.027659	0.011018	0.045925	0.064938	0.095837	0.050238	0.063286	0	0.036547	0.038811	0.065808	0.048973	0.0457533	0.058028	0.01492	0.029578	0.013251	0.067895	0.08481	0.013977	0	0	0.067832	0.045896	0.013991	0.0341815	0.768269	0.0190899	24	18	0.0202293	1	0.227361	24	18	0.0222367	0.747082
3	-	98741523	98763127	ENSMUSG00000062410	Hsd3b3	141.143	167.101	154.205	124.603	135.51	124.643	167.505	172.122	204.523	128.236	110.87	116.032	145.541	77.8825	231.82	218.216	150.815	156.765	28.2384	219.365	233.971	163.025	137.342	100.399	144.62	155.205	0.768269	0.0190899	24	6	30.1993	1	0.0322818	24	6	52.4463	1.0664
11	-	100715009	100738215	ENSMUSG00000019173	Rab5c	45.0721	21.0332	22.6181	19.1409	18.1373	16.6919	19.8414	47.7267	52.3993	19.5518	17.3296	19.7173	26.605	13.5721	47.2093	22.0235	18.7662	18.0758	29.9281	20.5116	19.6613	20.7045	21.0016	15.4973	16.6697	21.9684	0.768269	0.0190899	24	6	4.24477	1	0.915543	24	8	2.24876	0.825726
3	-	88744700	88752051	ENSMUSG00000068923	Syt11	0.550957	0.515967	0.42962	0.309804	0.640942	0.759275	0.777274	0.552962	0.380432	0.236965	0.547688	0.902657	0.550379	0.992386	0.537054	0.274857	0.325628	0.398364	0.18073	0.601339	0.785005	0.227157	0.215402	0.403453	0.446196	0.448964	0.768269	0.0190899	24	22	0.208655	1	0.0826246	24	0	0.181616	0.815737
4	+	41348996	41389766	ENSMUSG00000028437	Ubap1	10.762	14.7615	13.3581	16.4304	12.5038	9.57883	11.2182	11.4795	11.834	13.0817	11.111	10.7436	12.2386	12.3796	10.0006	11.7158	10.8136	10.9587	6.56009	12.136	14.6074	12.0703	9.90278	9.26038	12.2385	11.0537	0.768269	0.0190899	24	10	1.59505	1	0.517903	24	4	1.40969	0.903183
7	-	3218784	3249613	ENSMUSG00000078817	Nlrp12	2.51518	1.99259	3.44344	1.45793	3.42957	0.632559	1.35464	3.36009	4.09372	2.60163	1.19754	0.769656	2.23738	1.39282	1.96474	3.12788	3.23647	3.39495	7.54384	2.10718	2.55348	6.21776	2.60923	0.96973	2.62275	3.14507	0.768269	0.0190899	24	8	0.897347	1	1	24	12	0.545335	1.40569
2	+	177897096	177905784	ENSMUSG00000074521	Gm14327	0.736142	0.419576	0.668069	0.562428	1.24233	0.777114	0.708545	0.607774	0.653489	0.668409	0.78734	0.810597	0.720151	0.481902	0.922571	0.611344	0.888945	0.922621	0.218141	0.986698	0.711041	0.615329	0.475808	0.655428	0.693198	0.681919	0.768269	0.0190899	24	18	0.0858767	1	1	24	6	0.0272542	0.946911
11	-	50811086	50827690	ENSMUSG00000044807	Zfp354c	0.063313	0.054293	0.080734	0.14369	0.206697	0.129235	0.063462	0.061142	0.016732	0.103507	0.095605	0.10345	0.0934883	0.088553	0.087172	0.041375	0.040444	0.072729	0.06471	0.048739	0.045051	0.065172	0.059457	0.081711	0.080065	0.0645982	0.768269	0.0190899	24	16	0.0442944	1	0.377215	24	0	0.00508746	0.690976
12	+	98746964	98787753	ENSMUSG00000021012	Zc3h14	10.7088	12.1038	10.8823	14.9169	11.5479	11.4209	9.05932	10.2844	12.9823	13.9243	10.9843	9.82946	11.5537	10.1039	10.241	10.9259	8.59994	13.3829	7.76285	13.5695	11.8452	11.8609	8.89371	8.98684	7.52858	10.3084	0.768269	0.0190899	24	12	1.29294	1	0.695705	24	8	0.099433	0.892218
6	-	137983586	138043411	ENSMUSG00000044378	Slc15a5	2.32001	10.1551	7.8319	2.89533	7.74313	1.73502	3.47486	8.39579	7.73193	4.12853	1.82061	1.79266	5.00207	0	4.45703	4.70848	4.40467	3.00727	0.103611	5.13614	5.78288	3.18294	2.35485	0.747043	8.72702	3.55099	0.768269	0.0190899	24	8	3.43531	1	0.695705	24	6	1.10527	0.709905
X	+	160502166	160591141	ENSMUSG00000031295	Phka2	2.93941	5.3807	3.17617	3.9248	3.02719	2.46027	3.3067	3.36726	4.60612	4.1412	2.69509	2.69392	3.47657	3.70782	7.01527	5.37578	4.37938	2.85117	5.39483	6.01727	6.14668	4.68423	4.18398	1.65741	2.97099	4.53207	0.768269	0.0190899	24	8	0.829843	1	0.0108197	24	6	1.29978	1.3036
2	-	65088339	65238626	ENSMUSG00000034903	Cobll1	4.37703	6.48273	8.40007	9.94356	5.77801	3.64217	4.75065	4.87134	7.00836	11.0833	4.21635	4.36111	6.24289	2.01128	10.0229	13.8732	6.58285	4.90314	7.10607	6.55078	8.70021	8.80021	5.18209	3.65848	3.38732	6.73155	0.768269	0.0190899	24	10	2.18437	1	0.0322818	24	8	2.92851	1.07827
17	+	69383050	69390750	ENSMUSG00000049672	Zbtb14	1.48242	1.48782	1.70842	1.94362	2.25702	1.3324	1.41994	1.42355	1.54145	1.97436	1.82702	1.42392	1.65183	1.70719	1.49533	1.54007	1.80215	1.4905	1.09103	1.5802	1.10286	1.3088	1.50391	1.79566	0.900517	1.44318	0.768269	0.0190899	24	14	0.296604	1	1	24	12	0.18799	0.873689
16	+	52031225	52208048	ENSMUSG00000022637	Cblb	0.384669	0.655515	0.601318	0.522872	0.430507	0.326221	0.454211	0.442758	0.46261	0.491528	0.31759	0.408772	0.458214	0.318529	1.12069	0.985854	0.52203	0.369873	1.31648	0.385577	0.55855	1.12056	0.482794	0.392439	0.500548	0.672827	0.768269	0.0190899	24	8	0.0971346	1	1	24	10	0.189358	1.46837
X	-	36823737	36864238	ENSMUSG00000006423	C330007P06Rik	5.28446	6.74692	7.06311	6.38058	6.94563	5.2141	6.33088	6.94096	6.5108	7.03423	5.43666	4.86381	6.22935	5.32925	7.24977	5.42619	5.19093	4.91586	3.50085	5.74707	6.24915	7.42967	4.79029	4.37359	4.10843	5.35925	0.768269	0.0190899	24	10	0.855705	1	0.00584689	24	6	1.25498	0.860324
X	-	23219271	23365082	ENSMUSG00000036782	Klhl13	1.20505	1.20096	1.14676	1.49381	1.15771	2.1674	2.0144	1.14288	1.1235	1.53462	1.78727	2.33569	1.52584	3.69995	1.8359	1.44727	1.35378	1.89918	1.30043	1.87311	1.35527	1.41831	1.57662	2.41362	0.949609	1.76025	0.768269	0.0190899	24	22	0.413865	1	1	24	22	0.310027	1.15363
X	+	94615800	94616125	ENSMUSG00000080974	Gm9009	12.6334	9.65913	8.47462	11.3661	10.6922	13.3263	10.5337	11.163	10.3901	11.3019	12.2596	12.4104	11.1842	4.40705	10.3846	8.83932	9.59466	10.9044	5.93952	9.28653	8.57504	8.87227	8.81045	12.5874	8.08602	8.85728	0.768269	0.0190899	24	20	1.05827	1	1	24	12	1.25259	0.791945
X	-	109388744	109392165	ENSMUSG00000082189	Gm4784	2.3659	2.48507	3.09433	4.14969	2.18527	2.08812	2.66029	2.38481	2.83262	3.81307	2.13386	2.05652	2.68746	0.192694	3.60625	4.01137	2.26302	1.44456	3.96705	3.16133	2.53564	3.25803	1.92864	1.73917	1.22823	2.44467	0.768269	0.0190899	24	10	0.549301	1	0.377215	24	8	0.62942	0.909656
4	-	112978465	112979813	ENSMUSG00000082678	Gm12818	2.30481	2.76348	3.13182	3.21873	2.93255	1.78969	2.34311	2.22697	2.8427	3.06436	2.48806	2.12031	2.60222	0.20795	2.39892	2.97339	1.77328	1.78631	2.19781	2.77097	2.23707	2.65249	1.88673	1.82262	1.30516	2.00106	0.768269	0.0190899	24	12	0.510404	1	0.377215	24	8	0.375957	0.768982
11	-	22786811	22787247	ENSMUSG00000082576	Gm12058	1.15323	0.957787	0.842698	1.12501	0.887133	1.39281	1.25663	0.843746	0.937466	0.84831	1.40045	1.55682	1.10017	1.699	0.936604	1.3755	0.981528	0.776969	1.1518	1.23107	0.916445	0.918882	0.759765	1.07075	0.647887	1.03885	0.768269	0.0190899	24	20	0.292323	1	0.915543	24	2	0.0987457	0.944259
13	+	4228700	4252843	ENSMUSG00000071551	Akr1c19	43.4137	70.0273	63.9205	106.468	90.1774	88.3434	67.824	58.3548	68.8766	105.446	91.9804	81.3794	78.0176	18.3733	45.5249	86.9256	71.6559	75.3446	28.5905	52.5316	69.4114	74.6814	77.9668	57.2219	71.4529	60.8067	0.768269	0.0190899	24	14	14.3744	1	0.0525464	24	12	18.0879	0.779398
13	+	22758927	22759358	ENSMUSG00000080730	Gm11313	1.99267	2.30014	2.22667	2.76025	3.09178	3.38944	2.41945	1.9006	2.44393	2.50949	2.75674	2.95719	2.56236	1.45437	1.38427	3.21686	2.14987	2.26726	4.39686	1.96588	2.3184	2.81857	2.29947	2.82016	1.8883	2.41502	0.768269	0.0190899	24	18	0.465754	1	1	24	12	0.485518	0.942498
2	+	153826171	153826605	ENSMUSG00000083097	Gm14494	17.4398	15.7822	16.3202	21.512	18.7661	20.7795	16.8613	17.4334	16.7119	19.8474	22.9949	18.877	18.6105	15.873	11.0228	16.8948	18.3056	15.7347	24.1286	16.9237	14.4241	16.1289	20.794	18.4467	14.627	16.942	0.768269	0.0190899	24	18	2.47306	1	0.517903	24	18	1.88788	0.910347
X	+	158833435	158834319	ENSMUSG00000082026	Gm5764	5.60957	5.38445	5.35379	5.44218	5.73266	8.2293	5.81542	5.35717	5.74113	4.56449	6.01588	7.35745	5.88362	16.395	4.07468	6.31312	6.60921	6.31816	9.7213	5.88349	5.1954	6.3944	7.47322	7.627	7.29618	7.44177	0.768269	0.0190899	24	20	0.451586	1	0.125882	24	18	0.906755	1.26483
X	-	55845759	55846638	ENSMUSG00000081706	Gm7927	3.23303	3.07573	3.24138	3.68334	3.43551	3.88233	3.22871	3.06284	3.33944	3.25327	3.46657	3.80517	3.39228	1.8663	2.4528	3.5138	3.10471	3.34512	3.74433	3.04925	2.71847	3.13321	2.87557	3.32941	3.47818	3.05093	0.768269	0.0190899	24	18	0.283019	1	0.695705	24	16	0.315052	0.899375
2	+	24494068	24495011	ENSMUSG00000082307	Gm13418	0.084391	0.236839	0.249212	0.19456	0.114125	0.127331	0.163744	0.157566	0.31198	0.188696	0.151776	0.143643	0.176989	0.090422	0.343436	0.226435	0.112326	0.140007	0.288253	0.115404	0.315007	0.16469	0.167605	0.129497	0.07795	0.180919	0.768269	0.0190899	24	10	0.0604813	1	0.695705	24	6	0.0421139	1.02221
7	-	13258967	13278144	ENSMUSG00000070814	Zswim9	0.401336	0.514568	0.374352	0.377937	0.414438	0.532072	0.664271	0.43572	0.399326	0.401138	0.512705	0.639794	0.472305	0.218413	0.535529	0.651384	0.463272	0.605929	0.481431	0.531543	0.554935	0.622207	0.329198	0.590444	0.650529	0.519568	0.768269	0.0190899	24	0	0.0879482	1	1	24	12	0.0374445	1.10007
6	-	115638250	115639059	ENSMUSG00000081805	Gm14335	2.60041	2.14284	2.63386	2.14262	2.0947	1.83992	1.806	2.45645	2.73525	2.08631	1.77301	1.92994	2.18678	1.51411	2.47769	2.00849	2.44508	2.01812	2.38244	2.53665	2.33934	2.05643	1.828	1.85873	1.83622	2.10844	0.768269	0.0190899	24	8	0.266967	1	1	24	0	0.184927	0.964179
2	+	161287220	161287669	ENSMUSG00000081151	Gm11448	0.570226	0.671475	0.386454	0.731272	0.707341	0.76543	0.854692	0.429701	0.428977	0.467222	0.782477	0.809966	0.633769	1.17886	0.516391	0.600872	0.478581	1.16799	0.519609	0.833078	0.531243	0.806257	0.703103	0.794248	0.789533	0.743313	0.768269	0.0190899	24	20	0.196577	1	1	24	22	0.189557	1.17285
8	+	100060116	100060620	ENSMUSG00000081383	Gm5742	0.192864	0.221609	0.150752	0.287355	0.363188	0.43787	0.334591	0.14727	0.127418	0.398989	0.248686	0.401311	0.275992	0.025937	0.300098	0.165257	0.168807	0.209981	0.016246	0.14223	0.25731	0.124947	0.119418	0.153858	0.075045	0.146594	0.768269	0.0190899	24	20	0.0813997	1	0.517903	24	8	0.0647902	0.531155
9	+	104063377	104127463	ENSMUSG00000090150	Acad11	68.9248	92.0878	94.8064	94.0772	99.8505	60.3729	67.9276	75.8338	97.0107	101.393	76.0084	66.71	82.9169	59.8623	106.996	88.569	74.8792	75.1321	74.6287	84.0745	106.465	94.6609	57.7164	50.888	68.5625	78.5362	0.768269	0.0190899	24	10	16.8609	1	0.0322818	24	6	17.5163	0.947168
19	-	40560537	40561058	ENSMUSG00000096592	Gm15801	8.03762	7.32967	6.31965	12.0045	9.60334	9.368	8.82791	6.61361	6.98046	12.9986	9.70372	9.29944	8.92388	0.308642	8.99084	9.30669	10.5793	11.4581	14.5791	12.6335	7.15312	9.00534	7.91631	11.5172	4.07149	8.95997	0.768269	0.0190899	24	18	2.11382	1	1	24	18	1.52168	1.00404
7	+	107567446	107591094	ENSMUSG00000051041	Olfml1	3.93683	8.09401	12.4323	7.34423	10.9229	4.27799	5.23364	7.98199	13.8401	8.15559	5.07218	4.74135	7.66943	2.51014	10.3761	13.533	9.95371	10.5033	3.65909	13.3685	11.2393	10.7234	9.74726	4.26379	8.55742	9.03625	0.768269	0.0190899	24	10	2.80112	1	0.0525464	24	8	2.16394	1.17822
2	-	134762824	134763630	ENSMUSG00000083879	Gm14038	2.86831	4.83472	4.98413	4.5309	4.4036	3.49492	3.91028	4.36307	5.04889	4.17467	3.37305	3.54398	4.12754	1.32215	4.27266	5.05243	4.22261	3.3374	3.66205	4.01872	4.69997	4.8678	3.17596	2.45782	3.03095	3.67671	0.768269	0.0190899	24	10	0.75086	1	0.0108197	24	8	0.973316	0.890774
4	-	33053838	33054284	ENSMUSG00000082851	Gm11931	1.18733	1.12246	1.15184	1.14581	1.39945	1.52792	1.33663	1.17405	0.942146	1.00234	1.33919	1.38556	1.22623	1.48387	0.949303	1.32909	1.43255	1.39701	1.33795	1.14869	1.02303	1.50048	1.37367	1.28258	1.04565	1.27532	0.768269	0.0190899	24	20	0.175403	1	0.695705	24	14	0.172072	1.04004
2	-	150398256	150399399	ENSMUSG00000083964	Gm14122	3.88972	3.6623	4.65281	4.84997	3.40501	3.4445	3.92778	3.95263	4.10629	4.63025	3.33018	2.86033	3.89265	1.71785	3.05012	4.76342	3.42386	2.88405	4.53292	3.90806	3.23277	4.50536	3.42155	3.50965	3.0418	3.49929	0.768269	0.0190899	24	10	0.568846	1	1	24	12	0.296675	0.898947
X	+	70400497	70401063	ENSMUSG00000081199	Gm16407	6.07598	4.28527	2.60242	4.75028	3.79892	7.94979	10.8238	3.13124	3.55662	4.29952	6.70194	9.57114	5.62891	0.149196	4.97048	3.09532	1.5648	2.27587	1.48013	5.27737	3.36562	2.38257	1.25785	3.90166	1.82832	2.6291	0.768269	0.0190899	24	20	2.49052	1	0.915543	24	4	0.975561	0.467071
2	-	82543932	82544522	ENSMUSG00000083804	Gm13676	0.721525	0.453415	0.333193	0.545025	0.530241	0.962564	0.523639	0.649124	0.468545	0.394766	0.790775	0.857111	0.602494	0.529146	0.445585	0.409036	0.257696	0.794631	0.204183	0.816624	0.325103	0.719555	0.423042	0.521494	0.34979	0.48299	0.768269	0.0190899	24	20	0.184233	1	1	24	22	0.0734447	0.801652
8	+	128359241	128359320	ENSMUSG00000084523	Mir1903	0.190873	0.513426	0.716049	0.313981	0.32023	0.20819	0.095859	0.633534	0.583656	0.239661	0.174074	0.168885	0.346535	0.245596	0.496238	0.453942	0.49634	0.474768	0.327604	0.367141	0.072887	0.137037	0.329096	0.526621	0.296075	0.351945	0.768269	0.0190899	24	8	0.228997	1	0.915543	24	16	0.0688489	1.01561
19	+	4148619	4150504	ENSMUSG00000024835	Coro1b	15.3865	19.1664	19.8347	20.9776	15.1713	12.9678	16.817	15.6223	24.3994	19.2277	14.7543	16.3953	17.56	30.4984	19.2388	25.9701	20.5629	13.769	16.1852	17.3783	19.8146	22.4998	18.6779	17.1786	19.7603	20.1278	0.768269	0.0190899	24	10	3.10175	1	0.125882	24	8	2.04815	1.14623
5	+	134184019	134224355	ENSMUSG00000015942	Gtf2ird2	1.25044	1.26048	1.25091	2.08857	1.77313	1.07476	1.16349	1.12577	1.55647	2.00349	1.61387	1.21992	1.44844	1.98621	1.41264	1.48637	1.51805	1.41155	1.28588	1.6738	0.976996	1.1279	1.54855	1.99078	1.06494	1.45697	0.768269	0.0190899	24	14	0.355049	1	1	24	22	0.155964	1.00589
4	-	19716732	19719886	ENSMUSG00000086071	Gm12354	2.49364	2.17291	2.11006	2.1938	3.08914	5.04116	2.44152	1.71175	2.09693	1.50013	2.39701	3.01771	2.52214	1.88273	1.60071	2.64974	1.42441	2.63661	3.84267	2.34816	2.41796	2.94852	1.79429	1.27537	2.68006	2.29177	0.768269	0.0190899	24	22	0.596466	1	1	24	0	0.191709	0.908659
1	-	43746966	43827800	ENSMUSG00000057363	Uxs1	1.89457	2.06508	1.86441	1.93519	2.46645	3.69961	2.29828	2.08417	1.86493	1.58735	2.53591	3.22568	2.29347	2.91535	2.2217	1.36223	1.80662	2.74613	0.883773	2.23423	2.04974	1.35358	1.8449	3.1149	1.67784	2.01758	0.768269	0.0190899	24	20	0.435401	1	0.695705	24	22	0.382913	0.879707
4	+	148130384	148140791	ENSMUSG00000029003	Mad2l2	11.6627	11.6573	8.02756	5.13706	7.23038	7.51225	10.1608	11.8084	9.25559	5.36476	6.74344	7.20877	8.48075	20.8887	11.7224	10.4652	6.43143	8.87143	19.0274	13.5405	12.8092	8.78499	6.63558	8.41032	10.8529	11.5367	0.768269	0.0190899	24	4	2.92889	0.91018	0.0029933	24	0	3.61223	1.36034
6	+	49073795	49086751	ENSMUSG00000029815	Malsu1	4.96326	5.13332	7.61016	8.09599	6.59622	5.64449	5.57425	10.0959	7.63586	7.79038	6.00927	7.32268	6.87265	22.5116	5.52266	6.26312	8.5474	8.03055	9.07229	6.50775	8.63798	7.41382	4.23157	3.8409	10.9722	8.46265	0.768269	0.0190899	24	12	0.850742	1	0.695705	24	0	1.7674	1.23135
10	-	82748701	82764144	ENSMUSG00000020248	Nfyb	10.6329	13.9441	13.7527	14.5919	13.5285	13.5197	10.8704	16.4436	14.5731	13.7866	13.2469	12.5274	13.4515	14.7886	13.6803	12.6631	11.7956	13.4109	8.80615	12.5244	16.368	14.6475	11.3432	12.4204	11.7659	12.8512	0.768269	0.0190899	24	12	0.589001	1	0.186301	24	6	1.61366	0.955371
7	+	105762321	105863650	ENSMUSG00000086414	Gm15645	1.12082	0.629512	0.761333	0.926572	1.4231	1.40874	1.27152	0.868806	0.953798	0.874171	1.28549	1.27941	1.06694	0.278422	0.6736	0.525498	0.728647	0.898999	0.686763	1.34605	0.857652	0.422521	0.430311	0.904672	0.630697	0.698653	0.768269	0.0190899	24	20	0.302586	1	1	24	22	0.133081	0.654819
3	+	108571698	108581370	ENSMUSG00000048100	Taf13	2.98474	3.51817	5.22353	5.26912	7.02906	4.16339	3.68423	5.264	4.64403	5.48805	5.89225	4.4262	4.7989	14.7683	4.56064	2.64054	4.8236	4.18893	2.1065	5.52247	2.78076	3.5653	3.90855	4.28662	4.6873	4.81996	0.768269	0.0190899	24	14	1.09162	1	1	24	22	0.649915	1.00439
18	+	23752333	23774684	ENSMUSG00000024277	Mapre2	3.93433	2.55231	3.03136	6.27317	4.27807	4.17612	3.67249	1.92478	2.92971	5.58862	5.04368	4.64788	4.00438	4.68228	3.75964	4.081	3.57932	4.47443	2.59558	3.91312	2.55246	4.15163	4.60376	7.11278	2.82069	4.02722	0.768269	0.0190899	24	18	1.40496	1	1	24	12	0.742375	1.00571
4	+	155086577	155112181	ENSMUSG00000029049	Morn1	0.212323	0.345284	1.01452	0.662174	0.853283	0.169173	0.542503	0.580928	0.727302	0.72482	0.512516	0.331849	0.556389	1.00551	0.89499	0.547002	0.537769	0.216767	1.10631	0.982123	1.43261	1.12435	0.790703	1.34025	1.07495	0.921112	0.768269	0.0190899	24	10	0.1697	1	1	24	0	0.219953	1.65552
2	+	71745616	71820254	ENSMUSG00000027111	Itga6	0.077554	0.102404	0.177747	0.39756	0.39111	0.299787	0.129343	0.163994	0.163717	0.16437	0.625071	0.208046	0.241725	2.16622	0.448164	0.093295	0.395739	0.528371	0.361823	0.258836	0.374694	0.112343	0.476136	0.23859	0.334268	0.482374	0.768269	0.0190899	24	16	0.133872	1	1	24	0	0.0665301	1.99554
2	-	181569149	181570387	ENSMUSG00000089917	Uckl1	12.2846	16.4494	16.6674	15.0804	14.5195	12.6811	14.4888	14.2174	16.989	15.5114	16.1327	12.5398	14.7968	21.2958	20.1874	20.4433	21.4341	12.8437	11.0672	17.5782	21.2256	16.0302	16.8099	14.7633	14.08	17.3132	0.768269	0.0190899	24	10	1.60769	1	0.268421	24	6	3.55199	1.17007
1	+	133363572	133380336	ENSMUSG00000070644	Etnk2	46.7124	66.825	90.5531	132.359	68.2267	72.0701	63.8131	53.8146	80.2824	105.29	93.9009	85.1823	79.9191	21.1011	47.715	77.0981	96.5906	41.8764	19.6446	40.6491	53.8484	58.4884	80.5512	58.176	45.9265	53.4721	0.768269	0.0190899	24	14	19.1678	0.804321	0.00144015	24	12	23.0184	0.669078
5	+	148959278	148961712	ENSMUSG00000087272	Gm15409	0.172893	0.212825	0.206687	0.101479	0	0.170961	0.090261	0.197102	0.05394	0.022462	0.046744	0.042517	0.109823	0.335105	0.107433	0.535766	0.152406	0.053198	0.479808	0.166369	0.237269	0.211572	0.272551	0.043779	0.13665	0.227659	0.768269	0.0190899	24	4	0.0710174	1	1	24	6	0.0564925	2.07297
8	+	123653929	123655985	ENSMUSG00000039960	Rhou	19.6365	25.4639	20.2092	18.605	19.3338	19.4942	21.4875	21.5984	21.1799	19.3229	21.0557	19.6286	20.5846	38.4097	17.897	20.078	10.9829	14.9634	12.7252	16.9921	18.5551	21.5991	12.3008	18.6415	20.1721	18.6098	0.768269	0.0190899	24	4	1.30928	1	1	24	6	3.63676	0.90406
10	+	75037058	75048788	ENSMUSG00000020175	Rab36	0.914717	2.01729	1.38795	0.328224	0.6747	0.813622	0.904733	1.85948	0.775424	0.299105	0.826233	0.688983	0.957538	0.883845	2.99801	1.15421	0.787411	0.517399	1.55037	1.22423	1.88709	1.63207	0.449936	0.464851	0.665283	1.18456	0.768269	0.0190899	24	4	0.417176	1	0.0190899	24	6	0.599857	1.23709
7	+	107370728	107436336	ENSMUSG00000062542	Syt9	0.194318	0.274901	0.119669	0.144967	0.10905	0.200532	0.211226	0.21043	0.155611	0.130821	0.038032	0.121635	0.159266	0.205896	0.20646	0.289482	0.056422	0.065225	0	0.13599	0.37709	0.140053	0.106535	0.081423	0.148102	0.151056	0.768269	0.0190899	24	4	0.0519775	1	0.0322818	24	6	0.0975959	0.948454
9	+	35200175	35213536	ENSMUSG00000032042	Srpr	51.6645	64.1986	78.7136	54.1572	66.7208	47.0963	45.4054	69.8434	66.5967	58.321	50.1061	42.8248	57.9707	54.1214	62.1734	68.6731	58.9909	51.3704	46.7618	57.0667	62.1071	60.9658	48.8627	44.8388	36.7209	54.3877	0.768269	0.0190899	24	8	11.309	0.804321	0.00144015	24	8	8.63559	0.938194
5	+	111417362	111418073	ENSMUSG00000070576	Mn1	0.978254	1.79605	1.81803	1.48252	1.33529	1.10832	1.26134	1.62586	1.87262	1.75865	1.58751	1.34086	1.49711	1.68281	2.61439	1.80917	1.42744	1.23814	0.546688	1.33023	1.71466	1.87562	0.734266	1.32779	1.05505	1.44635	0.768269	0.0190899	24	10	0.337628	1	0.0190899	24	8	0.339526	0.966099
9	-	55220222	55283595	ENSMUSG00000032311	Nrg4	2.18262	0.972135	2.31415	12.3503	4.77068	4.09661	4.43429	1.61744	2.10725	8.43061	8.61965	3.93281	4.65238	6.07455	2.57983	4.02257	8.49845	4.80756	8.69383	1.98604	2.80004	4.28262	9.71389	8.95376	2.70907	5.42685	0.768269	0.0190899	24	16	2.95022	1	0.0322818	24	14	1.6461	1.16647
4	+	137993022	138105419	ENSMUSG00000028760	Eif4g3	9.3078	7.49309	11.3422	6.95441	5.51382	4.57177	5.90429	9.34736	9.23145	7.17811	6.42795	6.50726	7.48163	2.60546	10.8478	7.97973	6.94355	8.85514	6.02432	7.49084	10.0374	9.97553	5.63335	6.88474	7.85081	7.59405	0.768269	0.0190899	24	8	1.56585	1	0.517903	24	6	1.2826	1.01503
11	+	32226505	32232022	ENSMUSG00000020287	Mpg	1.77608	2.81799	2.08703	2.93592	2.51427	1.98269	1.95324	1.96047	2.04402	2.62351	2.01392	1.56498	2.18951	0	2.89957	3.75031	2.66436	1.94518	2.7	4.06726	2.52717	3.56184	2.45986	2.22639	1.23607	2.50317	0.768269	0.0190899	24	12	0.288659	1	0.377215	24	8	0.671925	1.14325
11	-	90476492	90638084	ENSMUSG00000020546	Stxbp4	0.312189	0.345044	0.352141	0.378544	0.498084	0.395924	0.420827	0.277244	0.310883	0.399787	0.594895	0.363877	0.387453	0.353997	0.811438	0.335562	0.402472	0.428813	0.081907	0.595688	0.477089	0.320968	0.233898	0.328831	0.209223	0.381657	0.768269	0.0190899	24	18	0.0609171	1	0.517903	24	6	0.125921	0.985041
14	+	75131101	75199444	ENSMUSG00000021998	Lcp1	19.236	24.7006	28.55	33.7005	18.3059	20.0644	21.0096	24.1187	31.582	34.4949	24.122	13.5771	24.4551	26.3976	40.4909	21.2451	21.1238	21.2902	10.8561	35.5882	18.5566	26.5215	14.4116	18.3425	18.5481	22.781	0.768269	0.0190899	24	10	7.15708	1	0.377215	24	6	6.85957	0.931543
4	-	70216856	70410443	ENSMUSG00000039298	Cdk5rap2	0.480548	0.608801	0.541032	0.432619	0.42327	0.337951	0.798761	0.670114	0.68075	0.402634	0.251975	0.493404	0.510155	0.210902	0.850917	0.605312	0.506616	0.478528	0.32158	1.08286	0.622317	0.91684	0.323057	0.522425	0.302489	0.561987	0.768269	0.0190899	24	6	0.17041	1	0.377215	24	8	0.13759	1.1016
5	-	145977194	146009618	ENSMUSG00000029630	Cyp3a25	184.469	228.485	224.985	191.281	215.16	183.137	190.352	208.773	221.464	223.598	193.998	182.997	204.058	273.405	254.9	143.805	159.52	110.854	140.159	109.316	197.842	202.498	105.025	137.965	197.076	169.364	0.768269	0.0190899	24	10	21.4208	1	0.186301	24	4	42.0869	0.829977
2	+	164879304	164883199	ENSMUSG00000039849	Pcif1	10.5533	11.6637	12.8175	10.1662	8.53616	9.46179	10.9813	10.3982	11.247	10.8953	9.70883	7.55274	10.3318	21.232	10.3797	6.25195	9.95509	11.6313	14.4606	10.1542	11.2598	11.8616	9.29684	11.749	13.0564	11.774	0.768269	0.0190899	24	8	1.16619	1	0.186301	24	22	1.86523	1.13959
15	-	81992523	82016153	ENSMUSG00000022472	Desi1	13.5696	15.8163	15.8175	16.3437	15.5822	15.2192	13.3317	11.4573	15.3766	16.5996	17.0926	14.9791	15.0988	13.7711	14.5184	17.045	15.5332	10.7326	13.759	15.5046	14.2417	11.5749	17.3277	10.6659	15.1722	14.1539	0.768269	0.0190899	24	14	1.34075	1	1	24	10	1.25026	0.937418
17	-	46725664	46726801	ENSMUSG00000002769	Gnmt	1404.61	1166.12	1003.75	1545.52	1084.81	1842.1	1636.33	1062.31	1295.1	1270.37	1737.39	1810.76	1404.93	2680.73	888.66	1151.66	1115.81	867.87	941.146	1076.27	1200.5	945.716	1013.86	1009.47	1189.6	1173.44	0.768269	0.0190899	24	20	294.291	1	1	24	0	59.5011	0.835229
2	-	18195654	18219557	ENSMUSG00000026740	Dnajc1	5.27837	4.14461	3.12232	3.63412	3.93857	4.6179	3.69491	2.92391	3.25758	3.40277	5.46413	4.59957	4.00656	3.31297	6.12533	4.23067	4.92227	4.68904	4.8508	5.17766	3.69776	2.79012	10.0298	5.57118	3.12953	4.87726	0.768269	0.0190899	24	20	0.883422	1	1	24	18	0.633511	1.21732
10	+	80798198	80804924	ENSMUSG00000020211	Sf3a2	7.01969	8.02559	4.32213	5.7388	4.02377	2.987	6.1785	6.01365	5.92844	4.50273	4.31257	4.65059	5.30862	4.70204	7.33522	4.63441	4.89149	4.43037	5.61669	7.07356	5.82186	5.80239	5.42519	5.27131	5.31358	5.52651	0.768269	0.0190899	24	4	1.24525	1	0.186301	24	4	0.403069	1.04104
4	+	11122805	11126998	ENSMUSG00000086765	Gm11827	0.071523	0.160257	0.299261	0.16792	0.194788	0	0.10455	0.283995	0.189011	0.125448	0.135361	0.087942	0.151671	0.312612	0.192903	0.254945	0.471157	0.154049	6.30881	0.390004	0.357834	0.451778	0.200801	0.296699	0	0.782632	0.768269	0.0190899	24	10	0.0693666	1	1	24	6	0.0319285	5.16005
11	+	54100095	54114184	ENSMUSG00000018906	P4ha2	1.86454	2.81213	2.8057	2.73685	6.2152	2.31084	1.72536	1.39753	2.23467	3.66825	4.04861	3.33858	2.92986	2.0567	2.16215	1.60495	2.73399	2.25299	0.415124	2.348	2.71158	1.33371	2.0765	4.93246	3.55406	2.34852	0.768269	0.0190899	24	16	0.945904	1	1	24	18	0.365585	0.801581
8	+	68620138	68620437	ENSMUSG00000085487	Gm15654	0.18626	0.186521	0.123151	0.295603	0.227845	0.503199	0.358102	0.118443	0.098995	0.188592	0.24307	0.706246	0.269669	0.37658	0.202066	0.033382	0.044867	0.138314	0	0.240311	0.19991	0	0.19404	0.41439	0.189488	0.169446	0.768269	0.0190899	24	20	0.116939	1	0.606804	24	22	0.087759	0.628347
11	-	116470845	116490314	ENSMUSG00000015869	Prpsap1	40.2602	43.8341	54.5266	39.2273	34.0377	32.839	41.8859	38.262	43.8144	42.6668	38.8014	29.2812	39.9531	47.007	34.9238	56.8277	52.4231	31.9415	30.1302	40.6536	37.5212	48.843	38.9951	31.4238	50.9236	41.8011	0.768269	0.0190899	24	8	4.71873	1	0.517903	24	8	4.24319	1.04626
4	-	86648386	86658683	ENSMUSG00000028494	Plin2	163.561	170.284	111.578	97.6207	101.095	117.759	130.25	126.775	144.46	96.166	88.5402	144.715	124.4	257.872	220.919	100.651	124.135	127.726	100.248	120.786	174.738	230.519	76.7995	92.8754	173.326	150.05	0.768269	0.0190899	24	2	26.3121	1	0.377215	24	4	52.2187	1.20618
4	+	103382500	103492040	ENSMUSG00000086136	Gm12718	1.86194	2.77029	1.68883	1.43693	1.51411	1.59669	2.82152	3.29181	2.73699	1.10448	1.69827	2.20694	2.06073	0	0.434417	0.791072	0.572217	0.670613	0	0.119282	1.11923	1.0903	0.109211	0.088947	1.53194	0.543936	0.768269	0.0190899	24	4	0.76077	1	0.805624	24	10	0.301972	0.263952
[truncated: 53,519 more rows]
