# Supplementary material for: Functional D-box sequences reset the circadian clock and drive mRNA rhythms
Source: Commun Biol. 2019 Aug 8;2:300. doi: 10.1038/s42003-019-0522-3 (PMC6687812; doi:10.1038/s42003-019-0522-3)
Supplement: Supplementary file 7 — Supplementary Data 4 [file 42003_2019_522_MOESM7_ESM.xlsx]

## Sheet: DBP_specific
sequence	AUC	Appearance count	MOCCS2_score
TTATGCAA	90.2945	1056	41.1516
TTACACAA	80.6011	757	31.1016
TATGCAAC	84.9302	387	23.4321
TGCATAAC	84.7109	384	23.2808
TGCATAAG	84.9771	349	22.2643
TTATACAA	74.5128	431	21.6952
TATGCAAG	82.4	310	20.3471
ATTGCATA	78.0382	340	20.1809
ATTATGCA	76.1324	355	20.1177
TACACAAC	76.9251	334	19.7167
TGTGTAAC	68.1713	356	18.0393
TTGTGCAA	62.973	371	17.0112
TTACGCAA	91.5745	141	15.2503
ATTACACA	58.6446	332	14.9862
ATGCAACA	66.8745	239	14.4995
ATTGTGTA	61.444	277	14.3421
TATACAAC	67.865	200	13.4603
ATGCAACC	75.522	159	13.3557
TACACAAG	60.473	241	13.1663
TGTATAAC	70.8103	174	13.0998
TGTTATGC	65.1912	204	13.0586
TGTGTAAG	53.6137	277	12.5144
TCTTATGC	74.2887	142	12.4154
TTAGGTAA	57.9815	216	11.9512
AGTTATGC	66.3457	162	11.8431
TTTATGCA	54.3391	230	11.5577
TGCACAAC	61.9091	176	11.5187
GGTTATGC	76.7248	109	11.2342
GCATAAGC	70.6694	121	10.9023
ACACAACA	44.8571	294	10.787
ATGCAATG	56.1838	185	10.7174
TTGCATCA	50.1842	228	10.6274
GGACTTTG	41.2246	334	10.5663
TTACCCAA	52.4466	206	10.5571
AGTTACAC	61.2416	149	10.4842
TGCGTAAC	96	60	10.4289
ATTGCACA	49.9078	217	10.3108
ATGCAATA	52.631	187	10.0938
ATGCAACT	53.9298	171	9.89056
TTACTCAA	49.0256	195	9.60139
TATTATGC	61.176	125	9.59245
ATGCAAGC	56.069	145	9.46891
TGTGCAAC	52.6943	157	9.25991
GTGTAACC	59.0081	124	9.21544
AAAGTCCA	34.6941	353	9.14189
TGTTACAC	50.741	166	9.16867
ATGCAAGA	51.5125	160	9.13832
TATGCAAA	41.1743	241	8.96454
TTAGGCAA	47.2022	183	8.95532
TTATGAAA	33.4241	349	8.75721
TACGCAAG	87.2115	52	8.82001
ATGCAATC	52.971	138	8.72713
ATTATACA	43.9645	197	8.65423
ACTTATGC	64.6593	91	8.65059
TACCTAAC	58.2054	112	8.63904
GCATAATG	53.7769	130	8.59926
TTATGTAA	33.7315	324	8.51533
GATTATGC	60.1863	102	8.52494
ATTGTGCA	49.2297	148	8.39947
TGCGTAAG	75.7581	62	8.36601
AATTATGC	52.3203	128	8.30174
TGGTTGCA	49.259	139	8.14492
TTATTCAA	41.1726	197	8.10466
GATTACAC	55.9904	104	8.00799
TTGTTATG	44.425	160	7.881
TACGCAAC	82.587	46	7.85568
ATTGTATA	42.2151	172	7.76472
TGCAACAG	42.7178	163	7.64885
AAAGTTCA	31.5186	295	7.59228
CACAACAG	38.8984	187	7.46013
CATAACAG	40.1552	174	7.42865
ACACAACC	39.9314	175	7.40845
TGTAACAG	39.5281	178	7.39621
GACCTTTG	34.2034	236	7.36917
ATGTTGCA	41.4717	159	7.33405
TGCATCAC	48.1565	115	7.24265
TGCAACCC	52.8421	95	7.2233
GATGCAAC	57.525	80	7.21598
AATTGCAT	42.3425	146	7.1754
TGCAACAC	42.7063	143	7.16232
GTGTAATG	46.3719	121	7.15387
ACATAACA	38.5698	172	7.09422
ACACAATC	43.771	131	7.02612
GGGCAAAG	36.026	192	7.00101
ATTGCATC	46.0085	118	7.00927
AAAGGTCA	29.4695	279	6.9035
TTATCCAA	41.7554	139	6.9042
TCTTACAC	44.85	120	6.89044
TAGGTAAC	49.4898	98	6.87104
ATGTTATG	42.1119	134	6.83678
ATGCAAGG	43.6452	124	6.81617
GAGTTATG	48.55	100	6.80899
AGGTTATG	45.1043	115	6.78361
TGCACAAG	39.8652	141	6.63892
TGTATAAG	42.8843	121	6.61583
AGTTATAC	54.2267	75	6.58623
GACTTTGG	30.0289	242	6.55151
TTATCTAA	36.5776	161	6.50912
CATAAGAG	40.2556	133	6.51098
TGCAATGG	43.6991	113	6.51487
TTACAAAA	26.3042	309	6.48482
TTACATCA	32.201	204	6.45027
CATAACTG	37.0588	153	6.42882
TGTTATAC	46.9789	95	6.42183
TATTACAC	41.1382	123	6.3987
TGCTTATG	37.0662	151	6.38794
TGGGTAAC	38.7464	138	6.38358
ACATTGCA	37.6897	145	6.36502
ATTACGCA	73.9737	38	6.39533
GAACTTTG	28.7224	245	6.30519
TTGTTGCA	41.75	116	6.30637
TTATTGCA	43.8381	105	6.29999
ATACAACC	50.3418	79	6.27532
ATTGCGTA	64.0204	49	6.28507
TACCCAAC	39.9274	124	6.23556
TGATTGCA	36.9722	144	6.22229
TGTAATAG	38.1778	135	6.22116
TGATTACA	38.306	134	6.21889
TGCAATAC	48.1548	84	6.18974
GTATAACC	62.52	50	6.20008
TGTAACTG	30.7304	204	6.15569
GTGTTATG	41.0442	113	6.11907
ATAACAAG	37.6767	133	6.09386
TATGTAAC	31.7796	186	6.07852
TATACAAG	39.4	120	6.05314
ATGCAAGT	35.4178	146	6.00194
TGCAATGC	42.6238	101	6.00767
GGTCAAAG	30.5573	192	5.93826
AGTTGTGT	30.8289	187	5.91251
GTGTTGTG	30.7861	187	5.90431
TTTGTAAC	32.7818	165	5.90566
TTGGGCAA	36.2121	132	5.83492
ACGCAACA	65.2683	41	5.86122
TATATAAC	32.85	160	5.82759
AATTACAC	36.084	131	5.7922
TTACATGA	33.7584	149	5.77921
GGTTGTGC	50.1642	67	5.7587
TATTGCAC	45	83	5.7497
CAATTATG	44.6548	84	5.73986
TCTTATAC	54.8	55	5.69975
TGAGTAAC	36.0476	126	5.67486
GTGCAATG	39.3113	106	5.67629
TTATGCAG	39.6019	103	5.63675
ATACAACA	31.4198	162	5.60859
GCATAAGG	39.1731	104	5.60271
CAGTTACG	64.2051	39	5.62336
TTACGTCA	55.5	52	5.61291
GTTTATGC	41.3871	93	5.59758
TTATGTCA	33.6429	140	5.58278
ACCTTTGC	32.2703	148	5.50588
TGTGCAAG	31.3935	155	5.48151
AGGTTGCA	38.1048	105	5.47605
TGCAATTG	43.3951	81	5.47743
TTTCACAA	24.3937	254	5.45241
TTGCAACA	29.8	170	5.44922
AAGTTACA	29.4302	172	5.41317
AATCAATA	26.0783	217	5.3877
GTAACAGG	37.1429	105	5.33782
GTTACATG	37.6569	102	5.33381
TGATTATG	34.0403	124	5.31616
TGTTGTGC	34.7059	119	5.3097
TTAGGTCA	36	110	5.29532
TACATAAC	30.8859	149	5.28746
AATCATTA	26.6717	198	5.26353
ATGTAACA	28.4368	174	5.26076
ATTACATA	26.8229	192	5.21255
ACACAAGC	28.503	169	5.19669
TGTTTGCA	23.4597	248	5.18133
TGAATAAC	36.2212	104	5.18051
AAGTCCAG	25.524	208	5.16267
TGCAAGCA	29.6883	154	5.16701
TTATATAA	28.6485	165	5.16104
ATGCAAAC	29.2658	158	5.15921
TGCCTAAC	33.6864	118	5.13204
ATGATGCA	30.3379	145	5.12346
ATGATTAC	40.9367	79	5.10294
AGGTCACA	25.4653	202	5.07597
ATTATGTA	26.6467	184	5.06928
TGTTGCAC	40.3625	80	5.0631
AGATTACA	29.5411	146	5.00607
ATTGAATA	33.3684	114	4.99668
TACTCAAC	34.0367	109	4.98373
ATTGGGTA	40.7895	76	4.98711
ACTTTGAC	30.6165	133	4.95194
TATGAAAC	29.2966	145	4.9476
CAGTTGTG	27.6481	162	4.93534
TTACAGCA	27.3963	164	4.92049
GTAACCTG	37.2022	89	4.92218
TCATTATG	32.161	118	4.89964
TCAAAGTC	22.9123	228	4.8521
TGCAACTG	30.2672	131	4.85849
AAGGTCAT	24.8247	194	4.8493
ACAAAGTC	25.0157	191	4.84868
GTAACTTG	36.0761	92	4.85296
AGGGCAAA	25.9209	177	4.83649
TAGTTACA	32.2124	113	4.80237
AGATTGCA	30.7258	124	4.79853
TTGAGCAA	25.8555	173	4.76946
AAGTTGCA	30.9091	121	4.7684
ACTGTTAC	32.7757	107	4.75486
AAAGGGCA	22.4602	226	4.73545
ACTTACAC	34.0101	99	4.74591
ACTTTGGA	21.8861	237	4.72537
TTTTGCAA	22.262	229	4.72472
CAACTGTG	26.6541	159	4.71364
ATATTGCA	29.2692	130	4.68033
AGTTACCT	30.3083	120	4.65636
ATAACAGG	29.688	125	4.65511
AAGTCCAA	23.4623	199	4.64185
ATTGAGTA	36.6463	82	4.65405
ATAACATG	33.12	100	4.64498
TAACCTGA	35.8588	85	4.6366
TTAAGTAA	23.6995	193	4.61755
ATAACCAG	32.7426	101	4.61495
ACTTGGCA	24.8851	174	4.6037
AAGTCCAC	28.391	133	4.59198
GTGCAACC	39.3768	69	4.58732
TAGGCAAC	31.9712	104	4.57266
ACACAAGT	25.675	160	4.55475
GTCCAAAG	25.1928	166	4.55222
AACATTGC	30.4211	114	4.55534
ATACAACT	30.9908	109	4.53774
ACCTGTTG	34.6667	87	4.53488
GTGTAAGC	31.9804	102	4.52978
GCAACATG	30.0696	115	4.52241
TGCAATCC	33.587	92	4.51812
ATAACCTG	33.0316	95	4.51528
GAGCAAAG	22.4412	204	4.49526
ATTGATTG	24.7892	166	4.47929
TATGAAAG	25.1615	161	4.47758
GGCTTATG	33.9213	89	4.48809
GTTACACC	48.907	43	4.49779
TTATGCCA	30.9811	106	4.47346
GAGTAACC	43.0545	55	4.4781
GCAACAGG	27.1679	137	4.45974
TTGCAATC	34.3488	86	4.4674
TTACACCA	32.8404	94	4.46546
ATTGCCTA	34.1379	87	4.46571
TTGTTTGC	21.7762	210	4.42573
TACAAAAC	22.8377	191	4.42652
AGCTGTAC	36.0519	77	4.43678
TGAGTAAG	31.6	100	4.43181
TGTAATAC	33.7931	87	4.4206
CAACACAG	22.3706	197	4.40356
TCATAAGC	34.1412	85	4.4145
ATTGCAAA	26.8321	137	4.40462
TGTTAGGC	34.3214	84	4.41163
ACAGTTGC	30.6635	104	4.38563
GATTATAC	43.0566	53	4.39614
ATAACTGT	26.9552	134	4.37612
GTAACTGG	32.3978	93	4.38179
TGATTGTG	27.0301	133	4.37187
TAATTGCA	30.8627	102	4.37148
GTGTTTGC	23.7602	171	4.35755
TAACTGTG	24.9355	155	4.35389
AGCTGGCA	22.6845	187	4.35054
ATAACACT	28.7414	116	4.3414
TACAACCC	37.5735	68	4.3454
GTACAAAG	27.8699	123	4.33493
AGTCCACA	25.5548	146	4.33054
TAGCTAAC	34.9744	78	4.33202
ATAACAGC	28.8772	114	4.32415
TATAACCA	33.8072	83	4.31959
ATAACTCA	29.1261	111	4.30366
AGCATTGC	28.3248	117	4.29688
GTGTAAGG	33.1529	85	4.28672
TGTAACAC	26.3209	134	4.27314
ACTGTTGC	28.9818	110	4.263
TGCAAAAC	26.1185	135	4.25607
ACCTTTGA	22.0957	188	4.24895
TATTCAAC	32.2022	89	4.26064
GATGTAAC	30.1782	101	4.25351
TTACCAAA	23.9119	159	4.2287
TTATATCA	27.3802	121	4.22399
ATCTTATG	35.0135	74	4.22421
ATGTAACT	22.1202	183	4.19671
CATAATAG	31.0968	93	4.20582
TTGTTACA	25.9398	133	4.19553
TGTGTTGC	24.6233	146	4.17269
GATGTAAG	33.481	79	4.17355
AGTTGCAC	33.037	81	4.17001
AGCTTATG	32.3929	84	4.16373
TGCCAAAG	23.7597	154	4.13519
AAGGTCAG	18.7247	247	4.12721
GACTTTGC	23.4494	158	4.13384
GGCAACAG	27.0504	119	4.13848
AACTGTGT	21.5968	186	4.13085
AGTCCAAA	22.3468	173	4.12223
GACCTTGG	22.939	164	4.11994
TTCTTGCA	24.8429	140	4.12249
AATGATTG	24.8849	139	4.11469
ACACAATG	22.3918	171	4.10659
GTTCAAAG	20.9948	192	4.07996
TGCAATAG	28.3019	106	4.0866
TACATCAC	30.2258	93	4.08802
ACTGATTA	30.4945	91	4.07977
AATGATTA	22.4699	166	4.06021
AGTCCAAG	24.4786	140	4.06204
AACACTGG	21.0532	188	4.04847
TAACCTGC	33.6757	74	4.0628
GCAATCAG	30.1522	92	4.05608
GACATAAC	31.8902	82	4.05003
ATAAGCAG	26.3	120	4.04055
ATAACACA	22.646	161	4.02993
ATTACTCA	27.8037	107	4.03356
GATATAAC	37.1833	60	4.03941
GTATTATG	29.6383	94	4.03005
AGTGTTGC	26.4068	118	4.023
AAGCCAAT	27.1071	112	4.02334
GACTTATG	33.8472	72	4.02794
ATGATTGC	32.025	80	4.01724
AGCTGTTA	26.9911	112	4.00611
GCAACCTG	30.9882	85	4.00682
ATGTAATC	27.8476	105	4.00199
ATCTTGCA	31.9125	80	4.00313
AGCAAACA	15.0763	354	3.97822
TTTCATCA	19.6095	210	3.98539
TACCCAAG	28.1765	102	3.99099
GTAACCAG	28.1667	102	3.9896
TAGTTATG	29.0312	96	3.98928
TTGGCAGC	22.0788	165	3.97751
TATTATAC	30.1348	89	3.9871
TAACCAGA	25.9167	120	3.98165
TAGTTACC	36.6833	60	3.98509
ATACAATG	25.623	122	3.9692
ACCTGTTA	31.1084	83	3.97476
AGGTCATC	26.7411	112	3.969
AATCAGTT	24.5833	132	3.96115
AATGTTAT	21.4393	173	3.95483
TGATTGCC	34.7879	66	3.96363
ATTTATGC	27.1111	108	3.95142
GGGTTATG	36.7119	59	3.95481
GTTATGTG	28.4184	98	3.94553
AACAAGTT	23.3889	144	3.93627
TATCCAAC	34.5758	66	3.93947
ACAACACC	26.9722	108	3.93117
TGCAAGCC	27.7353	102	3.9285
AACTTGGC	24.8031	127	3.92015
GTAATTGC	37.1228	57	3.93072
ATTGCATG	28.2041	98	3.91578
GGGTTGTG	26.6	110	3.91266
AGTTGTGC	31.8312	77	3.91734
AGGGTTGC	30.0698	86	3.91087
TTATTGTG	24.4	130	3.90171
TGTAACCA	22.5395	152	3.89726
AAACATTG	20.7039	179	3.88483
ACAAGTTA	25.5169	118	3.88744
TTGCCAGC	24.3721	129	3.88223
TTCACAAG	25.275	120	3.88307
ACAGTTAC	22.3595	153	3.87883
AGGTTACA	23.7206	136	3.87961
AGTGCAAA	25.0492	122	3.88032
GTAATCAG	30.7901	81	3.8864
GCCCTTTG	21.6319	163	3.87331
GGCAAAGG	19.3645	203	3.86945
AAGTTCAA	17.7231	242	3.86671
TCTTGCAC	31.1139	79	3.87848
AATGTTTG	18.6682	217	3.85679
TTATGGAA	24.6935	124	3.85645
GTCAGTTG	29.6744	86	3.85945
TAACAAGG	28.1684	95	3.85051
TTATGTGA	24.0775	129	3.83531
AATTGTGT	21.6	160	3.83184
ATCAATAA	21.575	160	3.82741
GCAATGTG	25.9369	111	3.83243
ATTACCTA	26.5377	106	3.83187
ATTATTCA	22.6	145	3.81668
AGGTCAGT	21.4348	161	3.8144
ATCTGGAC	32.1389	72	3.82464
AGACTTTG	17.8522	230	3.79707
CAATCCAG	27.8526	95	3.80734
AACCTGGC	27.14	100	3.8063
AATATTTG	16.4133	271	3.78943
ACACAAGA	19.3744	195	3.79436
CAACACTG	19.6667	189	3.79189
ACTTGGAC	31.1184	76	3.80468
TTTATACA	21.0854	164	3.78701
GCACTTTG	23.6031	131	3.78876
GTAACAGC	27.9785	93	3.78407
TGTGCCAG	19.4947	190	3.76867
ACCCAACA	25.8981	108	3.77463
AGTCAATG	25.8889	108	3.77328
ATAAGAGT	29.0349	86	3.77627
AGTCCAGA	22.1224	147	3.76171
GGACCTTG	25.3036	112	3.75564
AGGTACAA	28.8488	86	3.75207
GTGCTTGC	23.0902	133	3.73463
TGGGCCAG	23.622	127	3.73347
AGTTACAA	22.7721	136	3.72448
ATCAATTG	33.2812	64	3.73408
TCTGATTG	23.8468	124	3.72421
AGATAACC	29.5309	81	3.72745
ACAACTGA	22.2535	142	3.71909
GTAACTAG	31.3056	72	3.72547
TTAGCTAA	34.0164	61	3.72603
AACCCATG	30.4342	76	3.72102
ACCCATTG	35.4107	56	3.7164
CATAATGG	28.8571	84	3.70925
AGACCTTG	23.7097	124	3.7028
AACTGTGG	20.8188	160	3.69325
TGCAATGA	24.7876	113	3.69545
GTCATCAG	28.1023	88	3.69723
TAGGTAAG	26.32	100	3.6913
TCATTGTG	23.1163	129	3.68219
TGGTTATG	22.4853	136	3.67758
ACTTTGCA	21.6054	147	3.6738
TATAACAG	24.5439	114	3.67527
TAGTTGCA	33.5902	61	3.67935
AAAGGTTA	20.6313	160	3.65998
GATCAAAG	23.0781	128	3.66184
TTATTATG	23.8083	120	3.65774
AGGGTTGT	27.0538	93	3.659
TGCAAAAG	22.9531	128	3.642
ATTACATG	25.3619	105	3.64477
AAAGTGCA	20.7742	155	3.6273
TGGCCCAG	18.7474	190	3.62419
ATTGATTA	23.2419	124	3.62975
ATAACCCT	26.2371	97	3.62406
GGTATTGC	40	42	3.63562
TGGCACAG	19.0492	183	3.61406
CATGCCAG	21.6338	142	3.61552
TACTTGCA	29.84	75	3.62429
AGTCAACA	20.4277	159	3.61253
GTAATAGC	34.5179	56	3.62269
ATGTTACA	21.5845	142	3.60728
TCAGTTAC	22.7266	128	3.60606
ATAATTGC	27.9294	85	3.61131
ACATTGTA	23.6271	118	3.59953
AACAGCTG	19.8554	166	3.58779
AAAGTTAC	22.4308	130	3.58682
AGCTATTA	29.3158	76	3.58428
TGGATAAC	29.2763	76	3.57945
ACTTGCCC	28.8846	78	3.57773
TTCATAAC	19.7349	166	3.56602
TGATTGGC	25.866	97	3.5728
CAACCCTG	22.1908	131	3.56207
ATAACCTC	28.4125	80	3.56409
ACAAGAGT	25.8333	96	3.54985
ACTATTAC	28.1235	81	3.54981
TGTAAACA	17.5485	206	3.53239
GATGAAAC	26.6333	90	3.54357
ATGTTGTA	22.9256	121	3.53678
TAACAGGC	26.6111	90	3.54061
AACACGTT	38.0682	44	3.54146
TAACTTGG	23.9818	110	3.52754
TTGATTGA	20.3618	152	3.52073
AATCAGAT	23.8559	111	3.52493
AACAGTGA	18.2819	188	3.51556
ATTAGGTA	25.08	100	3.5174
AAAGTCAA	16.4459	231	3.50556
ATTGATCA	25.7158	95	3.51524
AGTAAACA	16.4156	231	3.4991
ATAATGAT	24.0648	108	3.50742
GTCTTATG	28.9067	75	3.51093
GAGTAAAC	25.5104	96	3.50547
CAACAGTG	22.0469	128	3.49821
AAATGATT	16.9442	215	3.48444
AAGAGTAC	32.4746	59	3.49835
ACCTTTGG	19.2711	166	3.4822
GTAATCTG	26.5341	88	3.49091
GTAGCTTG	31.629	62	3.49281
ACTGTGAC	20.5137	146	3.47627
ATTGGGCA	29.9275	69	3.4865
TTTGCCAA	19.1988	166	3.46914
GATTGCAC	28.8243	74	3.47751
TACAACAG	21.9528	127	3.46964
AGGTTGTG	22.5333	120	3.46186
TATAACTG	24.0857	105	3.46137
TCATTAAC	23.8505	107	3.46005
TAATCAGA	24.9286	98	3.46102
AACCTTTG	17.2871	202	3.44582
CAATCAGG	27.9103	78	3.45704
AGTTATGT	21.0735	136	3.44668
AGTATTAC	29.4143	70	3.45145
ATTATGAA	18.7824	170	3.43454
ATAATCAG	23.9333	105	3.43947
ATTGGATA	27.425	80	3.44021
GCATAAAG	25.2553	94	3.43408
ATAACTAC	30.4	65	3.43735
TGGGTCAC	23.3182	110	3.42993
ACCTAACA	23.1892	111	3.42642
AAGTTACC	29.2429	70	3.43133
GTACTTTG	19.7697	152	3.41835
TGTAATTG	24.2871	101	3.42319
TGCCAAGA	19.4268	157	3.41384
AGTCCAGG	18.5465	172	3.4113
AAACACTG	15.4153	248	3.40465
TACAGCAC	23.8846	104	3.41608
TGAGTTAC	24.2376	101	3.41621
TATAACCC	27.4051	79	3.41616
AACTGTAC	26.5595	84	3.41392
TTGGCACA	19.4231	156	3.40231
ATAAGCAC	27.1625	80	3.40728
AGTTAATC	29.7015	67	3.40965
AGGCAATC	27.6753	77	3.4059
ATGTAATA	19.5921	152	3.38763
AGAGTCCA	16.2922	219	3.3814
TATAACAA	22.1092	119	3.38253
ACAACAGT	21.0611	131	3.38072
ACAGTTGG	24.8936	94	3.3849
AGATTATG	22.084	119	3.37867
GCAATATG	30.3968	63	3.3837
AGCAAAGT	17.9056	180	3.36913
AGGCCAAA	20.3071	140	3.36982
TGTTATGA	20.3741	139	3.36883
GTGCCAGC	21.3071	127	3.36759
GTGATTGC	26.3494	83	3.36669
TGCAAGGC	25.4382	89	3.3657
TGTAATGG	21.3492	126	3.36094
TGCAAGAC	27.8919	74	3.36502
TTGTTGTG	20.7143	133	3.35034
ACACAATA	18.6687	163	3.34273
TATTGCCC	35.6889	45	3.35763
TTGGTTGC	25.1333	90	3.34399
TTGCCAAC	22.5089	112	3.34085
GATCTTTG	21.3387	124	3.33252
TGACCCAG	19.5068	148	3.3282
GGTGTTTG	20.4296	135	3.32906
CAACCCAG	20.1079	139	3.32482
AAAGTTGC	25.4483	87	3.32898
GTAAGAGG	22.9159	107	3.32447
GGTCATAG	26.5125	80	3.32575
AACTTGGA	22.114	114	3.31142
ATCAATCA	18.4085	164	3.30624
GGTAACAG	21.2764	123	3.30937
GCCAAAGG	18.929	155	3.30513
ATGTAATG	21.6864	118	3.30387
GAGTAAGC	32.7692	52	3.31407
ATACAAGT	25.2414	87	3.30192
TCTGTTGC	18.5912	159	3.28776
AGTTGGCA	19.3836	146	3.28476
TGATTAGC	33.26	50	3.29838
AGCACAGT	18.5823	158	3.27583
GCCAACTG	22.4037	109	3.28039
ACAACACA	15.6143	223	3.27017
ATAACCCA	24.6444	90	3.27894
GTAACCAC	28.1739	69	3.2822
GGACTCTG	15.7215	219	3.26294
TTTATAAC	20.1955	133	3.26643
ATGTTGTG	20.9113	124	3.26577
GTCATTGG	27.0811	74	3.2672
TGTAATGA	19.0878	148	3.25673
AGGTCAAA	16.3532	201	3.25159
GTAAGCAC	29.5806	62	3.26661
TAAAGTCC	22.4579	107	3.25803
TGTGATGC	23.21	100	3.25513
TTTGATTG	20.4109	129	3.25124
TTGAATCA	25.8025	81	3.25685
AATGACCT	18.9597	149	3.24578
AGCAAAGG	16.0192	208	3.24016
AGTCTTTG	19.3427	143	3.24398
TGTAATGC	26.5789	76	3.24966
ATAAGAGA	21.075	120	3.23781
TACCAAAC	24.4944	89	3.24082
CATCCAAG	23.5729	96	3.23924
ACCTCTTA	22.9703	101	3.23758
ATAACTTG	23.5104	96	3.23065
AACACTGT	15.7867	211	3.21608
AAATCATT	15.7725	211	3.21319
ATGCTTGC	20.3543	127	3.21701
ATTAGGCA	25.65	80	3.21756
AAAGTCCT	16.9945	181	3.20657
ATGTTTGA	21.1624	117	3.21034
GGGGTTGC	30.4035	57	3.21925
AACAAGCT	20.2992	127	3.2083
GAGCATTG	27.2113	71	3.21567
AACAGGTG	24.9881	84	3.21193
TAACTGGC	27	72	3.2131
ATTTGGTA	21.9907	108	3.20513
TAATTATG	22.7327	101	3.20409
GTACAATG	31.1667	54	3.21204
ATAACACC	29.2787	61	3.20708
TGGATTGC	25.2073	82	3.20131
AAGTTGGC	22.219	105	3.19311
AACTATTG	24.4253	87	3.19516
GAGCACAG	17.5808	167	3.18634
TGCACAGG	20.1016	128	3.18954
GTGCAAGC	26.3067	75	3.19514
TTTGTTAC	21.0171	117	3.1883
TTACCTCA	21.1913	115	3.18713
AAGTCAAC	21.9439	107	3.18346
CACACGGG	33.1489	47	3.18722
ATTGCCCA	23.3617	94	3.1766
TGGCTTGC	17.9182	159	3.16875
TTACAACA	19.3824	136	3.17008
ATAACAAA	15.9104	201	3.16355
AAGGTCAC	17.2035	172	3.16428
GCCTAATG	32.7292	48	3.18016
ATCATGTG	21.8505	107	3.16991
TAGGTCAC	25.9342	76	3.17083
GATATTGC	32.6875	48	3.17611
TTAGGCCA	30.5091	55	3.17325
AAACTGAT	20.4959	121	3.16193
AGGAGCCA	17.5212	165	3.15646
GTATAAGG	35.3415	41	3.17373
AACTTTGA	17.3512	168	3.15412
AGTTACCC	25.3671	79	3.16212
TAATCATG	25.2	80	3.16111
ATTGCAAC	25.6883	77	3.16136
TACTTGGC	27.1304	69	3.16064
ATAATGGT	26.0133	75	3.15951
AGAGCAAG	16.3457	188	3.14324
TGATGACC	26.8714	70	3.15307
TCCATAAC	30.0536	56	3.15416
ACTGTTTG	16.3191	188	3.13812
TAGATAAC	25.9067	75	3.14656
AAGTTATG	20.4333	120	3.13923
TGCAAGGG	24.8889	81	3.14153
GTTGCCTG	25.2025	79	3.1416
TGCAAGAG	18.302	149	3.13318
ATAAGTCC	33.8409	44	3.1482
ATGGGTTA	28.0156	64	3.14329
TGCTGGCA	16.3602	186	3.12924
AACTTGCC	23.4286	91	3.13444
AAGCTACT	22.9053	95	3.13106
GCACAATG	24.5181	83	3.1327
ACATTGAC	23.7841	88	3.12912
AACTGTGC	20.7739	115	3.12436
TTTGGCAC	22.9894	94	3.12597
GACTGTGC	24.7654	81	3.12595
AAATATTG	15.852	196	3.11248
GTTCATTG	24.5854	82	3.12232
CAATACAG	22.4694	98	3.11959
TGAAACAG	15.3	210	3.10953
AAGTTCAC	19.9435	124	3.11463
ACAGCATG	21.1818	110	3.11568
TACTTAAC	22.449	98	3.11676
TTCTTACA	18.053	151	3.11122
ATTAGACT	27.3939	66	3.12119
CTTGGCAG	14.7946	224	3.10543
AGGTTACC	26.9559	68	3.11747
ATTGCCAG	23.9302	86	3.11236
GCAATGGG	25.6267	75	3.11255
TTTGACCC	21.3148	108	3.10661
GCAGGTTG	24.4878	82	3.10993
ACCTAACC	27.3182	66	3.11256
ACCTGACC	25.5867	75	3.10769
TCTGGCAC	22.11	100	3.10086
ATACAAGC	25.2078	77	3.10223
ACATTACA	20.4103	117	3.09624
ATCAATAC	21.9802	101	3.09803
TAACACTG	18	150	3.0918
AGGCAACA	18.2329	146	3.08976
TTGGACTC	20.9189	111	3.09097
TGTGTTAC	18.4056	143	3.08682
TGTTACCC	21.3962	106	3.08947
TCTGTAAC	19.2214	131	3.08542
AATTATTG	21.4762	105	3.08635
GGACTATG	24.4691	81	3.08855
AATCATGT	19.9835	121	3.08288
TGTAACCC	22.101	99	3.08406
ACCTTGGA	20.7411	112	3.07846
TTCATAAG	17.3188	160	3.07235
TTGATTTG	18.9104	134	3.07007
TATTGATC	19.6532	124	3.06929
AGAGGTTG	21.1589	107	3.06957
GGTCACAG	16.4545	176	3.06151
AGGTATTG	29.0175	57	3.0725
GGATATTG	31.3061	49	3.07341
AGGTCATG	17.4359	156	3.05422
TTGGAATG	17.966	147	3.05495
ACTTGGCC	24.1098	82	3.06192
ACAACCTC	22	98	3.05442
GGCAGTGC	21.5588	102	3.05365
TTGTGTCA	16.7964	167	3.04417
AACTTATG	24.1852	81	3.05271
AACATTAC	20.9167	108	3.04858
ATAACTCT	22.2842	95	3.04616
TAACCCTG	20.2348	115	3.04327
CAAACATG	16.4624	173	3.03676
AATCACCC	27.8361	61	3.04906
TGTTAGTG	23.9512	82	3.04178
TTTTATGC	20.2807	114	3.03689
CACAAGAG	17.8836	146	3.03057
ACCTTGCA	23.0682	88	3.03493
AGCTTGTG	18.6567	134	3.02887
GTGACCTG	18.8702	131	3.02905
AAATCAAT	13.5336	253	3.01903
TTGCATGA	22.5	92	3.02671
TGTTATTC	20.5545	110	3.02342
ATATTTGC	19.7479	119	3.02126
GCTCTTTG	17.4539	152	3.01793
CAACTGAG	18.6818	132	3.01023
TAATTGGC	29.5283	53	3.01488
TGACCTGA	16.6303	165	2.99596
TCAGGTTG	20.0351	114	3.00011
AACCTGCT	20.3909	110	2.99935
ACTTGTGC	23.0698	86	3.00045
GGCTTGTG	19.7521	117	2.99641
ATCCTGGT	21.8229	96	2.99876
TGTTGCCA	18.3015	136	2.99329
ACAACCCA	17.8944	142	2.99057
AGTGATTA	21.5714	98	2.99492
GCAAACAG	13.8432	236	2.98254
TAGGTCAA	26.5077	65	2.99725
AAACTGTG	16.5697	165	2.98504
ATTCAATC	26.0896	67	2.99501
GCAACAAG	20.5093	108	2.9892
TATTTGCA	17.0774	155	2.98182
TTGGTAAC	24.9452	73	2.98911
TAACAGAG	17.9007	141	2.98108
CTGATTGG	21.3838	99	2.98399
ATGACATA	21.9362	94	2.98276
TGGGCAAG	18.5496	131	2.97759
GATTGTGC	26.197	66	2.98481
TTTCCTGG	14.5472	212	2.97057
GGTCATTG	25.2113	71	2.97932
TTAGTTAC	25.2113	71	2.97932
ACAGATTG	21.4082	98	2.97226
TGGCACTG	16.4878	164	2.96127
TGTTTGCC	16.675	160	2.95815
ATATTATG	18.163	135	2.9597
ACAACCTG	20.3241	108	2.96221
ACGTTGTG	34.8649	37	2.97428
ACAACTGT	16.3939	165	2.95338
ATGCCTGG	17.8071	140	2.95496
TCCAGCAG	17.4897	145	2.95365
AAGTTCAG	15.1615	192	2.94636
TTGACTGA	19.3729	118	2.95141
AAAGGTTG	18.3664	131	2.94818
CAATTGGG	35.7143	35	2.96326
AAGGTCCA	19.1917	120	2.94847
ACTTTGTC	17.9416	137	2.9452
GGATTATG	27.2	60	2.95487
TGGTTATC	28.4	55	2.95388
ACTTTGCC	17.2993	147	2.94158
TAATAGAC	29.451	51	2.9497
TTGGCTCC	20.1759	108	2.94062
ATGTTTAC	18.097	134	2.93801
ACTGCATA	22.2022	89	2.93755
TAATGTTG	21.2577	97	2.93627
ACAGATAA	17.4167	144	2.93116
ATAAGAGC	22.9759	83	2.93566
ATCCAATA	25.0286	70	2.93683
AAGGGCAA	17.2671	146	2.92611
TTGTTTAC	16.2744	164	2.92294
TGAGGTCA	14.162	216	2.91908
AAGTGCAA	19.2735	117	2.9238
TAGTCCAA	23.1852	81	2.92649
AAGTTCAT	17.5319	141	2.91966
TAACTCAG	17.6475	139	2.91799
TGTCCAGA	19.161	118	2.91913
GTAAACAC	17.5106	141	2.91612
AGGTGTTG	20.4038	104	2.91825
ACCTGGCA	17.8889	135	2.91504
ATAACCAT	21.0204	98	2.91842
AAGTTGTG	20.9091	99	2.91774
AGAGTTAC	20.6832	101	2.91522
TCATCAGA	17.8015	136	2.91151
GTGCCAAG	17.2917	144	2.91013
TATTACAA	19.6161	112	2.91149
ACAGACTA	20.1509	106	2.90966
TTGCAACC	27.2931	58	2.91515
GCAATAAG	28.0182	55	2.91417
ATAACAAC	21.8556	90	2.90788
ATTACAAA	14.2133	211	2.89554
TGTTATGG	25.5303	66	2.90885
GACATAAG	24.0946	74	2.90689
ACAGAAGT	15.5625	176	2.89554
ATTGGTTG	25.1324	68	2.90657
ACAAGCTC	21.2316	95	2.90227
TTGCCTCA	17.1448	145	2.89541
GAGCAACC	25.2985	67	2.9042
AACAGGCC	20.2596	104	2.89762
ATTGAGCA	21.7667	90	2.89606
ACAAGTGG	23.2278	79	2.89545
ACTTATTG	24.7826	69	2.88712
TCTGTTAC	17.6667	135	2.87882
ATAGGTCA	22.8519	81	2.88441
TAACACAG	15.4629	175	2.86881
CAACCATG	22.2471	85	2.87658
GAATGGGC	29.04	50	2.87989
ATGCTGTA	22.093	86	2.87341
TCTATTAC	25.0448	67	2.87507
TTATTTGC	16.6533	150	2.86049
ATGTGACC	19.2857	112	2.86245
AACCCTTG	20.0192	104	2.86324
TGCCAACC	23.1154	78	2.86314
ATATAACC	22.2619	84	2.86151
ACCTTTAG	21.5	90	2.86058
TGGCAAAG	15.0328	183	2.85206
ACATTGTG	18.208	125	2.85503
ACAATCAC	24.3714	70	2.85972
TCATGTGA	18.3333	123	2.85159
ATTAACTA	20.2376	101	2.85242
AACCCTGG	16.8621	145	2.84766
AGAGCAAA	12.8785	247	2.83863
TAATTGCC	26.7241	58	2.85438
TGACAAAG	16.8207	145	2.84067
AGCTATGT	19.5981	107	2.84315
TTGGGTCA	18.8957	115	2.84187
TGCTCAGC	16.7397	146	2.83673
CAGAATGG	17.2774	137	2.83617
TGACCTGC	18.7009	117	2.83693
TGCCTGGA	15.9688	160	2.83286
AGTAATTG	23.875	72	2.84121
TGCAATTC	22.3415	82	2.83735
TCACATTG	18.5042	119	2.83098
ACCTAATC	29.5532	47	2.8415
TGTTGACA	18.9035	114	2.83067
AACTTTGC	17.8898	127	2.82748
GGCCACAG	16.6712	146	2.82513
TTTGAACA	17.5954	131	2.82442
AGGTCAGG	15.2471	174	2.8207
AAAGATCA	15.7546	163	2.82095
TACATAAG	19.2844	109	2.82366
GGTCAAGG	19.2844	109	2.82366
TGTGCTTG	15.3626	171	2.81745
TAAGTAAC	20.3163	98	2.82067
AATGTTGT	17.968	125	2.8174
TTCTTATG	17.4135	133	2.81648
TTGGCACC	20.828	93	2.81697
AGTGCCAG	16.4228	149	2.81148
GCTCTTGG	17.8651	126	2.81244
ACTCAGCA	15.5422	166	2.8084
ATAACTGG	21.1556	90	2.81475
GTCCAAGG	20.1616	99	2.81343
ACAAGTGT	17.2296	135	2.80761
ATGACACA	14.8187	182	2.80375
TGCCAATG	19.7184	103	2.80663
ATGTCCCA	20.978	91	2.80659
GACCTAAC	30.5814	43	2.81245
ATTGGCAG	19.3962	106	2.80068
GGGGTTAG	27.2407	54	2.80743
CAGCAGAG	12.8133	241	2.78973
AGCAGGTC	19.7549	102	2.79813
AGGACATG	17.754	126	2.79495
GGGTACAG	26.4561	57	2.80129
TCAATAAG	21.0111	90	2.79553
GTAACTGC	19.8218	101	2.79381
AGTTAGGT	21.2386	88	2.79423
ATCAGCAA	19.2336	107	2.79028
AATATTGC	20.4211	95	2.79147
AACTTCTG	14.5134	187	2.78345
ATTGTGAA	16.8489	139	2.78595
AACATTCT	14.8652	178	2.78146
AAACACGT	29.7111	45	2.79524
TTCCAAAG	12.5382	249	2.77477
CAATGCTG	17.1955	133	2.78121
TGTATTGC	23.9275	69	2.78751
AACTGACC	19.2642	106	2.78161
AGAGCTGT	15.0462	173	2.77552
TAACAGTG	17.2424	132	2.7783
TTATCTCA	17.4341	129	2.77708
GAAAGTAC	21.3721	86	2.77965
ATCACATG	18.0583	120	2.77435
AGGTTAGG	21.3488	86	2.77662
ATCCACTC	22.7105	76	2.77669
GAAATAGC	21.9753	81	2.77377
TTGTACAA	26.7091	55	2.77801
GTGAGGAC	22.84	75	2.77409
TTATGTAG	18.7387	111	2.76883
TTTATTGA	12.6049	243	2.75574
AAAGTACT	18.1356	118	2.76291
TTGCAATG	20.0103	97	2.76397
GGCCTTGC	21.0114	88	2.76433
TGAAATAG	18.042	119	2.76027
TATTTGCC	21	88	2.76283
GCATATTG	27.1132	53	2.7683
AGTGCCAA	18.1624	117	2.75524
GGTGTTGC	24.8095	63	2.76174
TTGTGATC	23.5143	70	2.75914
AACTTTGG	15.4938	160	2.74859
TAAGTACA	19.3398	103	2.75273
ACAATTAC	21.9625	80	2.75499
TGTAAGCC	20.0208	96	2.75113
AACCATTA	21.023	87	2.7501
TATTGTGC	23.4571	70	2.75244
ACTAGTTA	24.3231	65	2.75023
ACTGGTTA	22.4737	76	2.74773
TGTTACAG	17.1462	130	2.74178
TTATAAAA	11.114	307	2.73107
GTCCACAG	17.464	125	2.73837
GTTACAGC	20.0316	95	2.73823
AAACAAGT	15.1024	166	2.72894
TGCAACTC	20.6742	89	2.73537
ATCTGGTG	22.6892	74	2.73734
GTGCCAGG	15.1455	165	2.72846
GAGGTTAC	26.1071	56	2.73998
CAACCAGG	20.1064	94	2.73396
GGTAACTG	19.8438	96	2.7268
AATAACAC	19.6224	98	2.72433
AGCCAATC	20.7159	88	2.72545
AGTTATGA	17.7167	120	2.72186
ATAACAGA	16.446	139	2.71933
ACAACAGG	17.4194	124	2.72042
TCCCTGGC	16.9313	131	2.71781
AGTTGGCC	20.5506	89	2.71902
TACATGAA	18.6389	108	2.7166
ATCAAAGT	17.031	129	2.71287
AGTGACCT	15.327	159	2.71051
AATCCATG	20.6477	88	2.71648
ACATTAGG	24.0308	65	2.71718
GCTCTCTG	13.4951	204	2.70324
TAACTGAG	19.1373	102	2.71065
ATCAATGA	18.8476	105	2.7086
GAACTTGG	16.7293	133	2.70581
AACAGACT	15.7333	150	2.70246
ACTTTGAA	12.8222	225	2.69742
TTGTGGAC	21.4568	81	2.70833
TAGAGCAA	19.4694	98	2.70308
TGACCTTG	11.5673	275	2.69024
ATCATTAA	14.163	184	2.69438
ATAAGGAC	24.5	62	2.70555
ACCCATGA	22.2533	75	2.70283
TAATAGTG	25.0847	59	2.70227
TGTAATCC	16.7786	131	2.69331
AATCAATC	16.5259	135	2.69294
AACTGAGT	16.4632	136	2.69264
TGCCAGGG	16.3406	138	2.69216
TTGGCATG	17.8276	116	2.69287
ACCTATGA	22.625	72	2.69246
ATAGTGAT	24.8	60	2.69415
GGTTAAAG	20.2	90	2.68761
ACAGTCCA	16.0423	142	2.68104
ACCTCCTG	17.7414	116	2.67985
ACATGTTA	19.5	96	2.67956
GAAGCCAG	12.9766	214	2.66233
GTCAAAGG	14.7006	167	2.66432
GTCATGGC	26.4423	52	2.6742
ACAAGTAA	21.0122	82	2.66853
ACTGCTTG	18.7941	102	2.66205
AAGTGCAG	16.9919	124	2.65367
TAATCAGC	23.3485	66	2.66026
TTAAGCAA	15.3289	152	2.6505
ATATTGAT	17.4153	118	2.65317
TTGGTAAG	23.7031	64	2.65943
AGGCAATG	18.6408	103	2.65324
TGGCATGA	19.3021	96	2.65237
TGTAACTC	15.9007	141	2.64801
TTGATTGC	19.6022	93	2.65118
ACAATCCA	18.4286	105	2.64838
AAGGTTGT	17.4444	117	2.64633
ACAGGTTA	19.1649	97	2.6472
AGAGGGCA	12.7696	217	2.63816
GGATTGTG	18.4	105	2.64427
AACTCTGG	14.5179	168	2.63907
GAGCAAAC	16.3939	132	2.64158
TCTGACCC	15.7413	143	2.63998
ATAACTGA	15.9071	140	2.63967
TCAAGGTC	15.1429	154	2.63549
AACACTGC	16	138	2.63605
GGCACAGG	14.8438	160	2.63328
TAACTAAC	23.9355	62	2.64321
CATCACAG	14.3509	171	2.6319
ATGTTTGC	14.3882	170	2.63103
AACTCTTG	15.8014	141	2.63148
AGTGTTTG	12.6164	219	2.6185
AAGTCCAT	16.5984	127	2.62339
TAACCATG	21.64	75	2.62834
ATAAGCCT	20.4286	84	2.62586
ATAATCAA	15.6014	143	2.61653
AGTATTGC	23.3906	64	2.62437
TGGTTAGG	22.8507	67	2.6232
TTCATTGG	21.7162	74	2.61995
AACAGCCT	15	154	2.61063
AGGTCAGA	11.0283	283	2.60192
AATAGTTA	16.5794	126	2.61004
TAACTCAA	18.3398	103	2.6104
TGCCTGGC	12.5091	220	2.60214
TGCACTTG	19.4022	92	2.60998
AGCCAAGG	12.8606	208	2.60127
TGACCTTC	15.9852	135	2.60482
GTTTGCAC	19.3913	92	2.60852
TAACTGAC	20.1765	85	2.60885
ATCAAACA	14.9481	154	2.60159
ACATTGGA	19.4835	91	2.60664
TGTAAGAG	14.6981	159	2.59928
ACTCTTGC	19.0526	95	2.60442
TGCTTGTG	14.6918	159	2.59817
AAGTCAAT	16.7154	123	2.59995
ACAAGGTC	15.5887	141	2.59604
AAGCCAGG	12.2511	227	2.5887
AGCTGGAC	18.6837	98	2.59399
GGTAAAAG	21.7917	72	2.59329
AGATTGTG	18.1748	103	2.58691
GTTTGGCC	26.14	50	2.59229
AAACAGTT	13.0251	199	2.57693
TGTTGTAC	20.7468	79	2.58618
GCCTTGTG	17.0085	117	2.5802
AGCCAAAG	12.9109	202	2.57351
AGTTGGGT	18.1262	103	2.58
TAACAGGA	16.2266	128	2.57469
AACTGGTT	17.2018	114	2.57584
TAACTTGC	19.8256	86	2.57851
TAAAAGGG	17.5872	109	2.57515
AGTGTTAC	18.9468	94	2.57628
AAAGATTA	14.4812	160	2.56897
GTGGTTGC	18.7292	96	2.57364
GAGTCAAC	23.7167	60	2.57646
GAGTAATG	24.1207	58	2.57631
AAGCACAG	13.2632	190	2.564
GAGGAAAC	16.7899	119	2.56871
CACAAGTG	14.3704	162	2.56519
GGTTCAAG	20.3704	81	2.5712
TAACCCAG	17.6204	108	2.56815
TAGTTTGC	21.4384	73	2.5689
GACTAATG	26.7447	47	2.57146
GTTATTGC	26.7234	47	2.56942
GATTACTC	26.4375	48	2.56883
TGTCATTG	16.062	129	2.55852
ACTTTGGC	16.7227	119	2.55843
AAGGTTGC	22.1618	68	2.56302
TGGGTTGC	21.0933	75	2.56194
GTTGTTGC	19.9048	84	2.55853
ATCTGGCC	18.9032	93	2.55665
GGCACTGC	20.6538	78	2.55824
AACACAGT	12.2982	218	2.54661
GGACTTGG	14.7434	152	2.54926
TACAACTG	19.0879	91	2.55372
AAATACTG	14.7368	152	2.54812
AAGGTTCA	15.2908	141	2.54644
AACCTTGA	17.4815	108	2.54791
TGAGTCAC	14.6667	153	2.54431
GAGTCCAC	21.4444	72	2.55197
AATATTGA	14.2857	161	2.54219
ATGACCTG	15.7293	133	2.54407
TTCCTAAC	17.6321	106	2.54595
ACAGGTCA	15.4203	138	2.54054
ATTTGCAT	14.2609	161	2.53777
GATTGCCC	27.7209	43	2.54939
AATATTGG	20.0122	82	2.54153
ATTACCCA	18.5789	95	2.53967
ACTGGTTG	19.6471	85	2.54039
ACATAATC	19.0889	90	2.53978
TGGTTGTG	13.9286	168	2.53195
GGCCTTTG	14.6382	152	2.53106
GTCTGACC	22.8095	63	2.5391
AACACGAG	29.4211	38	2.54357
TGATTAAC	19.9634	82	2.53534
GTCTATTG	29.0256	39	2.54219
GGCAATAG	22.4308	65	2.53626
ATAATTGT	18.5158	95	2.53103
TTGTCATG	18.7935	92	2.5281
AAATTATG	14.8904	146	2.52335
ATAGTTAC	19.5529	85	2.52822
AATCTGGA	18.5851	94	2.5271
ATGCCAGC	16.8421	114	2.52198
TGGTGTTG	16.9027	113	2.51993
AAAGTACA	12.5122	205	2.51249
ACAAAGGT	13.3556	180	2.513
AAGAGTTA	16.1129	124	2.51639
CAGCCAAG	12.65	200	2.50899
TAACTGAA	14.723	148	2.512
TTGACTCA	19.5714	84	2.51568
AGTTCAAA	12.3894	208	2.50597
TGTAAGTC	20.8514	74	2.51561
TTATAACA	16.4661	118	2.50857
TTACAGAA	12.4975	203	2.49727
TTGGTTAC	18.4149	94	2.50396
ACATAATA	14.6486	148	2.49932
AGGCAACC	23.0833	60	2.50766
ACTGTTTA	14.8472	144	2.49873
AAGTACAG	14.6803	147	2.49624
ACAAGGAA	14.6735	147	2.49508
ATTATATA	12.0275	218	2.49057
ACACTGGG	13.878	164	2.49255
GTATAATG	21.9545	66	2.50144
ATAATGGC	20.0506	79	2.4994
TGTTTGAC	18.0722	97	2.49626
AACCTCTC	17.5146	103	2.49294
GGACAAAG	13.1093	183	2.48713
GTTCAGTG	14.4867	150	2.48833
ATTAGATA	19.506	83	2.49231
ATTGGTCA	23.3621	58	2.49528
AGTCCAGC	15.856	125	2.48624
ATTACACC	26.5111	45	2.49418
AGTACTTG	17.6337	101	2.4854
TGGCAAAC	16.513	115	2.48353
ATTTCACC	18.5714	91	2.48462
ATAATCAT	17.69	100	2.48097
GTTGGCAC	18.5495	91	2.48168
AACATGCT	16.7054	112	2.47947
ACTATTGA	18.4348	92	2.47985
AGGTTATA	19.8987	79	2.48046
AAATGTTG	13.8519	162	2.47263
ATGTGATG	17.5743	101	2.47703
TCAATTGC	28.3846	39	2.48605
GCAACAGC	16.8991	109	2.4744
GCAATGGC	19.3855	83	2.47691
GACTTGTG	17.64	100	2.47396
AACAAGTC	17.0374	107	2.47166
GCAAGATG	19.3614	83	2.47383
AAGGGCAG	12	214	2.46196
GAGGTCAC	15.918	122	2.46583
ACTGTACA	18.4505	91	2.46845
AGGCAAAC	15.6429	126	2.46261
TATGACTG	20.7361	72	2.46767
GTAACAAG	17.57	100	2.46414
ATCAGGCA	19.8974	78	2.46455
ACCTTGGC	15.3206	131	2.45927
GGTGCCAG	16.4298	114	2.46025
AACAGTTA	14.5517	145	2.45749
TCCAAGTG	17.2816	103	2.45977
AATAAACA	9.6231	329	2.44797
TTGGTCAC	19.378	82	2.46099
TGAGCAAC	16.9439	107	2.4581
TAACATTG	17.0189	106	2.45741
AAAGGTCT	14.3649	148	2.4509
AGTGATTG	18.8837	86	2.45601
ACTTAGGT	19.3293	82	2.4548
GACTCAGC	16.6636	110	2.45109
ATGAAATC	14.4452	146	2.4479
TGTGATGA	16.4336	113	2.45
GCAGTTTG	16.4336	113	2.45
AAGCTGGC	14.1046	153	2.44681
AACTCTCT	14.695	141	2.44722
ATCATTAC	19.6709	79	2.45206
AGATAAGC	17.6429	98	2.44949
AAGGGCTT	15.5397	126	2.44636
ATTATCCA	21.0435	69	2.45152
TGTTTGTC	12.8315	184	2.44107
AGATAAGT	21.029	69	2.44983
AACAGTTG	15.0448	134	2.44248
TGCCAGCC	14.3041	148	2.44053
ACTATTGG	26.9762	42	2.45188
AGCTGAGC	14.1053	152	2.43891
TAAAGTTC	15.0149	134	2.43764
AATGCTGA	13.4371	167	2.43533
AGCAAATA	12.9278	180	2.43251
ACACATTA	15.4603	126	2.43387
TACACCAC	21.4091	66	2.43929
TGCTCTTG	13.3254	169	2.42951
AAGGTCAA	12.7978	183	2.42804
ACTCTGGA	13.859	156	2.42766
TTAGTCTG	17.5979	97	2.43076
TGAGAGCA	14.8309	136	2.42566
ACAAGTCA	15.4127	126	2.42637
TCACAATC	17.2277	101	2.42819
ATATAACT	17.2277	101	2.42819
TTGGCCAC	18.1319	91	2.42581
GCCAAGAG	15.1462	130	2.42196
CTGACAGG	15.1462	130	2.42196
AAGAGCCA	14.4859	142	2.42094
GTTGACAC	25.8444	45	2.43146
TTCATCAC	17.1078	102	2.4232
GGTGATGC	21.8095	63	2.42778
GGCATTTG	15.6942	121	2.42117
ATGACTGT	15.623	122	2.42012
AGTCAAAC	19.8289	76	2.42438
ATGAAACT	13.9281	153	2.41619
TACTTTGC	18.5057	87	2.42081
ACCTGTGC	18.2921	89	2.42021
TGGCCAAG	15.6612	121	2.41607
AATGGTCA	17.8817	93	2.41849
AGGTAATA	18.4828	87	2.4178
TGTTTACC	14.8074	135	2.4129
TTAATCAG	17.4742	97	2.41367
TGACTTTG	11.0456	241	2.40488
AACTGTTA	14.0738	149	2.40934
AACTGGCT	14.2621	145	2.40858
AATCAGTA	18.033	91	2.41258
GAGATTAC	18.5465	86	2.41215
GTTCACCC	21.871	62	2.41522
TACAACAC	15.675	120	2.4082
ATTTCACA	11.206	233	2.39896
ATTGCCTC	18.9634	82	2.40834
TTGCCCAG	14.2778	144	2.4029
AGCCAATA	18.8434	83	2.40764
ATAAATCA	15.0853	129	2.40293
GTGTTGAC	19.3038	79	2.4063
AGTGTTGT	14.1644	146	2.40031
AATCTGTG	14.7333	135	2.40083
AAGAGCTG	12.0149	202	2.3949
TGAAACCC	16.4722	108	2.40081
TGTTGGCA	13.9933	149	2.39556
TTGTCCAA	17.3711	97	2.39943
AAAAGGTC	16.4537	108	2.39811
GTAAGATG	20.9254	67	2.40217
TTACATAG	15.0388	129	2.39552
AAACATTA	11.995	202	2.39095
TGCTCACC	19.359	78	2.39786
ATTGTACT	21.7258	62	2.39919
GTCATTCC	19.8649	74	2.3966
AACATTGT	14.3475	141	2.38935
TCCAAAGG	13.3313	163	2.38704
ATTATGTC	21.5238	63	2.39598
GAAGTTAC	18.8415	82	2.39285
GATGATTG	23.4717	53	2.39649
ACCTACTG	20.1111	72	2.39329
ACTTTGTA	12.0758	198	2.38309
ATTGTACA	18.2759	87	2.39073
AACTATTA	16.3028	109	2.38708
TTTGGCAG	13.1012	168	2.38155
TAGGTTAC	25.4444	45	2.39383
ACGTGGAA	26.6585	41	2.39399
TGGCTTCC	12.9017	173	2.37993
GATTGAAC	22.9818	55	2.39034
AGTTGCCT	17	100	2.3842
ACCAAATG	15.377	122	2.38203
TAATGACC	20.4928	69	2.38736
TTATTGCC	21.2812	64	2.38771
TGCAAGTC	19.5132	76	2.38577
ACATTGCC	17.5213	94	2.38245
TACTCTTG	18.5357	84	2.38255
AAGGGAGT	16.8911	101	2.38074
GTGCAAGG	20.6176	68	2.38444
ATGTCCTG	15.2258	124	2.37785
AGCTAACC	19.1013	79	2.38105
ATTTGGCA	14.8015	131	2.37594
TTGGCTTC	13.2577	163	2.37386
AGAGTCAA	15.8	115	2.37629
TGTTTATG	13.4151	159	2.37239
ATTAAGTA	15.7913	115	2.37498
ATGGGCAG	16.8515	101	2.37516
TTGTATTG	17.4681	94	2.37521
TTGCCAGG	14.3913	138	2.37101
TTTGCAAC	17.0101	99	2.37366
ACAGTCAA	15	127	2.37076
CAGATAAG	14.9375	128	2.37015
AACATCCA	15.1774	124	2.3703
AATTGGCA	17.6413	92	2.37311
TATTGCAA	18.5783	83	2.37377
AAGGGCAC	19.1538	78	2.37245
TCAGTTGG	16.8119	101	2.36958
ATGTTAGT	21.1562	64	2.37368
CAATCTTG	21.85	60	2.37367
AGTGCTTG	13.4936	156	2.36365
ACAATGCA	18.6463	82	2.36807
GTTATGAG	19.9028	72	2.3685
TACCTGGC	18.6341	82	2.36652
ATCACAGA	12.9408	169	2.35939
AGTTACTC	17.2083	96	2.36466
TCAGTTGC	18.8625	80	2.36613
CAGGTCAG	11.9146	199	2.35721
ATTCCAAA	12.4615	182	2.35777
TTGCCAAG	13.5882	153	2.35723
TAACAACC	22.5357	56	2.36515
TTTGCCCA	15.4746	118	2.35751
GGAACTTG	15.4746	118	2.35751
ATCTGTTG	15.7368	114	2.35648
AGGTGATC	20.7273	66	2.36161
GCATGTTG	19.9718	71	2.36016
GTCCAGGC	16.3113	106	2.35524
TAACCTGG	16.2336	107	2.35506
GATCTGGC	20.1	70	2.35852
GCAAGCTG	14.7077	130	2.35185
GTAATTAG	22.8704	54	2.35702
AAGGGTTG	17.977	87	2.35164
ATTAAATC	19.1169	77	2.35264
TCACTGGA	14.5113	133	2.34707
AGACCTAG	21.4918	61	2.35414
ATGACCAG	17.3763	93	2.35014
ACAACTTG	15.8214	112	2.34827
ACCCAATG	19.7639	72	2.35197
AAACAGCA	10.7708	240	2.34018
TGCATTAG	22.2281	57	2.3536
AAATGCCA	13.2063	160	2.34279
ACCATTGC	20.1739	69	2.35022
TTTGCCCC	16.5588	102	2.34543
GGCAATTG	24.4681	47	2.35257
AGCCAGGC	11.5048	210	2.3382
GATTTTGC	17.6333	90	2.34612
GAGTCCAG	13.4416	154	2.3394
GCCTTTGG	13.9028	144	2.33979
TAAAGTAC	18.9359	78	2.34545
ATAATCTG	18.1294	85	2.34416
GTGCATAG	26.1707	41	2.35018
ATGTTTGT	10.7573	239	2.33237
AACCCAGG	12.1658	187	2.33321
TCTTGTGC	17.2021	94	2.33905
GTTTGCAG	14.4286	133	2.33369
AGTCAATA	15.945	109	2.3347
GATGATGC	20.8281	64	2.33687
ATCATTGA	19.7606	71	2.33519
TGACAAAC	18.4691	81	2.33122
AATCATTC	18.131	84	2.33053
TGTAAGGC	18.8205	78	2.33116
ATTAATCA	14.2206	136	2.32584
ATGTTCAA	15.8899	109	2.32664
ATATTGTG	18.3293	82	2.3278
AGGCTAGA	17.7816	87	2.32608
ATTTACCT	16.6465	99	2.32291
ATCAGAAG	14.237	135	2.31996
AGGGTTAC	18.6329	79	2.32267
ACTTGTTA	15.9907	107	2.31981
AGCACAGA	10.8233	232	2.31205
TACACTGG	18.7436	78	2.32163
GAATGTGG	15.6757	111	2.31623
ATTACAGC	16.2718	103	2.31606
GAGTGACC	18.5949	79	2.31794
TTGTAATC	17.2174	92	2.31609
AGGGCATG	15.9533	107	2.31438
TCACAGTC	14.6905	126	2.31268
GGCTGTTG	15.7273	110	2.31336
TGTAAGAC	19.4722	72	2.31726
ATGTAACC	15.5133	113	2.31279
ACTAGTTG	25.8537	41	2.32171
ATGCCAAC	19.3288	73	2.31611
GATTGATC	26.8421	38	2.32061
GTCCCTGG	15.1525	118	2.30845
AACCTGAG	13.9	140	2.3066
GTCCAGAG	14.1556	135	2.30668
TTAACCTG	17.7674	86	2.31083
AATTATGT	15.1356	118	2.30587
TTTGGCTC	13.3642	151	2.30317
TGATTTCC	13.9281	139	2.30299
TAACAGAA	13.3933	150	2.30053
GGTGATTG	20.7302	63	2.30763
TGGCTAGA	17.9286	84	2.30451
ACTGATGG	17.3111	90	2.30324
ATTGCCAA	15.1624	117	2.30014
ACAGCTGC	13.4228	149	2.2979
GTCACATG	13.5102	147	2.29728
TAGTTGTC	22.8077	52	2.30662
TTCTGGCA	13.6	145	2.29677
AATTGTAC	21.9643	56	2.30518
AATTGAGT	20.3692	65	2.30316
AAGTAAAC	13.8849	139	2.29585
TATAACTC	19.8971	68	2.30111
TATGACAC	21.3729	59	2.30241
GTGCAAAG	14.4609	128	2.29454
GACTTTTG	13.7183	142	2.29265
TCTGTTAG	15.8868	106	2.29394
GACCTGTG	15.307	114	2.29212
AACAGCAG	11.169	213	2.28612
ATAACAGT	13.8986	138	2.28983
AGAACACG	27.7429	35	2.30186
ATGATATA	17.0435	92	2.29269
TGGTGCCA	13.9926	136	2.28856
CAGATTGG	17.8333	84	2.29227
TGGCACTC	16.6667	96	2.29022
TCAATGTG	17.0217	92	2.28977
ACTCAACC	21.2881	59	2.29328
AATAGTTC	19.5143	70	2.28979
AATCAAAT	12.25	176	2.27922
AGTGTTTA	13.695	141	2.28069
GTAGATTG	25.2143	42	2.29174
ATAGTTGC	23.3265	49	2.29003
ATGACTCT	16.0388	103	2.28289
GTATCTTG	22.6346	52	2.28912
AAACTTGT	14.85	120	2.28145
TTTGCCAG	13.1307	153	2.27786
TTATGAGC	18.9324	74	2.2841
TCCTGGCC	13.6268	142	2.27735
TAATCTGG	20.8525	61	2.2841
ACCTTGAA	12.9051	158	2.275
TTGGCTTG	12.6242	165	2.27426
ATAAGTCT	20.3438	64	2.28252
TAATCTGC	20.0303	66	2.2822
ACCAAACA	12.2816	174	2.27208
TAGGTCAG	14.2791	129	2.27451
TGGACTTG	14.2791	129	2.27451
ATTGGTGC	27.5429	35	2.28527
GGATTGCC	23.4792	48	2.28138
ACCTGCTC	15.6019	108	2.27395
AGTAACCA	16.6421	95	2.27491
AGGATTAC	17.7024	84	2.27544
TTGGAACC	19.2676	71	2.27693
AAATGTTA	11.8495	186	2.26646
GGTAATAG	27.1111	36	2.28135
AAGGTTTG	15.875	104	2.27051
ACTGGCAC	16.6105	95	2.27059
ATGATTGA	15.4182	110	2.2679
AACATAAC	18.4416	77	2.26953
AATTGATT	14.0763	131	2.25953
ATACTTGG	18.64	75	2.26397
TTCAATCA	16.6277	94	2.26094
TAACAGCC	17.5952	84	2.26167
AAGGTGTT	17.3837	86	2.26092
AGATAAGA	13.6957	138	2.2564
GAAGTGGC	20	65	2.26142
TTGGGACA	18.0125	80	2.2595
ATTATTGA	15.7788	104	2.25676
AACTTGTG	15.0614	114	2.25534
AGATGTGC	18.9861	72	2.25941
AGTCACTC	16.5851	94	2.25515
ATATAATC	17.7561	82	2.25501
GAATGTGC	19.7879	66	2.25458
GGTCAGAG	10.3208	240	2.24241
TTGACCTG	14.1085	129	2.24735
TATGCCAC	22.2885	52	2.25411
GAGTCATG	17.6024	83	2.24908
GTAATGTG	19.4559	68	2.25009
TAGCTTTG	13.6159	138	2.24327
GATTCTGG	17.2791	86	2.24731
GCAATAGC	18.141	78	2.247
ATCTTGGC	17.2674	86	2.2458
ATTAGCTA	19.0141	71	2.24698
ATACAAAC	14.288	125	2.24037
TAACAAGC	17.4405	84	2.24177
ATATTGAC	18.2208	77	2.24236
TTTGTCCA	13.2414	145	2.2362
ATCAGGAT	18.3289	76	2.24098
TGTACAAC	18.1948	77	2.23917
TACCATTG	22.3922	51	2.24272
GAGTACAC	21.5455	55	2.24094
AGAGCACA	11.2929	198	2.2286
GACCTATG	23.8222	45	2.24121
ATGCAAAG	13.2937	143	2.2295
GTTGATCC	24.9512	41	2.24067
AGCATTAC	18.527	74	2.23519
ATTGCTTA	14.7009	117	2.23012
TACAATCA	20.931	58	2.23562
ACAATTCC	18.0256	78	2.23271
TGTACAGC	18.0256	78	2.23271
TGCTGATC	19.7538	65	2.23358
GACTGGTG	17.8987	79	2.23115
AACCCTAG	20.377	61	2.23203
GCATTATG	19.4328	67	2.23083
TTAATCAA	14.8	115	2.22589
AATGTTGC	14.9292	113	2.22571
ACAGTCTA	17.3214	84	2.22647
ACAATCAG	15.4762	105	2.22409
AGCTCTTG	13.5255	137	2.22029
AGACAACC	18.5753	73	2.22583
TGATTGAC	18.0779	77	2.22478
AGTTTGGC	16.8977	88	2.22312
ATCACTGT	13.3191	141	2.21809
ATTGGCAC	20.4833	60	2.2252
GAACAAAC	12.4136	162	2.21589
CAAAGTTG	15.2222	108	2.21862
AGTACAAA	13.305	141	2.21573
GTCTTGTG	15.3585	106	2.21766
GAACCTTG	15.213	108	2.21727
CAAAGGTG	13.6418	134	2.21471
AATCTTGC	20.7931	58	2.22089
GTCCTGCC	15.3302	106	2.21357
CTGTCAGG	14.2195	123	2.21172
TACAACTC	19.029	69	2.21684
ACACTGCA	12.6516	155	2.20905
ATTTCATA	11.8636	176	2.20733
TATCAAAC	16.9195	87	2.21331
ATTGACTC	21.125	56	2.2171
ATCCATTA	22.5918	49	2.21791
AAATATTT	10.2735	234	2.20404
TGGCAGAG	11.1878	197	2.20228
GAGTTGGC	18.0789	76	2.21041
GTGTACAG	16.8851	87	2.2088
ATGAAACC	14.7965	113	2.20592
AGTGCTTA	16.1474	95	2.20728
ATGACCTA	17.8333	78	2.20889
ATAAACAG	11.7318	179	2.20134
ACTGGACC	20.5254	59	2.21112
ACAAGAGC	15.5686	102	2.20518
TGGCCAGG	12.6	155	2.20004
AATGTGCT	15.6337	101	2.20351
AACCTGAC	15.7879	99	2.2031
TGGTTAGC	21.8269	52	2.20743
ACCCTCTG	14.016	125	2.19772
AGTGTTGA	14.0726	124	2.19775
GAGCCAGG	11.6298	181	2.19435
AAACTCTG	11.0854	199	2.19317
GACTGTTG	15.5842	101	2.19653
AAGATTAT	14.6491	114	2.1936
AGCCACGT	22.8936	47	2.20119
ATGAACTA	16.7816	87	2.19526
ACATTCAG	13.968	125	2.1902
ATGTAGTC	20.9286	56	2.19648
AATTGCCC	23.1087	46	2.1981
ATATTGCT	17.5949	79	2.19328
AAGCCAAG	10.7981	208	2.1841
GTCAGTGC	15.9375	96	2.19003
GGTTATTG	19.1045	67	2.19314
TTGTTGAC	16.0211	95	2.19001
ACAAGGGC	17.9211	76	2.19111
GATTACAG	13.7734	128	2.18545
ATGCACTA	23.0652	46	2.19397
TTGATTAC	19.5	64	2.18785
AATTGGCC	22.3061	49	2.18986
AGGCAAGC	13.0851	141	2.17912
AATTGTGC	19.0299	67	2.18457
AGGTCACC	14.9537	108	2.17949
GCAACCAG	16.3778	90	2.17906
ATATAACA	12.5294	153	2.17355
TTGTTAGG	17.2593	81	2.1785
AAGGTACA	15.52	100	2.17663
TACAGAAC	14.8532	109	2.17484
GCAAGAGC	14.2627	118	2.17289
AGTTCACC	15.9894	94	2.17415
TCAATGAG	17.6753	77	2.17524
GGTTACCC	23.6977	43	2.17938
ATCATTCC	19.5397	63	2.17511
ACCTGAAC	18.137	73	2.1733
TAACCACA	14.4825	114	2.16864
TGTAGTTG	17.3125	80	2.17169
GAAAGTGC	16.881	84	2.16985
AGTTCAGT	12.0488	164	2.16401
AGCTTGTA	16.4886	88	2.1693
AACTCATC	17.5974	77	2.16565
TTATTGAG	14.3103	116	2.16159
AATAGTTG	17.3671	79	2.16488
AAGCAAAC	9.45455	264	2.15445
ATCTATTG	19.1538	65	2.16574
GCAATTAG	19.9333	60	2.16546
AACAGTCA	13.1765	136	2.15507
AATGTTTA	10.2601	223	2.14881
AGCTTGCC	16.375	88	2.15435
AAACCTTG	14.7685	108	2.1525
TTAATCAC	17.7467	75	2.15547
TAACAAAC	13.8293	123	2.15102
ACATGATG	14.9057	106	2.15228
TTTACCCA	13.0949	137	2.14959
GAGCAAGC	12.8592	142	2.14907
GTTCTAGC	20.9259	54	2.15663
AACTGCAT	15.0385	104	2.15087
GACTTTAG	15.4141	99	2.15095
CTATTAGG	21.5294	51	2.15631
AGTCCATG	14.75	108	2.1498
GACATTGC	15.9891	92	2.15086
TAGGGCAA	18.4783	69	2.15268
GTCAACTG	17.5789	76	2.14928
GCTCACTG	12.6438	146	2.14264
AACAACTG	12.3882	152	2.14201
ACAAGGCC	15.29	100	2.14438
AAGGTTAC	14.9904	104	2.14399
TGGCACCC	18.3	70	2.14731
AGTGGTTG	16.5882	85	2.14488
GCCAGCTG	11.6279	172	2.13875
AAACTAGT	18.5588	68	2.14634
AGGTTATC	18.5588	68	2.14634
AGGATGAC	17.5395	76	2.14446
ATGCCAAA	13.7561	123	2.13964
AACAGTGT	12.4467	150	2.13792
AGTTGGCT	14.4107	112	2.13889
AACTACTC	22.5652	46	2.14641
ATGCAAAA	14.0855	117	2.13677
TCATAGCC	18.9231	65	2.13965
TTGGACCC	23.3023	43	2.14302
TACACAAA	10.8469	196	2.12975
TCCACAAC	19.371	62	2.13915
GTGGTGCC	19.6833	60	2.1383
ATTGATGA	19.8475	59	2.13808
ACAATCAA	15.21	100	2.13316
AGTAATCA	17.5733	75	2.13441
ATTACTCC	25.0811	37	2.13964
TGCCTTGC	14.7453	106	2.12912
TAATGCAC	24.7105	38	2.13633
GTTCAAGG	10.4641	209	2.12163
ACATGTTG	13.2366	131	2.12475
TTGCCTTG	13.1353	133	2.12452
AGATCAAA	12.7042	142	2.12318
TTTGCACA	11.741	166	2.12154
TTTGATCC	14.9804	102	2.12186
ATAAGTTA	17.2597	77	2.12409
AACAGTGG	13.0977	133	2.11844
GAGATAAG	15.8571	91	2.12148
TTTGTCAA	13.9658	117	2.11862
AGTTGTAC	20.8113	53	2.12486
TTGGCTAG	15.8352	91	2.11854
TGAATCCA	16.0112	89	2.11843
GTGATTAG	22.3261	46	2.12366
TGCCCTTG	12.6408	142	2.11258
GTAACACC	21.8333	48	2.12146
TAGGTCTG	19.0317	63	2.11857
TAGCAGAG	14.5701	107	2.11372
GTTAGTGG	21.5918	49	2.11973
GTTTACAG	14.6321	106	2.11277
AGTCAAAG	12.2384	151	2.10915
GCAATCTG	14.835	103	2.11154
ACTTTGGG	13.2403	129	2.10905
ATGAGCTC	16.5301	83	2.11207
ACACTGTG	10.9153	189	2.10456
TCAGCACG	24.1795	39	2.11774
ACAACAGA	11.2472	178	2.10449
GATTGTAC	25.1667	36	2.11773
GGGTCAGC	17.2632	76	2.11067
AATTATTA	11.5714	168	2.10346
GAAATCAG	13.4839	124	2.10581
GTGGCTGC	14.7308	104	2.10686
TATGCCAG	16.4048	84	2.10864
AAAGTCTA	12.4041	146	2.10201
TTGATTCC	15.4	95	2.10512
GCAAAGTG	14.1696	112	2.10311
ACACTCCC	18.4848	66	2.10611
GTTATGCC	20.6415	53	2.10753
CAATTGAG	18.058	69	2.10372
TAATTGTG	14.8235	102	2.09964
AACCTAGT	20.2364	55	2.10478
AATACTGG	16.9615	78	2.1009
AACCAGAC	14.7379	103	2.09772
GACTCTGG	11.3779	172	2.09276
TCCTTATG	16.0345	87	2.09753
AGTTAATG	14.3119	109	2.09558
AAGGCCAA	12.4375	144	2.09319
ACTAACAA	17.5068	73	2.0978
AAGACTAT	16.4096	83	2.09668
AGAGTTTA	12.8881	134	2.09235
TTCCTGAG	10.893	187	2.08912
TTCCTGGG	10.5025	201	2.08826
AGGGTCAG	11.7812	160	2.08999
ACAGCAAA	10.2417	211	2.08645
AAGTACTG	15.809	89	2.09167
TAGTGCAA	20.1455	55	2.09533
AGTCACGT	23.0714	42	2.09697
AATCTGGC	16.4512	82	2.08929
ATCCAACC	20.6923	52	2.09269
ATACAATA	13.28	125	2.08232
ACAATCTG	15.7416	89	2.08275
TGCCAAGG	11.2543	173	2.07604
TTGATCAG	16.6	80	2.08232
ACAGATGA	12.9313	131	2.07573
AAAAGCTG	10.2356	208	2.07032
TTAGATCA	17.5915	71	2.07887
TCATTGGC	15.1895	95	2.07634
CTTATGAG	19.8214	56	2.08028
GCAAGTTG	16.8571	77	2.07455
GCAAAGGC	12.7463	134	2.06933
AGCCAAGC	11.8831	154	2.06816
AACAACCT	13.0945	127	2.06959
ATCAATAG	13.9464	112	2.06998
TTTGACTC	15.3118	93	2.07091
TAGGCCAA	18.3385	65	2.07354
TAGCCAAG	13.8158	114	2.06882
ACAATTGA	16.9474	76	2.07206
AGAGTGAC	15.2128	94	2.06855
TACAATGC	20.9	50	2.07265
TGAGTGCC	16.475	80	2.06664
TAAAGGTC	15.5222	90	2.06523
CTTGCCAG	12.0743	148	2.0601
ATAAGCTG	16.1566	83	2.06435
AGGTGTTA	18.7097	62	2.06612
ATAACCAC	16.7662	77	2.06336
GTAATTGG	23.9211	38	2.06807
CAGGCCAG	9.40909	242	2.05281
TAGCTTGC	19.1525	59	2.06322
ACATAAGA	13.9279	111	2.05798
CAAGGCTG	10.6158	190	2.05221
GTATAAAC	16.4125	80	2.0588
AGTAACCT	16.6154	78	2.05803
ATGTGAAC	14.1019	108	2.05533
AATTCTTG	13.1532	124	2.05417
TACTCAAG	16.9467	75	2.0583
AACCTGCC	14.8061	98	2.05564
AGTTCATG	12.8385	130	2.05295
TGCTCAAC	15.8023	86	2.05525
ACCCAACC	17.0405	74	2.05586
ACCTATCA	18.7705	61	2.05605
AGGGCAGA	10.0861	209	2.04499
TGGCCTTG	9.84932	219	2.04419
TGCCTAAG	14.62	100	2.05041
TGAACTTC	13.0079	126	2.0478
TAACCTCC	18.2969	64	2.05287
ATAAAAGG	11.1765	170	2.04373
ACTCCTCC	14.2476	105	2.04753
CAGCAAAG	10.672	186	2.04126
AAAGTGCT	11.6603	156	2.04251
ACACCAAG	14.4412	102	2.04549
ATGATTCA	14.7347	98	2.04573
GCCTGTTG	14.505	101	2.04442
ACATAACC	16.3125	80	2.04625
CTGGCACG	24.7429	35	2.05295
ATGTTGAC	14.6465	99	2.04383
AACCTTGG	12.2482	141	2.03975
GCAAGCAG	12.2042	142	2.03961
GTAAACAG	11.7895	152	2.0385
ATGGTTGC	15.988	83	2.0428
TCATTGGA	18.6721	61	2.04528
TATGCCAA	16.5974	77	2.04258
AATAACCC	16.9324	74	2.04281
TAATTTGG	15.7882	85	2.04144
TGGCAAGC	13.7928	111	2.03801
ATGGATTA	18.0615	65	2.04223
AATGTTGG	15.0753	93	2.03892
ACACCAGG	12.7829	129	2.0362
TTTAATCA	12.4889	135	2.03509
GATAAGAG	14.9053	95	2.03749
ACATCCAA	14.52	100	2.03639
AGGTAGGC	19.4464	56	2.04093
AACAGTAC	15.2198	91	2.03621
TGTTGAAC	16.7733	75	2.03725
TATTGCCA	15.5632	87	2.03588
ATTGCCCC	24.2778	36	2.04293
AGGTTAAA	13.0081	124	2.0315
CAAGTGTG	13.0081	124	2.0315
ACTCAACA	12.0625	144	2.03008
TGCCCCAG	11.8919	148	2.02897
ATAATGAC	16.1111	81	2.03358
ACTAACTC	18	65	2.03527
TTTGGCAA	11.1429	168	2.02556
TGGGCAAC	16.6053	76	2.03023
GTGTTAGG	13.6518	112	2.02625
AATATTTC	10.3231	195	2.02172
ATTTGGAT	15.3258	89	2.02774
TGATAACA	14.75	96	2.02685
AACTATGG	16.5921	76	2.02863
CAAACAGG	10.5591	186	2.01966
ATTGACCT	15.2222	90	2.02532
ACTCAATG	15.2222	90	2.02532
ATTGGTTA	15.9512	82	2.02579
TCCATCAG	14.957	93	2.02292
AGTGAGCC	14.957	93	2.02292
AGAATGGG	13.9346	107	2.02153
TTGTTGCC	14.5612	98	2.02164
AATGTGGA	12.5303	132	2.01903
AGCCAGAA	9.9378	209	2.01492
ATGCATAA	13.8611	108	2.02024
AAATCAGT	12.2464	138	2.01763
TCTGCTGG	11.0235	170	2.01576
AACAAAGT	10.6796	181	2.01505
AAACACCA	9.94712	208	2.01197
TAACTCTC	16.7432	74	2.01999
ATGTGCCA	12.363	135	2.01457
AACAGTTC	12.5769	130	2.01113
GCACTCTG	12.1957	138	2.00927
ACAACAGC	12.871	124	2.01009
TTTACACA	10.0394	203	2.00609
TGGCAATG	13.2479	117	2.00971
TAATGCCC	22.75	40	2.01793
AACTGGCA	13.7248	109	2.00961
TGCTCTAG	16.4474	76	2.01093
AATTGGCT	15.9259	81	2.01021
ATAAACAC	10.8276	174	2.00309
TCTTTGGC	12.3507	134	2.00511
TTATCTGC	15.4419	86	2.00836
GTTATGGG	22.4146	41	2.01288
TGCCTTAC	17.3676	68	2.00858
ATACAATC	16.9859	71	2.0073
AAGCTTGT	14.0096	104	2.00372
AGCACTGC	13.313	115	2.00226
AACTTATC	19.4815	54	2.00776
AAGGTTAT	12.5581	129	2.00039
AAGGGTCA	12.2279	136	1.99994
AATGTTAC	12.5	130	1.99883
GAGTTTGC	16.3684	76	2.00128
CTGGTTGG	14.7849	93	1.99965
ATTCTTGC	13.6422	109	1.99752
ACAAGCTA	13.8208	106	1.99562
ATAAGAGG	14.22	100	1.99431
TTTGGCCC	16.6575	73	1.99602
AGCCATTC	14.5789	95	1.99288
AGCTGTTG	12.2	135	1.98802
GCAAATGC	14.6277	94	1.98899
CTAACAAG	15.8625	80	1.9898
GTTTACCC	20.3061	49	1.99351
AACTGACA	13.0339	118	1.98568
AATGTGGC	15.1954	87	1.98777
TGGCTTAC	14.3814	97	1.98647
AACCAGAT	15.0112	89	1.98612
AGGTCTTA	17.1765	68	1.98647
AATGTGGT	13	118	1.98051
ATGTCACA	10.9102	167	1.97735
CAGATCAG	13.8462	104	1.98034
TAATATGC	17.9677	62	1.98419
CAAGCTGG	12.7154	123	1.97778
GAGGTTGC	17.9516	62	1.98241
AATGCCCT	13.6981	106	1.97791
ACCTGCCC	13.2018	114	1.97687
GCTTATTG	17.2537	67	1.98068
GTCTGTTG	14.5426	94	1.97742
GTGTTTGG	11.2293	157	1.97331
GCTTGTTG	16.0779	77	1.97865
GCCCAAGG	15.2941	85	1.97755
AGTCAGGG	12.592	125	1.97444
GAAGTTAG	14.1616	99	1.97617
TTATTGAA	12.1111	135	1.97353
AGCGTTTG	23.9143	35	1.9842
TCAGCTTG	12.1955	133	1.97251
ATTAGTTA	15.561	82	1.97623
ATTTGGGT	15.561	82	1.97623
TTGGCAGG	11.5918	147	1.97108
ATCTTTGC	13.7981	104	1.97346
GATAACAC	17.9032	62	1.97706
AATCTGTT	11.2038	157	1.96884
AAGATCAA	12.5159	126	1.97034
TCTTACTC	15.8354	79	1.97396
TAACATGC	15.9359	78	1.97387
ACAAACAG	8.94694	245	1.96404
ACCTAATG	17.5781	64	1.97222
ACTAAGTC	17.6984	63	1.97015
ATCAGCCC	17.2879	66	1.96973
AGGTAATC	18.4483	58	1.97044
GATGCAAG	14.5376	93	1.96621
TGACTCAG	10.1099	191	1.95956
TACAATGA	14.3684	95	1.9641
AATCACAT	12.2137	131	1.96055
AAGTGGTT	14.1327	98	1.96214
TTGCTGGC	12.1128	133	1.95913
AGTGCCCT	13.7767	103	1.96091
GCACAAGC	16.2703	74	1.96293
AGGACAAA	9.57075	212	1.95437
TTGCAGTG	13.5047	107	1.95916
ATAATCCA	16.6056	71	1.96236
ATGTTATA	13.3761	109	1.95856
TTATGCAC	19.6078	51	1.96385
AGTCATTC	13.8235	102	1.958
ACATGAGT	13.5566	106	1.95748
TAAGTTAC	15.2381	84	1.95868
AGCTTTGA	12.4206	126	1.95534
AGTATCCT	18.3621	58	1.96123
TAACCTCA	14.3936	94	1.95717
TTTTGCAC	17.4688	64	1.95995
TTGGGTGA	16.12	75	1.95789
TTATAACC	17.4531	64	1.9582
TTGGCAGA	10.8242	165	1.94999
ACAGGAAC	11.9704	135	1.9506
GTAAAAGG	14.764	89	1.95341
GTTCACTG	12.145	131	1.94952
CAATGATG	15.8701	77	1.95308
TGCTGACC	13.9798	99	1.9508
AACCTGTG	12.0909	132	1.94823
ACCACTTG	15.6582	79	1.95187
ATAATATA	10.9688	160	1.94586
TTAACTGA	14.1134	97	1.94945
AAGTATTA	14.5714	91	1.94947
GCTGCCAG	10.1892	185	1.94365
AATTGGGT	17.8197	61	1.9519
ACCAGTTA	15.4444	81	1.94943
CTCACTGG	10.7246	167	1.94371
TAACTCTG	12.5041	123	1.9449
TGTACCCA	13.9495	99	1.94657
ATAAGCCC	17.95	60	1.95
ATTGGCTC	16.2603	73	1.94842
AACAAACT	9.90769	195	1.94037
GTTGTTAG	15.6203	79	1.94713
TACATCAG	14.1562	96	1.94526
TACTTATG	17.3594	64	1.94768
AATTTGGA	13.3333	108	1.94332
AAGGGCAT	12.9737	114	1.94272
GGACATTG	14.2211	95	1.94396
AAAGTCTG	10.925	160	1.9381
AACACACC	13.7723	101	1.94115
CAACATGG	12.625	120	1.93962
ACACAGGT	11.5455	143	1.9363
AGTGGTGT	15.0952	84	1.94032
GTGGATTG	19.0377	53	1.94378
TACAAACA	10.3672	177	1.93439
TGCTTGCC	11.6643	140	1.9356
TGTTACTC	15.4625	80	1.93963
TCTTTGAC	13.1636	110	1.93627
AATTACTT	13.81	100	1.93681
TAAGTCTG	15.5443	79	1.93766
GGCAAGTG	13.3364	107	1.93475
TTTGTAAG	11.3243	148	1.93213
ACTCTGGC	11.1711	152	1.93157
TACAGTTG	15.2439	82	1.93596
GTTCCCAG	11.5563	142	1.93134
GGAATGTG	12.4228	123	1.93226
AACAGGAA	8.98291	234	1.92716
GCCAATTG	22.7568	37	1.94135
TAACACAA	12.575	120	1.93193
ATAATACA	11.8015	136	1.93019
TGTGTTCC	10.9057	159	1.92861
TCTATTGG	17.6721	61	1.93574
ATAACCTA	17.6721	61	1.93574
TATAACAC	14.5222	90	1.93218
TAACTGGG	13.3084	107	1.93069
TAGGCAAG	13.8384	99	1.93106
GAACCTGG	11.9248	133	1.92873
TTTATTGC	12.9381	113	1.92886
TTTCTGGA	10.1421	183	1.92418
TTGCCACA	12.1406	128	1.92637
AGCTGCCA	9.71859	199	1.92275
TACTGTTG	13.8878	98	1.92814
TCCTAACC	15	84	1.92808
TATCAATG	17.3333	63	1.92951
TGTCATGG	12.8509	114	1.92433
TGCCCTGC	11.2282	149	1.92219
ACAAATCA	11.1118	152	1.92133
TTGATACC	23.2857	35	1.93205
ATTATTGC	15.9595	74	1.92543
TTGATTGG	13.6436	101	1.92301
ATGACAAA	11.4028	144	1.91905
AGCTTATC	16.7612	67	1.92414
GTTTACAC	14.3626	91	1.92154
ACCCACAG	10.6364	165	1.91615
CAGCTGGG	10.5629	167	1.91441
ATCCTGGC	13.3429	105	1.91751
ATACAGCC	20.6818	44	1.92402
ACTATTGC	17.1094	64	1.91963
AGGCAGCC	10.9167	156	1.91226
ACCAGTCC	18.4545	55	1.91946
ACACCCTG	13.5842	101	1.91464
TTACGAAA	20.6364	44	1.91979
GCTGAGTG	12.1429	126	1.91161
ACCTCATC	16.0972	72	1.91563
GCACAGGG	11.554	139	1.91043
ATTTATTG	10.7625	160	1.90927
CATCCTGG	11.7687	134	1.91061
AAATCTGG	13.055	109	1.91155
CTGCCAGG	9.6802	197	1.90551
GTAATTCC	18.0702	57	1.91335
TTGCCCTG	11.7388	134	1.90577
AGATAAAC	12.8482	112	1.90698
TAATAGGC	20.814	43	1.91418
TTACATGG	14.6744	86	1.90855
AGTAGTTG	15.6053	76	1.90797
TGTAATTC	13.2571	105	1.90519
ATTGATGC	23.0571	35	1.91308
AACACAGA	8.37548	261	1.89768
AAAGACTA	13.0556	108	1.90283
AGTTGCTG	13.57	100	1.90315
GATAGCTG	20.2889	45	1.90879
GCTCTGTG	9.17972	217	1.8965
AATGTCCC	13.4216	102	1.90107
AGGTCAAG	12.2623	122	1.89953
AGTCCTTG	12.2623	122	1.89953
AAGGTCTG	11.8244	131	1.89806
GGTACAAG	18.3091	55	1.90433
TAAGATCC	22.9714	35	1.90597
ACAACATC	14.2667	90	1.89818
TGACAAGG	12.2893	121	1.89588
TTGGCTCA	10.5091	165	1.89322
AGATCAAG	14.593	86	1.89796
TTTGCTCA	10.503	165	1.89213
GCACCAGC	13.7216	97	1.89533
GAGCCAAC	15.1125	80	1.89572
TTGCTCAC	13.2404	104	1.8937
TTACCACA	12.3167	120	1.89225
AGGCTTGT	12.6903	113	1.89192
TCCACTAG	20.4091	44	1.89864
ATGGCTTA	13.6224	98	1.89131
TAATGATG	13.2115	104	1.88957
TGCAAGTG	12.1885	122	1.8881
TAGATAAG	15.5733	75	1.8915
TTGGATGA	14.3523	88	1.88823
TGTAAGCA	11.5221	136	1.88449
GGACATGC	18.3519	54	1.89134
TATAAGAG	16.2174	69	1.88929
TTGCTCTC	10.75	156	1.88306
TGCCCATG	12.8182	110	1.88546
AACTATGA	14.1778	90	1.88635
ATTGTTGC	16.5758	66	1.8886
ATACCCTC	20.8095	42	1.89139
AGAAAAGT	9.475	200	1.87926
AGAGGTCA	9.06881	218	1.8779
ACCTGCAC	16.0714	70	1.88581
TCAAGCTG	13.5612	98	1.88281
ACACTTTG	12.3475	118	1.8811
CACTGGGG	11.3669	139	1.8795
GGCCAAAG	11.1958	143	1.87766
TTTTCCTG	8.49798	247	1.87309
GTAATCAC	19.3958	48	1.88462
TAACTTCC	13.5306	98	1.87856
TAATGATA	13.9674	92	1.8789
AACCCTGA	10.9133	150	1.87455
AACTGTGA	10.1561	173	1.87345
AGAGTTCA	9.0787	216	1.8713
GATTAATG	13.8817	93	1.87749
GCACATTG	14.975	80	1.87848
TGGCTGCC	9.89011	182	1.87124
ATGTCATG	13.7979	94	1.87616
ATCATTAG	15.1538	78	1.877
ACCAATCA	14.5059	85	1.87563
ACAACTCC	15.0506	79	1.87613
ATTGTTCA	14.0889	90	1.87453
GTTCAGGG	12.7273	110	1.87208
TGACACAG	9.5102	196	1.86729
ACAATTGC	17.7193	57	1.87619
GTAAGGGC	19.102	49	1.8753
TAATGGTC	21.7105	38	1.87696
GTTTGGAC	18.1852	54	1.87417
TGTGAAAC	10.7582	153	1.86628
ATCATTGC	15.5135	74	1.87163
TCAATACC	18.9	50	1.87431
AGCAATTG	15.9429	70	1.87072
GTAACATG	15.7083	72	1.86935
AGGTGCCA	14.4471	85	1.86802
GAATATTG	15.3867	75	1.86883
GTGAATTG	18.6863	51	1.87155
TGATTACC	19.4681	47	1.87183
TTGAAACC	13.7957	93	1.86586
AACATTTG	9.49744	195	1.86002
ATAATTGG	16.2687	67	1.8676
ATAACTGC	15.473	74	1.86674
AGTGCAAC	18.1296	54	1.86844
GTCAGGAG	11.7795	127	1.86176
GGAGATTG	15.7887	71	1.86582
ACTGAGTA	13.7742	93	1.86295
AGTTTGCA	11.7717	127	1.86051
TTGACCAC	17.322	59	1.86603
TGCAGTTG	12.8318	107	1.86154
TGCAGTGC	14.6585	82	1.86162
TGGAGCCA	11.1418	141	1.8555
GGCATGTG	11.6512	129	1.85591
TGACCACA	11.6512	129	1.85591
TAACATTC	13.3131	99	1.85777
GTCAGCCC	16.9836	61	1.86032
AAACTGCC	11.6875	128	1.85447
TGGTGATG	11.5076	132	1.85423
ATTGCAGA	13.8791	91	1.85685
AATGACAG	10.3765	162	1.85227
AACTGTTG	10.7483	151	1.85235
ACTGATTG	13.2929	99	1.85495
AACTGTCA	11.3235	136	1.85202
AACTAACA	12.8302	106	1.85259
ATTAGTCA	16.2879	66	1.8558
CAGGTTAG	13.7609	92	1.85112
ACTGAGTC	12.2414	116	1.84907
AATGCCAA	11.5538	130	1.84753
TTTTGCTG	10.3395	162	1.84566
TAGGTAAA	13.9	90	1.8494
TAAACAAG	10.7785	149	1.84521
TTGGCCCC	16.3692	65	1.85088
TAGTTGTG	14.8354	79	1.8493
AACAGAGT	10.6645	152	1.84397
GTGCATTG	17.963	54	1.85126
TAACAGCA	10.5909	154	1.84326
GCAAAGGG	11.0211	142	1.84189
TTGCCCCA	12.7009	107	1.84256
AACTTCAC	13.2755	98	1.84314
TGCGTGTG	14.4337	83	1.84421
GATTGGTC	21.9722	36	1.84892
CCAAATGG	12.8	105	1.83949
AACTCCTA	17.2586	58	1.84338
TTACTATG	16.0448	67	1.84189
TGAGCCAG	10.2134	164	1.83437
ACTGTGCA	11.6587	126	1.8354
CAATCTGG	14.2118	85	1.8376
[truncated: 25,334 more rows]

## Sheet: E4BP4_specific
sequence	AUC	Appearance count	MOCCS2_score	Fitted_SD	MOCCS2_score_fitted
TTATGTAA	76.3689	515	23.9616	3.14197	24.306
TATGTAAC	76.1262	206	15.0512	4.9679	15.3236
ATTATGTA	71.7387	199	13.9387	5.05452	14.193
ATTACATA	69.3663	202	13.5798	5.01684	13.8267
TACATAAC	74.0126	159	12.8427	5.65468	13.0887
TTACATCA	73.3571	126	11.3208	6.35215	11.5484
TACATAAG	68.3885	139	11.0895	6.04782	11.308
TGTGTGTG	17.9615	1661	10.1685	1.74953	10.2665
ACACACAC	18.2845	1603	10.1676	1.7809	10.267
TATGTAAG	64.8099	121	9.79971	6.48207	9.99834
AGGGGGCG	42.9776	223	8.84373	4.77479	9.00094
GGGGGCGC	48.6337	172	8.77994	5.43678	8.94531
GCCCCCTG	51.3557	149	8.62427	5.84135	8.79175
ATTACATC	67.4568	81	8.33201	7.92253	8.51455
TTACGTAA	87.5833	48	8.31027	10.2917	8.51012
ATGTAACT	66.8171	82	8.30419	7.87407	8.48571
TTATGTCA	67.0988	81	8.28779	7.92253	8.46936
ATGTAATC	72.3971	68	8.18754	8.64673	8.37277
TTATGCAA	65.5823	79	7.99905	8.02219	8.17511
ATGTAACC	66.6711	76	7.97472	8.17899	8.1515
ATGTAACA	58.8421	95	7.87606	7.31551	8.04347
ACATAATC	64.961	77	7.82154	8.1257	7.99451
TACATCAC	79.64	50	7.71365	10.0837	7.89787
ATGTAATG	66.7	70	7.65426	8.52231	7.82652
ATGTAATA	53.2661	109	7.6412	6.82957	7.79933
TTACGTCA	73.4364	55	7.4628	9.61446	7.63811
ACATAACC	63.8451	71	7.3792	8.46208	7.54484
AATTATGT	65.6875	64	7.20519	8.91284	7.36998
CCAGGGGG	56.4419	86	7.18516	7.68877	7.34081
TACGTAAC	84.75	36	6.95607	11.8838	7.13156
TACGTAAG	82.6389	36	6.7828	11.8838	6.95392
AGAGGGCG	47.7642	106	6.75622	6.92554	6.89682
ACATAACA	59.5588	68	6.73563	8.64673	6.88802
TTATATAA	55.1899	79	6.73149	8.02219	6.87965
AATTACAT	57.0704	71	6.59619	8.46208	6.74425
GGGGCGCC	48.2887	97	6.5317	7.2397	6.66998
GCCGCCAG	50.908	87	6.51856	7.64446	6.65947
GGCGCTGC	42.8512	121	6.4794	6.48207	6.61073
TACATAAA	63.8704	54	6.43093	9.70308	6.58249
TATATAAC	53.0385	78	6.42768	8.07345	6.56949
ACATAATA	57.7692	65	6.38635	8.84402	6.53201
CCTGGCGG	48.1798	89	6.2403	7.55808	6.37461
ACATAAGC	55.7656	64	6.11687	8.91284	6.25677
ATTGCATA	68.725	40	5.94841	11.274	6.09591
TTGCGTCA	68.525	40	5.9311	11.274	6.07817
ACGTAACC	94.6667	21	5.92166	15.5595	6.08416
ATGTAAGA	55.1525	59	5.80661	9.28283	5.94135
CGCCAGGG	52.0758	66	5.80141	8.77676	5.93337
AGTTATGT	52.9508	61	5.66927	9.12938	5.80004
ACATAATG	46	80	5.64629	7.97189	5.77027
ATGATGTA	53.6552	58	5.6005	9.36251	5.73085
TGGCGGCC	45.7468	79	5.57973	8.02219	5.70254
ATGACATA	58.3191	47	5.47515	10.4006	5.6073
ATTATGTC	56.2653	49	5.39445	10.1861	5.52373
GACGTCAC	53.9804	51	5.28079	9.98438	5.40648
AGGGCGCT	57.2667	45	5.2598	10.6292	5.38768
GCCAGGGG	38.13	100	5.23739	7.13028	5.34762
TTGCATCA	57.4091	44	5.21349	10.7493	5.34073
GATGTAAC	66.75	32	5.16291	12.6047	5.29566
GGGTTATG	71.5185	27	5.07778	13.7222	5.21188
GCCCTCTG	32.7698	126	5.05719	6.35215	5.15885
ATGACGTA	80.381	21	5.02805	15.5595	5.16602
GACGTAAC	74.3333	24	4.97345	14.5546	5.1072
TGTAACAC	54.8333	42	4.86419	11.0023	4.98383
ATGTAAGG	56.7436	39	4.8491	11.4176	4.96984
ATTACGTA	68.2963	27	4.849	13.7222	4.97706
GACGCAAC	77.3333	21	4.83741	15.5595	4.97016
ATATTATG	57.2105	38	4.82542	11.5668	4.94608
TACGTCAC	69.1538	26	4.81738	13.9836	4.94535
CTCTGCCG	46.8571	56	4.80519	9.52823	4.91772
ACGTAAGC	71.375	24	4.77552	14.5546	4.90394
TGATTACA	58.4286	35	4.72806	12.0524	4.84789
TGGTTATG	61.0625	32	4.723	12.6047	4.84444
AGTTACGT	68.92	25	4.70712	14.2606	4.83291
AGATTACA	59	34	4.70506	12.2283	4.82486
AGGTAATA	70.2083	24	4.69746	14.5546	4.82379
GAGGGCGC	34.5938	96	4.6549	7.27731	4.75365
AATATTAT	56.3333	36	4.6237	11.8838	4.74035
ACATAAGG	57.7647	34	4.60655	12.2283	4.72385
TGTAATCC	55.2432	37	4.59728	11.7221	4.71274
ACGTAATC	75.25	20	4.59276	15.9438	4.71971
CTGCCAGG	34.3871	93	4.55364	7.39375	4.65083
TAGGGGGC	46.86	50	4.5387	10.0837	4.64709
AGATTATG	55.8	35	4.51536	12.0524	4.6298
CGCTAGGG	55.6857	35	4.50611	12.0524	4.62031
TTACGCAA	80.1176	17	4.50529	17.2935	4.63283
AAATTATG	46.9167	48	4.45165	10.2917	4.5587
CGCGCGCG	32.7812	96	4.41101	7.27731	4.50459
GCAGGGGG	34.2273	88	4.40798	7.6009	4.50306
ATGTAAGC	57.8065	31	4.40018	12.8064	4.51389
TGCTGCGA	80.3125	16	4.38034	17.8257	4.50544
TCTGCCGG	49.3571	42	4.3784	11.0023	4.48609
CATAACAG	55.6061	33	4.36818	12.4122	4.47995
TGATTATG	51.3158	38	4.32822	11.5668	4.43646
ACGTCACG	64.5	24	4.31553	14.5546	4.43158
ATTATGCA	46.2826	46	4.29829	10.513	4.40241
ACATTACA	45.913	46	4.26397	10.513	4.36726
AGCGCCCC	34.2683	82	4.25895	7.87407	4.35204
TGACGTCA	54.1818	33	4.2563	12.4122	4.3652
GCAGAGGG	29.3514	111	4.24931	6.76776	4.33694
GGGCGCTG	31.0606	99	4.24481	7.1662	4.33432
ACGTAAGG	83.1429	14	4.23957	19.0565	4.36297
GTGGCGCC	48.7	40	4.21517	11.274	4.31969
ACTTCCGG	41.8148	54	4.21022	9.70308	4.30944
TGGCGCCC	42.6154	52	4.20998	9.88791	4.30985
GCCGCTAG	62.9167	24	4.20959	14.5546	4.3228
ATGTAACG	74.8235	17	4.20758	17.2935	4.3267
ACGTAACA	77	16	4.19967	17.8257	4.31961
ACGTCACC	47.975	40	4.15242	11.274	4.25538
CATAACTG	58.4815	27	4.15215	13.7222	4.26181
TTACCTCA	47.75	40	4.13294	11.274	4.23543
TGTAACCA	48.8684	38	4.1218	11.5668	4.22487
ACGTCATC	64.0455	22	4.10126	15.2018	4.21302
ATGTAAGT	40.5185	54	4.0797	9.70308	4.17584
GTAATCTG	66.8	20	4.07703	15.9438	4.18972
AAGTTACA	42.7292	48	4.05432	10.2917	4.15182
GGTGGCGC	32.875	80	4.03525	7.97189	4.12386
ATTATATA	32.6049	81	4.02724	7.92253	4.11547
ACATCACA	48.6944	36	3.99672	11.8838	4.09755
TCTCGCGA	55.2143	28	3.9927	13.475	4.09755
AAATCAAT	32.5949	79	3.97559	8.02219	4.0631
TATGCAAC	52.8	30	3.95322	13.018	4.05591
TGTTTACC	49.5294	34	3.94981	12.2283	4.05038
GCCACTAG	48.5143	35	3.9258	12.0524	4.02529
CGGCAGGG	38.25	56	3.92253	9.52823	4.01439
CTAGGGGG	45.8718	39	3.92004	11.4176	4.01765
TGCATAAC	54.1429	28	3.91522	13.475	4.01804
ACGTAAGA	62.3333	21	3.89912	15.5595	4.00612
AAAATCAA	29.1053	95	3.89576	7.31551	3.97857
GCTGCCAG	30.7738	84	3.87138	7.77977	3.95562
TACATCAG	50.8065	31	3.86735	12.8064	3.96728
TGTAACCC	45.2051	39	3.86307	11.4176	3.95926
GCAGGCGC	27.6408	103	3.85361	7.02567	3.93426
ATGCAATG	53.1071	28	3.84033	13.475	3.94117
ACGCAACC	61.3333	21	3.83657	15.5595	3.94185
TTATTATG	47.3714	35	3.83332	12.0524	3.93047
TGTAATAG	50.2581	31	3.8256	12.8064	3.92446
CCACTAGG	49.3125	32	3.81417	12.6047	3.91224
CACTTCCG	35.2903	62	3.80951	9.05546	3.89713
GGCGCAGC	31.9865	74	3.77491	8.28878	3.85901
GCGCAGCG	34.2188	64	3.75342	8.91284	3.83926
AGTGATGT	50.931	29	3.74868	13.2406	3.84658
GGATGATG	61.4	20	3.74745	15.9438	3.85103
GACGTAAG	61.4	20	3.74745	15.9438	3.85103
GCGCTGTG	35.2167	60	3.73925	9.20515	3.82576
ATAAGGGC	68.5	16	3.73607	17.8257	3.84277
TCATTATG	37.4528	53	3.73566	9.79419	3.82399
GCCGGCAG	36.0877	57	3.73395	9.44428	3.82112
ATTGGCTG	41.0909	44	3.73159	10.7493	3.82266
GGGGGCGG	16.9412	255	3.72982	4.46515	3.79409
ATTACCTA	70.2	15	3.70625	18.4103	3.81308
ACATAAAC	47.875	32	3.70299	12.6047	3.7982
GCAAGCGC	44.4865	37	3.70211	11.7221	3.79509
CGCAGGCG	27.3958	96	3.68635	7.27731	3.76456
ACATAAGA	38.2857	49	3.67065	10.1861	3.75862
TGTAACTG	40.7907	43	3.66165	10.8736	3.75136
TGTAACCG	61.5263	19	3.65932	16.358	3.76124
CGCTGTGG	37.74	50	3.65536	10.0837	3.74266
AGGTGGCG	34.3667	60	3.649	9.20515	3.73342
AGTGACGT	55.5652	23	3.63883	14.8677	3.73732
AGGCGGCG	26.3564	101	3.63842	7.09489	3.71485
TATGTCAC	48.4333	30	3.62628	13.018	3.72048
AGCGGCCC	36.3396	53	3.62463	9.79419	3.71033
GCAGCAGC	18.8918	194	3.62387	5.11924	3.69034
GACATAAC	46.8438	32	3.62322	12.6047	3.71638
GGGCGGGG	13.0173	405	3.61847	3.54306	3.67402
CAGCCGCG	32.2239	67	3.61716	8.71102	3.69921
TTGGCAGC	39.6364	44	3.5995	10.7493	3.68735
ATGCAATC	56.1818	22	3.5977	15.2018	3.69573
AGGTTACA	43.1081	37	3.58741	11.7221	3.67751
CGGGGCGG	20.7898	157	3.58453	5.69058	3.65337
ACATAAGT	43.6667	36	3.58405	11.8838	3.67447
AGGAGGCG	26.09	100	3.58362	7.13028	3.65904
AATCAATA	31	71	3.58297	8.46208	3.6634
ATGTCATA	52.36	25	3.5761	14.2606	3.67167
ACCGGGAA	59.9474	19	3.56541	16.358	3.66472
GTTACGTG	72.3846	13	3.55567	19.7758	3.66026
TTACAGCA	38.2609	46	3.55331	10.513	3.63938
ACATCACC	42.6216	37	3.54692	11.7221	3.63601
GGGGCGGG	13.0524	382	3.52287	3.64817	3.57779
GTAATAGG	66.6	15	3.51619	18.4103	3.61754
GGCGGGGC	14.3006	316	3.50789	4.01109	3.56527
TGTGTAAC	54.7727	22	3.50746	15.2018	3.60304
GCTTCCGG	33.2373	59	3.49931	9.28283	3.58051
ATTATTAC	51.16	25	3.49414	14.2606	3.58752
TCCCAGCG	37.1915	47	3.49163	10.4006	3.57591
AATATTGA	39.7561	41	3.48413	11.1356	3.57017
TGCCGGCC	42.3056	36	3.47234	11.8838	3.55994
AGCGCCTC	34.1455	55	3.46995	9.61446	3.55147
CACCAGGG	30.2	70	3.46565	8.52231	3.54364
CTGGGCGG	25.7396	96	3.46349	7.27731	3.53697
TGGCAGCG	39.875	40	3.45133	11.274	3.53691
GGCGCGCC	46.8621	29	3.4492	13.2406	3.53927
CTCTCGCG	49.1538	26	3.42414	13.9836	3.5151
TTGGTTAC	60.7647	17	3.417	17.2935	3.51374
TCTAGCGC	59	18	3.41474	16.8062	3.5106
GGTTATGC	69.4615	13	3.41208	19.7758	3.51245
AATTGATG	62.5	16	3.40882	17.8257	3.50618
TGGGCGGG	22.8276	116	3.37905	6.62029	3.44812
GGCCGCTG	26.3333	87	3.37187	7.64446	3.44476
TGTAATAC	45.7931	29	3.37052	13.2406	3.45854
GTCACGTG	36.2826	46	3.36958	10.513	3.45121
CCACCAGG	26.3023	86	3.34834	7.68877	3.42087
AGGACGCG	41.9706	34	3.34702	12.2283	3.43224
GGGGGGCG	24.5306	98	3.33529	7.20267	3.40577
CTGCGCCG	30.4062	64	3.33523	8.91284	3.41151
TGGCTGCG	35.5106	47	3.33383	10.4006	3.4143
CCAGCAGG	23.8738	103	3.32843	7.02567	3.39808
ACTGCGCC	41.7353	34	3.32826	12.2283	3.413
CTGCAGGG	23.5189	106	3.32674	6.92554	3.39596
ACAGCGCC	32.7273	55	3.32583	9.61446	3.40396
GGAGGCGC	24.8936	94	3.3143	7.35432	3.3849
AGCGGCCG	30.9508	61	3.3138	9.12938	3.39024
AACAGACC	41.2941	34	3.29307	12.2283	3.37692
GTAATTCC	58.4118	17	3.28469	17.2935	3.37768
GCCACCAG	25.7791	86	3.28173	7.68877	3.35282
ATCAATAA	39.8333	36	3.26942	11.8838	3.3519
GGCTTATG	42.9032	31	3.26576	12.8064	3.35015
CTCTAGCG	54.8421	19	3.26177	16.358	3.35262
ACTGCCAA	44.7857	28	3.23858	13.475	3.32363
AGTCACGT	65.9231	13	3.23827	19.7758	3.33352
GTAACCGG	59.3125	16	3.23497	17.8257	3.32736
GGTGGCCG	34.0625	48	3.23199	10.2917	3.30972
ATATTAAC	59.1875	16	3.22815	17.8257	3.32035
AAGGGATA	54.1579	19	3.22108	16.358	3.31079
TGGCACTG	31.1053	57	3.21842	9.44428	3.29356
ACGCGTGC	55.5	18	3.21217	16.8062	3.30235
TTATCTAA	42.8667	30	3.20949	13.018	3.29287
CGTGCGCG	31.0175	57	3.20934	9.44428	3.28427
TGTAACAG	32.1509	53	3.20683	9.79419	3.28266
ACCACTAG	47.9167	24	3.20598	14.5546	3.2922
TTAGGTAA	42.7333	30	3.19951	13.018	3.28262
GCCCGGGC	36.0476	42	3.19773	11.0023	3.27638
TGGCCGGC	32.6863	51	3.19763	9.98438	3.27374
GGCAGCCG	29.5968	62	3.1949	9.05546	3.26839
GCCGACAG	46.68	25	3.18816	14.2606	3.27337
GTAACAGC	44.0357	28	3.18435	13.475	3.26797
ATGCAACC	48.6087	23	3.18326	14.8677	3.26943
GTGCGCCC	36.3171	41	3.18274	11.1356	3.26134
GTAACCAG	46.56	25	3.17997	14.2606	3.26495
ACGGCCAC	47.4167	24	3.17253	14.5546	3.25784
TCTGGCGG	47.375	24	3.16974	14.5546	3.25498
ATGTTACA	36.1463	41	3.16778	11.1356	3.24601
TGCGCCCC	31.4074	54	3.16232	9.70308	3.23685
GCAGGACG	50.4286	21	3.15445	15.5595	3.24101
AATCATTA	36.8974	39	3.15312	11.4176	3.23163
AAGCGCAC	46.16	25	3.15265	14.2606	3.2369
CCGCTGGG	30.4211	57	3.14763	9.44428	3.22111
ACCACCGG	55.9412	17	3.14576	17.2935	3.23482
ACCAGAGG	31.1296	54	3.13436	9.70308	3.20822
TAGAGCGG	47.8261	23	3.13201	14.8677	3.21679
GCGCAGTG	34.8372	43	3.12723	10.8736	3.20384
AGAGCGGC	30.9815	54	3.11944	9.70308	3.19295
CGGGAAGG	31.8824	51	3.11899	9.98438	3.19322
GATGTAAG	39.0882	34	3.11716	12.2283	3.19653
AATGATGT	36.4615	39	3.11587	11.4176	3.19346
GCAAGCGG	40.125	32	3.10355	12.6047	3.18334
TTGGCTGG	29.4746	59	3.10316	9.28283	3.17517
GCGGGCTG	26.2838	74	3.10191	8.28878	3.17101
TGGTGGCC	24.7831	83	3.09898	7.82649	3.16657
GCATTATG	39.4242	33	3.09701	12.4122	3.17625
GCAGCCGG	26.3973	73	3.09401	8.34536	3.16311
TGGCGGTG	33.9773	44	3.08558	10.7493	3.16088
GCCTGCTG	24.5119	84	3.08363	7.77977	3.15072
GGCGCTAG	41.8621	29	3.08118	13.2406	3.16165
CCTCCCGG	23.9091	88	3.07915	7.6009	3.14556
GCTGCAGC	26.6338	71	3.07833	8.46208	3.14743
ACCGGCAG	38	35	3.07498	12.0524	3.15291
GCGCGCGC	19.5191	131	3.07193	6.22975	3.1332
ATATTACA	33.7727	44	3.067	10.7493	3.14186
CAGAGCTG	20.281	121	3.06663	6.48207	3.12878
GCGCGAAG	56.125	16	3.06112	17.8257	3.14855
TGGCTGCC	25.5789	76	3.05957	8.17899	3.1274
CCTAGCGG	40.8	30	3.05476	13.018	3.13411
TTGTTACA	45.5833	24	3.04986	14.5546	3.13188
CCTGCCGG	28.7	60	3.04732	9.20515	3.11782
TTCCGCCC	33.1778	45	3.04729	10.6292	3.12138
GCCGCTGG	26.9412	68	3.04683	8.64673	3.11576
ATTGCATC	45.4583	24	3.0415	14.5546	3.12329
AATGATTA	35.5385	39	3.03699	11.4176	3.11261
GGAAGCCG	27.6562	64	3.03358	8.91284	3.10297
TTGCACTG	40.5	30	3.0323	13.018	3.11107
TGTAATTG	41.9286	28	3.03197	13.475	3.11159
GGATTATG	41.1724	29	3.03042	13.2406	3.10956
AGGATTAC	53.8824	17	3.02999	17.2935	3.11576
TTGCGCCC	64.0833	12	3.02343	20.5833	3.11336
GGGCGTGG	19.0075	133	3.01436	6.18273	3.07429
TGGCAGCC	27.2615	65	3.01375	8.84402	3.08248
TACGCAAC	61.3077	13	3.01155	19.7758	3.10013
GCGCTGCG	23.881	84	3.00425	7.77977	3.06962
TCGCGGGC	46.8636	22	3.00099	15.2018	3.08277
TTATTACA	30.0566	53	2.99794	9.79419	3.06882
GTCACCGC	37.0286	35	2.99637	12.0524	3.07231
GTCTCAGC	35.4474	38	2.9898	11.5668	3.06457
TTGTAATC	58.4286	14	2.97935	19.0565	3.06608
TGACCTGA	40.4483	29	2.97712	13.2406	3.05487
GCGGAAGG	30.3922	51	2.9732	9.98438	3.04397
TGCGTAAC	56.2667	15	2.97063	18.4103	3.05626
CGGTCAGG	43.48	25	2.96961	14.2606	3.04897
CAGTGGCG	39.5	30	2.95743	13.018	3.03425
AATTATTA	31.1667	48	2.95722	10.2917	3.02834
AGCAGCAG	16.697	165	2.95187	5.55091	3.00797
GGGCGCCC	35.4595	37	2.95089	11.7221	3.02501
ACGAGAGG	57.8571	14	2.95021	19.0565	3.03609
TCGGTTGC	55.8667	15	2.94951	18.4103	3.03453
TACCTCAC	44.8696	23	2.9384	14.8677	3.01793
AGCAAGCG	43.9167	24	2.93835	14.5546	3.01737
CCGGAGGG	29.7308	52	2.93711	9.88791	3.00678
GTGCGCGC	23.7778	81	2.93694	7.92253	3.00129
CTCTGGCG	34.8158	38	2.93653	11.5668	3.00997
TGCGTCCC	37.9062	32	2.93193	12.6047	3.00732
GGACGCGG	30.26	50	2.93088	10.0837	3.00087
ATGTCATG	45.7273	22	2.92822	15.2018	3.00802
AAGCCCCG	32.1818	44	2.92253	10.7493	2.99385
TGTGCGCC	40.3571	28	2.91834	13.475	2.99497
TCCGGCCG	25.7647	68	2.91379	8.64673	2.97971
GGTAGCGC	57.0714	14	2.91015	19.0565	2.99486
GCCTCCAG	21.9677	93	2.90903	7.39375	2.97112
CGCACGCG	26.6667	63	2.90191	8.9833	2.96847
TGCCCGGG	35.8286	35	2.89926	12.0524	2.97274
TTACGTGA	51.5294	17	2.89767	17.2935	2.97971
CGCAAGCG	47.45	20	2.89603	15.9438	2.97608
TCGTGCGC	51.4118	17	2.89106	17.2935	2.9729
AGCGCCGC	22.5517	87	2.88765	7.64446	2.95007
AGGAGCCG	30.3958	48	2.88408	10.2917	2.95344
GACGCAAG	48.4737	19	2.88301	16.358	2.96331
AGGCGCTG	26.4921	63	2.88291	8.9833	2.94903
GCTCCGCG	26.6613	62	2.87802	9.05546	2.94422
GCCAGCTG	22.988	83	2.87451	7.82649	2.9372
TATGTCAG	39	29	2.87052	13.2406	2.94549
CGTCCCGG	37.7097	31	2.87043	12.8064	2.94461
GCCGGAGG	27.0333	60	2.87036	9.20515	2.93676
AGCGCCAA	42.875	24	2.86866	14.5546	2.9458
ATGCGCAC	38.8966	29	2.86291	13.2406	2.93768
CTGGCGGG	26.5161	62	2.86235	9.05546	2.92819
AGGGCCGC	28.6792	53	2.86056	9.79419	2.92819
GTGGTGCG	40.2593	27	2.85839	13.7222	2.93387
CGTCGCCG	42.7083	24	2.8575	14.5546	2.93435
TGCAGCGC	28.8846	52	2.85351	9.88791	2.9212
ACAGCACC	38.7586	29	2.85276	13.2406	2.92726
CAACTCAG	41.64	25	2.84394	14.2606	2.91994
CAGCCCGG	22.7805	82	2.83122	7.87407	2.8931
TAACCAGA	42.2917	24	2.82963	14.5546	2.90572
GCTGTGCG	35.4706	34	2.82867	12.2283	2.90069
GGCGTTGC	53.5333	15	2.82633	18.4103	2.90779
CAATTATG	51.8125	16	2.82591	17.8257	2.90662
GGGCGCCG	21.764	89	2.8189	7.55808	2.87957
ATAACCCA	35.8485	33	2.81611	12.4122	2.88816
ACCTGGCA	32.0244	41	2.80654	11.1356	2.87585
AGCGGCGC	27.3393	56	2.80364	9.52823	2.86929
GTTCGGCC	44.8095	21	2.80296	15.5595	2.87988
GCCTGCAG	20.4949	99	2.80088	7.1662	2.85995
TGTTGGCG	54.7857	14	2.7936	19.0565	2.87492
GTAACAGG	37.2333	30	2.78772	13.018	2.86013
GAGCGCCC	29.6809	47	2.78652	10.4006	2.85377
TAACACCA	49.5294	17	2.78521	17.2935	2.86405
GCATAATG	42.5217	23	2.78464	14.8677	2.86002
TACAGCAC	48.0556	18	2.78131	16.8062	2.85939
GGAGGCGG	14.9725	182	2.78111	5.28531	2.83286
TGGCGCGC	30.2667	45	2.77992	10.6292	2.84751
TGCCCCCG	43.4091	22	2.77977	15.2018	2.85552
TCGCCCCC	32.4872	39	2.77624	11.4176	2.84536
CAGCGCCG	23.6712	73	2.77449	8.34536	2.83646
TGGCAGTG	27.8113	53	2.77399	9.79419	2.83957
TGCAAGCG	44.2857	21	2.77019	15.5595	2.84621
TAACCCAG	28.3137	51	2.76988	9.98438	2.8358
GACGCGCC	41.375	24	2.76829	14.5546	2.84274
ATTAAGTA	37.5517	29	2.76393	13.2406	2.83611
GAGGTTAC	43.0909	22	2.7594	15.2018	2.83459
ATTCCTGG	35.1212	33	2.75898	12.4122	2.82957
ATCTGATG	43.0455	22	2.75649	15.2018	2.8316
AGCGCGGC	26.875	56	2.75602	9.52823	2.82057
ATTACCTC	40.32	25	2.75379	14.2606	2.82738
ACTGACTC	38.7407	27	2.75057	13.7222	2.82321
ATAATCAA	41.0417	24	2.74599	14.5546	2.81984
AGGCGCTC	33.9143	35	2.74436	12.0524	2.81391
GGAGACCG	32.4474	38	2.73677	11.5668	2.80521
CGCCGGGG	23.1486	74	2.73191	8.28878	2.79277
TATGAAAC	33.2778	36	2.73136	11.8838	2.80027
AATCAATG	30.3953	43	2.72849	10.8736	2.79534
GGTGCCCG	34.1765	34	2.72546	12.2283	2.79486
TCCGGAAG	35.7742	31	2.7231	12.8064	2.79347
TTATGAAA	26.0862	58	2.72287	9.36251	2.78624
GCTCTTGG	26.2982	57	2.72104	9.44428	2.78457
AGCTGGCA	25.7797	59	2.71415	9.28283	2.77713
TAGTGGCG	51.4	15	2.71369	18.4103	2.79192
ACACACGC	26.9074	54	2.70923	9.70308	2.77308
CTGACCGG	45.5263	19	2.70771	16.358	2.78313
CGGTTGCG	55.0769	13	2.70548	19.7758	2.78506
GGTTCCGC	37.3929	28	2.70398	13.475	2.77499
TGATGTCA	26.6	55	2.70316	9.61446	2.76667
ACCTGCCG	41.2609	23	2.70207	14.8677	2.77521
ATGATTAC	46.6667	18	2.70092	16.8062	2.77675
TGCCAGGC	23.1944	72	2.69977	8.40311	2.76022
TGAGCTCG	46.6111	18	2.69771	16.8062	2.77344
TCATTGTG	37.2857	28	2.69624	13.475	2.76704
TACGTCAG	43.0952	21	2.69573	15.5595	2.7697
AACAGGCC	31.125	40	2.69399	11.274	2.76079
ACCAGGGG	26.6667	54	2.68499	9.70308	2.74827
TGGTGACG	46.3333	18	2.68163	16.8062	2.75692
CTGCAGCG	22.9861	72	2.67552	8.40311	2.73543
TTCTGGCG	54.4615	13	2.67526	19.7758	2.75394
GTTACAGC	41.7727	22	2.67499	15.2018	2.74788
ATATAACC	37.6667	27	2.67431	13.7222	2.74494
ACATCATC	35.129	31	2.67399	12.8064	2.74309
AATAATTA	25.8421	57	2.67385	9.44428	2.73627
ATTGATTA	34.0303	33	2.67328	12.4122	2.74168
AGCGTGCG	46.1667	18	2.67198	16.8062	2.747
ATATTAGT	54.3846	13	2.67148	19.7758	2.75006
GCAGGCGG	19.732	97	2.66901	7.2397	2.72552
TGCCGGCG	35.6333	30	2.66792	13.018	2.73723
TTTCCATG	43.7	20	2.66716	15.9438	2.74088
ATAATTAC	40.6522	23	2.66221	14.8677	2.73427
TGCGCCTG	28.0417	48	2.66071	10.2917	2.7247
TCTCGGTG	38.1923	26	2.66054	13.9836	2.73122
CGAGCGCG	28.9556	45	2.65949	10.6292	2.72416
TCTAGCGG	48.75	16	2.65888	17.8257	2.73482
AGCCAATG	28.3191	47	2.65868	10.4006	2.72284
TGCCAGGA	24.4286	63	2.65836	8.9833	2.71933
CTCCAGCG	31.5	38	2.65686	11.5668	2.7233
CTCCTTGG	27.4	50	2.65387	10.0837	2.71725
TCCGGACC	45.7778	18	2.64948	16.8062	2.72386
GAGTTATG	39.5833	24	2.64842	14.5546	2.71964
AATCAGTC	42.3333	21	2.64807	15.5595	2.72073
AGCACATG	31.8108	37	2.64726	11.7221	2.71375
TGGTGCGG	37.2593	27	2.64539	13.7222	2.71525
CTAGGAAG	34.1875	32	2.6443	12.6047	2.71229
CTCCGCGG	23.5224	67	2.64041	8.71102	2.7003
GGGCCCCG	22.6667	72	2.63834	8.40311	2.69741
GCACCGGG	30.475	40	2.63773	11.274	2.70313
GCGTGACG	41.1818	22	2.63715	15.2018	2.70901
CATGCGCG	38.6	25	2.63631	14.2606	2.70677
AGCCCGCC	22.9714	70	2.63612	8.52231	2.69545
CGCCCCGG	22.9714	70	2.63612	8.52231	2.69545
GGGTTCCG	38.56	25	2.63358	14.2606	2.70396
AGCCGGGT	35.1667	30	2.63298	13.018	2.70138
AGAACCGG	48.25	16	2.63161	17.8257	2.70677
AGATGGCG	30.7692	39	2.62943	11.4176	2.6949
AGTGGCCA	28	47	2.62871	10.4006	2.69216
TCCCGGTG	44.1579	19	2.62632	16.358	2.69947
TCCTTATG	37.6923	26	2.62571	13.9836	2.69546
TCCCGCCC	18.1261	111	2.62419	6.76776	2.67831
ACATCAGA	29.9268	41	2.62272	11.1356	2.68749
AAGTGCGC	46.5882	17	2.61981	17.2935	2.69398
TCATCCCG	49.6	15	2.61866	18.4103	2.69415
TGGCGGGA	26.7647	51	2.61834	9.98438	2.68066
GCGTCCGC	31.4595	37	2.61802	11.7221	2.68377
AACATGAG	33.8125	32	2.6153	12.6047	2.68254
AGCCTGGG	19.2041	98	2.61107	7.20267	2.66625
ACCTGACC	36.7407	27	2.60857	13.7222	2.67746
TAGCGGCC	45.0556	18	2.60768	16.8062	2.68089
ATATTGAC	53.0769	13	2.60724	19.7758	2.68393
TAATCTGA	46.3529	17	2.60658	17.2935	2.68037
TACACAAC	40.6818	22	2.60513	15.2018	2.67612
GTTGCTGC	33.1515	33	2.60425	12.4122	2.67088
GTTTGCAC	42.6	20	2.60002	15.9438	2.67189
AATGCTGC	32.5294	34	2.59412	12.2283	2.66017
ATTGATGG	47.5625	16	2.59411	17.8257	2.6682
GTGCCAGC	26.2115	52	2.58944	9.88791	2.65087
GTGACTGC	30.2821	39	2.58779	11.4176	2.65223
CGTGGCCG	32.4412	34	2.58708	12.2283	2.65295
TCGGATGC	50.7143	14	2.58599	19.0565	2.66126
TGCGCACG	32.4118	34	2.58473	12.2283	2.65055
GGCGGAAG	23.746	63	2.58408	8.9833	2.64335
AGGGAACG	43.4211	19	2.5825	16.358	2.65443
ATGTAGTA	44.6111	18	2.58195	16.8062	2.65444
GGACAGCG	30.5789	38	2.57918	11.5668	2.64367
AGTGCGCC	41.1905	21	2.57658	15.5595	2.64728
GGCCACGC	21.3896	77	2.57538	8.1257	2.63234
TCCAGAGC	22.125	72	2.57529	8.40311	2.63295
AATGGAAC	35.6071	28	2.57485	13.475	2.64247
GTGTTATG	36.2222	27	2.57176	13.7222	2.63968
ACGGCAGA	47.125	16	2.57025	17.8257	2.64366
GGAAGGCG	27.9778	45	2.56969	10.6292	2.63217
AGTCACCG	36.8846	26	2.56945	13.9836	2.6377
AGCCGCGC	24.1833	60	2.56775	9.20515	2.62715
TCGCGGGG	34.2667	30	2.5656	13.018	2.63224
TCCGCTAG	54.3333	12	2.56343	20.5833	2.63968
TGCGTCAG	37.52	25	2.56255	14.2606	2.63103
TAATGGCA	54.25	12	2.5595	20.5833	2.63563
TTGGCTGC	26.1569	51	2.55887	9.98438	2.61978
AGCTCACC	31.1667	36	2.55808	11.8838	2.62262
GACCTGGC	26.6531	49	2.55537	10.1861	2.61661
TTCCGGGC	33.0312	32	2.55487	12.6047	2.62056
ACTATTCC	45.4118	17	2.55366	17.2935	2.62595
GCTTCGGC	39.8636	22	2.55274	15.2018	2.6223
AGGGGCGT	31.5429	35	2.55246	12.0524	2.61715
CCAGAGGG	18.9583	96	2.55101	7.27731	2.60513
GTGGCCAC	35.8889	27	2.54809	13.7222	2.61538
AGCGGAAG	28.7143	42	2.5472	11.0023	2.60985
GGCGCCCG	22.0282	71	2.54601	8.46208	2.60316
GCGCTAGG	38.0417	24	2.54527	14.5546	2.61372
ACCAGTCA	40.6667	21	2.54381	15.5595	2.61362
AGGGGACG	38	24	2.54248	14.5546	2.61086
GGCGCCGC	17.2348	115	2.54007	6.64902	2.59208
GAGTCCCG	28.9756	41	2.53936	11.1356	2.60207
ACTCGCAG	41.6	20	2.53899	15.9438	2.60917
TGTGTTAC	32.303	33	2.53759	12.4122	2.60252
GGCGCCAG	24.9636	55	2.53687	9.61446	2.59647
GATTACAG	33.3226	31	2.53649	12.8064	2.60204
GCGCGGGG	15.6259	139	2.5338	6.04782	2.58372
ATGATGCA	32.2424	33	2.53283	12.4122	2.59764
AGTGCTTA	36.3462	26	2.53194	13.9836	2.59919
ACCCAGGC	22.0571	70	2.5312	8.52231	2.58816
GGACCGCC	35	28	2.53095	13.475	2.59741
TGGTTATC	45	17	2.5305	17.2935	2.60214
CTGGCAGG	21.1447	76	2.52918	8.17899	2.58525
GCTGGCGG	21	77	2.52847	8.1257	2.58439
TGCACTGA	39.4545	22	2.52654	15.2018	2.59539
TCCCCCGG	30.3243	37	2.52355	11.7221	2.58694
GTGCCAGG	23.1746	63	2.5219	8.9833	2.57974
CACCAGAG	24.5893	56	2.52163	9.52823	2.58068
ATCCCGCC	32.0909	33	2.52093	12.4122	2.58543
ATAACCTG	42.3684	19	2.51989	16.358	2.59008
ATAACCAT	51.2308	13	2.51655	19.7758	2.59058
TCGCGTCG	53.3333	12	2.51625	20.5833	2.59109
TTGCTGCG	49.2857	14	2.51314	19.0565	2.5863
GGCCCGGG	18.8723	94	2.51264	7.35432	2.56616
GGAGCTCG	26.4792	48	2.51245	10.2917	2.57287
TGAGCCTC	26.2041	49	2.51232	10.1861	2.57253
TGTCGCGC	53.25	12	2.51232	20.5833	2.58704
TTGTTATG	31.4706	34	2.50968	12.2283	2.57358
AAGCTCCC	28.6341	41	2.50943	11.1356	2.5714
AGGTTCTC	32.4062	32	2.50653	12.6047	2.57097
GCTCTCGC	39.1364	22	2.50616	15.2018	2.57446
GAGACGCG	38.2609	23	2.50561	14.8677	2.57343
ATTGGCCG	51	13	2.50522	19.7758	2.57891
GCAACCGG	43.2778	18	2.50478	16.8062	2.5751
ATACAGGA	53.0833	12	2.50446	20.5833	2.57895
TAATATTA	44.5294	17	2.50404	17.2935	2.57493
ACGGCGGG	34	29	2.50251	13.2406	2.56786
AGGGCGCC	24.1754	57	2.5014	9.44428	2.5598
TGGCTGGC	17.7619	105	2.50044	6.95844	2.55257
CGGCCCGG	21.3288	73	2.49993	8.34536	2.55576
CTAGAGCG	32.8065	31	2.4972	12.8064	2.56173
AAGCGCGA	39.9048	21	2.49615	15.5595	2.56465
AGTTGGGC	39.8571	21	2.49317	15.5595	2.56159
ATCAATTA	43.0556	18	2.49192	16.8062	2.56188
AAGGGCTG	23.0806	62	2.4915	9.05546	2.54881
ACTGGCCG	38.0435	23	2.49137	14.8677	2.55881
GCGGCCGG	17.125	112	2.49049	6.73748	2.54175
GAGGCGGC	17.951	102	2.49041	7.06003	2.54262
AGCCGACA	52.75	12	2.48873	20.5833	2.56275
TCCGAGCC	37.1667	24	2.48673	14.5546	2.5536
GGGCACGC	31.1765	34	2.48622	12.2283	2.54953
GGCTGCTG	16.0394	127	2.48515	6.3271	2.53503
GTAAGCAC	44.1765	17	2.48419	17.2935	2.55452
TCATGTTG	40.7	20	2.48406	15.9438	2.55272
ACGTGACG	48.7143	14	2.48401	19.0565	2.55631
CGCGCTGG	31.1471	34	2.48388	12.2283	2.54712
ATAAGAGC	50.5385	13	2.48255	19.7758	2.55557
ACGTCTGC	50.5385	13	2.48255	19.7758	2.55557
TGCGTCAC	31.5758	33	2.48046	12.4122	2.54393
GCAAGCTG	25.3333	51	2.47831	9.98438	2.5373
TCACTGCG	42.7778	18	2.47584	16.8062	2.54535
GCATGCGC	18.7935	92	2.47516	7.43383	2.5281
TGTAATGA	35.5	26	2.47299	13.9836	2.53868
GCTCCTGG	18.268	97	2.471	7.2397	2.52332
ACGGGGGC	31.9375	32	2.47027	12.6047	2.53378
CAAGCGCG	36.9167	24	2.47	14.5546	2.53642
TCCGCCCG	26.2979	47	2.46891	10.4006	2.5285
CAGGGCGG	21.6667	69	2.46842	8.58384	2.52412
TTACTGAG	38.5455	22	2.46832	15.2018	2.53559
TTCCGGTC	43.8824	17	2.46765	17.2935	2.53751
CAGTTACG	50.2308	13	2.46743	19.7758	2.54001
AAACATTA	26	48	2.46699	10.2917	2.52632
GACATCAC	31.3939	33	2.46618	12.4122	2.52928
AGCACCAC	30.9118	34	2.46511	12.2283	2.52788
CGTGAGCG	43.8235	17	2.46434	17.2935	2.53411
GCCGCGAG	29.1842	38	2.46154	11.5668	2.52309
TTAGGTCA	42.5	18	2.45977	16.8062	2.52883
AGCTGCAG	17.213	108	2.45781	6.86111	2.50877
AGAGGCGG	20.4026	77	2.45654	8.1257	2.51087
AGGCGCGC	25.34	50	2.45434	10.0837	2.51296
TTATTACC	52	12	2.45334	20.5833	2.52632
TGGGCCGC	27.619	42	2.45005	11.0023	2.51031
TAGATGGC	38.2273	22	2.44795	15.2018	2.51465
TGGGCGTG	22.3125	64	2.44743	8.91284	2.50341
GGCGTGGC	17.81	100	2.44631	7.13028	2.4978
ACTGGCAA	33.8214	28	2.44572	13.475	2.50995
AGCGGCGA	32.129	31	2.44564	12.8064	2.50884
AGACGCGC	43.4706	17	2.4445	17.2935	2.5137
ACCGCTGC	32.6333	30	2.44331	13.018	2.50678
ATAATGCT	34.3333	27	2.43765	13.7222	2.50202
ATGACGTC	44.6875	16	2.43731	17.8257	2.50692
AATGACGT	47.7857	14	2.43666	19.0565	2.50759
CTCGCGCG	30.0857	35	2.43455	12.0524	2.49625
GTGCCGGC	38	22	2.43339	15.2018	2.4997
GAACTGCG	32.5	30	2.43333	13.018	2.49653
GAGCGGCC	22.8833	60	2.42972	9.20515	2.48593
TAATATGG	43.1765	17	2.42796	17.2935	2.49669
TGCGTGAG	40.7895	19	2.42598	16.358	2.49355
GGTCGCAG	37.0435	23	2.42589	14.8677	2.49155
TAACCCAA	38.7619	21	2.42466	15.5595	2.4912
TGGAGCCG	29.1081	37	2.42234	11.7221	2.48318
GTAATGTG	40.6842	19	2.41972	16.358	2.48712
ACAGCCCG	28.3077	39	2.41907	11.4176	2.47931
TAACTTGC	37.7727	22	2.41884	15.2018	2.48475
GGCACAGC	22.0469	64	2.4183	8.91284	2.47361
ATTGATCT	37.7273	22	2.41593	15.2018	2.48176
TAATGTGA	47.3571	14	2.4148	19.0565	2.4851
TTTGTTGG	27.875	40	2.41269	11.274	2.47251
AGCGCTAG	49.0769	13	2.41075	19.7758	2.48166
AAAGTCAG	32.7241	29	2.4086	13.2406	2.4715
AGCAACGC	42.8235	17	2.40811	17.2935	2.47628
AGCCGCAG	21.9531	64	2.40801	8.91284	2.46309
ACCACGCC	24.1132	53	2.40513	9.79419	2.46199
AGTGGCGC	33.25	28	2.4044	13.475	2.46754
TGCACACG	33.25	28	2.4044	13.475	2.46754
AGGCCTGG	16.9906	106	2.40331	6.92554	2.45332
GTGTGCGC	24.0943	53	2.40324	9.79419	2.46007
CACAGCCG	29.2778	36	2.40305	11.8838	2.46367
TGTAACTC	28.4737	38	2.40161	11.5668	2.46167
GGCGGCGC	15.1429	133	2.40147	6.18273	2.44922
AGCCCCGC	16.2155	116	2.4003	6.62029	2.44936
ATCATCCA	48.8462	13	2.39942	19.7758	2.46999
AAAGTTAC	28.0769	39	2.39935	11.4176	2.4591
AGCTGCCC	22.0317	63	2.39753	8.9833	2.45252
ATATAACT	28.0513	39	2.39716	11.4176	2.45685
ATGTCATC	33.1429	28	2.39665	13.475	2.45959
GTGCACGG	41.3889	18	2.39546	16.8062	2.46271
CAACCGCG	38.2857	21	2.39488	15.5595	2.46059
TGTGGTGC	30	34	2.3924	12.2283	2.45332
GCCCAGTG	22.3443	61	2.39232	9.12938	2.44751
GGGCGGGC	14.0523	153	2.39155	5.76449	2.43773
CTCCTGCG	29.5429	35	2.39062	12.0524	2.45121
ATGACATC	30.9062	32	2.39051	12.6047	2.45197
GCAGCTGG	17.6598	97	2.38873	7.2397	2.4393
GTCATTGC	40.1579	19	2.38842	16.358	2.45494
CTGCCCGG	25.1667	48	2.38792	10.2917	2.44534
GCCGTCTG	34.2692	26	2.38725	13.9836	2.45067
GTGTAGGC	46.7857	14	2.38567	19.0565	2.45511
GGCCGCAG	20.3425	73	2.38433	8.34536	2.43758
GACTGTGG	28.6486	37	2.38411	11.7221	2.44399
CTCGTGCG	50.5	12	2.38257	20.5833	2.45344
TCTGGCGC	31.2903	31	2.38179	12.8064	2.44334
TTACTACA	39	20	2.3803	15.9438	2.44609
TGCGCGTC	43.625	16	2.37936	17.8257	2.44731
AACTCGCA	50.4167	12	2.37864	20.5833	2.44939
GCACGCGC	21.5077	65	2.37766	8.84402	2.43189
AACGGCAG	38.95	20	2.37725	15.9438	2.44296
ACCCAGCG	30.2424	33	2.37572	12.4122	2.4365
TTGACAGG	36.2609	23	2.37464	14.8677	2.43891
AACACCGC	41	18	2.37295	16.8062	2.43957
GGCGGAGC	13.4634	164	2.37293	5.56781	2.41808
AACCCAAC	34.72	25	2.37132	14.2606	2.43469
TAAGGGCA	40.9444	18	2.36974	16.8062	2.43627
AGTGGCGT	44.8667	15	2.36876	18.4103	2.43704
AAAAATCA	20.0676	74	2.36829	8.28878	2.42105
TGGCCCCG	22.6724	58	2.36654	9.36251	2.42162
GATTGATG	39.7895	19	2.36651	16.358	2.43242
AACTCGCC	48.1538	13	2.36541	19.7758	2.43499
AGAGCAGC	19.7632	76	2.36393	8.17899	2.41633
TGTGTGCG	20.1644	73	2.36346	8.34536	2.41624
AACTTTCA	31.5667	30	2.36345	13.018	2.42484
GCGTCACG	40.8333	18	2.36331	16.8062	2.42966
AGGTCACA	26.3256	43	2.36316	10.8736	2.42106
ATAAGCCT	34.6	25	2.36312	14.2606	2.42627
CCACGGGG	32.1034	29	2.36292	13.2406	2.42462
ACGCAAGC	48.0769	13	2.36163	19.7758	2.4311
AGCAGCGC	21.3538	65	2.36065	8.84402	2.4145
GGGGGCAG	18.022	91	2.36052	7.47456	2.41111
GTCACGGC	39.6842	19	2.36025	16.358	2.42599
GCTAGGGG	24.6122	49	2.35971	10.1861	2.41626
GCCCCGTG	27.25	40	2.35859	11.274	2.41708
GAGCTCCG	24.5918	49	2.35775	10.1861	2.41425
TAGAGGGC	29.1143	35	2.35594	12.0524	2.41565
CACGTGGG	24.0784	51	2.35555	9.98438	2.41161
GCCGCTTG	36.7273	22	2.35189	15.2018	2.41598
GCGTGCAG	32.5	28	2.35017	13.475	2.41188
AGCCGCGG	23.3148	54	2.3475	9.70308	2.40283
TCGGAGGC	30.8387	31	2.34742	12.8064	2.40808
TCATTGGC	26.4524	42	2.34655	11.0023	2.40427
GACGCGGG	28.1892	37	2.34587	11.7221	2.40479
GCACTCGC	46	14	2.3456	19.0565	2.41388
ATTACAGT	41.7059	17	2.34526	17.2935	2.41166
GCAGCCAG	17.8043	92	2.34489	7.43383	2.39504
AAAATGAT	26.4286	42	2.34444	11.0023	2.40211
AATATGAA	32.3929	28	2.34242	13.475	2.40393
ACTCGCGC	42.9375	16	2.34186	17.8257	2.40874
AACGCCGG	38.35	20	2.34063	15.9438	2.40533
CGCTTCGG	44.3333	15	2.34061	18.4103	2.40807
GCAAGAGG	22.8214	56	2.34033	9.52823	2.39514
AGTTCCGG	42.875	16	2.33845	17.8257	2.40524
GCGCGCCG	18.5833	84	2.3378	7.77977	2.38867
ACCGCCGC	22.7857	56	2.33667	9.52823	2.39139
CACCACCG	27.3333	39	2.33581	11.4176	2.39397
GGCACTGC	25.1087	46	2.33186	10.513	2.38834
GTTCGCCG	40.2778	18	2.33115	16.8062	2.3966
TTGCTTAC	45.7143	14	2.33103	19.0565	2.39889
TGCGCCGC	23.1296	54	2.32886	9.70308	2.38374
ATCGCCGC	41.4118	17	2.32872	17.2935	2.39465
GTCACGCG	42.6875	16	2.32823	17.8257	2.39472
AATGGCAC	40.2222	18	2.32794	16.8062	2.39329
ATGATTGA	34.7917	24	2.32782	14.5546	2.39042
TGCGCGCC	22.6964	56	2.32751	9.52823	2.38202
GAAGCCGG	23.1111	54	2.32699	9.70308	2.38183
TGCATCAG	35.5217	23	2.32623	14.8677	2.3892
CCACACGG	35.5217	23	2.32623	14.8677	2.3892
GCATGTGC	26.875	40	2.32613	11.274	2.38381
ACGCGGCC	31.5862	29	2.32484	13.2406	2.38556
CAGGCAGG	16.1273	110	2.32418	6.79845	2.3722
GGTGGCTG	17.6413	92	2.32342	7.43383	2.37311
AGGGTACC	37.1429	21	2.32339	15.5595	2.38714
GCTGCGTG	25.8605	43	2.32141	10.8736	2.37829
GGGGTCGC	28.6857	35	2.32126	12.0524	2.38009
TGCTGCTG	13.3711	159	2.32016	5.65468	2.3646
ACTGGGCG	32.6667	27	2.31932	13.7222	2.38057
TGGCCCCC	29.0588	34	2.31735	12.2283	2.37635
TGGGACTC	27.4737	38	2.31726	11.5668	2.37521
CACACGGG	37.95	20	2.31621	15.9438	2.38024
CACTAAAG	37	21	2.31445	15.5595	2.37796
TTCTGACA	30.9	30	2.31353	13.018	2.37363
TTTATTGA	23.1887	53	2.31291	9.79419	2.3676
CTGCTGAG	21.9492	59	2.31087	9.28283	2.36449
GGCACCGC	27.7568	37	2.30988	11.7221	2.3679
TATTTAAC	29.3939	33	2.30907	12.4122	2.36815
ACGTGACA	39.8889	18	2.30864	16.8062	2.37346
AAGCGGCT	33.8	25	2.30848	14.2606	2.37017
GCACTGCG	28.5143	35	2.30739	12.0524	2.36587
ATGGCACT	35.2174	23	2.3063	14.8677	2.36873
GTAGCGCG	48.8333	12	2.30394	20.5833	2.37247
TTTCTGGA	23.0943	53	2.3035	9.79419	2.35796
AGCCAGGT	23.0943	53	2.3035	9.79419	2.35796
GCAGGATG	30.2581	31	2.30322	12.8064	2.36274
GCTCTGCG	21.4918	61	2.30105	9.12938	2.35414
AGCCGGTG	33.68	25	2.30029	14.2606	2.36176
GTAATGAG	32.3704	27	2.29828	13.7222	2.35897
ATCCTGGC	28.4	35	2.29814	12.0524	2.35638
ATCAATGA	30.1613	31	2.29585	12.8064	2.35518
GGCGGTAG	40.8235	17	2.29564	17.2935	2.36063
AGGGTTAC	33.6	25	2.29482	14.2606	2.35615
AGCGCGCA	28.7647	34	2.29389	12.2283	2.3523
ACGCTGCC	32.9231	26	2.29348	13.9836	2.3544
GAGGCCGC	19.6806	72	2.29077	8.40311	2.34206
TTGTGCAA	26.45	40	2.28935	11.274	2.34612
TGGCTCCG	22.3214	56	2.28906	9.52823	2.34266
TAATGAGG	40.7059	17	2.28903	17.2935	2.35383
AGGTCAGT	32.8462	26	2.28812	13.9836	2.3489
GGAGCGTG	32.2222	27	2.28776	13.7222	2.34818
AGGCGCCC	20.5303	66	2.28714	8.77676	2.33917
AAGGCGGG	30.0323	31	2.28603	12.8064	2.34511
AAAGCAAA	16.7959	98	2.28365	7.20267	2.3319
AGCGTCCC	32.1481	27	2.2825	13.7222	2.34278
AGCGGCTC	27.8056	36	2.28221	11.8838	2.33979
AGCCAATC	25.3953	43	2.27966	10.8736	2.33551
GGAACGGG	37.35	20	2.27959	15.9438	2.34261
GCGGGGCG	12.9632	163	2.27773	5.58486	2.32113
CAACTTGG	31.4643	28	2.27527	13.475	2.33502
CCTGTCGG	37.25	20	2.27349	15.9438	2.33633
TGGCGCTC	28.9394	33	2.27336	12.4122	2.33152
TGCCGGTC	44.5714	14	2.27276	19.0565	2.33891
CCTCGCGG	23.46	50	2.27225	10.0837	2.32652
TTGGTCTG	30.8621	29	2.27155	13.2406	2.33087
GTTCTGTG	27.2703	37	2.2694	11.7221	2.3264
CACCAGCG	33.9167	24	2.26928	14.5546	2.3303
GCTGGAGC	19.6338	71	2.26927	8.46208	2.32021
CGGGAGGG	17.5169	89	2.2688	7.55808	2.31763
CGGGCTGG	19.0933	75	2.26861	8.23333	2.31903
TAACACAG	27.2432	37	2.26715	11.7221	2.32409
TTAAGTAA	22.9423	52	2.26647	9.88791	2.32024
AGGCTCCG	22.717	53	2.26586	9.79419	2.31944
GCCGGAAG	22.5	54	2.26546	9.70308	2.31885
AGTGGTGC	39.1111	18	2.26363	16.8062	2.32718
GCGTGCGC	18.0843	83	2.26134	7.82649	2.31066
ATATTACC	39.0556	18	2.26041	16.8062	2.32387
TACAGTGC	37	20	2.25823	15.9438	2.32065
TGCTGCAG	15.8056	108	2.25685	6.86111	2.30364
ACTGGGAC	29.6452	31	2.25657	12.8064	2.31488
GGAAGGGC	18.375	80	2.25545	7.97189	2.30497
GATGGTGC	33	25	2.25384	14.2606	2.31408
TAGCGCCC	35.1818	22	2.25293	15.2018	2.31432
GGGCGCGC	17	93	2.25119	7.39375	2.29924
GGCAGCGC	18.443	79	2.24949	8.02219	2.299
TTTGGCTC	24.1957	46	2.24706	10.513	2.30149
GCTGGCCG	21.9107	56	2.24694	9.52823	2.29956
AACCGGGA	39.9412	17	2.24603	17.2935	2.30961
ATGGCCCC	39.9412	17	2.24603	17.2935	2.30961
CATCACTG	27.3333	36	2.24345	11.8838	2.30005
CGGGGGCG	15.0254	118	2.24338	6.56395	2.28908
TCAGCAGC	22.2593	54	2.24122	9.70308	2.29404
GCCTGACG	43.9286	14	2.23998	19.0565	2.30518
CTGGCGCG	24.6591	44	2.23937	10.7493	2.29402
GACGCTGC	27.2778	36	2.23889	11.8838	2.29538
ACGCACTG	42.4	15	2.23853	18.4103	2.30306
AGGCACCA	27.6571	35	2.23803	12.0524	2.29475
AATCAACT	38.6667	18	2.23791	16.8062	2.30074
TAATCACA	32.76	25	2.23745	14.2606	2.29725
AAGAGCAA	24.6136	44	2.23524	10.7493	2.28979
CTCCGGGG	20.2	65	2.2331	8.84402	2.28403
ACGGCGCA	40.9375	16	2.23278	17.8257	2.29655
GGGCCGCC	18.0617	81	2.23092	7.92253	2.27979
TGGGTTAC	34.8182	22	2.22964	15.2018	2.2904
GGGCGTGC	25.439	41	2.22942	11.1356	2.28447
ACGGGAAC	43.7143	14	2.22905	19.0565	2.29393
GGAGTCCC	26.7838	37	2.22891	11.7221	2.2849
GGAGTGGC	21.7321	56	2.22863	9.52823	2.28082
CATAAGAG	30.2759	29	2.2284	13.2406	2.28659
ACCTGCGG	34	23	2.22658	14.8677	2.28684
AAGCACAT	31.9615	26	2.2265	13.9836	2.28564
TTGGCGCA	42.1333	15	2.22446	18.4103	2.28857
TGCTGGCG	27.0833	36	2.22293	11.8838	2.27901
ATAAGGCC	45.2308	13	2.22182	19.7758	2.28717
CAGCGCGG	20.0923	65	2.22119	8.84402	2.27185
GCCCCTGG	18.8108	74	2.21998	8.28878	2.26943
GTCGGGCC	35.4762	21	2.21913	15.5595	2.28003
TCGCGCGC	30.6786	28	2.21846	13.475	2.27671
AAACCATC	30.6786	28	2.21846	13.475	2.27671
ATCATCCC	45.1538	13	2.21804	19.7758	2.28328
AGCTGGCG	26.6486	37	2.21767	11.7221	2.27337
ATTGTTAC	43.4286	14	2.21448	19.0565	2.27894
ACTTTGCA	31.1852	27	2.21413	13.7222	2.2726
ACGCAACA	41.9333	15	2.2139	18.4103	2.27771
AGTAACAG	30.069	29	2.21317	13.2406	2.27097
ATGCTGCA	30.069	29	2.21317	13.2406	2.27097
TGGCGCAG	26.5946	37	2.21317	11.7221	2.26876
TAGCGCCG	43.3571	14	2.21084	19.0565	2.27519
TAACCAAA	30.0345	29	2.21063	13.2406	2.26836
GTAACCTG	35.3333	21	2.2102	15.5595	2.27085
TCTAATGC	40.5	16	2.20892	17.8257	2.272
CTCCCCCG	22.1321	53	2.20752	9.79419	2.25972
ATTGAGAA	28.0303	33	2.20195	12.4122	2.25828
GTGCCGTG	46.6667	12	2.20172	20.5833	2.26721
AGGCGCAC	29.4	30	2.20122	13.018	2.2584
ATTAGTAA	38	18	2.19932	16.8062	2.26107
GCTCGAGG	35.1429	21	2.19828	15.5595	2.25861
AACGGCCC	43.0714	14	2.19627	19.0565	2.2602
GCCGCGTG	29.3333	30	2.19623	13.018	2.25328
TGCGCACC	26.0263	38	2.19519	11.5668	2.25008
GCTGCCGC	14.5667	120	2.19339	6.50902	2.23792
CGTCACCG	27.9091	33	2.19242	12.4122	2.24852
GCCGCGCG	17.9747	79	2.19237	8.02219	2.24062
GCTAGTGG	34.2273	22	2.1918	15.2018	2.25153
GTCAGTGG	27.0857	35	2.19179	12.0524	2.24734
GGGGACGC	26.6944	36	2.19101	11.8838	2.24629
TAAGGCTC	37.8333	18	2.18968	16.8062	2.25115
GTTGGCAG	29.2333	30	2.18875	13.018	2.2456
TTCTCCGG	30.8148	27	2.18784	13.7222	2.24561
GCGCCCGG	19.7846	65	2.18718	8.84402	2.23706
AAGCCGGG	26.6389	36	2.18645	11.8838	2.24162
GGCAACGC	46.3333	12	2.18599	20.5833	2.25101
GCGGCTTG	27.8182	33	2.18528	12.4122	2.24119
AACTGCGC	30.7778	27	2.18521	13.7222	2.24291
GGCGGGAG	14.2742	124	2.18516	6.40318	2.22924
TCCCAGTC	22.56	50	2.18508	10.0837	2.23727
TCGAGCGC	35.8	20	2.18499	15.9438	2.24539
TTGTGGCC	31.3462	26	2.18363	13.9836	2.24163
AAGGGCGC	38.8235	17	2.18318	17.2935	2.24498
TCAGTTAC	31.96	25	2.18281	14.2606	2.24115
TTACACAA	30.1786	28	2.1823	13.475	2.2396
GAGCCTGG	16.383	94	2.18121	7.35432	2.22767
CAGGGCCG	24	44	2.17951	10.7493	2.2327
CTTCCGGG	20.8793	58	2.17937	9.36251	2.2301
AGGCGGTC	41.2667	15	2.1787	18.4103	2.2415
AGTCGAGC	41.2667	15	2.1787	18.4103	2.2415
ACGGCAGG	37.6111	18	2.17681	16.8062	2.23793
CGGATCGG	44.3077	13	2.17648	19.7758	2.2405
AACATCAG	27.697	33	2.17576	12.4122	2.23143
AACCGGGG	36.5789	19	2.17556	16.358	2.23615
AACCCTGG	23.6667	45	2.17372	10.6292	2.22657
CATCACCG	38.6471	17	2.17325	17.2935	2.23478
GAGCGCGG	18.28	75	2.17198	8.23333	2.22024
GCGCCAGG	22.6531	49	2.17187	10.1861	2.22392
TGAATTAC	34.7143	21	2.17147	15.5595	2.23106
GTCGCAGC	29.9643	28	2.1668	13.475	2.2237
CTCTGGAG	16.3548	93	2.16576	7.39375	2.21198
GTAATATG	37.3889	18	2.16395	16.8062	2.22471
CAATGGCG	33.0435	23	2.16394	14.8677	2.22251
GCTGCGGC	14.7456	114	2.16367	6.67812	2.20805
ATGGCGCG	42.4286	14	2.16349	19.0565	2.22647
GATCCCGC	34.5714	21	2.16254	15.5595	2.22188
TGCAACCG	45.8333	12	2.1624	20.5833	2.22672
AAATGATG	25.973	37	2.16144	11.7221	2.21573
GGGCAGCC	19.2537	67	2.16125	8.71102	2.21027
TGCGCTTG	33	23	2.16109	14.8677	2.21958
AGTCAAAC	31.64	25	2.16096	14.2606	2.21871
GGTGGTGC	22.0784	51	2.15989	9.98438	2.2113
AGCGCTTG	42.3571	14	2.15985	19.0565	2.22272
ATTGCCTC	34.5238	21	2.15956	15.5595	2.21882
GCAGGGAG	18.0526	76	2.15933	8.17899	2.2072
GGCTCCAG	16.7614	88	2.15862	7.6009	2.20518
GTTGCTCC	45.75	12	2.15847	20.5833	2.22267
GAGGCTCC	20.6724	58	2.15778	9.36251	2.208
GCCAGCAG	15.8673	98	2.1574	7.20267	2.20298
AGCCGCTC	23.4889	45	2.15739	10.6292	2.20985
TCTGCGCC	24.3095	42	2.15646	11.0023	2.2095
ATGTTTAC	32.2083	24	2.15498	14.5546	2.21293
GGATTGGC	29.2759	29	2.1548	13.2406	2.21107
ACTTCCGC	23.7273	44	2.15474	10.7493	2.20733
CCGCGGGG	17.7692	78	2.15344	8.07345	2.20095
ATCCCGGG	31.52	25	2.15276	14.2606	2.21029
AGTATTAC	33.5909	22	2.15105	15.2018	2.20967
AATAGATG	33.5909	22	2.15105	15.2018	2.20967
ACGAGGGC	39.4375	16	2.15097	17.8257	2.2124
CTGTTGCG	43.7692	13	2.15003	19.7758	2.21327
ATGACTTC	31.44	25	2.1473	14.2606	2.20468
AACATTAC	32.7826	23	2.14685	14.8677	2.20496
TCCCCGCG	18.1892	74	2.14661	8.28878	2.19444
ACGCCAGC	30.2222	27	2.14576	13.7222	2.20243
AACGCGCG	40.6	15	2.1435	18.4103	2.20529
ATGAGTTA	34.2381	21	2.14169	15.5595	2.20046
TCTCTGGC	21.8824	51	2.14071	9.98438	2.19166
TGCGGCCC	21.8824	51	2.14071	9.98438	2.19166
CTGGTTGG	27.2424	33	2.14005	12.4122	2.19481
TTCTGAGC	24.725	40	2.14004	11.274	2.19311
GCAGCGGC	15.6566	99	2.13966	7.1662	2.18478
ATAATCTG	35.05	20	2.13922	15.9438	2.19835
TCACGTGC	32.6522	23	2.13831	14.8677	2.19619
GTTCCCGG	31.9583	24	2.13825	14.5546	2.19575
GTTGGCGG	38	17	2.13687	17.2935	2.19736
ATTACAAC	35	20	2.13617	15.9438	2.19521
ACCCACAC	23.7907	43	2.13562	10.8736	2.18794
ACCGGGAG	31.9167	24	2.13546	14.5546	2.19289
GGCAGGGC	14.487	115	2.13509	6.64902	2.17881
GGCGCTCG	20.8036	56	2.1334	9.52823	2.18336
ACCGCAGA	40.4	15	2.13294	18.4103	2.19442
ATATTGAT	24.9487	39	2.13203	11.4176	2.18511
CGCTCTGG	24.0238	42	2.13112	11.0023	2.18354
ATGCGGCG	45.1667	12	2.13095	20.5833	2.19433
AGGGCGGG	14.6339	112	2.12821	6.73748	2.17202
AACTTGGA	25.5676	37	2.1277	11.7221	2.18114
TCGGGCGC	29.963	27	2.12735	13.7222	2.18354
ACAGACTG	25.9167	36	2.12718	11.8838	2.18084
ACCGCCCA	27.5	32	2.12704	12.6047	2.18173
GATGCAAC	32.4783	23	2.12692	14.8677	2.18449
GGGAACGG	28.8966	29	2.12688	13.2406	2.18242
CTCGCGAG	34	21	2.12679	15.5595	2.18515
ACGCGTGG	33.9524	21	2.12381	15.5595	2.18209
CTGTCACG	41.6429	14	2.12342	19.0565	2.18524
AACCGGCA	45	12	2.12309	20.5833	2.18623
AATCAAAG	26.2286	35	2.12243	12.0524	2.17622
AATGAGGG	36.6667	18	2.12215	16.8062	2.18173
GTCCCCGG	21.0741	54	2.12189	9.70308	2.1719
AGCGCTTC	33.9048	21	2.12084	15.5595	2.17903
AATCTCAT	40.1333	15	2.11886	18.4103	2.17994
GGCTTCCG	23.0444	45	2.11657	10.6292	2.16803
CGCGGGGG	17.8133	75	2.11653	8.23333	2.16356
TAGGTGGC	24.45	40	2.11624	11.274	2.16872
GTAACCAC	38.75	16	2.11347	17.8257	2.17383
TCCAACCG	38.75	16	2.11347	17.8257	2.17383
GCTGGGCG	17.0988	81	2.11198	7.92253	2.15825
ATAACATC	32.9545	22	2.1103	15.2018	2.16781
CGGAACCG	30.88	25	2.10905	14.2606	2.16541
TTGCGCAC	41.3571	14	2.10886	19.0565	2.17024
GCAACGGC	42.9231	13	2.10846	19.7758	2.17048
GCGAACTG	42.9231	13	2.10846	19.7758	2.17048
TGCGTCCG	42.9231	13	2.10846	19.7758	2.17048
GATCAGTG	42.9231	13	2.10846	19.7758	2.17048
TTTCCCGC	26.8182	33	2.10673	12.4122	2.16063
GGTTCCGG	26.0286	35	2.10624	12.0524	2.15962
CGTGCCCG	30.2308	26	2.10593	13.9836	2.16187
GGAGCGGC	19.8333	60	2.10587	9.20515	2.15459
GGAACTGC	22.6739	46	2.10574	10.513	2.15675
GGAGGTGC	18.6176	68	2.10551	8.64673	2.15314
ATAATTGG	41.2857	14	2.10521	19.0565	2.16649
AACCCGCA	39.8667	15	2.10479	18.4103	2.16546
TAATACAG	32.8636	22	2.10448	15.2018	2.16183
GCTGGCAG	15.4694	98	2.10329	7.20267	2.14773
GCAGGCAG	14.6606	109	2.10311	6.82957	2.14663
GACTGCGG	29.0714	28	2.10224	13.475	2.15744
AATTGCAT	31.4167	24	2.10201	14.5546	2.15854
GTAATCCC	31.4167	24	2.10201	14.5546	2.15854
GCGCACAG	24.8947	38	2.09974	11.5668	2.15225
ACAGTGGT	30.1154	26	2.09789	13.9836	2.15362
CTGGCTCG	25.5556	36	2.09754	11.8838	2.15045
CGCTCCGG	22.8222	45	2.09616	10.6292	2.14713
CACGCCAG	27.5161	31	2.09451	12.8064	2.14863
AACCGAGC	41.0714	14	2.09429	19.0565	2.15525
CTAGACAG	37.2353	17	2.09387	17.2935	2.15314
AGTGATTA	34.3	20	2.09344	15.9438	2.15131
AGAACTGG	24.8158	38	2.09309	11.5668	2.14543
GTAAGTTG	38.375	16	2.09302	17.8257	2.15279
TCAGGCTC	20.2105	57	2.09116	9.44428	2.13998
TTGTGATG	33.4286	21	2.09105	15.5595	2.14843
CCACCGGG	31.25	24	2.09086	14.5546	2.14709
AGGGCTGC	17.7162	74	2.0908	8.28878	2.13737
TTTATTAC	25.4722	36	2.0907	11.8838	2.14344
GGGGCGTG	14.9231	104	2.0907	6.99181	2.13437
CGCCCGGG	18.4853	68	2.09054	8.64673	2.13784
AACTGGTG	36.1111	18	2.09	16.8062	2.14868
AGCGCTGC	23.2791	43	2.08969	10.8736	2.14089
TATATAAG	23.8293	41	2.08834	11.1356	2.13991
TCCGCGGG	25.0811	37	2.08722	11.7221	2.13964
TGCACGCC	27.3871	31	2.08468	12.8064	2.13856
CAGAGTGG	22.6889	45	2.08392	10.6292	2.13458
GATGCAAG	39.4667	15	2.08367	18.4103	2.14373
ACGGAACC	39.4667	15	2.08367	18.4103	2.14373
AGCTTGGC	22.1915	47	2.0834	10.4006	2.13368
TGAGCGGC	26.1176	34	2.0828	12.2283	2.13583
CCAGTGGG	22.1702	47	2.0814	10.4006	2.13163
AGCCTTGC	20.4727	55	2.08049	9.61446	2.12937
TAACCTCA	39.4	15	2.08015	18.4103	2.14011
ATAAACCT	29.2963	27	2.08002	13.7222	2.13495
TACCCCGC	44.0833	12	2.07984	20.5833	2.1417
AGCACGTG	30.44	25	2.079	14.2606	2.13456
GAAGTTAC	27.7667	30	2.07893	13.018	2.13294
GGGAGTGG	17.1538	78	2.07886	8.07345	2.12472
ACGCCCTC	26.875	32	2.0787	12.6047	2.13215
GCCTTATG	35.8889	18	2.07714	16.8062	2.13545
AGAGCTGT	19.8966	58	2.07679	9.36251	2.12513
GAAACGCG	40.7143	14	2.07608	19.0565	2.13651
TAGGGCGC	40.7143	14	2.07608	19.0565	2.13651
CGCGCAGG	18.9062	64	2.07381	8.91284	2.12124
TGTCATGA	33.1429	21	2.07318	15.5595	2.13007
GCGCCGTG	29.1852	27	2.07213	13.7222	2.12686
GCGTCCCG	22.7955	44	2.07012	10.7493	2.12065
ACCAGTGG	32.3182	22	2.06955	15.2018	2.12594
ATGGCGCC	25.9412	34	2.06873	12.2283	2.1214
ACTGTACC	36.7647	17	2.0674	17.2935	2.12593
ACGTGCAC	32.2727	22	2.06664	15.2018	2.12295
ACAGCAGC	17.8732	71	2.06579	8.46208	2.11216
TAACATCA	30.875	24	2.06577	14.5546	2.12132
AGCTCGAC	43.75	12	2.06411	20.5833	2.12551
CTGCGTCG	32.2273	22	2.06373	15.2018	2.11996
GTGGCCGC	17.6027	73	2.06321	8.34536	2.10929
CGTTCCCG	34.6842	19	2.06287	16.358	2.12032
TTAATCAA	26.2424	33	2.0615	12.4122	2.11424
CAGTCACG	33.75	20	2.05987	15.9438	2.11681
AAAGAATC	25.8235	34	2.05934	12.2283	2.11178
GTTAACTG	41.9231	13	2.05934	19.7758	2.11992
ACGACAGC	36.5882	17	2.05748	17.2935	2.11573
AAGCGGCC	27.4667	30	2.05647	13.018	2.10989
TCTGCTGG	16.9615	78	2.05555	8.07345	2.1009
CACGAGGG	30.08	25	2.05441	14.2606	2.10932
AGCTCCTG	15.3474	95	2.05426	7.31551	2.09792
TATCTCCC	40.2857	14	2.05422	19.0565	2.11402
AGGGCAGC	18.2985	67	2.05402	8.71102	2.10062
TCCGGCTC	25.3714	35	2.05307	12.0524	2.1051
TGGGGGAG	13.7458	118	2.05232	6.56395	2.09413
TAAATAGG	43.5	12	2.05232	20.5833	2.11336
GATGAAAC	37.625	16	2.05211	17.8257	2.11072
GTTGACAC	38.8667	15	2.05199	18.4103	2.11114
ATAACACC	36.4118	17	2.04756	17.2935	2.10552
GGCACGCG	36.4118	17	2.04756	17.2935	2.10552
AGAGTCCC	22.5455	44	2.04742	10.7493	2.09739
TGCAGGGG	21.12	50	2.04561	10.0837	2.09446
GAGCGCAG	20.3148	54	2.04544	9.70308	2.09365
ATGAAAGA	22.2667	45	2.04514	10.6292	2.09486
GCGCTCAG	23.625	40	2.04483	11.274	2.09554
ACAATGGC	41.6154	13	2.04423	19.7758	2.10436
AATCCTAG	31.9091	22	2.04335	15.2018	2.09903
GCCCACAG	20.8824	51	2.04288	9.98438	2.0915
GAACTTCC	28.25	28	2.04284	13.475	2.09648
GCGGTAGG	35.2778	18	2.04177	16.8062	2.09909
TATTGACA	31.8636	22	2.04044	15.2018	2.09604
TGCACTGC	21.7234	47	2.03945	10.4006	2.08867
CAATGAGG	37.375	16	2.03848	17.8257	2.09669
GTGTAACC	38.6	15	2.03791	18.4103	2.09665
AACAGGAT	30.4583	24	2.03789	14.5546	2.09269
CACCCCGG	22.6744	43	2.03541	10.8736	2.08528
ACGCTCTG	37.3125	16	2.03507	17.8257	2.09319
ATGTAAAC	34.2105	19	2.0347	16.358	2.09137
CGGAGGCG	16.575	80	2.0345	7.97189	2.07918
ATTTACTA	33.3	20	2.03241	15.9438	2.08859
CGTCTGCG	33.3	20	2.03241	15.9438	2.08859
ATTGGTTA	39.8571	14	2.03237	19.0565	2.09153
TTGTTTAC	23.475	40	2.03185	11.274	2.08223
CTAGGGCG	37.25	16	2.03166	17.8257	2.08968
ACTACAAA	28.5926	27	2.03006	13.7222	2.08367
AGGCAGCC	17.5634	71	2.02997	8.46208	2.07554
ACACCGCC	28.0714	28	2.02993	13.475	2.08323
GGCGTTGG	33.25	20	2.02936	15.9438	2.08545
ATGTTGCT	35.0556	18	2.02891	16.8062	2.08587
GTCCAAGG	32.4286	21	2.0285	15.5595	2.08416
TGGAGGCC	16.4198	81	2.02811	7.92253	2.07254
CAGTGCAG	19.7679	56	2.02719	9.52823	2.07466
AATGGCCG	41.2308	13	2.02533	19.7758	2.08491
GGACGCTG	27.4828	29	2.02282	13.2406	2.07564
ATCATCTG	32.3333	21	2.02254	15.5595	2.07804
GAGGAGGC	15.7045	88	2.02252	7.6009	2.06614
AGCGCCCG	23.0732	41	2.02208	11.1356	2.07201
CCTGCAGG	19.0333	60	2.02093	9.20515	2.06768
CTTCCCGG	19.3448	58	2.01921	9.36251	2.0662
TGTAATTC	25.697	33	2.01865	12.4122	2.0703
TAAACATG	26.5161	31	2.01839	12.8064	2.07054
TGGCTCGG	27.4138	29	2.01774	13.2406	2.07044
GCCCTGCG	20.4231	52	2.0176	9.88791	2.06546
AGGCGGGC	20.2264	53	2.01745	9.79419	2.06514
AGCTCCCG	22.7381	42	2.01706	11.0023	2.06668
TAATATGA	36.9375	16	2.01461	17.8257	2.07215
GGCGCCTG	17.3056	72	2.01432	8.40311	2.05942
CTTAGGCG	39.5	14	2.01416	19.0565	2.07279
GTCGCCGG	33	20	2.0141	15.9438	2.06977
AGACCCGC	30.0833	24	2.0128	14.5546	2.06693
ACCCCGCG	23.25	40	2.01238	11.274	2.06228
TAATTATA	25.6061	33	2.01151	12.4122	2.06297
ACATGAGT	35.7647	17	2.01117	17.2935	2.06811
TATTCCTG	32.1429	21	2.01062	15.5595	2.0658
ATGCTGTA	25.2059	34	2.01009	12.2283	2.06127
TGAGGGCG	26.8333	30	2.00905	13.018	2.06124
AGCGGCCA	23.4872	39	2.00713	11.4176	2.05711
ATTCCCGG	39.3571	14	2.00687	19.0565	2.06529
GCGCTTGG	27.75	28	2.00668	13.475	2.05938
TTGGCTCC	20.3077	52	2.0062	9.88791	2.05379
AGCTGTGC	21.8222	45	2.00431	10.6292	2.05305
ACCCGCGG	24.4167	36	2.00406	11.8838	2.05462
ATGACGCA	40.7692	13	2.00266	19.7758	2.06157
AACATGGC	28.7308	26	2.00144	13.9836	2.0546
CAGTTGCG	42.4167	12	2.00121	20.5833	2.06073
ACTCCGGA	34.5556	18	1.99997	16.8062	2.05612
TTTACCAC	34.5556	18	1.99997	16.8062	2.05612
AGGCCACA	19.1552	58	1.99941	9.36251	2.04594
GAATCTAG	37.8667	15	1.99919	18.4103	2.05682
TGAGCGCC	28.6923	26	1.99876	13.9836	2.05185
GACAGTGC	28.1481	27	1.9985	13.7222	2.05128
TGTCCGCC	36.625	16	1.99757	17.8257	2.05462
CTGTGCAG	19.6545	55	1.99735	9.61446	2.04427
TATCTCGG	42.3333	12	1.99727	20.5833	2.05668
GCCCGACG	33.5789	19	1.99713	16.358	2.05276
CATCCCGG	34.5	18	1.99675	16.8062	2.05281
GTGGGCTG	23.359	39	1.99617	11.4176	2.04588
AGCTCAAC	32.7	20	1.99579	15.9438	2.05096
AGAAGTGC	29.2	25	1.99431	14.2606	2.04761
TTGGGCTC	26.6333	30	1.99408	13.018	2.04588
GAGTGCCG	33.5263	19	1.994	16.358	2.04954
GACTAGCC	33.5263	19	1.994	16.358	2.04954
TCAGATTG	34.4444	18	1.99354	16.8062	2.04951
TAATCCTG	28.6154	26	1.9934	13.9836	2.04635
GGCCGGAG	15.8452	84	1.99335	7.77977	2.03672
AACAGACT	24.6286	35	1.99295	12.0524	2.04346
ATTGATGT	32.65	20	1.99274	15.9438	2.04782
AGACCAAA	27.069	29	1.99236	13.2406	2.04439
GTGAATTG	39.0714	14	1.9923	19.0565	2.0503
ACCGGCTG	27.5357	28	1.99119	13.475	2.04347
ATAATGAC	31.0909	22	1.99096	15.2018	2.04521
GAATTATG	33.4737	19	1.99087	16.358	2.04632
CTGGGGGG	20.9792	48	1.99059	10.2917	2.03846
ATGAGGGA	34.3889	18	1.99032	16.8062	2.0462
ACATTATG	26.129	31	1.98892	12.8064	2.04032
TCTAGTGG	24.2222	36	1.9881	11.8838	2.03826
GCAATGGC	29.7083	24	1.98771	14.5546	2.04116
AACTCAGT	29.7083	24	1.98771	14.5546	2.04116
TCAGATAG	31.7619	21	1.98679	15.5595	2.04131
AATCCGGG	30.9545	22	1.98223	15.2018	2.03624
TGACCCGG	26.931	29	1.98221	13.2406	2.03398
TTGACTGG	30.2609	23	1.98171	14.8677	2.03535
ACGGCCGC	26.0323	31	1.98155	12.8064	2.03276
GACTGTTG	33.3158	19	1.98148	16.358	2.03667
TGCAAGGC	21.8182	44	1.98137	10.7493	2.02973
ACTAGCAG	31.6667	21	1.98084	15.5595	2.03519
GTTCCGGC	29	25	1.98065	14.2606	2.03358
TGCAGCGG	21.5556	45	1.97982	10.6292	2.02796
ATCACTGT	30.9091	22	1.97932	15.2018	2.03325
ATGCCCCG	33.2632	19	1.97835	16.358	2.03345
TGGAAGCC	21.7727	44	1.97725	10.7493	2.0255
GCGTCGGC	30.8636	22	1.97641	15.2018	2.03026
TCTGTTTG	20	52	1.9758	9.88791	2.02267
TGTTTGCA	21.5111	45	1.97574	10.6292	2.02378
TGACTTCG	41.8333	12	1.97368	20.5833	2.03239
ACCCGCTC	30.1304	23	1.97317	14.8677	2.02658
GCGGGAAG	18.5833	60	1.97315	9.20515	2.0188
TGGCCGCG	18.2742	62	1.97266	9.05546	2.01803
ACTCCGTG	40.1538	13	1.97243	19.7758	2.03045
GCGCCGCG	13.8785	107	1.97242	6.8931	2.01339
GGGCGCAG	16.9444	72	1.97229	8.40311	2.01645
TTAGCCAG	27.7778	27	1.97221	13.7222	2.02429
TGGTTGGC	28.3077	26	1.97196	13.9836	2.02435
GTTCAGCC	28.84	25	1.96972	14.2606	2.02236
CAAAGCCG	26.7586	29	1.96952	13.2406	2.02095
TGTTTCAG	26.3	30	1.96912	13.018	2.02027
GCACAATG	31.4762	21	1.96892	15.5595	2.02295
ACGCTGCG	32.25	20	1.96832	15.9438	2.02273
TCCGCCCC	12.1367	139	1.96801	6.04782	2.00679
ATTATGAA	24.3143	35	1.96752	12.0524	2.01739
ACCACTGG	23.6216	37	1.96576	11.7221	2.01514
TGCATCAC	29.375	24	1.96541	14.5546	2.01826
CGCAGTGG	25.4062	32	1.9651	12.6047	2.01562
GAGCTCAC	23.9167	36	1.96302	11.8838	2.01254
TGACGCTG	31.381	21	1.96296	15.5595	2.01683
CAAGTTGG	32.15	20	1.96222	15.9438	2.01646
GTTTTGTG	25.7742	31	1.96191	12.8064	2.01261
GGATGTGC	30.6364	22	1.96185	15.2018	2.01531
GTAACACC	34.8824	17	1.96155	17.2935	2.01708
TGTAAGAG	23.2368	38	1.95991	11.5668	2.00892
AACCACCG	38.4286	14	1.95952	19.0565	2.01656
TGGTGCTG	17.0714	70	1.95906	8.52231	2.00315
TGCAAACC	29.913	23	1.95893	14.8677	2.01195
AGCCAACC	28.1154	26	1.95857	13.9836	2.01059
CACTCGCG	33.8333	18	1.95817	16.8062	2.01314
CTACGCAG	41.5	12	1.95796	20.5833	2.01619
GGCGTGGG	18.5932	59	1.95755	9.28283	2.00297
AGTCCCAG	18.2787	61	1.95704	9.12938	2.00218
TAGAGCGC	37.0667	15	1.95696	18.4103	2.01337
TCGCGCGG	28.0769	26	1.95589	13.9836	2.00784
TGCTGTCG	38.3571	14	1.95588	19.0565	2.01282
TAAGGGGG	38.3571	14	1.95588	19.0565	2.01282
ACTCTGCC	18.5763	59	1.95576	9.28283	2.00114
GCAGCCGC	13.8857	105	1.95477	6.95844	1.99552
AGCGGCAG	18.4	60	1.95368	9.20515	1.99888
TCACCCCG	28.6	25	1.95333	14.2606	2.00553
TGGCCGCC	17.1449	69	1.95328	8.58384	1.99735
GCAGGGCG	16.8873	71	1.95183	8.46208	1.99565
GGGGGAGC	18.0806	62	1.95176	9.05546	1.99666
TGCAAGTG	28.56	25	1.9506	14.2606	2.00273
GACCCTCG	36.9333	15	1.94992	18.4103	2.00612
TAAATCAA	25.6129	31	1.94963	12.8064	2.00002
AACCCGGC	26.4828	29	1.94921	13.2406	2.00012
AATGATTG	25.1875	32	1.94818	12.6047	1.99827
TAATATTG	27.9615	26	1.94785	13.9836	1.99959
TGTGCGCG	22.5	40	1.94746	11.274	1.99575
TGAAACAG	25.5806	31	1.94718	12.8064	1.9975
TGCCGGGA	24.4118	34	1.94676	12.2283	1.99633
AGCCCGCG	18.3333	60	1.9466	9.20515	1.99164
CACGCGTG	39.6154	13	1.94598	19.7758	2.00322
TGGCAGGG	17.3284	67	1.94512	8.71102	1.98925
CGTAGCCG	38.1429	14	1.94496	19.0565	2.00157
GTAAGCCG	38.1429	14	1.94496	19.0565	2.00157
TGGCGGCA	26.8929	28	1.9447	13.475	1.99577
GTGCAAGG	25.125	32	1.94334	12.6047	1.99331
CCACTGGG	18.4576	59	1.94327	9.28283	1.98836
AGCCAGCC	14.5957	94	1.94326	7.35432	1.98465
GCGTCCTG	27.8846	26	1.94249	13.9836	1.99409
ATAATTGA	31.0476	21	1.94211	15.5595	1.99541
TCTGTCGG	34.5294	17	1.94171	17.2935	1.99667
GATTCAGG	34.5294	17	1.94171	17.2935	1.99667
TGTAATGC	28.4	25	1.93967	14.2606	1.99151
AAATTGAT	28.4	25	1.93967	14.2606	1.99151
GACCACGC	22.122	41	1.93872	11.1356	1.98659
AACGGCGC	39.4615	13	1.93843	19.7758	1.99544
TGGACCGC	34.4706	17	1.9384	17.2935	1.99327
ACGTGAGC	31.75	20	1.93781	15.9438	1.99137
GAACTTTG	22.9737	38	1.93771	11.5668	1.98617
GAGCTCTG	17.5231	65	1.93716	8.84402	1.98135
GGATTCCG	41	12	1.93437	20.5833	1.9919
ATAATACA	25.8333	30	1.93418	13.018	1.98443
AACCGAGG	37.9286	14	1.93403	19.0565	1.99033
ACACTTGC	29.5217	23	1.93331	14.8677	1.98564
TCCCCCAG	16.8429	70	1.93283	8.52231	1.97633
GCCAGAGG	16.0519	77	1.93271	8.1257	1.97545
AGGCGGCT	22.325	40	1.93231	11.274	1.98023
AGGGCGCA	26.2414	29	1.93145	13.2406	1.98189
TCATGTGC	32.4737	19	1.9314	16.358	1.98519
GGCTCTCG	22.8947	38	1.93105	11.5668	1.97934
TTTCCGGG	39.3077	13	1.93087	19.7758	1.98766
ATAATTAA	21.7619	42	1.93047	11.0023	1.97795
AGACCGCG	29.4783	23	1.93046	14.8677	1.98271
AGGTGACG	30.8571	21	1.9302	15.5595	1.98317
TGCCTTGG	21.25	44	1.92978	10.7493	1.97687
CACTGCGG	24.9375	32	1.92884	12.6047	1.97843
ACTGGAGG	23.5	36	1.92882	11.8838	1.97748
GAACCGGC	35.3125	16	1.92598	17.8257	1.98099
GTGGCGCG	23.1351	37	1.92528	11.7221	1.97363
GACCGGCG	34.2353	17	1.92517	17.2935	1.97967
GCTCCCGG	15.4878	82	1.92486	7.87407	1.96694
TGCCGCGG	26.6071	28	1.92404	13.475	1.97456
TGCAATGC	30.0455	22	1.92401	15.2018	1.97644
TAAGAGTC	30.0455	22	1.92401	15.2018	1.97644
ACCACGTG	30.0455	22	1.92401	15.2018	1.97644
AGCCCGGG	15.3855	83	1.92387	7.82649	1.96583
TGGCCGAC	39.1538	13	1.92331	19.7758	1.97988
GCTATCAG	32.3158	19	1.922	16.358	1.97554
TGATTGCA	29.3478	23	1.92192	14.8677	1.97394
TAAACAGC	25.6667	30	1.9217	13.018	1.97162
TGATTGGC	21.9268	41	1.92162	11.1356	1.96907
TGGCGCGG	20.4681	47	1.9216	10.4006	1.96798
GCGGGGTG	16.9853	68	1.9209	8.64673	1.96436
AGAGAGAG	5.84071	565	1.9202	2.99973	1.94708
AGGCGTGG	18.2373	59	1.92007	9.28283	1.96463
GAGCTTTG	23.3889	36	1.9197	11.8838	1.96813
TCAACTGG	35.1875	16	1.91917	17.8257	1.97398
CTGCGCGG	18.2203	59	1.91829	9.28283	1.9628
TTGGCTCG	32.2105	19	1.91574	16.358	1.9691
AAGCTGCA	20.4043	47	1.9156	10.4006	1.96184
GGCTGGCG	16.12	75	1.91533	8.23333	1.95789
ACTGCGCA	25.1613	31	1.91526	12.8064	1.96475
TGCGCCCG	24	34	1.91392	12.2283	1.96266
ACACAGCG	24.3636	33	1.91391	12.4122	1.96288
GGTCGGGC	24.3636	33	1.91391	12.4122	1.96288
GGGGCTTG	19.76	50	1.91388	10.0837	1.95959
CTGCCGGG	17.7258	62	1.91346	9.05546	1.95747
TGCAGCCG	19.3654	52	1.91311	9.88791	1.95849
GTAACCCC	32.1579	19	1.91261	16.358	1.96588
GCCAATGG	20.8222	45	1.91247	10.6292	1.95897
ACTGTTAC	28	25	1.91235	14.2606	1.96346
ACCAGATG	26.9259	27	1.91173	13.7222	1.96221
CGCATGCG	20.1458	48	1.91152	10.2917	1.95749
GTAATCAG	31.3	20	1.91034	15.9438	1.96315
ACCTACAA	37.4286	14	1.90853	19.0565	1.96409
CGGAAGCG	22.05	40	1.90851	11.274	1.95584
AGGCGCCA	22.9189	37	1.90729	11.7221	1.95519
TATTAGTA	40.4167	12	1.90685	20.5833	1.96356
TGCAACCC	25.4667	30	1.90673	13.018	1.95626
GCCAGGAG	14.7191	89	1.90643	7.55808	1.94747
TTGCGGAG	32.0526	19	1.90635	16.358	1.95945
GCTGTCGC	24.2424	33	1.90439	12.4122	1.95311
CCGACGGG	36.0667	15	1.90416	18.4103	1.95905
AAGTAACA	27.88	25	1.90416	14.2606	1.95504
GGGGGTGC	22.2821	39	1.90414	11.4176	1.95156
AGGCTTGT	27.84	25	1.90142	14.2606	1.95224
ACGGCTTC	37.2857	14	1.90125	19.0565	1.95659
GGCTAAGG	25.8276	29	1.90099	13.2406	1.95064
TTGGGCCG	32.8333	18	1.90029	16.8062	1.95364
CGTGCACG	33.7647	17	1.8987	17.2935	1.95246
AACCTACA	37.2143	14	1.89761	19.0565	1.95284
TAATTAAC	32.7778	18	1.89708	16.8062	1.95034
TCATCCAG	21.381	42	1.89667	11.0023	1.94332
TGTGCAGC	20.6444	45	1.89614	10.6292	1.94224
AAGAGGCT	21.1163	43	1.89554	10.8736	1.94198
GCAACTGG	31.8421	19	1.89383	16.358	1.94658
TAGCCACG	35.8667	15	1.8936	18.4103	1.94819
GCCACTGG	18.9811	53	1.89324	9.79419	1.938
TGTTGGCC	30.2381	21	1.89148	15.5595	1.94338
AACGCCCA	40.0833	12	1.89112	20.5833	1.94737
GCGGATGG	31.7895	19	1.8907	16.358	1.94336
CACTGTCG	32.6667	18	1.89065	16.8062	1.94372
GTTGGCGC	28.25	24	1.89013	14.5546	1.94097
ATTACCAC	35.8	15	1.89008	18.4103	1.94456
TGGCCAGG	16.7059	68	1.8893	8.64673	1.93205
GTCGGCTG	37	14	1.88668	19.0565	1.9416
GGTGTCCG	35.7333	15	1.88656	18.4103	1.94094
AACTCCAC	30.1429	21	1.88552	15.5595	1.93726
ACGCAGAG	25.1667	30	1.88427	13.018	1.93321
GGTGACTG	19.44	50	1.88289	10.0837	1.92786
GTTTCCGG	30.85	20	1.88288	15.9438	1.93492
AGCAACAC	26.5185	27	1.8828	13.7222	1.93252
AACCGCTG	31.6316	19	1.88131	16.358	1.93371
GGCCTCTG	14.7674	86	1.87992	7.68877	1.92065
TCAGCGCC	21.1667	42	1.87766	11.0023	1.92385
TAACAGCC	29.3182	22	1.87744	15.2018	1.9286
GCGCGCGG	13.9479	96	1.87682	7.27731	1.91663
AACCAGCG	28.6522	23	1.87636	14.8677	1.92715
TAACCAGC	28.0417	24	1.8762	14.5546	1.92665
CAGCGGCG	15.6842	76	1.87603	8.17899	1.91762
GAAGGCGC	21.9487	39	1.87566	11.4176	1.92236
AGCAGGCG	18.4545	55	1.8754	9.61446	1.91946
GGGAGGCG	13.3846	104	1.87516	6.99181	1.91433
AGCTGCTG	14.9048	84	1.87504	7.77977	1.91584
AACAGGGC	25.0333	30	1.87429	13.018	1.92297
ATGACCAG	30.7	20	1.87372	15.9438	1.92552
ACAAGCCG	29.9524	21	1.8736	15.5595	1.92502
GAAGGCGG	20.1739	46	1.87356	10.513	1.91895
TCAACCTG	28	24	1.87341	14.5546	1.92379
ATGCAATA	26.8846	26	1.87283	13.9836	1.92258
TGATGTGG	26.8846	26	1.87283	13.9836	1.92258
TATTAACA	33.2941	17	1.87224	17.2935	1.92524
AAATTCAA	20.6136	44	1.87199	10.7493	1.91767
TAACAGGA	27.4	25	1.87137	14.2606	1.92138
GGCCTGGG	11.8409	132	1.87069	6.20611	1.90794
CACACGAG	38.0769	13	1.87041	19.7758	1.92543
CTCCTGGG	14.0426	94	1.86961	7.35432	1.90943
AGAGGTCA	17.6	60	1.86874	9.20515	1.91197
ACGTGCGC	36.6429	14	1.86847	19.0565	1.92286
AAACCCGG	25.3793	29	1.868	13.2406	1.91678
GAGCAGCC	16.5147	68	1.86768	8.64673	1.90994
ATATAATC	26.2963	27	1.86702	13.7222	1.91633
TAACTCTG	23.7576	33	1.8663	12.4122	1.91405
ATGTTTCT	24.5161	31	1.86615	12.8064	1.91437
AGCTTCCG	27.32	25	1.86591	14.2606	1.91577
AATCTGAT	29.8095	21	1.86467	15.5595	1.91584
GAGCTTGG	19.6458	48	1.86408	10.2917	1.90891
GATGAGCG	39.5	12	1.8636	20.5833	1.91903
AATCCTGG	22.6944	36	1.8627	11.8838	1.9097
GACTTCCG	28.4348	23	1.86212	14.8677	1.91253
CGACCCCG	29.7619	21	1.86169	15.5595	1.91278
AAGCCGCG	23	35	1.86117	12.0524	1.90834
GGAGCTTG	22.3514	37	1.86005	11.7221	1.90677
ATCGGAGG	39.4167	12	1.85967	20.5833	1.91498
TACTGATC	39.4167	12	1.85967	20.5833	1.91498
ACAACATG	32.1111	18	1.85849	16.8062	1.91067
CAGAACCG	32.1111	18	1.85849	16.8062	1.91067
TCCGTTTC	34.0625	16	1.85781	17.8257	1.91087
TGCGCGGC	19.7872	47	1.85768	10.4006	1.90251
ACGGCTCC	33	17	1.8557	17.2935	1.90824
AGCGGAAC	32.0556	18	1.85528	16.8062	1.90736
GCCTCGAG	27.16	25	1.85498	14.2606	1.90455
AAACGCGG	34	16	1.8544	17.8257	1.90736
GGTGGAGC	17.7586	58	1.85364	9.36251	1.89678
ATAATCCA	28.3043	23	1.85358	14.8677	1.90375
GCCAGACG	31.1579	19	1.85314	16.358	1.90475
GAGCGGCG	17.45	60	1.85281	9.20515	1.89568
AGAGCTGC	16.2609	69	1.85256	8.58384	1.89436
AATGTTGT	32.9412	17	1.85239	17.2935	1.90483
TCCAGGGG	23.5758	33	1.85202	12.4122	1.8994
AACAACTA	33.9375	16	1.85099	17.8257	1.90385
TCACAAGA	31.1053	19	1.85001	16.358	1.90154
AAAGGTCA	17	63	1.84997	8.9833	1.8924
AAGCATTA	24.7	30	1.84933	13.018	1.89737
GGGCAGGC	16	71	1.84928	8.46208	1.89079
CAGCAGAG	12.8807	109	1.84778	6.82957	1.88603
GAAGTCCG	37.6154	13	1.84774	19.7758	1.90209
AAGCTGCG	27.04	25	1.84678	14.2606	1.89614
ATTAGATA	30.25	20	1.84626	15.9438	1.89729
AGCTTGCC	23.1471	34	1.8459	12.2283	1.89291
ATTGGCTA	31.8889	18	1.84563	16.8062	1.89745
TAACTTTC	25.069	29	1.84515	13.2406	1.89334
GCCGCACG	25.5	28	1.84398	13.475	1.8924
AGTCATTA	29.4762	21	1.84382	15.5595	1.89441
ATTTACAC	31	19	1.84375	16.358	1.8951
ACCGCGCA	31	19	1.84375	16.358	1.8951
GCCCATTG	23.1176	34	1.84356	12.2283	1.8905
ACTGCGCG	25.963	27	1.84336	13.7222	1.89204
TCACGCAG	27.5417	24	1.84274	14.5546	1.8923
TCCAGCAG	15.2987	77	1.84202	8.1257	1.88275
TCCGGGCC	20.7619	42	1.84176	11.0023	1.88706
CAATCCCG	29.4286	21	1.84084	15.5595	1.89135
GGCTGAGC	14.5412	85	1.84024	7.73387	1.88019
AGTTTGAC	30.15	20	1.84015	15.9438	1.89102
ACATTTGA	22.1081	37	1.83981	11.7221	1.88602
ATTATCTG	31.7778	18	1.8392	16.8062	1.89083
TGGCACGC	32.7059	17	1.83916	17.2935	1.89123
ACCCACGC	25.4286	28	1.83881	13.475	1.8871
TACTCAGC	26.92	25	1.83859	14.2606	1.88773
GCCGGCTG	18.0909	55	1.83845	9.61446	1.88164
GGCCCCGC	10.2722	169	1.83809	5.48483	1.87284
CCAGGCGG	17.4576	59	1.83799	9.28283	1.88064
TTGTTGGG	23.3939	33	1.83773	12.4122	1.88475
GACGTGTG	33.6875	16	1.83736	17.8257	1.88983
TCCGCAGC	19.7826	46	1.83722	10.513	1.88172
GAGAATTG	31.7222	18	1.83598	16.8062	1.88753
AAGGAGCG	25.8519	27	1.83547	13.7222	1.88394
ACCCCGGC	21.2	40	1.83494	11.274	1.88044
TCGCCGGC	29.3333	21	1.83488	15.5595	1.88523
AGGACGGC	30.8421	19	1.83436	16.358	1.88545
GCCTGGGC	13.35	100	1.8337	7.13028	1.8723
TTGCCATG	25.3571	28	1.83365	13.475	1.8818
TGTAAGTG	25.3571	28	1.83365	13.475	1.8818
TTCCGGCC	18.5577	52	1.83332	9.88791	1.87681
TGGTTCCG	31.6667	18	1.83277	16.8062	1.88422
ACATAAAG	26.3077	26	1.83264	13.9836	1.88132
TCACGTGG	22.9706	34	1.83183	12.2283	1.87847
TTTCACAA	22.3056	36	1.83079	11.8838	1.87697
CGCACTGG	25.7778	27	1.83021	13.7222	1.87854
TAATATAC	31.6111	18	1.82955	16.8062	1.88092
AATTCTAC	29.2381	21	1.82892	15.5595	1.87911
CACGGGGG	27.3333	24	1.8288	14.5546	1.87798
TCAGGGCG	28.5455	22	1.82796	15.2018	1.87777
CAGCACGG	23.625	32	1.82732	12.6047	1.87431
GCGCCCCG	15.8028	71	1.82649	8.46208	1.86749
GAAGCCAG	15.6806	72	1.82518	8.40311	1.86604
AACTATAA	37.1538	13	1.82507	19.7758	1.87875
GTGACGCG	33.4375	16	1.82372	17.8257	1.8758
GTCAGCCG	34.5333	15	1.82321	18.4103	1.87576
ATCTATTA	34.5333	15	1.82321	18.4103	1.87576
GAGGGCAG	14.4	85	1.82237	7.73387	1.86194
TGCGGTTC	30.6316	19	1.82184	16.358	1.87258
ATAACCAC	27.2083	24	1.82044	14.5546	1.8694
TAATTGCC	38.5833	12	1.82035	20.5833	1.87449
AAACGGCC	38.5833	12	1.82035	20.5833	1.87449
TAGCGCCA	33.375	16	1.82031	17.8257	1.8723
ATCGGGAG	31.4444	18	1.81991	16.8062	1.871
GCTCTCTG	16.4615	65	1.81981	8.84402	1.86132
ACGTGGTG	34.4667	15	1.81969	18.4103	1.87214
ACCTTGCG	34.4667	15	1.81969	18.4103	1.87214
TAACTGTC	24.3	30	1.81938	13.018	1.86664
GCTTGTTG	29.8	20	1.81879	15.9438	1.86907
GGGCGGTG	15.8429	70	1.81807	8.52231	1.85899
TGGCGTGC	37	13	1.81751	19.7758	1.87097
GGCGATGG	23.871	31	1.81704	12.8064	1.86399
AAGTGCCC	24.2667	30	1.81688	13.018	1.86408
ACAGCGAC	24.2667	30	1.81688	13.018	1.86408
AGCCGGAA	26.6	25	1.81673	14.2606	1.86529
ACAGTGCC	19.1458	48	1.81664	10.2917	1.86032
GGACCAGC	19.1458	48	1.81664	10.2917	1.86032
AAGAGCAG	16.4308	65	1.81641	8.84402	1.85784
GCAACCCG	28.3636	22	1.81631	15.2018	1.86581
TTAACCCA	32.2941	17	1.81601	17.2935	1.86742
GCGTTGGG	29.75	20	1.81574	15.9438	1.86593
ACTGTGAC	22.7647	34	1.81541	12.2283	1.86164
GGAGCATG	25.0714	28	1.81299	13.475	1.86059
AGTCAATG	30.4737	19	1.81244	16.358	1.86293
TGCTGTGC	18	54	1.81237	9.70308	1.85508
TGTATTAC	26	26	1.81121	13.9836	1.85932
AAGCGCGC	23.4062	32	1.8104	12.6047	1.85695
GGCACGCC	23.4062	32	1.8104	12.6047	1.85695
CAATGTAG	33.1875	16	1.81008	17.8257	1.86178
TATTGATC	24.5862	29	1.80962	13.2406	1.85688
ATAAGCAC	30.4211	19	1.80931	16.358	1.85971
GGACGCGC	21.4474	38	1.80898	11.5668	1.85421
AAAACTGA	19.9091	44	1.808	10.7493	1.85213
ACGGGGCG	25	28	1.80782	13.475	1.85529
GAAGTGCG	29.6	20	1.80659	15.9438	1.85652
AGAACCGC	29.6	20	1.80659	15.9438	1.85652
ACAGTTAG	25.4444	27	1.80654	13.7222	1.85425
GCGGCCGC	16.4688	64	1.80644	8.91284	1.84775
GTAATTGG	30.3684	19	1.80618	16.358	1.85649
ATCTTGGC	25.9231	26	1.80585	13.9836	1.85382
AAATCCAG	22	36	1.80571	11.8838	1.85126
TGATCAAG	27.5652	23	1.80518	14.8677	1.85404
GTCAGAGG	16.3231	65	1.80451	8.84402	1.84566
ACAATCTA	31.1667	18	1.80383	16.8062	1.85447
TCCCCGGC	17.7455	55	1.80334	9.61446	1.8457
CTTGGCAG	16.4375	64	1.80301	8.91284	1.84425
AAGCTGTC	22.9394	33	1.80203	12.4122	1.84813
CTCCTCCG	17.7273	55	1.80149	9.61446	1.84381
CAGCAGCG	14.961	77	1.80136	8.1257	1.8412
TAAAACTG	22.5882	34	1.80134	12.2283	1.84721
TACTAAAG	38.1667	12	1.80069	20.5833	1.85425
TCTCGCGG	30.2632	19	1.79992	16.358	1.85006
CGGGGTGG	15.7971	69	1.79972	8.58384	1.84033
ATTGGCGG	35.2857	14	1.79927	19.0565	1.85164
CTAGATGG	28.0909	22	1.79885	15.2018	1.84787
GCGCTACG	34.0667	15	1.79857	18.4103	1.85041
TGATTTTC	18.7551	49	1.79815	10.1861	1.84124
GAGCTGCG	17.2241	58	1.79785	9.36251	1.83969
GCAAAGTG	25.8077	26	1.79781	13.9836	1.84557
AGCACGCG	26.32	25	1.79761	14.2606	1.84565
GCAGCATG	22.2	35	1.79643	12.0524	1.84196
GGTAGGCG	31.9412	17	1.79616	17.2935	1.84701
TGCCAACC	28.7143	21	1.79616	15.5595	1.84545
ATAGTCCA	35.2143	14	1.79562	19.0565	1.84789
CGCGGGCG	14.1882	85	1.79557	7.73387	1.83456
GGGCTCTG	14.1882	85	1.79557	7.73387	1.83456
AGCTCCGC	15.5352	71	1.79556	8.46208	1.83586
CAGTGACG	25.7692	26	1.79513	13.9836	1.84282
TATGCTAA	36.5385	13	1.79484	19.7758	1.84763
AATGACCT	21.5676	37	1.79483	11.7221	1.83991
GTGGTTGC	24.3793	29	1.79439	13.2406	1.84126
GCCTGGCG	17.8148	54	1.79372	9.70308	1.836
ACGCAGCC	19.9767	43	1.79325	10.8736	1.83718
GCAGTGGC	16.4762	63	1.79297	8.9833	1.83409
GTGCGTCC	26.24	25	1.79215	14.2606	1.84004
AGCGCCGT	35.1429	14	1.79198	19.0565	1.84414
ATAAGAAA	21.8056	36	1.78975	11.8838	1.8349
GTGGAGCG	24.3103	29	1.78932	13.2406	1.83605
GAGCTGTC	17.4464	56	1.78913	9.52823	1.83102
AGGCCGCG	19.0426	47	1.78776	10.4006	1.83091
AAGTCCCG	30.8889	18	1.78775	16.8062	1.83794
AAAGAGCA	18.0962	52	1.78772	9.88791	1.83013
TCGGCGGA	36.3846	13	1.78728	19.7758	1.83985
TACCACCA	23.8667	30	1.78693	13.018	1.83335
AGTGCACC	31.7647	17	1.78624	17.2935	1.8368
GCTATTGG	32.75	16	1.78622	17.8257	1.83724
TGTGTGGG	16.4127	63	1.78606	8.9833	1.82702
AGCTTACA	29.25	20	1.78522	15.9438	1.83457
AACCCAGG	15.7794	68	1.78453	8.64673	1.8249
TGTTCCCC	28.5238	21	1.78424	15.5595	1.8332
GCCCCGCG	13.5435	92	1.78372	7.43383	1.82187
ACGGCGCC	22.0286	35	1.78256	12.0524	1.82774
AGCCACGC	18.2157	51	1.782	9.98438	1.82442
GGCTTTGC	18.1961	51	1.78009	9.98438	1.82245
ATGCCCTA	36.2308	13	1.77972	19.7758	1.83207
GACCGCCG	31.6471	17	1.77962	17.2935	1.83
AATGTTAC	23.7667	30	1.77945	13.018	1.82567
ACTGCCAC	23.7667	30	1.77945	13.018	1.82567
TGCGCGGG	19.5909	44	1.77911	10.7493	1.82253
GCGGAGCG	13.3617	94	1.77896	7.35432	1.81685
CACGCGCG	17.8302	53	1.77844	9.79419	1.82049
AGCGGCAA	29.8947	19	1.77801	16.358	1.82753
ATAACAGC	27.1304	23	1.77671	14.8677	1.8248
AAAGCGCG	27.1304	23	1.77671	14.8677	1.8248
GTAGATTG	36.1538	13	1.77595	19.7758	1.82818
ATTGACTG	26.5417	24	1.77583	14.5546	1.82359
ATGTTATG	26	25	1.77575	14.2606	1.82321
AAATATTA	15.9394	66	1.7757	8.77676	1.81609
AATCCAGG	25.4615	26	1.7737	13.9836	1.82081
TGGGATGA	22.5758	33	1.77346	12.4122	1.81883
ACATCAGC	22.5758	33	1.77346	12.4122	1.81883
ACGGCGTG	29.7895	19	1.77175	16.358	1.8211
TTGGGCAC	24.5	28	1.77166	13.475	1.81819
TCGCAGGC	27.0435	23	1.77101	14.8677	1.81895
ACCAGCGC	21.8857	35	1.771	12.0524	1.81589
TAAGAAAG	19.7209	43	1.77029	10.8736	1.81366
TGGACGCC	24.9259	27	1.76973	13.7222	1.81646
GGAGCGCC	17.5741	54	1.76948	9.70308	1.81119
ATCTCCGC	37.5	12	1.76924	20.5833	1.82186
CAGTGGGG	16.9483	58	1.76905	9.36251	1.81023
GCGCGGTG	21.8571	35	1.76869	12.0524	1.81351
ATCCAACA	30.5556	18	1.76846	16.8062	1.81811
ATAACAGA	25.88	25	1.76756	14.2606	1.8148
ACTCGCCG	28.95	20	1.76691	15.9438	1.81575
GTTACCAC	33.4667	15	1.76689	18.4103	1.81782
TGCTCCGA	27.5909	22	1.76683	15.2018	1.81498
TCCCGGGA	22.1471	34	1.76616	12.2283	1.81113
ACAGAGTG	17.8462	52	1.76302	9.88791	1.80485
AATGTCTG	25.3077	26	1.76298	13.9836	1.80981
CAACGCTG	34.5714	14	1.76284	19.0565	1.81416
CAGAGCCG	18.766	47	1.7618	10.4006	1.80432
GCCATTGG	24.3571	28	1.76133	13.475	1.80759
AACATTAA	22.75	32	1.75964	12.6047	1.80489
GTGTCCGC	26.2917	24	1.75911	14.5546	1.80641
TAGATAAC	32.25	16	1.75895	17.8257	1.80919
ATCAATTG	30.3889	18	1.75881	16.8062	1.80819
TAATTATG	24.3214	28	1.75875	13.475	1.80494
GATGGCCG	28.8	20	1.75776	15.9438	1.80635
TGTAGTGC	37.25	12	1.75744	20.5833	1.80972
TGGCGCTG	15.3143	70	1.75741	8.52231	1.79696
TGTGGGCG	19.1333	45	1.75735	10.6292	1.80007
TGACAAAC	35.7692	13	1.75705	19.7758	1.80874
AGATAATA	25.72	25	1.75663	14.2606	1.80358
TGCGTGGC	24.7407	27	1.75658	13.7222	1.80297
TGAGCTGG	18.913	46	1.75646	10.513	1.79901
GCTACCGC	29.5263	19	1.7561	16.358	1.80501
TCGCTGGG	27.4091	22	1.75519	15.2018	1.80302
AATTATAT	18.3061	49	1.7551	10.1861	1.79717
AGCGCGGG	14.6711	76	1.75485	8.17899	1.79375
AATGCTGG	24.7037	27	1.75395	13.7222	1.80027
CACCCACG	26.2083	24	1.75353	14.5546	1.80069
TGGGAGTC	23.0323	31	1.7532	12.8064	1.7985
CGGGACGG	29.4737	19	1.75297	16.358	1.80179
TAAACTAC	30.2778	18	1.75238	16.8062	1.80158
AGTAATTC	30.2778	18	1.75238	16.8062	1.80158
GAACTGAC	28	21	1.75148	15.5595	1.79954
GCCCAGAG	12.4381	105	1.75098	6.95844	1.78748
CAACGCCG	29.4211	19	1.74984	16.358	1.79858
AATCTTGT	29.4211	19	1.74984	16.358	1.79858
ACGTGGAG	25.1154	26	1.74958	13.9836	1.79606
GGCACTAG	30.2222	18	1.74917	16.8062	1.79828
CAGGCGGG	17.5094	53	1.74645	9.79419	1.78774
TAAGCGGG	35.5385	13	1.74572	19.7758	1.79707
ATCTAACA	32	16	1.74532	17.8257	1.79516
AAGGGGCG	17.3333	54	1.74524	9.70308	1.78638
GAGGGCCG	19	45	1.7451	10.6292	1.78753
AGCACACG	25.0385	26	1.74422	13.9836	1.79056
AGCCTACA	23.6897	29	1.74363	13.2406	1.78917
AATGACTT	27.2273	22	1.74354	15.2018	1.79106
ACTGGCGC	27.2273	22	1.74354	15.2018	1.79106
TTCATTGA	24.1071	28	1.74326	13.475	1.78903
GCCCTAAG	25.52	25	1.74297	14.2606	1.78955
TCTCTCTC	5.28697	568	1.7428	2.9918	1.76716
ATTAGGTA	26.6087	23	1.74254	14.8677	1.7897
TCTCGGCG	28.55	20	1.7425	15.9438	1.79067
AACTACTA	31.9375	16	1.74191	17.8257	1.79166
ACCGGAAC	31.9375	16	1.74191	17.8257	1.79166
TTTCTGAC	22.871	31	1.74092	12.8064	1.78591
TTAGGCCA	27.1818	22	1.74063	15.2018	1.78807
ATGCGCGC	26.5652	23	1.73969	14.8677	1.78678
CACGCTGG	21.1944	36	1.73959	11.8838	1.78347
AATCCCGG	27.8095	21	1.73956	15.5595	1.7873
TCCGCAGG	23.2333	30	1.73952	13.018	1.7847
TTAATCAC	28.5	20	1.73945	15.9438	1.78753
ACTGCGGC	24.9615	26	1.73886	13.9836	1.78506
GGAGGCCG	14.4416	77	1.73881	8.1257	1.77727
AGACGTGG	32.9333	15	1.73874	18.4103	1.78885
ACCAGCGA	32.9333	15	1.73874	18.4103	1.78885
ATGCTGCG	32.9333	15	1.73874	18.4103	1.78885
AGTGGCGG	20.8919	37	1.7386	11.7221	1.78227
AAGACTGG	22.8387	31	1.73846	12.8064	1.78339
CTGATTGG	19.5952	42	1.73827	11.0023	1.78102
ACGTGACC	24.0357	28	1.73809	13.475	1.78373
TTGTGTGG	21.7941	34	1.73801	12.2283	1.78227
CACATGCG	36.8333	12	1.73779	20.5833	1.78947
GAGCTGGC	16.2295	61	1.73764	9.12938	1.77772
AGAGTGGA	20.075	40	1.73757	11.274	1.78065
TTGTTTGC	17.0909	55	1.73682	9.61446	1.77763
AGCTGGGA	17.0909	55	1.73682	9.61446	1.77763
GCCGGGAG	13.7176	85	1.73602	7.73387	1.77371
AGCTTGGT	23.5862	29	1.73602	13.2406	1.78136
GTGGTGGC	14.8082	73	1.73566	8.34536	1.77443
TCATCTCG	32.8667	15	1.73522	18.4103	1.78523
GTTGCTAG	26.4783	23	1.734	14.8677	1.78093
ACGCTTCC	34	14	1.73371	19.0565	1.78417
GCCACTCG	27.7143	21	1.7336	15.5595	1.78118
GCCCGGTG	22.7742	31	1.73355	12.8064	1.77835
GGGCGAAG	23.5517	29	1.73348	13.2406	1.77875
TCGGCGCC	20.2821	39	1.73323	11.4176	1.77639
CAGTGGTG	20.2821	39	1.73323	11.4176	1.77639
TGCCAGGG	15.6769	65	1.73307	8.84402	1.7726
GGGTGACG	23.9643	28	1.73293	13.475	1.77843
GTTTTGAC	31.75	16	1.73168	17.8257	1.78114
AGCGGACG	30.7647	17	1.73	17.2935	1.77898
AAGGCTTG	23.1	30	1.72953	13.018	1.77446
AACCGCAG	27	22	1.72899	15.2018	1.77611
TGGACGCG	28.3	20	1.72724	15.9438	1.77499
AAACCCGC	29.8333	18	1.72666	16.8062	1.77514
TAGTGGTC	33.8571	14	1.72642	19.0565	1.77668
CATAATGG	24.2963	27	1.72502	13.7222	1.77058
GAAGAGCC	18.7778	45	1.72469	10.6292	1.76662
GGTGACGC	24.2593	27	1.72239	13.7222	1.76788
GCTGAGGG	14.9014	71	1.7223	8.46208	1.76096
TGGAGGAC	20.1538	39	1.72227	11.4176	1.76516
ACGCGCGC	18.3404	47	1.72185	10.4006	1.7634
CTACCCCG	31.5625	16	1.72146	17.8257	1.77062
GCGCTCCG	15.5692	65	1.72117	8.84402	1.76042
GCTCTAGG	21.9091	33	1.72109	12.4122	1.76512
TTTGGCAG	18.7333	45	1.72061	10.6292	1.76244
ATGCGCGG	33.7143	14	1.71914	19.0565	1.76918
ACTGTTGG	22.5806	31	1.71882	12.8064	1.76324
CTCGGTGG	25.16	25	1.71838	14.2606	1.76431
TGCCCGGC	17.2264	53	1.71822	9.79419	1.75884
GCAGCTTG	19.1395	43	1.7181	10.8736	1.76019
AAATTTAC	26.8182	22	1.71735	15.2018	1.76415
TGGCAGTC	24.1852	27	1.71714	13.7222	1.76248
GGGAAGGC	15.5231	65	1.71607	8.84402	1.75521
AGAGCTCC	20.0769	39	1.7157	11.4176	1.75842
TTGTCATG	28.1	20	1.71504	15.9438	1.76244
GGGCCCGG	13.631	84	1.71479	7.77977	1.7521
AGTTCCCG	25.625	24	1.7145	14.5546	1.76061
CTTGCCAG	18.0625	48	1.71384	10.2917	1.75506
TAATCTTC	30.4706	17	1.71346	17.2935	1.76197
ATCCTAGT	33.5714	14	1.71185	19.0565	1.76168
TTTCCAGG	17.3269	52	1.71173	9.88791	1.75233
TTCAGTGC	22.125	32	1.7113	12.6047	1.7553
TGGCGAGA	26.1304	23	1.71122	14.8677	1.75754
CTGGGAGG	12.5816	98	1.71066	7.20267	1.7468
TCATCTGG	23.2414	29	1.71064	13.2406	1.75531
AGGCGACC	30.4118	17	1.71016	17.2935	1.75857
GGCCACAG	14.9	70	1.70987	8.52231	1.74835
TGCAACAG	23.6429	28	1.70968	13.475	1.75458
ACCACCTG	21.7576	33	1.70919	12.4122	1.75292
GCCCGAAG	25.5417	24	1.70893	14.5546	1.75488
AATATTAC	19.4878	41	1.70787	11.1356	1.75004
ATAATAAC	22.8	30	1.70707	13.018	1.75142
TATTATTC	27.95	20	1.70588	15.9438	1.75303
ACTAGGGG	23.1724	29	1.70556	13.2406	1.7501
GGTCAGCC	19.9487	39	1.70474	11.4176	1.74719
GACAACCC	33.4286	14	1.70457	19.0565	1.75419
GGGTGGAG	13.1573	89	1.70415	7.55808	1.74083
GAGCTCGG	17.25	52	1.70413	9.88791	1.74455
TGCTGATG	22.3871	31	1.70409	12.8064	1.74812
AGGCAAGT	24.4615	26	1.70403	13.9836	1.7493
GAGTGAAC	26.5909	22	1.70279	15.2018	1.74919
GGCCACTG	14.7324	71	1.70277	8.46208	1.74099
GACGTGCG	36.0833	12	1.7024	20.5833	1.75304
AGAGCCGC	17.7551	49	1.70228	10.1861	1.74307
CTCATTGG	21.6667	33	1.70204	12.4122	1.74559
CTGAGCGG	23.5357	28	1.70193	13.475	1.74663
AGTAAAGG	27.1905	21	1.70084	15.5595	1.74751
ACGGGAGC	27.1905	21	1.70084	15.5595	1.74751
ATTGGCTC	20.7222	36	1.70083	11.8838	1.74374
GCTCTGGC	13.7531	81	1.69873	7.92253	1.73595
AGATATTA	24.3846	26	1.69868	13.9836	1.7438
TATGTAAA	18.7045	44	1.69862	10.7493	1.74007
GATGGCGC	20.6944	36	1.69855	11.8838	1.7414
TGCCCTGC	14.1974	76	1.69819	8.17899	1.73583
GCACAGCG	21.2941	34	1.69814	12.2283	1.74138
TGGAGGCG	15.6032	63	1.69796	8.9833	1.73691
TTTGAACC	33.2857	14	1.69728	19.0565	1.74669
TAATCAAA	25.913	23	1.69698	14.8677	1.74291
TGGGGCCG	19.119	42	1.69602	11.0023	1.73774
CATCAGAG	20.3784	37	1.69586	11.7221	1.73846
ACCTGGCG	19.8205	39	1.69379	11.4176	1.73596
AGCGCTCA	30.1176	17	1.69362	17.2935	1.74156
GCGCGGCG	12.6526	95	1.69356	7.31551	1.72956
TTTCACTG	22.2258	31	1.69181	12.8064	1.73553
GTGCCCGG	20.6111	36	1.69171	11.8838	1.73439
GACCTGAC	26.4091	22	1.69115	15.2018	1.73723
ACCGCCAG	24.2692	26	1.69064	13.9836	1.73555
GGCTACGG	35.8333	12	1.69061	20.5833	1.74089
AACGCTGG	28.4211	19	1.69036	16.358	1.73744
GCTTGCCG	28.4211	19	1.69036	16.358	1.73744
CAAGGGCG	33.1429	14	1.69	19.0565	1.73919
ACCAAAGA	20.5833	36	1.68943	11.8838	1.73205
AGGCTCAC	21.1765	34	1.68876	12.2283	1.73176
GCTGCCCG	16.9245	53	1.68811	9.79419	1.72802
GTTTACCC	27.65	20	1.68757	15.9438	1.73422
GGATGACG	30.9375	16	1.68737	17.8257	1.73556
TGGTTGCG	30.9375	16	1.68737	17.8257	1.73556
ACTGGGTG	20.5556	36	1.68715	11.8838	1.72971
GTAAGATG	33.0714	14	1.68636	19.0565	1.73544
TGCTTATG	18.5682	44	1.68623	10.7493	1.72739
GAAGAGGC	17.2353	51	1.68609	9.98438	1.72623
GAAGACCG	31.9333	15	1.68594	18.4103	1.73454
GGCGGTGG	12.8681	91	1.68547	7.47456	1.72159
GGCTCTGG	12.7204	93	1.68448	7.39375	1.72043
TCAGTGGA	23.2857	28	1.68386	13.475	1.72807
AGTACTGC	25.1667	24	1.68384	14.5546	1.72912
TCCCGGGG	16.4107	56	1.68291	9.52823	1.72233
CACTCGAG	33	14	1.68271	19.0565	1.7317
TACCGCCC	33	14	1.68271	19.0565	1.7317
GCGCTCGG	17.551	49	1.68271	10.1861	1.72303
GACAAGTC	34.2308	13	1.68148	19.7758	1.73094
TATGGCAA	34.2308	13	1.68148	19.7758	1.73094
AAATCAAA	15.7049	61	1.68147	9.12938	1.72026
GAACAGTC	28.2632	19	1.68097	16.358	1.72779
GAGACTGC	21.3939	33	1.68062	12.4122	1.72362
TCTGCGGC	20.4722	36	1.68031	11.8838	1.7227
AGGCTGCC	13.5926	81	1.67891	7.92253	1.71569
ACACGAGA	35.5833	12	1.67881	20.5833	1.72874
CACGGCGG	23.2143	28	1.67869	13.475	1.72277
GACCGCGG	19.641	39	1.67845	11.4176	1.72024
ATATAAGA	25.0833	24	1.67826	14.5546	1.72339
TTGGCCCA	20.1622	37	1.67787	11.7221	1.72001
TGGCGGCG	13.5	82	1.67781	7.87407	1.71449
TCTTCGGG	34.1538	13	1.6777	19.7758	1.72705
TGGCAACC	25.6087	23	1.67705	14.8677	1.72244
TGTCCAGA	17.4898	49	1.67684	10.1861	1.71702
TGCTCCGC	17.8511	47	1.6759	10.4006	1.71635
CACCATGG	19.8684	38	1.6758	11.5668	1.71771
TTTGCACA	18.2444	45	1.67571	10.6292	1.71645
GTCCGTGC	28.9444	18	1.67521	16.8062	1.72225
GCAAGTGC	23.5926	27	1.67506	13.7222	1.7193
GCGCAGGC	11.3652	115	1.67501	6.64902	1.70931
AGTGCACG	35.5	12	1.67488	20.5833	1.7247
ATAACAAG	25.5652	23	1.6742	14.8677	1.71952
ATGAGGAT	25.5652	23	1.6742	14.8677	1.71952
GAGAACCG	26.7619	21	1.67403	15.5595	1.71997
TCCAACAG	24	26	1.67188	13.9836	1.71629
TGGTGGAC	32.7857	14	1.67179	19.0565	1.72045
AGCCGGAG	17.26	50	1.67174	10.0837	1.71167
TGCCCAAG	18	46	1.67167	10.513	1.71216
GCTGGGGC	12.4842	95	1.67102	7.31551	1.70654
AGAATTGC	35.4167	12	1.67095	20.5833	1.72065
GGTGGACC	26.0909	22	1.67078	15.2018	1.7163
TGCCGCAC	29.7059	17	1.67046	17.2935	1.71775
CGGGCCCG	24.9583	24	1.6699	14.5546	1.71481
CAGCGCTG	23.5185	27	1.6698	13.7222	1.7139
AACAGAGC	17.9783	46	1.66965	10.513	1.7101
AGCCATTG	23.9615	26	1.6692	13.9836	1.71354
ATGGCGGC	17.4082	49	1.66901	10.1861	1.70901
ACATGACC	28.8333	18	1.66878	16.8062	1.71563
CACCTAAG	28.8333	18	1.66878	16.8062	1.71563
TGGTTCCC	25.4783	23	1.66851	14.8677	1.71367
ATAATTTC	22.6552	29	1.66749	13.2406	1.71104
GGGCAAGC	20.027	37	1.66663	11.7221	1.70848
TAGGCGCG	33.9231	13	1.66637	19.7758	1.71538
ATCAACTC	28	19	1.66532	16.358	1.7117
GAGTCTCG	28	19	1.66532	16.358	1.7117
ATCTGCGG	26	22	1.66495	15.2018	1.71032
CGGAAGGG	21.871	31	1.6648	12.8064	1.70782
GCGCCGAG	17.7234	47	1.66392	10.4006	1.70408
ACGCCTCC	19.7105	38	1.66248	11.5668	1.70406
TAACACAC	22.5862	29	1.66242	13.2406	1.70583
TGTTAGGA	28.7222	18	1.66235	16.8062	1.70902
AGAGGGCA	13.9867	75	1.66185	8.23333	1.69879
TGGAGACC	16.9804	51	1.66116	9.98438	1.7007
GAGCTGGG	11.4196	112	1.66076	6.73748	1.69494
AAGTGTGT	21.4688	32	1.66054	12.6047	1.70324
GGCGAGGG	16.8077	52	1.66043	9.88791	1.69982
TCACAATC	25.9091	22	1.65913	15.2018	1.70434
GGCCCTCG	22.9286	28	1.65803	13.475	1.70157
AAACAACT	21.7742	31	1.65743	12.8064	1.70026
GCGCTGAG	17.2857	49	1.65727	10.1861	1.69699
GAGAGGCG	15.4754	61	1.6569	9.12938	1.69512
GCTTAGGC	26.4762	21	1.65616	15.5595	1.70161
ATCATCCT	27.8421	19	1.65593	16.358	1.70205
CGGTGGCG	16.4444	54	1.65575	9.70308	1.69477
AGTAATAA	24.24	25	1.65555	14.2606	1.69979
ACCCGCCC	16.9216	51	1.6554	9.98438	1.6948
TCAGAAGC	18.2273	44	1.65527	10.7493	1.69567
TCGCCTCC	21.7419	31	1.65498	12.8064	1.69775
TCAGCAAG	21.0606	33	1.65444	12.4122	1.69676
ATCAATAG	25.8182	22	1.65331	15.2018	1.69836
TTTGGCGC	30.3125	16	1.65328	17.8257	1.7005
GACGTCAG	24.2	25	1.65282	14.2606	1.69699
AACCCGGA	22.0667	30	1.65217	13.018	1.69508
CGCGCCGG	14.7164	67	1.65193	8.71102	1.6894
TGAGCGGA	35	12	1.65129	20.5833	1.7004
TTCCGCGG	33.6154	13	1.65125	19.7758	1.69982
ACGCCCCA	26.381	21	1.6502	15.5595	1.69548
AAAGTTCA	17.5745	47	1.64994	10.4006	1.68976
TGGGCTCG	25.1739	23	1.64858	14.8677	1.6932
TGCGTAAG	34.9167	12	1.64736	20.5833	1.69636
AACACTGT	22	30	1.64717	13.018	1.68996
TAAACAAA	13.5897	78	1.64693	8.07345	1.68326
GAAGCGTG	32.2857	14	1.64629	19.0565	1.69421
TTCCCGCC	16.0536	56	1.64629	9.52823	1.68484
TTGCTGCA	21.2812	32	1.64604	12.6047	1.68836
TACAAAAG	21.9667	30	1.64468	13.018	1.6874
GGGCTTGG	15.3607	61	1.64461	9.12938	1.68255
GTCCCCTG	17.6957	46	1.6434	10.513	1.68321
CATCAGCG	30.125	16	1.64305	17.8257	1.68998
AACCACGC	30.125	16	1.64305	17.8257	1.68998
TTGGCCGC	23.5769	26	1.64241	13.9836	1.68604
AAGGCAAG	18.5	42	1.64111	11.0023	1.68147
TGATTATC	29.1765	17	1.64069	17.2935	1.68714
TCCGGTCC	21.5484	31	1.64025	12.8064	1.68263
GACGGCAG	33.3846	13	1.63992	19.7758	1.68815
TCAGAGTC	19.7027	37	1.63964	11.7221	1.68082
AGGGCCGG	18.925	40	1.63803	11.274	1.67865
AATTAGGT	29.1176	17	1.63738	17.2935	1.68374
GGCCATCG	29.1176	17	1.63738	17.2935	1.68374
TTCCGGCG	29.1176	17	1.63738	17.2935	1.68374
TGCGCAAG	27.5263	19	1.63715	16.358	1.68275
GGCAGGCG	14.9219	64	1.63676	8.91284	1.6742
GCTCTGGG	11.6827	104	1.63672	6.99181	1.67091
GGCAAGGC	18.2326	43	1.63668	10.8736	1.67678
ACGCTCCG	31	15	1.63666	18.4103	1.68384
ACTGCCCG	28.2778	18	1.63663	16.8062	1.68258
TCCGCTGG	24.4583	24	1.63644	14.5546	1.68045
ATGAGGGG	24.4583	24	1.63644	14.5546	1.68045
TACAGGAG	32.0714	14	1.63536	19.0565	1.68297
AGCGCCAC	17.6087	46	1.63533	10.513	1.67494
GCAAACAG	16.88	50	1.63494	10.0837	1.67398
GCTTTGGC	17.2292	48	1.63477	10.2917	1.67409
GATTTCAC	23.92	25	1.63369	14.2606	1.67735
GTCTGCGC	19.3684	38	1.63363	11.5668	1.67448
AACCCCTC	25.5	22	1.63294	15.2018	1.67743
AGCCAAGC	17.2083	48	1.6328	10.2917	1.67206
GCACCGAG	20.7576	33	1.63063	12.4122	1.67235
ATGTGGTG	22.963	27	1.63036	13.7222	1.67341
TGCGGGCG	19.0769	39	1.63024	11.4176	1.67084
AACCGCGC	28.1667	18	1.6302	16.8062	1.67597
CTTTCCCG	20.4412	34	1.63012	12.2283	1.67163
AATACAGG	25.4545	22	1.63002	15.2018	1.67444
ATAATCAT	22.1379	29	1.62942	13.2406	1.67197
AACATTGC	29.875	16	1.62942	17.8257	1.67595
GGGCGGAG	8.91477	176	1.62816	5.37465	1.65867
TGGCCTAG	24.3333	24	1.62808	14.5546	1.67186
GTGTTGGG	21.3871	31	1.62797	12.8064	1.67004
TCCGCCGG	19.8333	36	1.62787	11.8838	1.66894
GAAGTGAC	19.2895	38	1.62697	11.5668	1.66765
CCGGCCGG	17.7111	45	1.62672	10.6292	1.66627
GGGAACAG	16.6275	51	1.62663	9.98438	1.66535
GCCAATAG	26.65	20	1.62654	15.9438	1.6715
GGGCACCG	17.9091	44	1.62638	10.7493	1.66607
GCCCGGGG	14.0704	71	1.62626	8.46208	1.66276
ACTGCGGG	24.8261	23	1.6258	14.8677	1.66981
ACAGCACG	23.8	25	1.6255	14.2606	1.66894
TGTATGAC	33.0769	13	1.6248	19.7758	1.67259
TGCCGTTG	33.0769	13	1.6248	19.7758	1.67259
CCACGTGG	27.3158	19	1.62463	16.358	1.66988
GCTGCAGG	10.7438	121	1.62454	6.48207	1.65746
AGCCGCGT	22.4643	28	1.62446	13.475	1.66711
AGCTGCGG	15.8393	56	1.62431	9.52823	1.66235
GCGCCGGG	12.988	83	1.62407	7.82649	1.65949
TTGCTTTG	13.061	82	1.62325	7.87407	1.65873
GCGGCCAG	13.9444	72	1.6231	8.40311	1.65944
AGCAGGGG	15.4068	59	1.62207	9.28283	1.65971
TGAGCCGA	33	13	1.62102	19.7758	1.6687
TGCGCAAC	33	13	1.62102	19.7758	1.6687
TTGGCGTC	33	13	1.62102	19.7758	1.6687
GCGTTCGG	31.7857	14	1.6208	19.0565	1.66798
AAGATTTG	34.3333	12	1.61984	20.5833	1.66802
CACTAGGG	20.9375	32	1.61945	12.6047	1.66109
AGACCACG	30.6667	15	1.61907	18.4103	1.66573
TGGCCACG	18.7	40	1.61856	11.274	1.65869
TAATGTTC	27.2105	19	1.61837	16.358	1.66344
TGATTAAC	23.2308	26	1.6183	13.9836	1.66128
CAAACTCG	28.7647	17	1.61754	17.2935	1.66333
AGGGGGCA	15.2167	60	1.61568	9.20515	1.65306
TGGTTACC	30.6	15	1.61555	18.4103	1.66211
TCTCCGAC	25.8095	21	1.61446	15.5595	1.65876
CAGATCGG	28.7059	17	1.61423	17.2935	1.65993
CGTCATGG	28.7059	17	1.61423	17.2935	1.65993
TCCACGCG	22.3214	28	1.61413	13.475	1.65651
GAAGTCCC	22.3214	28	1.61413	13.475	1.65651
AGCTTGTA	27.8889	18	1.61412	16.8062	1.65944
TACGCCCC	31.6429	14	1.61351	19.0565	1.66048
CAATCTAG	32.8462	13	1.61347	19.7758	1.66092
AGAGTCGC	32.8462	13	1.61347	19.7758	1.66092
CGGGCGGG	11.2385	109	1.61221	6.82957	1.64557
AGTCTATG	30.5333	15	1.61203	18.4103	1.65849
TGCGTGCC	24.0833	24	1.61135	14.5546	1.65469
TCACTGGG	16.1509	53	1.61095	9.79419	1.64903
TATTGCCC	32.7692	13	1.60969	19.7758	1.65703
GCTTGAAG	25.1364	22	1.60965	15.2018	1.65351
AATTGATT	20.4848	33	1.60921	12.4122	1.65038
ATGGCAAC	27.0526	19	1.60897	16.358	1.65379
TAATCACC	29.5	16	1.60896	17.8257	1.65491
CGACCGCG	29.5	16	1.60896	17.8257	1.65491
ACCGGCGC	21.129	31	1.60832	12.8064	1.64989
TAACTGTA	26.35	20	1.60823	15.9438	1.65268
TCGAGCCC	34.0833	12	1.60804	20.5833	1.65587
CTCCCACG	21.4667	30	1.60724	13.018	1.64899
CGGCCGGG	13.7123	73	1.60721	8.34536	1.64311
GGAAGTCC	16.7551	49	1.6064	10.1861	1.6449
GGTTGGTG	19.2973	37	1.6059	11.7221	1.64623
ACGCCCAG	19.2973	37	1.6059	11.7221	1.64623
TTTATAAC	24	24	1.60578	14.5546	1.64896
GTAACGGG	29.4375	16	1.60556	17.8257	1.65141
ACCCCGCC	13.075	80	1.6049	7.97189	1.64014
ACGCAGCA	27.7222	18	1.60448	16.8062	1.64952
GAGCGGTG	18.525	40	1.60341	11.274	1.64317
GCAAAGAG	19.5278	36	1.60279	11.8838	1.64323
GTTGCCGC	31.4286	14	1.60258	19.0565	1.64923
TGCAGCTG	13.6712	73	1.6024	8.34536	1.63818
GTTGCCGG	32.6154	13	1.60213	19.7758	1.64926
ATTATATC	26.25	20	1.60212	15.9438	1.64641
AAGGCGCT	26.25	20	1.60212	15.9438	1.64641
GCGTGGGG	14.4923	65	1.60212	8.84402	1.63866
AGCCCTGC	13.7639	72	1.60208	8.40311	1.63795
CAACAGGG	19.2432	37	1.6014	11.7221	1.64162
ACTGTTCC	28.4706	17	1.601	17.2935	1.64632
GACAAATG	28.4706	17	1.601	17.2935	1.64632
ATAACCAA	23.9167	24	1.6002	14.5546	1.64324
AGCAATGT	33.9167	12	1.60018	20.5833	1.64777
CGATAGGG	33.9167	12	1.60018	20.5833	1.64777
ATAACCAG	24.4348	23	1.60017	14.8677	1.64349
GCGCACGG	20.6875	32	1.60012	12.6047	1.64126
TAGCCAGA	22.5185	27	1.5988	13.7222	1.64103
TGTTAATG	29.3125	16	1.59874	17.8257	1.6444
TAGGCCAA	32.5385	13	1.59835	19.7758	1.64537
AATCATCA	27.6111	18	1.59805	16.8062	1.64291
AGCCATAC	30.2667	15	1.59795	18.4103	1.64401
CCACGAGG	24.3913	23	1.59733	14.8677	1.64056
TGCTCCAG	15.1695	59	1.59709	9.28283	1.63415
AATATGGT	26.8421	19	1.59645	16.358	1.64092
GGATGTGG	21.6897	29	1.59643	13.2406	1.63812
GCAACAGG	18.425	40	1.59475	11.274	1.6343
AGTCCTCG	23.8333	24	1.59463	14.5546	1.63751
ATATAGAA	24.3478	23	1.59448	14.8677	1.63764
CAAGCTTG	28.3529	17	1.59438	17.2935	1.63952
GAAGCGGC	16.9787	47	1.59401	10.4006	1.63248
CTTTGGCG	25.4762	21	1.59361	15.5595	1.63734
AGAAGAGC	17.5455	44	1.59336	10.7493	1.63224
AGTAGTTC	26.7895	19	1.59332	16.358	1.6377
CATATTAG	33.75	12	1.59231	20.5833	1.63968
AATAGGCA	29.1875	16	1.59192	17.8257	1.63738
AAGATTAC	27.5	18	1.59161	16.8062	1.6363
AGTGGTAA	27.5	18	1.59161	16.8062	1.6363
TGCGCTCC	16.5918	49	1.59075	10.1861	1.62887
AAGTCAAA	17.3111	45	1.58998	10.6292	1.62864
TGGCTCTG	13.0253	79	1.58869	8.02219	1.62366
CCACCCGG	16.4	50	1.58845	10.0837	1.62638
AACCTGCG	33.6667	12	1.58838	20.5833	1.63563
ATTACTTA	19.6286	35	1.58835	12.0524	1.62861
AAGGACGC	21.9643	28	1.5883	13.475	1.63001
GCCTGTTG	20.5312	32	1.58803	12.6047	1.62886
GCCGGTCG	31.1429	14	1.58802	19.0565	1.63424
CTGACTCG	28.2353	17	1.58777	17.2935	1.63272
TCCTCGCG	25.381	21	1.58765	15.5595	1.63122
ATGTCACA	19.3333	36	1.58683	11.8838	1.62687
GTTCACTG	20.8387	31	1.58623	12.8064	1.62722
TCCGCGCG	18.325	40	1.5861	11.274	1.62543
AAGGCGGA	24.2174	23	1.58594	14.8677	1.62886
CAGCCCCG	12.6747	83	1.5849	7.82649	1.61946
ATTAACAC	28.1765	17	1.58446	17.2935	1.62931
TAGAACTA	33.5833	12	1.58445	20.5833	1.63158
AGCCTGAC	18.5385	39	1.58423	11.4176	1.62368
[truncated: 25,334 more rows]
