# Supplementary material for: Functional D-box sequences reset the circadian clock and drive mRNA rhythms
Source: Commun Biol. 2019 Aug 8;2:300. doi: 10.1038/s42003-019-0522-3 (PMC6687812; doi:10.1038/s42003-019-0522-3)
Supplement: Supplementary file 8 — Supplementary Data 5 [file 42003_2019_522_MOESM8_ESM.xlsx]

## Sheet: Sheet1
ENSMUSG_ID	gene_name	location	WT-ZT12_DBP	WT-ZT24_E4BP4	E4KO-ZT12_DBP	E4KO-ZT24_E4BP4
ENSMUSG00000000001	Gnai3	chr3:108107280-108146146	18.492	0	21.9223	0
ENSMUSG00000000003	Pbsn	chrX:77837901-77853623	0	0	0	0
ENSMUSG00000000028	Cdc45	chr16:18780447-18811987	0	0	0	0
ENSMUSG00000000031	H19	chr7:142575529-142578143	0	0	0	0
ENSMUSG00000000037	Scml2	chrX:161117193-161258213	0	0	0	0
ENSMUSG00000000049	Apoh	chr11:108343354-108414396	48.4359	0	12.2123	0
ENSMUSG00000000056	Narf	chr11:121237253-121255856	0	0	0	0
ENSMUSG00000000058	Cav2	chr6:17281185-17289115	0	0	0	0
ENSMUSG00000000078	Klf6	chr13:5861482-5870394	27.4339	8.63647	10.2967	0
ENSMUSG00000000085	Scmh1	chr4:120405281-120530186	0	0	7.70769	0
ENSMUSG00000000088	Cox5a	chr9:57521274-57532426	13.5215	0	4.69099	0
ENSMUSG00000000093	Tbx2	chr11:85832551-85841948	0	0	0	0
ENSMUSG00000000094	Tbx4	chr11:85886422-85916097	0	0	0	0
ENSMUSG00000000103	Zfy2	chrY:2106015-2170409	0	0	0	0
ENSMUSG00000000120	Ngfr	chr11:95568818-95587735	0	0	0	0
ENSMUSG00000000125	Wnt3	chr11:103774150-103817957	0	0	0	0
ENSMUSG00000000126	Wnt9a	chr11:59306928-59333552	0	0	0	0
ENSMUSG00000000127	Fer	chr17:63863062-64139496	28.0906	0	15.184	0
ENSMUSG00000000131	Xpo6	chr7:126101715-126200501	0	0	0	0
ENSMUSG00000000134	Tfe3	chrX:7762560-7775202	6.05525	0	0	0
ENSMUSG00000000142	Axin2	chr11:108920349-108950783	0	0	0	0
ENSMUSG00000000148	Brat1	chr5:140705011-140719379	0	0	0	0
ENSMUSG00000000149	Gna12	chr5:140758408-140830431	25.513	0	19.9898	0
ENSMUSG00000000154	Slc22a18	chr7:143473736-143499334	0	0	0	0
ENSMUSG00000000157	Itgb2l	chr16:96422288-96443619	0	0	0	0
ENSMUSG00000000159	Igsf5	chr16:96361668-96422121	0	0	0	0
ENSMUSG00000000167	Pih1d2	chr9:50617321-50625000	0	0	0	0
ENSMUSG00000000168	Dlat	chr9:50634633-50659780	6.88804	0	0	0
ENSMUSG00000000171	Sdhd	chr9:50596357-50603812	0	0	0	0
ENSMUSG00000000182	Fgf23	chr6:127072902-127081408	0	0	0	0
ENSMUSG00000000183	Fgf6	chr6:127015586-127028187	0	0	0	0
ENSMUSG00000000184	Ccnd2	chr6:127125162-127152193	0	0	0	0
ENSMUSG00000000194	Gpr107	chr2:31152316-31218775	0	0	0	0
ENSMUSG00000000197	Nalcn	chr14:123276634-123627144	0	0	0	0
ENSMUSG00000000202	Btbd17	chr11:114791217-114795945	0	21.4563	0	0
ENSMUSG00000000204	Slfn4	chr11:83175186-83190216	0	0	0	0
ENSMUSG00000000214	Th	chr7:142892752-142931128	0	0	0	0
ENSMUSG00000000215	Ins2	chr7:142678656-142743381	0	0	0	0
ENSMUSG00000000216	Scnn1g	chr7:121734479-121768475	0	0	0	0
ENSMUSG00000000223	Drp2	chrX:134404551-134456573	0	0	0	0
ENSMUSG00000000244	Tspan32	chr7:143005046-143019644	0	0	0	0
ENSMUSG00000000247	Lhx2	chr2:38339281-38369733	0	0	0	0
ENSMUSG00000000248	Clec2g	chr6:128934381-128984707	0	0	0	0
ENSMUSG00000000253	Gmpr	chr13:45507444-45553800	0	0	0	0
ENSMUSG00000000263	Glra1	chr11:55514238-55608198	0	0	0	0
ENSMUSG00000000266	Mid2	chrX:140664599-140767715	0	0	0	0
ENSMUSG00000000275	Trim25	chr11:88999376-89020293	26.1239	0	7.15231	0
ENSMUSG00000000276	Dgke	chr11:89035179-89066850	0	0	0	0
ENSMUSG00000000278	Scpep1	chr11:88924020-88955465	0	0	0	0
ENSMUSG00000000282	Mnt	chr11:74830920-74845725	8.6392	8.96481	0	0
ENSMUSG00000000290	Itgb2	chr10:77530252-77565708	0	0	0	0
ENSMUSG00000000295	Hddc2	chr10:31313383-31328204	0	0	0	0
ENSMUSG00000000296	Tpd52l1	chr10:31332376-31445958	0	11.2396	0	0
ENSMUSG00000000301	Pemt	chr11:59970614-60046489	8.16268	24.1316	6.8843	0
ENSMUSG00000000303	Cdh1	chr8:106603351-106670246	0	0	0	0
ENSMUSG00000000305	Cdh4	chr2:179442431-179899373	0	0	0	0
ENSMUSG00000000308	Ckmt1	chr2:121357714-121363737	0	0	0	0
ENSMUSG00000000317	Bcl6b	chr11:70224128-70229798	0	0	0	0
ENSMUSG00000000318	Clec10a	chr11:70156197-70170834	0	0	0	0
ENSMUSG00000000320	Alox12	chr11:70241457-70255353	0	0	0	0
ENSMUSG00000000325	Arvcf	chr16:18348182-18407076	0	0	0	0
ENSMUSG00000000326	Comt	chr16:18406886-18426852	0	0	4.28414	0
ENSMUSG00000000339	Rtca	chr3:116488963-116508208	0	7.74157	0	0
ENSMUSG00000000340	Dbt	chr3:116513070-116549981	0	7.74157	0	0
ENSMUSG00000000346	Dazap2	chr15:100615349-100620761	0	0	0	0
ENSMUSG00000000355	Mcts1	chrX:38600578-38613426	0	0	0	0
ENSMUSG00000000359	Rem1	chr2:152626951-152635198	0	0	0	0
ENSMUSG00000000365	Rnf17	chr14:56402581-56525032	0	0	0	0
ENSMUSG00000000374	Trappc10	chr10:78186725-78244641	0	0	8.77425	0
ENSMUSG00000000378	Ccm2	chr11:6546887-6596744	0	0	0	0
ENSMUSG00000000381	Wap	chr11:6635482-6638637	0	0	0	0
ENSMUSG00000000384	Tbrg4	chr11:6615598-6626067	0	0	0	0
ENSMUSG00000000385	Tmprss2	chr16:97564682-97611195	0	0	0	0
ENSMUSG00000000386	Mx1	chr16:97447035-97462907	0	0	0	0
ENSMUSG00000000392	Fap	chr2:62500943-62574075	0	0	0	0
ENSMUSG00000000394	Gcg	chr2:62474530-62483650	0	0	0	0
ENSMUSG00000000399	Ndufa9	chr6:126821721-126849136	0	0	0	0
ENSMUSG00000000402	Egfl6	chrX:166523007-166585720	0	0	0	0
ENSMUSG00000000409	Lck	chr4:129548344-129573641	0	0	0	0
ENSMUSG00000000411	Tssk3	chr4:129489014-129491022	0	0	0	0
ENSMUSG00000000416	Cttnbp2	chr6:18366478-18514843	0	0	0	0
ENSMUSG00000000420	Galnt1	chr18:24205344-24286818	0	0	0	0
ENSMUSG00000000435	Myf5	chr10:107482908-107486134	0	0	0	0
ENSMUSG00000000439	Mkrn2	chr6:115601902-115622624	0	0	0	0
ENSMUSG00000000440	Pparg	chr6:115360951-115490399	29.8919	0	15.5353	0
ENSMUSG00000000441	Raf1	chr6:115618067-115676635	24.4287	4.89687	26.7172	0
ENSMUSG00000000486	2019-09-01	chr7:127214447-127233130	0	0	0	0
ENSMUSG00000000489	Pdgfb	chr15:79995874-80014977	0	0	0	0
ENSMUSG00000000530	Acvrl1	chr15:101128522-101145336	0	0	0	0
ENSMUSG00000000531	Grasp	chr15:101224188-101232756	0	0	0	0
ENSMUSG00000000532	Acvr1b	chr15:101174067-101213684	0	0	4.69099	0
ENSMUSG00000000538	Tom1l2	chr11:60226714-60352905	24.5379	0	8.77425	0
ENSMUSG00000000544	Gpa33	chr1:166130238-166166510	0	0	0	0
ENSMUSG00000000552	Zfp385a	chr15:103313895-103340093	0	0	0	0
ENSMUSG00000000555	Itga5	chr15:103344286-103366763	0	0	0	0
ENSMUSG00000000560	Gabra2	chr5:70957597-71095849	0	0	0	0
ENSMUSG00000000561	Wdr77	chr3:105959369-105970037	0	0	0	0
ENSMUSG00000000562	Adora3	chr3:105870858-105908926	0	0	0	0
ENSMUSG00000000563	Atp5f1	chr3:105942698-105960099	0	0	0	0
ENSMUSG00000000567	Sox9	chr11:112782224-112787760	0	0	0	0
ENSMUSG00000000568	Hnrnpd	chr5:99955935-99978938	0	0	0	0
ENSMUSG00000000579	Dynlt1c	chr17:6601671-6609774	0	0	0	0
ENSMUSG00000000581	C1d	chr11:17257579-17269176	0	0	0	0
ENSMUSG00000000594	Gm2a	chr11:55098115-55113029	13.5322	0	7.45091	0
ENSMUSG00000000600	Krit1	chr5:3803184-3845564	0	0	0	0
ENSMUSG00000000605	Clcn4	chr7:7282309-7300851	0	0	0	0
ENSMUSG00000000606	Vmn2r88	chr14:51410820-51420721	0	0	0	0
ENSMUSG00000000617	Grm6	chr11:50850685-50866208	0	0	0	0
ENSMUSG00000000627	Sema4f	chr6:82911885-82939769	24.3417	5.43923	13.156	0
ENSMUSG00000000628	Hk2	chr6:82725025-82774454	0	0	0	0
ENSMUSG00000000631	Myo18a	chr11:77763246-77865980	0	0	0	0
ENSMUSG00000000632	Sez6	chr11:77930800-77979048	0	0	0	0
ENSMUSG00000000673	Haao	chr17:83831156-83847963	31.3215	0	19.016	0
ENSMUSG00000000682	Cd52	chr4:134082448-134095082	0	0	0	0
ENSMUSG00000000686	Abhd15	chr11:77515121-77538607	0	12.15	0	0
ENSMUSG00000000690	Hoxb6	chr11:96292476-96301569	0	0	0	0
ENSMUSG00000000693	Loxl3	chr6:83034173-83052562	0	0	0	0
ENSMUSG00000000701	Tcl1b5	chr12:105176344-105181145	0	0	0	0
ENSMUSG00000000706	Btn1a1	chr13:23456992-23465901	0	0	0	0
ENSMUSG00000000708	Kat2b	chr17:53566861-53672720	40.5495	27.2364	14.291	0
ENSMUSG00000000711	Rab5b	chr10:128677175-128696264	0	0	0	0
ENSMUSG00000000724	Cryba1	chr11:77718615-77725283	0	0	0	0
ENSMUSG00000000730	Dnmt3l	chr10:78041947-78063622	0	0	0	0
ENSMUSG00000000731	Aire	chr10:78030022-78043610	0	0	0	0
ENSMUSG00000000732	Icosl	chr10:78069302-78083913	0	0	0	0
ENSMUSG00000000738	Spg7	chr8:123062942-123097760	0	0	0	0
ENSMUSG00000000739	Sult5a1	chr8:123140192-123158315	0	0	0	0
ENSMUSG00000000740	Rpl13	chr8:123102350-123105244	0	0	0	0
ENSMUSG00000000743	Chmp1a	chr8:123204264-123212763	0	0	0	0
ENSMUSG00000000751	Rpa1	chr11:75298166-75348324	0	0	0	0
ENSMUSG00000000753	Serpinf1	chr11:75409769-75422701	0	0	0	0
ENSMUSG00000000759	Tubgcp3	chr8:12614277-12672248	0	0	0	0
ENSMUSG00000000766	Oprm1	chr10:6758506-7038198	0	0	0	0
ENSMUSG00000000776	Polr3d	chr14:70438757-70443447	0	0	0	0
ENSMUSG00000000782	Tcf7	chr11:52252371-52283014	0	0	0	0
ENSMUSG00000000787	Ddx3x	chrX:13280970-13294052	0	0	0	0
ENSMUSG00000000791	Il12rb1	chr8:70808449-70821424	0	0	0	0
ENSMUSG00000000792	Slc5a5	chr8:70882889-70892757	0	0	0	0
ENSMUSG00000000794	Kcnn3	chr3:89520164-89675132	0	0	0	0
ENSMUSG00000000804	Usp32	chr11:84984442-85140161	0	0	0	0
ENSMUSG00000000805	Car4	chr11:84957786-84966044	0	0	0	0
ENSMUSG00000000811	Txnrd3	chr6:89643988-89675529	0	0	0	0
ENSMUSG00000000817	Fasl	chr1:161780689-161788495	0	0	0	0
ENSMUSG00000000823	Zfp512b	chr2:181582103-181592803	0	0	0	0
ENSMUSG00000000826	Dnajc5	chr2:181520485-181555133	0	0	0	0
ENSMUSG00000000827	Tpd52l2	chr2:181497142-181517966	0	9.56175	0	0
ENSMUSG00000000838	Fmr1	chrX:68678541-68717963	0	0	0	0
ENSMUSG00000000861	Bcl11a	chr11:24078056-24174123	16.7034	0	0	0
ENSMUSG00000000869	Il4	chr11:53602982-53618669	0	0	0	0
ENSMUSG00000000876	Pxmp4	chr2:154585758-154603708	0	6.59782	0	0
ENSMUSG00000000881	Dlg3	chrX:100767722-100818410	0	0	18.1277	0
ENSMUSG00000000884	Gnb1l	chr16:18498713-18566679	0	0	0	0
ENSMUSG00000000889	Dbh	chr2:27165233-27183200	0	0	0	0
ENSMUSG00000000901	Mmp11	chr10:75923222-75936496	0	11.0131	0	0
ENSMUSG00000000902	Smarcb1	chr10:75896769-75921617	0	0	0	0
ENSMUSG00000000903	Vpreb3	chr10:75943057-75949657	0	11.0131	0	0
ENSMUSG00000000915	Hip1r	chr5:123973628-124005558	0	0	0	0
ENSMUSG00000000916	Nsun5	chr5:135369953-135376805	0	0	0	0
ENSMUSG00000000934	Top1mt	chr15:75657035-75678800	0	0	0	0
ENSMUSG00000000938	Hoxa10	chr6:52231197-52240854	0	0	0	0
ENSMUSG00000000942	Hoxa4	chr6:52189671-52191753	0	0	0	0
ENSMUSG00000000948	Gm38393	chr7:59974149-60005064	0	0	0	0
ENSMUSG00000000957	Mmp14	chr14:54431612-54445364	0	0	0	0
ENSMUSG00000000958	Slc7a7	chr14:54369442-54417780	0	0	0	0
ENSMUSG00000000959	Oxa1l	chr14:54360834-54369673	0	3.2546	0	0
ENSMUSG00000000976	Heatr6	chr11:83753696-83783754	4.2153	0	0	0
ENSMUSG00000000982	Ccl3	chr11:83647844-83649355	0	0	0	0
ENSMUSG00000000983	Wfdc18	chr11:83709015-83711348	0	0	0	0
ENSMUSG00000001014	Icam4	chr9:21029373-21030595	0	0	0	0
ENSMUSG00000001016	Ilf2	chr3:90476126-90488379	0	0	0	0
ENSMUSG00000001017	Chtop	chr3:90498956-90509498	0	14.6435	0	0
ENSMUSG00000001018	Snapin	chr3:90488026-90491033	4.56248	0	7.41878	0
ENSMUSG00000001020	S100a4	chr3:90603771-90606045	0	0	0	0
ENSMUSG00000001021	S100a3	chr3:90560578-90602702	0	0	0	0
ENSMUSG00000001023	S100a5	chr3:90608523-90611780	0	0	0	0
ENSMUSG00000001025	S100a6	chr3:90612882-90624181	0	0	0	0
ENSMUSG00000001027	Scn4a	chr11:106318592-106353288	0	0	0	0
ENSMUSG00000001029	Icam2	chr11:106377656-106388075	0	0	0	0
ENSMUSG00000001034	Mapk7	chr11:61488812-61494406	0	0	0	0
ENSMUSG00000001036	Epn2	chr11:61517249-61579687	0	0	0	0
ENSMUSG00000001039	B9d1	chr11:61505144-61512931	0	0	0	0
ENSMUSG00000001052	Sec24b	chr3:129982759-130061553	5.26418	4.50494	7.45662	0
ENSMUSG00000001053	N4bp3	chr11:51643063-51650842	0	0	0	0
ENSMUSG00000001054	Rmnd5b	chr11:51623671-51635896	0	0	0	0
ENSMUSG00000001056	Nhp2	chr11:51619735-51623714	0	0	0	0
ENSMUSG00000001062	Vps9d1	chr8:123242356-123254348	0	0	0	0
ENSMUSG00000001065	Zfp276	chr8:123254195-123269745	0	0	0	0
ENSMUSG00000001076	C1ql4	chr15:99084086-99087817	0	0	0	0
ENSMUSG00000001082	Mfsd10	chr5:34633642-34637212	0	0	0	0
ENSMUSG00000001089	Luzp1	chr4:136469761-136554780	12.2729	0	0	0
ENSMUSG00000001095	Slc13a2	chr11:78397087-78422217	19.0213	9.75673	19.3845	0
ENSMUSG00000001098	Kctd10	chr5:114363567-114380508	8.69482	0	6.71903	0
ENSMUSG00000001100	Poldip2	chr11:78512193-78522736	0	0	0	0
ENSMUSG00000001103	Sebox	chr11:78503447-78505081	8.59171	0	6.01539	0
ENSMUSG00000001105	Ift20	chr11:78536361-78541737	11.4717	0	15.0062	0
ENSMUSG00000001119	Col6a1	chr10:76708792-76726168	0	0	0	0
ENSMUSG00000001120	Pcbp3	chr10:76761857-76961887	0	0	0	0
ENSMUSG00000001123	Lgals9	chr11:78962974-78984946	6.88804	0	6.15221	0
ENSMUSG00000001127	Araf	chrX:20797814-20860519	0	0	0	0
ENSMUSG00000001128	Cfp	chrX:20925454-20931555	0	0	0	0
ENSMUSG00000001131	Timp1	chrX:20870166-20874735	0	0	0	0
ENSMUSG00000001134	Uxt	chrX:20941722-20962017	0	0	0	0
ENSMUSG00000001138	Cnnm3	chr1:36511867-36528237	0	0	0	0
ENSMUSG00000001143	Lman2l	chr1:36419871-36445271	0	0	0	0
ENSMUSG00000001150	Mcm3ap	chr10:76468927-76515857	0	0	0	0
ENSMUSG00000001151	Pcnt	chr10:76351263-76442786	0	0	0	0
ENSMUSG00000001155	Ftcd	chr10:76575648-76590338	0	0	0	0
ENSMUSG00000001156	Mxd1	chr6:86647042-86669161	0	5.18716	0	0
ENSMUSG00000001157	Gmcl1	chr6:86691768-86733383	0	0	0	0
ENSMUSG00000001158	Snrnp27	chr6:86675151-86684522	0	0	0	0
ENSMUSG00000001166	Oas1c	chr5:120800194-120812514	0	0	0	0
ENSMUSG00000001168	Oas1h	chr5:120861421-120873506	0	0	0	0
ENSMUSG00000001173	Ocrl	chrX:47912387-47965868	0	0	0	0
ENSMUSG00000001175	Calm1	chr12:100199435-100209814	0	10.4238	0	0
ENSMUSG00000001211	Agpat3	chr10:78269178-78352489	11.9443	0	0	0
ENSMUSG00000001225	Slc26a3	chr12:31390871-31473917	0	0	0	0
ENSMUSG00000001227	Sema6b	chr17:56123085-56140343	0	4.64476	0	0
ENSMUSG00000001228	Uhrf1	chr17:56303321-56323486	0	0	0	0
ENSMUSG00000001229	Dpp9	chr17:56186807-56218905	14.6475	0	9.38143	0
ENSMUSG00000001240	Ramp2	chr11:101246028-101259546	0	0	0	0
ENSMUSG00000001247	Lsr	chr7:30957770-30973464	0	0	0	0
ENSMUSG00000001248	Gramd1a	chr7:31130127-31155896	0	0	0	0
ENSMUSG00000001249	Hpn	chr7:31098725-31115290	0	0	0	0
ENSMUSG00000001260	Gabrg1	chr5:70751047-70842617	0	0	0	0
ENSMUSG00000001270	Ckb	chr12:111669361-111672338	0	0	0	0
ENSMUSG00000001280	Sp1	chr15:102406143-102436404	0	0	0	0
ENSMUSG00000001281	Itgb7	chr15:102215995-102231944	0	21.0284	0	0
ENSMUSG00000001285	Myg1	chr15:102331709-102338139	0	0	0	0
ENSMUSG00000001288	Rarg	chr15:102234938-102257517	0	0	0	0
ENSMUSG00000001289	Pfdn5	chr15:102326116-102331873	0	0	0	0
ENSMUSG00000001300	Efnb2	chr8:8617434-8661242	0	0	0	0
ENSMUSG00000001305	Rrp15	chr1:186720978-186749358	15.4905	0	0	0
ENSMUSG00000001313	Rnd2	chr11:101464999-101471853	0	0	0	0
ENSMUSG00000001323	Srr	chr11:74906359-74925948	0	8.63647	0	0
ENSMUSG00000001333	Sync	chr4:129287617-129308559	0	0	0	0
ENSMUSG00000001334	Fndc5	chr4:129136999-129144593	0	0	0	0
ENSMUSG00000001348	Acp5	chr9:22126727-22135711	0	0	0	0
ENSMUSG00000001349	Cnn1	chr9:22099216-22109630	0	0	0	0
ENSMUSG00000001366	Fbxo9	chr9:78081499-78109065	7.37015	53.0434	9.45372	0
ENSMUSG00000001376	Vps50	chr6:3498382-3603531	0	7.25006	6.8843	0
ENSMUSG00000001380	Hars	chr18:36766530-36783205	0	0	0	0
ENSMUSG00000001383	Zmat2	chr18:36793923-36799660	0	0	0	0
ENSMUSG00000001403	Ube2c	chr2:164769898-164778822	0	0	0	0
ENSMUSG00000001415	Smg5	chr3:88336260-88362338	0	0	0	0
ENSMUSG00000001416	Cct3	chr3:88297116-88321767	0	0	0	0
ENSMUSG00000001418	Glmp	chr3:88325023-88331313	0	0	0	0
ENSMUSG00000001419	Mef2d	chr3:88142372-88172086	0	0	0	0
ENSMUSG00000001420	Tmem79	chr3:88328655-88336148	0	0	0	0
ENSMUSG00000001424	Snd1	chr6:28475139-28935162	111.846	51.5008	59.6972	0
ENSMUSG00000001435	Col18a1	chr10:77052178-77166548	56.5481	0	37.5291	0
ENSMUSG00000001436	Slc19a1	chr10:77032241-77061002	5.52359	0	0	0
ENSMUSG00000001440	Kpnb1	chr11:97159714-97187881	0	0	0	0
ENSMUSG00000001441	Npepps	chr11:97205842-97280638	22.2069	17.0793	6.70413	0
ENSMUSG00000001444	Tbx21	chr11:97098071-97115331	0	0	0	0
ENSMUSG00000001445	Mrpl10	chr11:97041560-97049213	0	0	0	0
ENSMUSG00000001467	Cyp51	chr5:4081145-4104746	0	0	0	0
ENSMUSG00000001472	Tcf25	chr8:123373753-123403835	0	0	0	0
ENSMUSG00000001473	Tubb6	chr18:67390717-67402748	0	0	0	0
ENSMUSG00000001482	Def8	chr8:123423527-123463270	0	4.61063	0	0
ENSMUSG00000001493	Meox1	chr11:101877510-101894374	0	0	0	0
ENSMUSG00000001494	Sost	chr11:101962458-101967015	6.00053	0	0	0
ENSMUSG00000001496	Nkx2-1	chr12:56531958-56536908	0	0	0	0
ENSMUSG00000001497	Pax9	chr12:56691767-56712822	0	0	0	0
ENSMUSG00000001504	Irx2	chr13:72628820-72634198	0	0	0	0
ENSMUSG00000001506	Col1a1	chr11:94936224-94953042	0	0	0	0
ENSMUSG00000001507	Itga3	chr11:95044474-95076801	0	0	0	0
ENSMUSG00000001508	Sgca	chr11:94962791-94976327	0	0	0	0
ENSMUSG00000001510	Dlx3	chr11:95120119-95125296	0	0	0	0
ENSMUSG00000001517	Foxm1	chr6:128362967-128376146	0	0	0	0
ENSMUSG00000001518	Itfg2	chr6:128409444-128424931	0	0	0	0
ENSMUSG00000001520	Nrip2	chr6:128399296-128416427	0	0	0	0
ENSMUSG00000001521	Tulp3	chr6:128321161-128355851	0	0	0	0
ENSMUSG00000001524	Gtf2h4	chr17:35667730-35673739	0	0	0	0
ENSMUSG00000001525	Tubb5	chr17:35833921-35838306	0	0	0	0
ENSMUSG00000001542	Ell2	chr13:75706757-75772364	15.9875	15.7361	0	0
ENSMUSG00000001552	Jup	chr11:100368958-100397763	0	0	0	0
ENSMUSG00000001555	Fkbp10	chr11:100415697-100424824	0	0	0	0
ENSMUSG00000001558	Klhl10	chr11:100441917-100457022	0	0	0	0
ENSMUSG00000001566	Mnx1	chr5:29473034-29478470	0	0	0	0
ENSMUSG00000001569	Nom1	chr5:29434664-29457843	0	0	0	0
ENSMUSG00000001576	Ergic1	chr17:26561489-26656931	20.4618	0	4.40774	0
ENSMUSG00000001583	Tnk1	chr11:69851005-69858730	0	0	0	0
ENSMUSG00000001588	Acap1	chr11:69881567-69895539	0	0	0	0
ENSMUSG00000001604	Tcea3	chr4:136247729-136274898	0	0	0	0
ENSMUSG00000001622	Csn3	chr5:87925579-87932665	0	0	0	0
ENSMUSG00000001627	Ifrd1	chr12:40201567-40248504	0	0	15.5346	0
ENSMUSG00000001630	Stk38l	chr6:146724995-146778812	0	0	0	0
ENSMUSG00000001632	Brpf1	chr6:113307137-113324860	0	7.5381	0	0
ENSMUSG00000001642	Akr1b3	chr6:34302434-34317478	0	0	0	0
ENSMUSG00000001655	Hoxc13	chr15:102921103-102928814	0	0	0	0
ENSMUSG00000001656	Hoxc11	chr15:102954427-102957708	0	0	0	0
ENSMUSG00000001657	Hoxc8	chr15:102990607-102994111	0	0	0	0
ENSMUSG00000001661	Hoxc6	chr15:102998257-103011881	0	0	0	0
ENSMUSG00000001663	Gstt1	chr10:75783813-75798584	34.8429	18.6179	19.0668	0
ENSMUSG00000001665	Gstt3	chr10:75774115-75781414	6.88804	0	0	0
ENSMUSG00000001666	Ddt	chr10:75771230-75773414	0	0	0	0
ENSMUSG00000001670	Tat	chr8:109990437-109999803	26.2124	6.71322	29.3883	0
ENSMUSG00000001672	Marveld3	chr8:109947914-109962203	0	8.25849	0	0
ENSMUSG00000001674	Ddx18	chr1:121553835-121567989	0	0	0	0
ENSMUSG00000001687	Ubl3	chr5:148504635-148552789	19.4048	0	0	0
ENSMUSG00000001700	Gramd3	chr18:56432132-56503792	19.3286	0	13.2498	0
ENSMUSG00000001707	Eef1e1	chr13:38644207-38659058	0	0	0	0
ENSMUSG00000001729	Akt1	chr12:112653821-112674884	0	0	0	0
ENSMUSG00000001739	Cldn15	chr5:136966616-136975858	0	0	0	0
ENSMUSG00000001741	Il16	chr7:83642825-83745726	0	0	0	0
ENSMUSG00000001750	Tcirg1	chr19:3896050-3907133	0	0	0	0
ENSMUSG00000001751	Naglu	chr11:101070012-101077672	0	0	0	0
ENSMUSG00000001755	Coasy	chr11:101082565-101086619	0	0	12.2123	0
ENSMUSG00000001761	Smo	chr6:29735503-29761365	0	0	0	0
ENSMUSG00000001763	Tspan33	chr6:29694222-29718559	0	0	0	0
ENSMUSG00000001767	Crnkl1	chr2:145917479-145935014	0	0	0	0
ENSMUSG00000001768	Rin2	chr2:145675215-145887616	0	0	0	0
ENSMUSG00000001773	Folh1	chr7:86718977-86775943	0	0	0	0
ENSMUSG00000001774	Chordc1	chr9:18292125-18317442	8.37008	0	0	0
ENSMUSG00000001783	Rtcb	chr10:85938637-85957823	0	0	0	0
ENSMUSG00000001785	Pwp1	chr10:85829494-85889096	0	0	0	0
ENSMUSG00000001786	Fbxo7	chr10:86021972-86051873	0	8.06468	0	0
ENSMUSG00000001794	Capns1	chr7:30186936-30198811	0	0	0	0
ENSMUSG00000001802	Lrp3	chr7:35200027-35215498	0	0	0	0
ENSMUSG00000001804	Dsg4	chr18:20436175-20471821	0	0	0	0
ENSMUSG00000001815	Evx2	chr2:74652991-74659557	0	0	0	0
ENSMUSG00000001819	Hoxd13	chr2:74668310-74671599	0	0	0	0
ENSMUSG00000001823	Hoxd12	chr2:74675013-74677705	0	0	0	0
ENSMUSG00000001827	Folr1	chr7:101858331-101870788	0	0	0	0
ENSMUSG00000001829	Clpb	chr7:101663633-101795506	0	13.6487	0	0
ENSMUSG00000001833	2019-09-07	chr9:25252439-25308571	13.305	0	0	0
ENSMUSG00000001844	Zdhhc4	chr5:143316489-143329256	0	0	0	0
ENSMUSG00000001847	Rac1	chr5:143503634-143528036	0	0	0	0
ENSMUSG00000001855	Nup214	chr2:31974436-32053975	0	0	0	0
ENSMUSG00000001864	Aif1l	chr2:31950139-31973442	0	0	0	0
ENSMUSG00000001865	Cpa3	chr3:20215620-20242181	0	0	0	0
ENSMUSG00000001870	Ltbp1	chr17:75005568-75392512	15.9875	0	14.1811	0
ENSMUSG00000001891	Ugp2	chr11:21321138-21371201	6.05525	0	3.93052	0
ENSMUSG00000001901	Kcnh6	chr11:106008124-106034549	0	0	0	0
ENSMUSG00000001909	Trmt1	chr8:84686307-84699808	0	0	0	0
ENSMUSG00000001910	Nacc1	chr8:84670483-84687862	0	0	0	0
ENSMUSG00000001911	Nfix	chr8:84699876-84800344	24.464	8.15542	14.5765	0
ENSMUSG00000001918	Slc1a5	chr7:16781340-16798274	0	0	0	0
ENSMUSG00000001924	Uba1	chrX:20658326-20683179	0	0	0	0
ENSMUSG00000001930	Vwf	chr6:125546774-125686679	0	0	0	0
ENSMUSG00000001942	Siae	chr9:37555698-37649655	0	0	0	0
ENSMUSG00000001943	Vsig2	chr9:37539255-37544205	0	0	0	0
ENSMUSG00000001946	Esam	chr9:37528078-37538319	0	0	0	0
ENSMUSG00000001948	Spa17	chr9:37603290-37613722	0	0	0	0
ENSMUSG00000001962	Fam50a	chrX:74313033-74320149	0	0	0	0
ENSMUSG00000001964	Emd	chrX:74254687-74261548	0	0	0	0
ENSMUSG00000001983	Taco1	chr11:106066061-106073612	0	18.2515	0	0
ENSMUSG00000001985	Grik3	chr4:125490700-125714173	0	0	0	0
ENSMUSG00000001986	Gria3	chrX:41400854-41678601	0	0	0	0
ENSMUSG00000001988	Npas1	chr7:16455721-16477728	0	0	0	0
ENSMUSG00000001995	Sipa1l2	chr8:125418063-125569808	19.5455	20.8333	17.8832	0
ENSMUSG00000001998	Ap4e1	chr2:127008717-127067909	0	0	0	0
ENSMUSG00000001999	Blvra	chr2:127070665-127097084	0	0	0	0
ENSMUSG00000002006	Pdzd4	chrX:73793359-73824969	0	0	0	0
ENSMUSG00000002007	Srpk3	chrX:73774405-73778925	0	0	0	0
ENSMUSG00000002010	Idh3g	chrX:73778963-73786897	0	0	0	0
ENSMUSG00000002012	Pnck	chrX:73655994-73660117	0	0	0	0
ENSMUSG00000002014	Ssr4	chrX:73787028-73790830	0	0	0	0
ENSMUSG00000002015	Bcap31	chrX:73686178-73716175	0	0	0	0
ENSMUSG00000002017	Fam98a	chr17:75537086-75551946	0	0	5.87472	0
ENSMUSG00000002020	Ltbp2	chr12:84783212-84876532	0	10.6524	0	0
ENSMUSG00000002028	Kmt2a	chr9:44803355-44881296	0	0	0	0
ENSMUSG00000002031	Ift46	chr9:44767908-44793447	0	7.53719	0	0
ENSMUSG00000002032	Tmem25	chr9:44793769-44799307	10.6053	0	0	0
ENSMUSG00000002033	Cd3g	chr9:44969572-44980431	0	0	0	0
ENSMUSG00000002043	Trappc6a	chr7:19508395-19516145	0	0	0	0
ENSMUSG00000002052	Supt6	chr11:78206746-78245987	0	0	0	0
ENSMUSG00000002055	Spag5	chr11:78301529-78322457	0	0	0	0
ENSMUSG00000002057	Foxn1	chr11:78357577-78386558	0	0	0	0
ENSMUSG00000002058	Unc119	chr11:78343482-78349164	0	0	0	0
ENSMUSG00000002059	Rab34	chr11:78188430-78192193	0	0	0	0
ENSMUSG00000002064	Sdf2	chr11:78245746-78255496	0	0	0	0
ENSMUSG00000002068	Ccne1	chr7:38097984-38107534	0	0	0	0
ENSMUSG00000002076	Hsf2bp	chr17:31944769-32034508	6.05525	0	18.9587	0
ENSMUSG00000002083	Bbc3	chr7:16308393-16318205	0	0	0	0
ENSMUSG00000002100	Mybpc3	chr2:91118144-91136516	0	7.86364	0	0
ENSMUSG00000002102	Psmc3	chr2:91054009-91066369	0	0	0	0
ENSMUSG00000002103	Acp2	chr2:91202885-91214098	0	0	0	0
ENSMUSG00000002104	Rapsn	chr2:91035620-91045729	0	0	0	0
ENSMUSG00000002105	Slc39a13	chr2:91061791-91070417	13.104	7.60005	17.1806	0
ENSMUSG00000002107	Celf2	chr2:6539694-7509563	7.16225	0	0	0
ENSMUSG00000002108	Nr1h3	chr2:91184061-91202834	0	0	0	0
ENSMUSG00000002109	Ddb2	chr2:91211572-91236982	0	0	0	0
ENSMUSG00000002111	Spi1	chr2:91082390-91115756	0	7.86364	0	0
ENSMUSG00000002129	Sf3a1	chr11:4160350-4182541	0	0	0	0
ENSMUSG00000002147	Stat6	chr10:127642986-127660957	0	0	0	0
ENSMUSG00000002190	Clgn	chr8:83389867-83428552	0	0	0	0
ENSMUSG00000002204	Napsa	chr7:44572380-44586862	0	0	0	0
ENSMUSG00000002205	Vrk3	chr7:44748413-44777515	0	0	0	0
ENSMUSG00000002210	Smg9	chr7:24399619-24422778	0	0	0	0
ENSMUSG00000002221	Paxip1	chr5:27740080-27791691	0	0	0	0
ENSMUSG00000002222	Rmnd5a	chr6:71388634-71440637	8.59171	0	0	0
ENSMUSG00000002227	Mov10	chr3:104794836-104818563	0	0	0	0
ENSMUSG00000002228	Ppm1j	chr3:104781056-104786018	0	0	0	0
ENSMUSG00000002233	Rhoc	chr3:104788375-104794459	0	0	0	0
ENSMUSG00000002240	Prr27	chr5:87825686-87846387	0	0	0	0
ENSMUSG00000002249	Tead3	chr17:28331671-28350817	0	0	0	0
ENSMUSG00000002250	Ppard	chr17:28232700-28301474	0	11.5106	0	0
ENSMUSG00000002257	Def6	chr17:28207778-28228608	0	11.5106	0	0
ENSMUSG00000002265	Peg3	chr7:6703892-6730431	0	0	0	0
ENSMUSG00000002266	Zim1	chr7:6671269-6696450	0	0	0	0
ENSMUSG00000002274	Metrn	chr17:25794571-25797136	0	0	0	0
ENSMUSG00000002279	Lmf1	chr17:25579085-25662826	0	0	0	0
ENSMUSG00000002280	Narfl	chr17:25773776-25783332	0	0	0	0
ENSMUSG00000002289	Angptl4	chr17:33773750-33781830	0	0	5.67122	0
ENSMUSG00000002297	Dbf4	chr5:8396973-8422716	0	0	0	0
ENSMUSG00000002307	Daxx	chr17:33909414-33915590	0	0	0	0
ENSMUSG00000002308	Cd320	chr17:33843091-33849774	0	0	0	0
ENSMUSG00000002319	Ipo4	chr14:55625400-55635957	0	0	0	0
ENSMUSG00000002320	Tm9sf1	chr14:55635965-55643806	0	0	0	0
ENSMUSG00000002324	Rec8	chr14:55618037-55625395	0	0	0	0
ENSMUSG00000002325	Irf9	chr14:55603571-55610030	0	0	0	0
ENSMUSG00000002326	Gmpr2	chr14:55671941-55679200	0	0	8.86732	0
ENSMUSG00000002329	Mdp1	chr14:55657879-55660508	0	0	0	0
ENSMUSG00000002332	Dhrs1	chr14:55739020-55745690	0	0	0	0
ENSMUSG00000002341	Ncan	chr8:70093085-70120873	0	0	0	0
ENSMUSG00000002342	Tmem161a	chr8:70172356-70183681	0	0	0	0
ENSMUSG00000002343	Armc6	chr8:70220172-70234466	0	0	0	0
ENSMUSG00000002345	Borcs8	chr8:70139499-70147319	0	0	0	0
ENSMUSG00000002346	Slc25a42	chr8:70184340-70212305	0	0	0	0
ENSMUSG00000002365	Snx9	chr17:5841329-5931954	0	0	7.97086	0
ENSMUSG00000002372	Ranbp3	chr17:56673294-56711764	0	0	0	0
ENSMUSG00000002379	Ndufa11	chr17:56717767-56722141	0	0	0	0
ENSMUSG00000002384	Bmp8b	chr4:123105165-123132099	0	0	0	0
ENSMUSG00000002393	Nr2f6	chr8:71374123-71381960	0	0	0	0
ENSMUSG00000002395	Use1	chr8:71366848-71369732	0	12.9251	0	0
ENSMUSG00000002396	Ocel1	chr8:71371298-71379361	0	12.9251	0	0
ENSMUSG00000002409	Dyrk1b	chr7:28179469-28187294	0	0	0	0
ENSMUSG00000002413	Braf	chr6:39603237-39725463	0	0	0	0
ENSMUSG00000002416	Ndufb2	chr6:39592574-39603382	0	0	0	0
ENSMUSG00000002428	Hltf	chr3:20057811-20118490	0	0	0	0
ENSMUSG00000002455	Prpf6	chr2:181591868-181655660	0	0	0	0
ENSMUSG00000002458	Rgs19	chr2:181688419-181693977	0	0	0	0
ENSMUSG00000002459	Rgs20	chr1:4909576-5070285	0	0	0	0
ENSMUSG00000002475	Abhd3	chr18:10642092-10706771	0	0	0	0
ENSMUSG00000002477	Snrpd1	chr18:10617775-10642079	0	8.25849	0	0
ENSMUSG00000002486	Tchp	chr5:114707760-114722327	0	0	0	0
ENSMUSG00000002489	Tiam1	chr16:89787111-90143769	0	0	0	0
ENSMUSG00000002496	Tsc2	chr17:24595816-24632630	0	0	0	0
ENSMUSG00000002500	Rpl3l	chr17:24727820-24736143	10.7592	7.5381	6.90685	0
ENSMUSG00000002504	Slc9a3r2	chr17:24639286-24650327	0	0	0	0
ENSMUSG00000002524	Puf60	chr15:76070182-76080924	0	0	0	0
ENSMUSG00000002546	Golga2	chr2:32287384-32307921	11.0761	0	0	0
ENSMUSG00000002550	Uck1	chr2:32255002-32260159	0	0	0	0
ENSMUSG00000002565	Scin	chr12:40059769-40134228	0	0	0	0
ENSMUSG00000002578	Ikzf4	chr10:128630843-128645991	0	0	0	0
ENSMUSG00000002580	Mien1	chr11:98437708-98438991	0	0	0	0
ENSMUSG00000002588	Pon1	chr6:5168090-5193946	28.8669	25.5154	11.551	0
ENSMUSG00000002602	Axl	chr7:25757273-25788705	0	0	0	0
ENSMUSG00000002603	Tgfb1	chr7:25687002-25705077	0	0	0	0
ENSMUSG00000002608	Ccdc97	chr7:25711106-25719088	11.5809	0	15.1515	0
ENSMUSG00000002617	Zfp40	chr17:23173869-23193252	0	0	0	0
ENSMUSG00000002625	Akap8l	chr17:32321425-32350581	0	5.43923	0	0
ENSMUSG00000002633	Shh	chr5:28456815-28467256	6.87731	0	9.27737	0
ENSMUSG00000002635	Pdcd2l	chr7:34184499-34196661	0	0	0	0
ENSMUSG00000002658	Gtf2f1	chr17:57003405-57011288	0	0	0	0
ENSMUSG00000002660	Clpp	chr17:56990305-56996188	0	0	0	0
ENSMUSG00000002661	Alkbh7	chr17:56997339-56999322	0	0	0	0
ENSMUSG00000002664	Pspn	chr17:56999457-57000018	0	0	0	0
ENSMUSG00000002668	Dennd1c	chr17:57065905-57078514	0	0	0	0
ENSMUSG00000002679	Med6	chr12:81573557-81595008	0	0	0	0
ENSMUSG00000002688	Prkd1	chr12:50341231-50649098	0	0	6.00165	0
ENSMUSG00000002699	Lcp2	chr11:34046920-34092295	0	0	0	0
ENSMUSG00000002718	Cse1l	chr2:166906040-166946389	0	0	0	0
ENSMUSG00000002728	Naa20	chr2:145902099-145916425	0	0	0	0
ENSMUSG00000002731	Prkra	chr2:76629898-76648015	0	0	0	0
ENSMUSG00000002732	Fkbp7	chr2:76663044-76673116	0	0	0	0
ENSMUSG00000002733	Plekha3	chr2:76675281-76696828	0	0	0	0
ENSMUSG00000002741	Ykt6	chr11:5955693-5967780	0	0	0	0
ENSMUSG00000002748	Baz1b	chr5:135187264-135246129	0	87.7941	7.94251	0
ENSMUSG00000002763	Pex6	chr17:46711463-46725541	0	0	0	0
ENSMUSG00000002767	Mrpl2	chr17:46646229-46650139	0	0	0	0
ENSMUSG00000002768	Mea1	chr17:46678793-46683111	0	0	0	0
ENSMUSG00000002769	Gnmt	chr17:46725664-46729168	6.75824	0	8.47143	0
ENSMUSG00000002771	Grin2d	chr7:45831883-45878378	0	0	0	0
ENSMUSG00000002778	Kdelr1	chr7:45872772-45883732	0	0	0	0
ENSMUSG00000002781	Tmem143	chr7:45896941-45917413	0	0	0	0
ENSMUSG00000002791	Pdxk-ps	chr17:32076083-32107350	0	38.9494	0	0
ENSMUSG00000002797	Ggct	chr6:54982580-54992950	5.69662	0	0	0
ENSMUSG00000002799	Jag2	chr12:112907819-112929776	0	0	0	0
ENSMUSG00000002803	Btbd6	chr12:112976482-112978945	0	0	0	0
ENSMUSG00000002804	Nudt14	chr12:112934291-112942124	0	0	0	0
ENSMUSG00000002808	Epdr1	chr13:19591706-19619927	0	0	0	0
ENSMUSG00000002812	Flii	chr11:60714123-60727263	0	0	0	0
ENSMUSG00000002814	Top3a	chr11:60740058-60777365	0	0	0	0
ENSMUSG00000002820	Atg4d	chr9:21265293-21277772	10.5945	0	8.14873	0
ENSMUSG00000002825	Qtrt1	chr9:21411837-21420274	0	0	0	0
ENSMUSG00000002831	Plin4	chr17:56100591-56109803	0	8.55258	0	0
ENSMUSG00000002833	Hdgfl2	chr17:56079634-56100607	7.53137	5.18716	9.00708	0
ENSMUSG00000002835	Chaf1a	chr17:56040439-56072289	0	35.0519	0	0
ENSMUSG00000002844	Adprh	chr16:38444030-38452703	0	0	0	0
ENSMUSG00000002845	Tmem39a	chr16:38558698-38592162	0	0	0	0
ENSMUSG00000002846	Timmdc1	chr16:38498347-38522663	0	0	0	0
ENSMUSG00000002847	Pla1a	chr16:38396117-38433145	0	0	0	0
ENSMUSG00000002870	Mcm2	chr6:88883474-88898780	0	0	0	0
ENSMUSG00000002871	Tpra1	chr6:88902251-88912238	0	0	0	0
ENSMUSG00000002881	Nab1	chr1:52457294-52500679	8.69482	0	0	0
ENSMUSG00000002885	Adgre5	chr8:83723251-83741326	0	0	0	0
ENSMUSG00000002897	Il17ra	chr6:120463247-120487559	13.5322	0	0	0
ENSMUSG00000002900	Lamb1	chr12:31265234-31329644	0	0	0	0
ENSMUSG00000002908	Kcnn1	chr8:70842049-70863258	0	6.57714	0	0
ENSMUSG00000002910	Arrdc2	chr8:70835129-70839720	0	6.57714	0	0
ENSMUSG00000002930	Ppp1r17	chr6:56017497-56032689	0	0	0	0
ENSMUSG00000002944	Cd36	chr5:17781690-17888801	28.0888	6.46707	11.551	0
ENSMUSG00000002948	Map2k7	chr8:4238740-4247897	0	0	8.86732	0
ENSMUSG00000002949	Timm44	chr8:4259731-4275913	0	0	0	0
ENSMUSG00000002957	Ap2a2	chr7:141562173-141633011	0	0	0	0
ENSMUSG00000002963	Pnkp	chr7:44857139-44862992	0	0	0	0
ENSMUSG00000002968	Med25	chr7:44876765-44892712	0	0	0	0
ENSMUSG00000002980	Bcam	chr7:19756131-19771016	0	0	0	0
ENSMUSG00000002981	Clptm1	chr7:19631571-19665033	0	0	0	0
ENSMUSG00000002983	Relb	chr7:19606217-19629438	0	0	0	0
ENSMUSG00000002984	Tomm40	chr7:19701313-19715438	0	0	0	0
ENSMUSG00000002985	Apoe	chr7:19696109-19699188	0	20.9684	11.1696	0
ENSMUSG00000002992	Apoc2	chr7:19671579-19677941	10.7704	0	0	0
ENSMUSG00000002996	Hbp1	chr12:31926254-31950535	17.5873	0	0	0
ENSMUSG00000002997	Prkar2b	chr12:31958476-32061296	0	0	0	0
ENSMUSG00000003031	Cdkn1b	chr6:134920401-134925513	0	36.0871	0	0
ENSMUSG00000003032	Klf4	chr4:55527143-55532466	0	0	0	0
ENSMUSG00000003033	Ap1m1	chr8:72240018-72257385	0	0	0	0
ENSMUSG00000003037	Rab8a	chr8:72161200-72183904	0	0	0	0
ENSMUSG00000003038	Hmgn2	chr4:133964738-133968650	0	17.0793	8.46498	0
ENSMUSG00000003039	Fam32a	chr8:72219730-72224418	0	0	0	0
ENSMUSG00000003051	Elf3	chr1:135253575-135258568	0	0	0	0
ENSMUSG00000003053	Cyp2c29	chr19:39269405-39330713	27.3819	9.37321	0	0
ENSMUSG00000003062	Stard3nl	chr13:19357676-19395795	0	0	0	0
ENSMUSG00000003068	Stk11	chr10:80115803-80130682	0	0	0	0
ENSMUSG00000003070	Efna2	chr10:80179482-80190010	0	0	0	0
ENSMUSG00000003072	Atp5d	chr10:80138632-80145818	0	0	0	0
ENSMUSG00000003099	Ppp5c	chr7:17004640-17027924	0	0	0	0
ENSMUSG00000003119	Cdk12	chr11:98203059-98278504	0	0	0	0
ENSMUSG00000003123	Lipe	chr7:25379527-25398710	0	0	0	0
ENSMUSG00000003131	Pafah1b2	chr9:45962859-46012690	0	0	0	0
ENSMUSG00000003134	Tbc1d8	chr1:39371492-39478755	0	0	0	0
ENSMUSG00000003135	Cnot11	chr1:39534992-39546889	0	0	0	0
ENSMUSG00000003153	Slc2a3	chr6:122727809-122801640	0	0	0	0
ENSMUSG00000003154	Foxj2	chr6:122819914-122845366	7.7925	7.43186	5.83383	0
ENSMUSG00000003161	Sri	chr5:8046078-8069379	0	0	0	0
ENSMUSG00000003166	Dgcr2	chr16:17839482-17898562	0	0	7.94251	0
ENSMUSG00000003184	Irf3	chr7:44997648-45002848	0	0	0	0
ENSMUSG00000003190	Bcl2l12	chr7:44991222-44998712	0	0	0	0
ENSMUSG00000003198	Zfp959	chr17:55892093-55898928	0	0	0	0
ENSMUSG00000003199	Mpnd	chr17:56005711-56016790	0	0	0	0
ENSMUSG00000003200	Sh3gl1	chr17:56016750-56036635	0	35.0519	0	0
ENSMUSG00000003206	Ebi3	chr17:55952640-55957022	0	0	0	0
ENSMUSG00000003208	Yju2	chr17:55959099-55968285	0	0	0	0
ENSMUSG00000003226	Ranbp2	chr10:58446920-58494356	0	0	0	0
ENSMUSG00000003227	Edar	chr10:58600789-58675654	0	9.37321	0	0
ENSMUSG00000003228	Grk5	chr19:60889749-61092553	0	8.83785	0	0
ENSMUSG00000003233	Dvl3	chr16:20516982-20534010	0	0	0	0
ENSMUSG00000003234	Abcf3	chr16:20548577-20561379	0	37.1022	0	0
ENSMUSG00000003235	Eif2b5	chr16:20498817-20509323	0	0	0	0
ENSMUSG00000003269	Cyth2	chr7:45806637-45814581	0	0	0	0
ENSMUSG00000003271	Sult2b1	chr7:45729983-45784669	0	0	0	0
ENSMUSG00000003273	Car11	chr7:45699843-45704682	0	0	12.2123	0
ENSMUSG00000003279	Dlgap1	chr17:69969073-70821413	13.4123	9.73098	18.4978	0
ENSMUSG00000003282	Plag1	chr4:3900996-3938423	0	0	0	0
ENSMUSG00000003283	Hck	chr2:153108468-153151441	0	0	0	0
ENSMUSG00000003299	Mrpl4	chr9:21002738-21008839	0	0	0	0
ENSMUSG00000003308	Keap1	chr9:21229730-21239361	0	0	0	0
ENSMUSG00000003309	Ap1m2	chr9:21294275-21312337	0	0	0	0
ENSMUSG00000003316	Glg1	chr8:111154421-111259216	0	0	0	0
ENSMUSG00000003341	Atp8b3	chr10:80519584-80539124	0	0	0	0
ENSMUSG00000003344	Btbd2	chr10:80642617-80657071	0	0	0	0
ENSMUSG00000003345	Csnk1g2	chr10:80622838-80640749	0	15.2608	7.94251	0
ENSMUSG00000003346	Abhd17a	chr10:80583654-80590341	0	0	0	0
ENSMUSG00000003348	Mob3a	chr10:80685253-80701977	0	0	0	0
ENSMUSG00000003352	Cacnb3	chr15:98630840-98644529	0	0	0	0
ENSMUSG00000003354	Ccdc65	chr15:98708207-98723336	0	11.2275	0	0
ENSMUSG00000003355	Fkbp11	chr15:98724366-98728198	0	0	0	0
ENSMUSG00000003360	Ddx23	chr15:98645134-98662894	0	0	0	0
ENSMUSG00000003363	Pld3	chr7:27532000-27553218	0	0	0	0
ENSMUSG00000003378	Grik5	chr7:25009849-25072346	0	0	0	0
ENSMUSG00000003379	Cd79a	chr7:24897381-24902197	0	0	0	0
ENSMUSG00000003380	Rabac1	chr7:24969752-24972754	0	0	0	0
ENSMUSG00000003382	Etv3	chr3:87525407-87540156	0	0	0	0
ENSMUSG00000003402	Prkcsh	chr9:22002806-22014222	0	0	0	0
ENSMUSG00000003410	Elavl3	chr9:22015005-22052023	0	0	0	0
ENSMUSG00000003411	Rab3b	chr4:108879063-108943324	0	0	0	0
ENSMUSG00000003418	St8sia6	chr2:13651021-13794064	0	0	0	0
ENSMUSG00000003420	Fcgrt	chr7:45092990-45103851	9.8151	0	7.31326	0
ENSMUSG00000003421	Nosip	chr7:45062429-45078210	0	0	0	0
ENSMUSG00000003423	Pih1d1	chr7:45154303-45160065	0	0	0	0
ENSMUSG00000003429	Rps11	chr7:45122379-45124439	0	0	0	0
ENSMUSG00000003435	Supt5	chr7:28314891-28338746	0	0	0	0
ENSMUSG00000003436	Dll3	chr7:28293553-28302238	0	0	0	0
ENSMUSG00000003437	Paf1	chr7:28392951-28399388	0	0	5.06222	0
ENSMUSG00000003438	Timm50	chr7:28305516-28312072	0	0	0	0
ENSMUSG00000003444	Med29	chr7:28386146-28392708	0	0	5.06222	0
ENSMUSG00000003452	Bicd1	chr6:149408886-149563329	0	0	0	0
ENSMUSG00000003458	Ncstn	chr1:172066013-172082795	0	0	0	0
ENSMUSG00000003464	Pex19	chr1:172126755-172136493	0	0	0	0
ENSMUSG00000003469	Phyhip	chr14:70457476-70468832	0	0	0	0
ENSMUSG00000003476	Crhr2	chr6:55090049-55133016	0	0	0	0
ENSMUSG00000003477	Inmt	chr6:55170626-55175043	21.0755	23.7545	21.9082	0
ENSMUSG00000003484	Cyp4f18	chr8:71988482-72009626	0	0	0	0
ENSMUSG00000003500	Impdh1	chr6:29200434-29216364	0	0	0	0
ENSMUSG00000003505	Psg18	chr7:18345422-18355009	0	0	0	0
ENSMUSG00000003518	Dusp3	chr11:101971143-101987013	6.00053	0	0	0
ENSMUSG00000003526	Prodh	chr16:18060357-18090203	0	0	21.8469	0
ENSMUSG00000003527	Ess2	chr16:17900709-17911348	0	0	0	0
ENSMUSG00000003528	Slc25a1	chr16:17925223-17928219	0	0	0	0
ENSMUSG00000003531	Dgcr6	chr16:18052860-18071632	0	0	0	0
ENSMUSG00000003534	Ddr1	chr17:35681567-35704621	0	0	0	0
ENSMUSG00000003541	Ier3	chr17:35821684-35822923	5.52359	0	0	0
ENSMUSG00000003545	Fosb	chr7:19302696-19310051	0	22.8502	0	0
ENSMUSG00000003546	Klc4	chr17:46630624-46646022	0	0	0	0
ENSMUSG00000003549	Ercc1	chr7:19344778-19356524	0	0	0	0
ENSMUSG00000003555	Cyp17a1	chr19:46667165-46672974	22.3552	0	21.0047	0
ENSMUSG00000003559	As3mt	chr19:46707443-46741095	0	0	0	0
ENSMUSG00000003573	Homer3	chr8:70282827-70294361	0	0	0	0
ENSMUSG00000003575	Crtc1	chr8:70382355-70439579	0	0	0	0
ENSMUSG00000003581	Rnf215	chr11:4135202-4141172	0	0	0	0
ENSMUSG00000003585	Sec14l2	chr11:4097039-4123415	14.8663	0	9.38143	0
ENSMUSG00000003604	Aven	chr2:112492964-112634573	0	0	0	0
ENSMUSG00000003617	Cp	chr3:19957054-20009145	16.7597	37.4706	6.24679	0
ENSMUSG00000003623	Crot	chr5:8966033-8997324	0	8.48744	0	0
ENSMUSG00000003644	Rps6ka1	chr4:133847290-133887797	0	0	0	0
ENSMUSG00000003657	Calb2	chr8:110137502-110168210	0	0	0	0
ENSMUSG00000003660	Snrnp200	chr2:127208386-127240451	0	0	0	0
ENSMUSG00000003662	Ciao1	chr2:127240938-127247816	0	0	0	0
ENSMUSG00000003665	Has1	chr17:17843323-17855205	0	0	0	0
ENSMUSG00000003680	Taf6l	chr19:8772522-8786417	0	0	4.05528	0
ENSMUSG00000003721	Insig2	chr1:121304353-121332589	15.2504	0	0	7.7371
ENSMUSG00000003731	Kpna6	chr4:129643980-129672767	0	0	0	0
ENSMUSG00000003746	Man1a	chr10:53904785-54076609	45.5438	36.3468	34.202	0
ENSMUSG00000003752	Itpkc	chr7:27207172-27228661	0	0	0	0
ENSMUSG00000003762	Coq8b	chr7:27233023-27257950	0	0	0	0
ENSMUSG00000003778	Brd8	chr18:34598615-34624601	0	0	0	0
ENSMUSG00000003779	Kif20a	chr18:34624624-34633265	0	0	0	0
ENSMUSG00000003808	Farsa	chr8:84856989-84869257	0	0	0	0
ENSMUSG00000003809	Gcdh	chr8:84886393-84893921	0	14.5326	0	0
ENSMUSG00000003810	Mast2	chr4:116306762-116464183	12.5347	0	0	0
ENSMUSG00000003812	Dnase2a	chr8:84908560-84922915	0	14.5326	0	0
ENSMUSG00000003813	Rad23a	chr8:84834019-84840665	0	0	0	0
ENSMUSG00000003814	Calr	chr8:84841850-84846934	0	0	0	0
ENSMUSG00000003824	Syce2	chr8:84872111-84888221	0	0	0	0
ENSMUSG00000003847	Nfat5	chr8:107293470-107379517	9.8776	5.73764	5.87472	0
ENSMUSG00000003848	Nob1	chr8:107412486-107425051	0	13.6487	9.38143	0
ENSMUSG00000003849	Nqo1	chr8:107388225-107403206	0	0	0	0
ENSMUSG00000003863	Ppfia3	chr7:45339122-45367019	0	9.8707	0	0
ENSMUSG00000003865	Gys1	chr7:45434844-45456619	0	9.55621	0	0
ENSMUSG00000003868	Ruvbl2	chr7:45421760-45438096	0	9.55621	0	0
ENSMUSG00000003872	Lin7b	chr7:45367891-45370583	0	9.8707	0	0
ENSMUSG00000003873	Bax	chr7:45461697-45466898	0	0	0	0
ENSMUSG00000003882	Il7r	chr15:9505788-9530176	0	0	0	0
ENSMUSG00000003923	Tfam	chr10:71225464-71238280	22.6406	29.5768	13.1921	0
ENSMUSG00000003929	Zfp81	chr17:33329342-33358878	0	0	0	0
ENSMUSG00000003934	Efnb3	chr11:69554092-69560205	0	0	0	0
ENSMUSG00000003948	Mmd	chr11:90249456-90278589	29.0902	7.53719	26.8071	0
ENSMUSG00000003949	Hlf	chr11:90336536-90390895	0	0	0	0
ENSMUSG00000003955	Fam162a	chr16:36043761-36071594	0	0	0	0
ENSMUSG00000003970	Rpl8	chr15:76904078-76906314	0	0	0	0
ENSMUSG00000003974	Grm3	chr5:9485541-9725170	0	0	0	0
ENSMUSG00000003992	Ssbp2	chr13:91460283-91703429	0	0	0	0
ENSMUSG00000004018	Fancl	chr11:26386135-26471876	6.01669	6.46707	13.156	0
ENSMUSG00000004031	Brinp2	chr1:158245269-158356326	0	0	0	0
ENSMUSG00000004032	Gstm5	chr3:107895821-107898686	0	0	0	0
ENSMUSG00000004035	Gstm7	chr3:107926334-107931817	0	0	0	0
ENSMUSG00000004038	Gstm3	chr3:107963696-107969283	0	0	0	0
ENSMUSG00000004040	Stat3	chr11:100885098-100939540	38.5546	0	23.1418	0
ENSMUSG00000004043	Stat5a	chr11:100859351-100885169	0	0	0	0
ENSMUSG00000004044	Cavin1	chr11:100956733-100970887	0	0	0	0
ENSMUSG00000004054	Map3k11	chr19:5689131-5702862	0	0	0	0
ENSMUSG00000004056	Akt2	chr7:27591552-27640826	8.33147	0	14.1811	0
ENSMUSG00000004069	Dnaja3	chr16:4639989-4707695	0	13.1927	0	0
ENSMUSG00000004070	Hmox2	chr16:4726361-4766742	0	0	0	0
ENSMUSG00000004071	Cdip1	chr16:4750348-4790292	0	13.203	0	0
ENSMUSG00000004085	Map3k20	chr2:72285637-72442610	18.7582	0	0	0
ENSMUSG00000004096	Cwc15	chr9:14500617-14510577	0	0	0	0
ENSMUSG00000004098	Col5a3	chr9:20770050-20815067	31.2278	0	16.5838	0
ENSMUSG00000004099	Dnmt1	chr9:20907209-20959888	0	0	0	0
ENSMUSG00000004100	Ppan	chr9:20888175-20892178	0	10.3412	0	0
ENSMUSG00000004105	Angptl2	chr2:33216069-33247717	0	0	0	0
ENSMUSG00000004110	Cacna1e	chr1:154390731-154884501	0	0	0	0
ENSMUSG00000004113	Cacna1b	chr2:24603887-24763152	0	0	0	0
ENSMUSG00000004127	Trmt10a	chr3:138143448-138159821	7.7925	0	5.87472	0
ENSMUSG00000004151	Etv1	chr12:38779380-38870484	0	0	0	0
ENSMUSG00000004187	Kifc2	chr15:76659858-76668196	0	0	0	0
ENSMUSG00000004207	Psap	chr10:60277627-60302597	0	0	0	0
ENSMUSG00000004221	Ikbkg	chrX:74393290-74453854	0	0	0	0
ENSMUSG00000004231	Pax2	chr19:44756045-44837871	5.85862	0	18.4853	0
ENSMUSG00000004233	Wars2	chr3:99141068-99239186	0	0	14.9779	0
ENSMUSG00000004263	Atn1	chr6:124742544-124756524	0	0	0	0
ENSMUSG00000004264	Phb2	chr6:124712336-124716950	0	0	0	0
ENSMUSG00000004266	Ptpn6	chr6:124720707-124738714	0	0	0	0
ENSMUSG00000004267	Eno2	chr6:124760053-124769673	0	0	0	0
ENSMUSG00000004268	Emg1	chr6:124704085-124712178	0	0	0	0
ENSMUSG00000004270	Lpcat3	chr6:124663027-124704418	19.2894	15.6254	11.5459	0
ENSMUSG00000004285	Atp6v1f	chr6:29467718-29470512	0	0	0	0
ENSMUSG00000004296	Il12b	chr11:44400063-44414033	0	0	0	0
ENSMUSG00000004317	Clcn5	chrX:7153810-7319358	0	0	0	0
ENSMUSG00000004319	Clcn3	chr8:60910389-60983300	11.7855	18.8198	14.8696	0
ENSMUSG00000004328	Hif3a	chr7:17031507-17062427	0	0	0	0
ENSMUSG00000004341	Gpx6	chr13:21312125-21319624	0	0	0	0
ENSMUSG00000004344	Gpx5	chr13:21286429-21292731	0	0	0	0
ENSMUSG00000004347	Pde1c	chr6:56069804-56569103	0	0	0	0
ENSMUSG00000004356	Utp20	chr10:88746607-88826804	39.0418	25.1418	21.1109	0
ENSMUSG00000004359	Spic	chr10:88674772-88685015	0	0	0	0
ENSMUSG00000004360	9330159F19Rik	chr10:29211606-29230779	0	0	0	0
ENSMUSG00000004364	Cul3	chr1:80264923-80340480	0	0	0	0
ENSMUSG00000004366	Sst	chr16:23889573-23890958	0	0	0	0
ENSMUSG00000004371	Il11	chr7:4772373-4782859	0	0	0	0
ENSMUSG00000004383	Large1	chr8:72814599-73353540	11.9777	0	10.1338	0
ENSMUSG00000004393	Ddx56	chr11:6258919-6267772	0	0	0	0
ENSMUSG00000004394	Tmed4	chr11:6270369-6274870	0	0	0	0
ENSMUSG00000004415	Col26a1	chr5:136741759-136883209	0	0	0	0
ENSMUSG00000004446	Bid	chr6:120891930-120916853	27.3556	0	0	0
ENSMUSG00000004451	Ralb	chr1:119470305-119504794	0	0	0	0
ENSMUSG00000004455	Ppp1cc	chr5:122158278-122175273	0	0	0	0
ENSMUSG00000004460	Dnajb11	chr16:22857845-22879634	0	0	0	0
ENSMUSG00000004462	Tbccd1	chr16:22813214-22857669	0	0	0	0
ENSMUSG00000004473	Clec11a	chr7:44302687-44306902	0	0	0	0
ENSMUSG00000004500	Zfp324	chr7:12965838-12974236	0	0	0	0
ENSMUSG00000004508	Gab2	chr7:97081586-97308946	0	0	0	0
ENSMUSG00000004530	Coro1c	chr5:113842436-113908758	0	0	0	0
ENSMUSG00000004535	Tax1bp1	chr6:52713729-52766780	0	0	0	0
ENSMUSG00000004540	Psg17	chr7:18813937-18821607	0	0	0	0
ENSMUSG00000004542	Psg19	chr7:18789567-18798520	0	0	0	0
ENSMUSG00000004552	Ctse	chr1:131638306-131675505	0	0	0	0
ENSMUSG00000004558	Ndrg2	chr14:51905271-51914158	0	0	0	0
ENSMUSG00000004561	Mettl17	chr14:51884842-51893039	0	0	0	0
ENSMUSG00000004562	Arhgef40	chr14:51984719-52006251	0	0	0	0
ENSMUSG00000004565	Pnpla6	chr8:3515384-3544267	0	0	0	0
ENSMUSG00000004567	Mcoln1	chr8:3500457-3515232	0	0	0	0
ENSMUSG00000004568	Arhgef18	chr8:3393006-3456601	0	0	8.67071	0
ENSMUSG00000004591	Pkn2	chr3:142790902-142882004	9.96045	0	0	0
ENSMUSG00000004609	Cd33	chr7:43524216-43544428	0	0	0	0
ENSMUSG00000004610	Etfb	chr7:43444083-43457800	0	0	0	0
ENSMUSG00000004612	Nkg7	chr7:43437073-43438249	0	0	0	0
ENSMUSG00000004626	Stxbp2	chr8:3630955-3643644	0	0	0	0
ENSMUSG00000004630	Pcp2	chr8:3623371-3625545	0	0	0	0
ENSMUSG00000004631	Sgce	chr6:4674350-4747207	0	0	0	0
ENSMUSG00000004633	Chn2	chr6:54039554-54301810	48.2972	15.2719	34.3193	0
ENSMUSG00000004637	Wwox	chr8:114439655-115352708	38.5754	15.3416	14.9265	0
ENSMUSG00000004642	Slbp	chr5:33634952-33652574	0	0	0	0
ENSMUSG00000004651	Tyr	chr7:87424771-87493512	0	0	0	0
ENSMUSG00000004654	Ghrhr	chr6:55376295-55388530	0	0	0	0
ENSMUSG00000004655	Aqp1	chr6:55336432-55348555	0	0	0	0
ENSMUSG00000004661	Arid3b	chr9:57790353-57836793	0	0	0	0
ENSMUSG00000004665	Cnn2	chr10:79988584-79996062	0	0	0	0
ENSMUSG00000004667	Polr2e	chr10:80035949-80039795	0	0	0	0
ENSMUSG00000004668	Abca13	chr11:9191942-9684259	0	0	0	0
ENSMUSG00000004677	Myo9b	chr8:71272714-71360713	13.0242	0	9.02401	0
ENSMUSG00000004698	Hdac9	chr12:34047580-34917095	4.89695	0	6.68036	0
ENSMUSG00000004707	Ly9	chr1:171588624-171607410	0	0	0	0
ENSMUSG00000004709	Cd244a	chr1:171559193-171609746	18.0281	0	19.7714	0
ENSMUSG00000004730	Adgre1	chr17:57358691-57483527	0	0	0	0
ENSMUSG00000004748	Mtfp1	chr11:4091480-4095445	0	0	0	0
ENSMUSG00000004768	Rab23	chr1:33719887-33742564	0	0	5.87472	0
ENSMUSG00000004771	Rab11a	chr9:64715299-64737758	0	0	0	0
ENSMUSG00000004788	Eif2b2	chr12:85219481-85226628	0	0	0	0
ENSMUSG00000004789	Dlst	chr12:85110833-85134845	26.2444	14.551	21.9223	0
ENSMUSG00000004791	Pgf	chr12:85166635-85177790	0	0	0	0
ENSMUSG00000004798	Ulk2	chr11:61775649-61855073	0	0	0	0
ENSMUSG00000004814	Ccl24	chr5:135569937-135573049	0	0	0	0
ENSMUSG00000004815	Dgkq	chr5:108646693-108669672	8.69482	0	0	0
ENSMUSG00000004821	Tmed11	chr5:108777235-108795363	0	0	0	0
ENSMUSG00000004837	Grap	chr11:61653265-61672784	0	0	0	0
ENSMUSG00000004842	Pou1f1	chr16:65520511-65535005	0	0	0	0
ENSMUSG00000004843	Chmp2b	chr16:65539128-65562726	0	0	0	0
ENSMUSG00000004846	Plod3	chr5:136987019-136996648	0	10.6524	0	0
ENSMUSG00000004849	Ap1s1	chr5:137034993-137046135	0	0	0	0
ENSMUSG00000004864	Mapk13	chr17:28769297-28780233	0	0	0	0
ENSMUSG00000004865	Srpk1	chr17:28587648-28622709	0	0	0	0
ENSMUSG00000004872	Pax3	chr1:78101267-78197134	0	0	0	0
ENSMUSG00000004880	Lbr	chr1:181815335-181843046	0	0	0	0
ENSMUSG00000004885	Crabp2	chr3:87948666-87953376	0	0	0	0
ENSMUSG00000004891	Nes	chr3:87971078-87980451	0	0	0	0
ENSMUSG00000004892	Bcan	chr3:87987531-88000230	0	0	0	0
ENSMUSG00000004894	Hapln2	chr3:88021750-88027583	0	0	0	0
ENSMUSG00000004895	Prcc	chr3:87858903-87885608	17.884	0	7.94251	0
ENSMUSG00000004896	Rrnad1	chr3:87922601-87930717	9.50115	22.8066	11.2083	0
ENSMUSG00000004897	Hdgf	chr3:87906321-87916132	0	32.7632	0	0
ENSMUSG00000004902	Slc25a18	chr6:120773578-120794336	0	0	0	0
ENSMUSG00000004929	Thop1	chr10:81070035-81082559	0	0	0	0
ENSMUSG00000004931	Apba3	chr10:81266960-81273246	0	32.4068	4.4811	0
ENSMUSG00000004933	Matk	chr10:81252935-81263365	0	0	0	0
ENSMUSG00000004934	Pias4	chr10:81153266-81167923	0	5.18716	0	0
ENSMUSG00000004936	Map2k1	chr9:64185770-64253631	0	0	6.90685	0
ENSMUSG00000004937	Sgta	chr10:81044075-81060181	0	0	0	0
ENSMUSG00000004939	Nmrk2	chr10:81198170-81202051	0	0	0	0
ENSMUSG00000004945	Tmem242	chr17:5410870-5440259	11.5539	15.2142	5.83383	0
ENSMUSG00000004947	Dtx2	chr5:135994800-136032872	0	0	0	0
ENSMUSG00000004948	Zp3	chr5:135980099-135988624	0	0	0	0
ENSMUSG00000004951	Hspb1	chr5:135887919-135889563	0	0	0	0
ENSMUSG00000004952	Rasa4	chr5:136083916-136111860	0	0	0	0
ENSMUSG00000004961	Syt5	chr7:4539765-4547541	0	0	0	0
ENSMUSG00000004980	Hnrnpa2b1	chr6:51460932-51469894	0	27.2657	0	0
ENSMUSG00000004988	Fxyd4	chr6:117933559-117937692	0	0	0	0
ENSMUSG00000004994	Ccdc130	chr8:84257795-84270380	0	0	0	0
ENSMUSG00000004996	Mri1	chr8:84249906-84257326	0	0	0	0
ENSMUSG00000005034	Prkacb	chr3:146729574-146812990	7.38922	0	12.1252	0
ENSMUSG00000005043	Sgsh	chr11:119343425-119355536	0	0	0	0
ENSMUSG00000005045	Chd5	chr4:152338651-152390194	0	10.2306	0	0
ENSMUSG00000005054	Cstb	chr10:78425669-78427622	0	0	0	0
ENSMUSG00000005057	Sh2b2	chr5:136218147-136246556	0	0	0	0
ENSMUSG00000005069	Pex5	chr6:124396816-124415067	0	0	0	0
ENSMUSG00000005078	Jkamp	chr12:72085589-72101461	0	0	0	0
ENSMUSG00000005087	Cd44	chr2:102811141-102901665	0	0	0	0
ENSMUSG00000005089	Slc1a2	chr2:102658659-102790784	0	0	0	0
ENSMUSG00000005102	Eif2ak4	chr2:118388618-118475234	0	0	0	0
ENSMUSG00000005103	Wdr1	chr5:38526813-38563221	0	0	0	0
ENSMUSG00000005107	Slc2a9	chr5:38349273-38503143	0	0	0	0
ENSMUSG00000005124	Wisp1	chr15:66891320-66923201	16.0728	0	0	0
ENSMUSG00000005125	Ndrg1	chr15:66929318-66969640	0	0	0	0
ENSMUSG00000005131	4930550C14Rik	chr9:53402325-53434402	0	0	0	0
ENSMUSG00000005142	Man2b1	chr8:85083270-85098282	0	0	0	0
ENSMUSG00000005148	Klf5	chr14:99298691-99315036	0	0	0	0
ENSMUSG00000005150	Wdr83	chr8:85075035-85081306	0	0	0	0
ENSMUSG00000005161	Prdx2	chr8:84969587-84974834	0	0	0	0
ENSMUSG00000005198	Polr2a	chr11:69733997-69758637	0	0	0	0
ENSMUSG00000005202	Shbg	chr11:69614804-69617905	0	0	0	0
ENSMUSG00000005204	Senp3	chr11:69673115-69682084	0	37.5918	0	0
ENSMUSG00000005220	Corin	chr5:72300025-72504473	3.38925	0	0	0
ENSMUSG00000005225	Plekha8	chr6:54595111-54645839	8.6018	12.1154	6.68036	0
ENSMUSG00000005232	G6pc2	chr2:69211073-69227841	0	0	0	0
ENSMUSG00000005233	Spc25	chr2:69193895-69206194	0	0	0	0
ENSMUSG00000005237	Dnah2	chr11:69420809-69549110	0	0	0	0
ENSMUSG00000005251	Ripk4	chr16:97741933-97763787	26.9843	35.4504	34.0411	0
ENSMUSG00000005262	Ufd1	chr16:18811779-18835261	0	0	0	0
ENSMUSG00000005267	Zfp287	chr11:62700356-62731905	0	0	0	0
ENSMUSG00000005268	Prlr	chr15:10177238-10349180	64.3281	13.3047	58.4269	0
ENSMUSG00000005299	Letm1	chr5:33739673-33782817	0	0	0	0
ENSMUSG00000005312	Ubqln1	chr13:58176156-58215653	29.1552	0	26.9211	0
ENSMUSG00000005320	Fgfr4	chr13:55152640-55168759	0	10.6283	0	0
ENSMUSG00000005338	Cadm3	chr1:173333258-173367695	0	0	0	0
ENSMUSG00000005339	Fcer1a	chr1:173221284-173227214	0	0	0	0
ENSMUSG00000005354	Txn2	chr15:77915047-77929006	0	8.09561	0	0
ENSMUSG00000005355	Casp14	chr10:78711991-78718294	0	0	0	0
ENSMUSG00000005357	Slc1a6	chr10:78780496-78814765	0	0	0	0
ENSMUSG00000005360	Slc1a3	chr15:8634124-8710764	0	0	0	0
ENSMUSG00000005362	Crbn	chr6:106780201-106800077	0	0	0	0
ENSMUSG00000005364	Il5ra	chr6:106710357-106749037	0	0	0	0
ENSMUSG00000005370	Msh6	chr17:87975062-87990892	0	0	0	0
ENSMUSG00000005371	Fbxo11	chr17:87990859-88065291	0	0	0	0
ENSMUSG00000005373	Mlxipl	chr5:135089890-135138382	12.9677	6.59782	8.77425	0
ENSMUSG00000005374	Tbl2	chr5:135149657-135165760	0	0	0	0
ENSMUSG00000005378	Bud23	chr5:135052957-135064959	0	0	0	0
ENSMUSG00000005397	Nid1	chr13:13437551-13512269	7.88989	0	0	0
ENSMUSG00000005410	Mcm5	chr8:75109569-75128439	0	0	0	0
ENSMUSG00000005413	Hmox1	chr8:75093621-75100589	0	0	0	0
ENSMUSG00000005417	Mprip	chr11:59661305-59780860	0	0	0	0
ENSMUSG00000005442	Cic	chr7:25267704-25294159	19.7294	0	17.7335	0
ENSMUSG00000005447	Pafah1b3	chr7:25295049-25297986	0	0	0	0
ENSMUSG00000005465	Il27ra	chr8:84030294-84042589	0	0	0	0
ENSMUSG00000005469	Prkaca	chr8:83972993-83996443	12.5347	0	6.8843	0
ENSMUSG00000005470	Asf1b	chr8:83955507-83970197	12.5347	0	6.8843	0
ENSMUSG00000005474	Myl10	chr5:136693146-136701094	0	0	0	0
ENSMUSG00000005481	Ddx39	chr8:83715177-83726892	0	0	0	0
ENSMUSG00000005483	Dnajb1	chr8:83608193-83612653	0	0	0	0
ENSMUSG00000005493	Msh4	chr3:153857149-153906138	0	0	0	0
ENSMUSG00000005501	Usp40	chr1:87945119-88008551	45.3716	17.8784	15.4057	0
ENSMUSG00000005503	Evx1	chr6:52313498-52318378	0	0	0	0
ENSMUSG00000005505	Kbtbd4	chr2:90904740-90911626	0	0	0	0
ENSMUSG00000005506	Celf1	chr2:90940382-91019497	0	0	0	0
ENSMUSG00000005510	Ndufs3	chr2:90894634-90904827	0	0	0	0
ENSMUSG00000005514	Por	chr5:135670033-135735326	58.2512	40.7944	32.0571	0
ENSMUSG00000005533	Igf1r	chr7:67952827-68233668	21.8248	44.5005	23.8158	0
ENSMUSG00000005534	Insr	chr8:3122061-3279617	51.6665	6.59782	18.1277	0
ENSMUSG00000005540	Fcer2a	chr8:3681737-3694175	0	0	0	0
ENSMUSG00000005547	Cyp2a5	chr7:26835305-26843548	0	0	0	0
ENSMUSG00000005553	Atp4a	chr7:30712209-30725534	0	0	0	0
ENSMUSG00000005566	Trim28	chr7:12999114-13031035	22.2069	14.0851	23.1753	0
ENSMUSG00000005575	Ube2m	chr7:13035120-13038275	0	0	0	0
ENSMUSG00000005580	Adcy9	chr16:4287529-4420498	0	0	0	0
ENSMUSG00000005583	Mef2c	chr13:83504034-83667080	0	0	0	0
ENSMUSG00000005609	Ctr9	chr7:111028951-111056377	0	0	0	0
ENSMUSG00000005610	Eif4g2	chr7:111067750-111083030	0	0	0	0
ENSMUSG00000005611	Mrvi1	chr7:110868266-110982461	9.63649	0	0	0
ENSMUSG00000005615	Pcyt1a	chr16:32430921-32475070	7.54429	15.2336	6.4837	0
ENSMUSG00000005621	Zfp592	chr7:80993681-81045164	0	0	0	0
ENSMUSG00000005625	Psmd4	chr3:95032694-95042614	14.1332	15.2799	20.7898	0
ENSMUSG00000005628	Tmod4	chr3:95124476-95129209	0	0	0	0
ENSMUSG00000005640	Insrr	chr3:87796951-87816101	0	0	0	0
ENSMUSG00000005649	Cabp5	chr7:13398132-13408887	0	0	0	0
ENSMUSG00000005656	Snx6	chr12:54746349-54795703	0	0	0	0
ENSMUSG00000005667	Mthfd2	chr6:83305691-83325908	0	7.323	0	0
ENSMUSG00000005672	Kit	chr5:75574916-75656722	0	0	0	0
ENSMUSG00000005674	Tomm40l	chr1:171216011-171222514	0	0	0	0
ENSMUSG00000005677	Nr1i3	chr1:171213970-171220701	14.8663	0	19.3845	0
ENSMUSG00000005681	Apoa2	chr1:171225054-171226379	9.15703	0	0	0
ENSMUSG00000005682	Pan2	chr10:128303335-128321358	0	0	0	0
ENSMUSG00000005683	Cs	chr10:128337734-128362479	0	0	0	0
ENSMUSG00000005686	Ampd3	chr7:110768206-110812405	0	0	0	0
ENSMUSG00000005687	Bcas2	chr3:103171655-103179166	0	0	0	0
ENSMUSG00000005696	Sh2d1a	chrX:42502453-42529330	0	0	0	0
ENSMUSG00000005698	Ctcf	chr8:105636568-105682922	0	0	0	0
ENSMUSG00000005699	Pard6a	chr8:105701148-105703496	0	0	0	0
ENSMUSG00000005705	Agrp	chr8:105566698-105637393	0	0	0	0
ENSMUSG00000005716	Pvalb	chr15:78191114-78206400	0	0	0	0
ENSMUSG00000005718	Tfap4	chr16:4544661-4559854	0	0	0	0
ENSMUSG00000005732	Ranbp1	chr16:18239784-18248732	0	0	0	0
ENSMUSG00000005763	Cd247	chr1:165788681-165877277	0	0	0	5.09222
ENSMUSG00000005774	Rfx5	chr3:94954075-94961561	15.6322	0	0	0
ENSMUSG00000005779	Psmb4	chr3:94884093-94886961	0	0	0	0
ENSMUSG00000005800	Mmp8	chr9:7558456-7568485	0	0	0	0
ENSMUSG00000005802	Slc30a4	chr2:122681233-122702663	0	0	0	0
ENSMUSG00000005803	Sqor	chr2:122765237-122809569	36.3304	7.53719	23.1753	0
ENSMUSG00000005804	Bloc1s6	chr2:122738503-122749475	19.9983	8.63647	9.38143	0
ENSMUSG00000005813	Metap1	chr3:138458956-138489515	0	0	0	0
ENSMUSG00000005823	Gpr108	chr17:57234635-57248446	0	0	0	0
ENSMUSG00000005824	Tnfsf14	chr17:57189492-57194177	0	0	0	0
ENSMUSG00000005836	Gata6	chr18:11052064-11085635	0	0	6.8843	0
ENSMUSG00000005846	Rsl1d1	chr16:11192970-11203331	0	0	0	0
ENSMUSG00000005864	Cnga2	chrX:71991849-72010218	0	0	0	0
ENSMUSG00000005871	Apc	chr18:34220924-34322189	18.6852	21.0284	10.2967	0
ENSMUSG00000005873	Reep5	chr18:34344889-34373415	0	0	0	0
ENSMUSG00000005881	Ergic3	chr2:156008045-156018279	0	8.72247	0	0
ENSMUSG00000005882	Uqcc1	chr2:155846894-155930310	0	12.7303	0	0
ENSMUSG00000005883	Spo11	chr2:172977700-172993576	13.9473	0	19.3923	0
ENSMUSG00000005886	Ncoa2	chr1:13139105-13374083	38.1486	8.63647	15.7566	0
ENSMUSG00000005891	Prl4a1	chr13:28016212-28023559	0	0	0	0
ENSMUSG00000005892	Trh	chr6:92242061-92244650	0	0	0	0
ENSMUSG00000005893	Nr2c2	chr6:92091390-92174294	0	0	0	0
ENSMUSG00000005897	Nr2c1	chr10:94148023-94197211	49.7807	13.7632	28.0301	0
ENSMUSG00000005899	Smpd4	chr16:17619354-17644828	0	0	0	0
ENSMUSG00000005907	Pex1	chr5:3596066-3637232	22.015	0	11.4163	0
ENSMUSG00000005917	Otx1	chr11:21994764-22002897	0	0	0	0
ENSMUSG00000005936	Kctd20	chr17:28951950-28969549	0	0	0	0
ENSMUSG00000005947	Itgae	chr11:73090583-73147446	12.1931	0	9.05163	0
ENSMUSG00000005949	Ctns	chr11:73183596-73199042	0	0	0	0
ENSMUSG00000005950	P2rx5	chr11:73160421-73172685	0	0	0	0
ENSMUSG00000005951	Shpk	chr11:73199460-73224511	0	0	0	0
ENSMUSG00000005952	Trpv1	chr11:73234292-73261242	0	0	0	0
ENSMUSG00000005958	Ephb3	chr16:21204755-21223305	0	0	0	0
ENSMUSG00000005968	Tuft1	chr3:94612757-94658872	0	0	0	0
ENSMUSG00000005973	Rcn1	chr2:105386291-105399319	0	0	0	0
ENSMUSG00000005980	Dnase1	chr16:4036942-4040024	6.88804	0	0	0
ENSMUSG00000005981	Trap1	chr16:4039971-4077827	0	0	0	0
ENSMUSG00000005982	Naa60	chr16:3872375-3904780	0	81.7928	7.31326	0
ENSMUSG00000005983	1700037C18Rik	chr16:3895179-3908689	0	0	0	0
ENSMUSG00000005986	Ankrd13d	chr19:4270180-4283137	0	0	0	0
ENSMUSG00000005994	Tyrp1	chr4:80834123-80851719	0	0	0	0
ENSMUSG00000006005	Tpr	chr1:150392838-150449935	11.7295	0	4.28414	0
ENSMUSG00000006007	Pdc	chr1:150319417-150333906	0	0	0	0
ENSMUSG00000006010	Odr4	chr1:150361305-150393080	0	0	0	0
ENSMUSG00000006014	Prg4	chr1:150449412-150466165	41.1243	0	29.1338	0
ENSMUSG00000006019	Dhx34	chr7:16197147-16222037	0	0	0	0
ENSMUSG00000006021	Kptn	chr7:16119895-16127516	0	0	0	0
ENSMUSG00000006024	Napa	chr7:16098458-16117975	0	0	0	0
ENSMUSG00000006050	Sra1	chr18:36666681-36679366	0	0	0	0
ENSMUSG00000006056	Calcoco2	chr11:96099326-96111964	0	0	0	0
ENSMUSG00000006057	Atp5g1	chr11:96068852-96075670	0	0	0	0
ENSMUSG00000006058	Snf8	chr11:96034885-96047430	0	0	0	0
ENSMUSG00000006095	Tbcb	chr7:30224131-30232272	0	0	0	0
ENSMUSG00000006127	Inpp5k	chr11:75630988-75648871	0	0	0	0
ENSMUSG00000006134	Crkl	chr16:17451987-17487434	14.2773	0	0	0
ENSMUSG00000006143	Upk3bl	chr5:136054492-136064326	0	0	0	0
ENSMUSG00000006154	Eps8l1	chr7:4460674-4480487	0	0	0	0
ENSMUSG00000006169	Clint1	chr11:45852051-45910625	32.2577	11.0131	31.5179	0
ENSMUSG00000006179	Prss16	chr13:22002173-22009742	0	0	0	0
ENSMUSG00000006191	Cdkal1	chr13:29191746-29855674	0	0	0	0
ENSMUSG00000006200	Rhox6	chrX:37826910-37829857	0	0	0	0
ENSMUSG00000006204	5430419D17Rik	chr7:131174402-131306451	12.9614	0	9.45372	0
ENSMUSG00000006205	Htra1	chr7:130936111-130985660	0	0	0	0
ENSMUSG00000006215	Zbtb17	chr4:141444654-141467930	0	0	0	0
ENSMUSG00000006216	Clcnkb	chr4:141404353-141416014	0	0	0	0
ENSMUSG00000006218	Fam131c	chr4:141368220-141384175	0	0	0	0
ENSMUSG00000006219	Fblim1	chr4:141576062-141606096	0	0	0	0
ENSMUSG00000006221	Hspb7	chr4:141420779-141425311	0	0	0	0
ENSMUSG00000006235	Epor	chr9:21958897-21963506	0	0	0	0
ENSMUSG00000006241	Ccdc159	chr9:21927471-21935872	0	10.4238	0	0
ENSMUSG00000006262	Mob1b	chr5:88720855-88764220	0	0	0	0
ENSMUSG00000006269	Atp6v1b1	chr6:83742990-83758855	12.2183	0	5.34656	0
ENSMUSG00000006270	Vax1	chr19:59166187-59170056	0	0	0	0
ENSMUSG00000006273	Atp6v1b2	chr8:69088646-69113711	7.54429	0	0	0
ENSMUSG00000006276	Eps15l1	chr8:72340999-72421460	0	0	0	0
ENSMUSG00000006281	Tep1	chr14:50824059-50870560	0	0	0	0
ENSMUSG00000006288	Ttc5	chr14:50765415-50785519	0	0	0	0
ENSMUSG00000006289	Osgep	chr14:50906478-50924893	0	0	10.2967	0
ENSMUSG00000006299	Aamp	chr1:74279840-74284738	0	0	0	0
ENSMUSG00000006301	Tmbim1	chr1:74288247-74305622	0	0	0	3.60356
ENSMUSG00000006304	Arpc2	chr1:74236084-74268209	0	0	0	0
ENSMUSG00000006307	Kmt2b	chr7:30568858-30588726	0	0	0	0
ENSMUSG00000006310	Zbtb32	chr7:30589681-30598909	0	0	0	0
ENSMUSG00000006311	Etv2	chr7:30633616-30635852	0	0	0	0
ENSMUSG00000006313	Upk1a	chr7:30603092-30612847	0	0	0	0
ENSMUSG00000006315	Tmem147	chr7:30727701-30729540	0	0	0	0
ENSMUSG00000006333	Rps9	chr7:3703993-3706897	0	0	0	0
ENSMUSG00000006335	Tfpt	chr7:3620324-3629929	0	0	0	0
ENSMUSG00000006342	Susd2	chr10:75636706-75644008	0	0	0	0
ENSMUSG00000006344	Ggt5	chr10:75589340-75617200	0	0	0	0
ENSMUSG00000006345	Ggt1	chr10:75561604-75586200	0	0	0	0
ENSMUSG00000006356	Crip2	chr12:113140236-113145506	0	0	0	0
ENSMUSG00000006360	Crip1	chr12:113146316-113153879	0	0	0	0
ENSMUSG00000006362	Cbfa2t3	chr8:122625141-122699109	0	0	0	0
ENSMUSG00000006369	Fbln1	chr15:85205949-85286535	8.6018	0	0	0
ENSMUSG00000006373	Pgrmc1	chrX:36598206-36606079	0	0	11.2939	0
ENSMUSG00000006378	Gcat	chr15:79030874-79038353	0	0	12.4582	0
ENSMUSG00000006386	Tek	chr4:94739289-94874976	0	0	0	0
ENSMUSG00000006389	Mpl	chr4:118442415-118457513	0	0	0	0
ENSMUSG00000006390	Elovl1	chr4:118428093-118432953	0	0	0	0
ENSMUSG00000006392	Med8	chr4:118409337-118415782	10.5945	0	3.53582	0
ENSMUSG00000006395	Hyi	chr4:118359990-118362744	10.4867	0	11.2529	0
ENSMUSG00000006398	Cdc20	chr4:118432901-118437352	0	0	0	0
ENSMUSG00000006403	Adamts4	chr1:171250421-171260637	0	0	0	4.26259
ENSMUSG00000006411	Nectin4	chr1:171370099-171388598	0	0	0	0
ENSMUSG00000006412	Pfdn2	chr1:171345670-171359254	0	0	0	0
ENSMUSG00000006418	Rnf114	chr2:167492645-167516173	0	0	0	0
ENSMUSG00000006423	C330007P06Rik	chrX:36823737-36874111	0	0	0	0
ENSMUSG00000006435	Neurl1a	chr19:47178820-47259440	11.5539	33.4423	7.97086	0
ENSMUSG00000006442	Srm	chr4:148591503-148594993	0	0	0	0
ENSMUSG00000006445	Epha2	chr4:141301240-141329384	0	0	0	0
ENSMUSG00000006456	Rbm14	chr19:4800569-4811634	0	0	0	0
ENSMUSG00000006457	Actn3	chr19:4861223-4877909	0	0	0	0
ENSMUSG00000006462	A530013C23Rik	chr2:167691177-167729172	5.53111	23.7483	10.8329	0
ENSMUSG00000006463	Zdhhc24	chr19:4878668-4885397	0	0	0	0
ENSMUSG00000006464	Bbs1	chr19:4886898-4906627	0	0	0	0
ENSMUSG00000006469	Slc34a3	chr2:25228898-25234364	0	0	0	0
ENSMUSG00000006471	Ndor1	chr2:25244821-25256022	0	0	0	0
ENSMUSG00000006476	Nsmf	chr2:25054355-25062881	0	0	0	0
ENSMUSG00000006488	Prl7a1	chr13:27633366-27642493	0	0	0	0
ENSMUSG00000006490	Prl8a9	chr13:27557995-27564606	0	0	0	0
ENSMUSG00000006494	Pdk1	chr2:71873224-71903858	15.3974	0	0	0
ENSMUSG00000006498	Ptbp1	chr10:79854427-79864771	0	0	0	0
ENSMUSG00000006517	Mvd	chr8:122433601-122443422	0	0	0	0
ENSMUSG00000006519	Cyba	chr8:122424776-122432930	0	0	0	0
ENSMUSG00000006522	Itih3	chr14:30908572-30923760	7.7925	0	6.90685	0
ENSMUSG00000006526	Tmem110	chr14:30825590-30877210	0	0	0	0
ENSMUSG00000006527	Sfmbt1	chr14:30714849-30822721	8.34747	0	5.28631	0
ENSMUSG00000006529	Itih1	chr14:30929180-30943289	16.3331	0	14.5681	0
ENSMUSG00000006538	Ihh	chr1:74945315-74951672	0	0	0	9.71487
ENSMUSG00000006542	Prkag3	chr1:74738922-74749221	0	11.1281	0	3.39279
ENSMUSG00000006546	Cryba2	chr1:74889934-74893143	0	0	0	0
ENSMUSG00000006567	Atp7b	chr8:21992785-22060305	0	9.75673	0	0
ENSMUSG00000006570	Defb2	chr8:21839926-21843482	0	0	0	0
ENSMUSG00000006574	Slc4a1	chr11:102348824-102366203	0	0	0	0
ENSMUSG00000006575	Rundc3a	chr11:102393403-102402555	0	0	0	0
ENSMUSG00000006576	Slc4a3	chr1:75546266-75562172	0	10.7208	4.40774	9.27831
ENSMUSG00000006585	Cdt1	chr8:122568015-122573554	0	0	0	0
ENSMUSG00000006586	Runx1t1	chr4:13743436-13893649	0	0	0	0
ENSMUSG00000006587	Snai3	chr8:122454208-122460733	0	7.5381	22.6484	0
ENSMUSG00000006589	Aprt	chr8:122574635-122576909	0	0	0	0
ENSMUSG00000006599	Gtf2h1	chr7:46796103-46823800	0	0	0	0
ENSMUSG00000006611	Hfe	chr13:23702034-23710854	9.63649	0	7.70769	0
ENSMUSG00000006638	Abhd1	chr5:30950066-30955091	0	0	0	0
ENSMUSG00000006641	Slc5a6	chr5:31036036-31048924	0	0	0	0
ENSMUSG00000006642	Tcf23	chr5:30968662-30977018	0	0	0	0
ENSMUSG00000006649	Nphs1	chr7:30458315-30487223	15.7645	27.6665	0	0
ENSMUSG00000006651	Aplp1	chr7:30434982-30445535	0	0	0	0
ENSMUSG00000006673	Qrich1	chr9:108516806-108560163	0	0	0	0
ENSMUSG00000006675	P4htm	chr9:108578862-108597667	0	0	0	0
ENSMUSG00000006676	Usp19	chr9:108490602-108502337	0	0	0	0
ENSMUSG00000006678	Pola1	chrX:93304767-93632155	0	0	0	0
ENSMUSG00000006699	Cdc42	chr4:137319696-137357720	0	0	0	0
ENSMUSG00000006705	Pknox1	chr17:31564749-31607684	0	0	0	0
ENSMUSG00000006711	D130043K22Rik	chr13:24845135-24901270	0	19.478	0	0
ENSMUSG00000006715	Gmnn	chr13:24751845-24761923	0	0	0	0
ENSMUSG00000006717	Acot13	chr13:24817948-24831540	0	0	0	0
ENSMUSG00000006720	Zfp184	chr13:21945094-21960779	0	0	0	0
ENSMUSG00000006724	Cyp27b1	chr10:127048250-127053006	0	0	0	0
ENSMUSG00000006728	Cdk4	chr10:127063534-127067920	0	16.4455	0	0
ENSMUSG00000006731	B4galnt1	chr10:127165225-127172330	0	12.5714	0	0
ENSMUSG00000006732	Mettl1	chr10:127041414-127046365	0	0	0	0
ENSMUSG00000006736	Tspan31	chr10:127067280-127070264	0	16.4455	0	0
ENSMUSG00000006740	Kif5b	chr18:6201002-6242174	0	0	0	0
ENSMUSG00000006763	Saal1	chr7:46686108-46710680	11.4682	7.2156	19.5316	0
ENSMUSG00000006764	Tph2	chr10:115078641-115185022	0	0	0	0
ENSMUSG00000006777	Krt23	chr11:99477974-99493137	5.26418	0	7.70769	0
ENSMUSG00000006782	Cnp	chr11:100574904-100591729	0	0	0	0
ENSMUSG00000006784	Ttc25	chr11:100545607-100572568	0	0	0	0
ENSMUSG00000006800	Sulf2	chr2:166073089-166155663	5.52359	0	0	0
ENSMUSG00000006818	Sod2	chr17:13006846-13040063	0	0	0	0
ENSMUSG00000006850	Tmco6	chr18:36735068-36742391	0	17.6837	12.2123	0
ENSMUSG00000006906	Stambp	chr6:83543211-83572729	0	0	0	0
ENSMUSG00000006920	Ezh1	chr11:101191115-101226463	0	0	0	0
ENSMUSG00000006930	Hap1	chr11:100347327-100356128	0	0	0	0
ENSMUSG00000006931	P3h4	chr11:100408456-100414836	0	0	0	0
ENSMUSG00000006932	Ctnnb1	chr9:120929216-120960507	0	0	0	0
ENSMUSG00000006941	Eif1b	chr9:120492232-120495330	0	0	0	0
ENSMUSG00000006948	Klk4	chr7:43881160-43885804	0	0	0	0
ENSMUSG00000006958	Chrd	chr16:20733127-20742384	6.05525	0	0	0
ENSMUSG00000006998	Psmd2	chr16:20651652-20663414	0	0	0	0
ENSMUSG00000007021	Syngr3	chr17:24685092-24689955	0	0	0	0
ENSMUSG00000007029	Vars	chr17:35000987-35016322	0	0	0	0
ENSMUSG00000007030	Vwa7	chr17:35016579-35026741	0	0	0	0
ENSMUSG00000007033	Hspa1l	chr17:34972703-34979285	7.7925	0	0	0
ENSMUSG00000007034	Slc44a4	chr17:34914466-34930436	0	0	0	0
ENSMUSG00000007035	Msh5	chr17:35028605-35046745	26.9949	0	5.83383	0
ENSMUSG00000007036	Abhd16a	chr17:35089263-35102987	0	0	0	0
ENSMUSG00000007038	Neu1	chr17:34931253-34935953	0	0	0	0
ENSMUSG00000007039	Ddah2	chr17:35059035-35062095	0	0	0	0
ENSMUSG00000007041	Clic1	chr17:35049966-35058749	26.9949	0	5.83383	0
ENSMUSG00000007050	Lsm2	chr17:34981862-34985891	7.7925	0	0	0
ENSMUSG00000007080	Pole	chr5:110286306-110337474	0	0	0	0
ENSMUSG00000007097	Atp1a2	chr1:172271709-172298064	0	0	0	0
ENSMUSG00000007107	Atp1a4	chr1:172223513-172258414	0	0	0	0
ENSMUSG00000007122	Casq1	chr1:172209894-172219868	0	0	0	0
ENSMUSG00000007207	Stx1a	chr5:135023482-135051100	0	0	0	0
ENSMUSG00000007209	Ceacam9	chr7:16721929-16726132	0	0	0	0
ENSMUSG00000007216	Zfp775	chr6:48602063-48623227	0	0	0	0
ENSMUSG00000007279	Scube2	chr7:109798676-109865679	0	0	0	0
ENSMUSG00000007338	Mrpl49	chr19:6053630-6057751	0	0	0	0
ENSMUSG00000007379	Dennd2c	chr3:103102604-103169769	6.00053	0	0	0
ENSMUSG00000007411	Mark3	chr12:111574523-111656221	0	0	0	0
ENSMUSG00000007415	Gatad1	chr5:3632932-3657185	0	0	0	0
ENSMUSG00000007440	Pcdha11	chr18:37005203-37187657	0	0	0	0
ENSMUSG00000007457	2310003L06Rik	chr5:87969459-87972870	0	0	0	0
ENSMUSG00000007458	M6pr	chr6:122308720-122317680	0	0	0	0
ENSMUSG00000007476	Lrrc8a	chr2:30237715-30263790	0	0	0	0
ENSMUSG00000007480	Mc5r	chr18:68337603-68339711	0	0	0	0
ENSMUSG00000007564	Ppp2r1a	chr17:20945311-20965916	0	0	0	0
ENSMUSG00000007570	Fance	chr17:28313519-28326572	0	0	0	0
ENSMUSG00000007589	Tinf2	chr14:55674689-55681820	0	0	8.86732	0
ENSMUSG00000007591	Tssk4	chr14:55650184-55652539	0	0	0	0
ENSMUSG00000007594	Hapln4	chr8:70083457-70090862	0	0	0	0
ENSMUSG00000007603	Dus3l	chr17:56764757-56770093	0	0	0	0
ENSMUSG00000007610	Gtpbp3	chr8:71488103-71499583	0	0	0	0
ENSMUSG00000007613	Tgfbr1	chr4:47353222-47414931	0	0	0	0
ENSMUSG00000007617	Homer1	chr13:93299635-93405129	5.52359	0	0	0
ENSMUSG00000007646	Rad51c	chr11:87376645-87404954	0	0	0	0
ENSMUSG00000007653	Gabrb2	chr11:42419757-42629028	0	0	0	0
ENSMUSG00000007655	Cav1	chr6:17306335-17341452	0	0	9.05163	0
ENSMUSG00000007656	Arpp19	chr9:75037614-75060313	10.2847	0	6.90685	0
ENSMUSG00000007659	Bcl2l1	chr2:152780668-152831728	22.6912	0	14.5944	0
ENSMUSG00000007670	Khsrp	chr17:57021051-57031522	0	0	0	0
ENSMUSG00000007682	Dio2	chr12:90724552-90738438	0	0	0	0
ENSMUSG00000007721	Ccdc124	chr8:70868227-70873935	0	0	0	0
ENSMUSG00000007739	Cct4	chr11:22990519-23003780	0	0	0	0
ENSMUSG00000007777	0610009B22Rik	chr11:51685386-51688874	0	0	0	0
ENSMUSG00000007783	Cpt1c	chr7:44959372-44974851	0	0	0	0
ENSMUSG00000007805	Twist2	chr1:91801461-91848028	17.109	25.3623	5.83383	0
ENSMUSG00000007812	Zfp655	chr5:145231715-145247302	8.6018	0	0	0
ENSMUSG00000007815	Rhoa	chr9:108306129-108337934	0	0	0	0
ENSMUSG00000007817	Zmiz1	chr14:25459185-25666743	11.6367	21.6673	0	0
ENSMUSG00000007827	Ankrd26	chr6:118501308-118562226	0	0	0	0
ENSMUSG00000007833	Aldh16a1	chr7:45140684-45154584	0	0	0	0
ENSMUSG00000007836	Hnrnpa0	chr13:58125879-58128556	0	0	0	0
ENSMUSG00000007837	Prrg2	chr7:45053584-45062677	0	0	0	0
ENSMUSG00000007850	Hnrnph1	chr11:50376990-50386528	10.0733	18.7772	9.86817	0
ENSMUSG00000007867	Ift43	chr12:86082541-86162459	0	0	0	0
ENSMUSG00000007872	Id3	chr4:136143497-136145755	0	0	0	0
ENSMUSG00000007877	Tcap	chr11:98383811-98384953	0	0	0	0
ENSMUSG00000007880	Arid1a	chr4:133679008-133756769	0	0	0	0
ENSMUSG00000007888	Crlf1	chr8:70493158-70504081	0	0	0	0
ENSMUSG00000007891	Ctsd	chr7:142375911-142388038	0	0	0	0
ENSMUSG00000007892	Rplp1	chr9:61913284-61914542	0	0	0	0
ENSMUSG00000007907	Cabs1	chr5:87979439-87981544	0	0	0	0
ENSMUSG00000007908	Hmgcll1	chr9:76014855-76136350	0	0	0	0
ENSMUSG00000007944	Ttc9b	chr7:27653915-27657346	0	0	0	0
ENSMUSG00000007946	Phox2a	chr7:101818313-101822726	0	0	0	0
ENSMUSG00000007950	Abhd8	chr8:71456705-71463655	0	0	0	0
ENSMUSG00000007987	Ift22	chr5:136908150-136915404	0	0	0	0
ENSMUSG00000007989	Fzd3	chr14:65192449-65262463	0	0	0	0
ENSMUSG00000008028	1700008O03Rik	chr7:44360043-44385820	0	0	0	0
ENSMUSG00000008035	Mid1ip1	chrX:10715013-10719690	0	14.2993	16.0211	0
ENSMUSG00000008036	Ap2s1	chr7:16738410-16749294	0	0	0	0
ENSMUSG00000008090	Fgfrl1	chr5:108692382-108706924	0	0	0	0
ENSMUSG00000008129	4930432K21Rik	chr8:84148025-84172590	0	0	0	0
ENSMUSG00000008136	Fhl2	chr1:43123074-43196984	0	0	0	0
ENSMUSG00000008140	Emc10	chr7:44489937-44496529	0	0	0	0
ENSMUSG00000008153	Clstn3	chr6:124430759-124464794	18.0281	0	11.551	0
ENSMUSG00000008167	Fbxw9	chr8:85060055-85067124	0	0	0	0
ENSMUSG00000008193	Spib	chr7:44525993-44532071	0	0	0	0
ENSMUSG00000008200	Fnbp4	chr2:90745370-90781021	0	0	0	0
ENSMUSG00000008206	Cers4	chr8:4493026-4531680	0	0	0	0
ENSMUSG00000008226	Scrn3	chr2:73312601-73337818	3.65239	0	3.73769	0
ENSMUSG00000008301	Phax	chr18:56562443-56587712	9.10549	0	10.4881	0
ENSMUSG00000008305	Tle1	chr4:72117142-72200919	0	0	0	0
ENSMUSG00000008307	1700109H08Rik	chr5:3571566-3584356	0	0	0	0
ENSMUSG00000008318	Relt	chr7:100845847-100863446	0	19.2803	0	0
ENSMUSG00000008333	Snrpb2	chr2:143063039-143072853	0	0	0	0
ENSMUSG00000008348	Ubc	chr5:125385965-125390202	0	0	12.2882	0
ENSMUSG00000008373	Prpf31	chr7:3629985-3642486	0	0	0	0
ENSMUSG00000008384	Sertad1	chr7:27486910-27490316	0	0	0	0
ENSMUSG00000008393	Carhsp1	chr16:8658580-8672155	0	0	0	0
ENSMUSG00000008398	Elk3	chr10:93247414-93311135	0	0	0	0
ENSMUSG00000008429	Herpud2	chr9:25108132-25151820	0	0	0	0
ENSMUSG00000008435	Rdh13	chr7:4424770-4445649	0	0	0	0
ENSMUSG00000008438	Adam21	chr12:81558584-81568474	0	0	0	0
ENSMUSG00000008450	Nutf2	chr8:105860580-105879330	0	0	0	0
ENSMUSG00000008461	Fut1	chr7:45617289-45621059	0	0	0	0
ENSMUSG00000008475	Arpc5	chr1:152766542-152775597	0	0	0	0
ENSMUSG00000008482	Rnf151	chr17:24715839-24718063	0	7.5381	0	0
ENSMUSG00000008489	Elavl2	chr4:91250763-91400785	0	0	0	0
ENSMUSG00000008496	Pou2f2	chr7:25087344-25179726	0	0	0	0
ENSMUSG00000008540	Mgst1	chr6:138140316-138156755	21.2045	0	7.45091	0
ENSMUSG00000008575	Nfib	chr4:82290173-82705750	79.776	28.2852	30.3453	0
ENSMUSG00000008590	Htr3b	chr9:48935008-48964990	0	0	0	0
ENSMUSG00000008601	Rab25	chr3:88542029-88548300	0	0	0	0
ENSMUSG00000008604	Ubqln4	chr3:88553758-88569725	0	0	0	0
ENSMUSG00000008658	Rbfox1	chr16:5885355-7411526	0	0	0	0
ENSMUSG00000008668	Rps18	chr17:33951999-33956001	0	0	0	0
ENSMUSG00000008682	Rpl10	chrX:74270812-74273135	0	0	0	0
ENSMUSG00000008683	Rps15a	chr7:118104372-118116188	0	0	0	0
ENSMUSG00000008690	Ncaph2	chr15:89355719-89372826	0	0	0	0
ENSMUSG00000008730	Hipk1	chr3:103739815-103791563	31.7195	5.80913	14.8696	0
ENSMUSG00000008734	Gprc5b	chr7:118972047-118995211	0	0	0	0
ENSMUSG00000008763	Man1a2	chr3:100562208-100685503	0	0	0	0
ENSMUSG00000008789	Ceacam5	chr7:17713238-17761132	0	0	0	0
ENSMUSG00000008813	Tppp2	chr14:51918425-51920700	0	0	0	0
ENSMUSG00000008822	Acyp1	chr12:85272398-85288438	0	0	0	0
ENSMUSG00000008843	Cldn13	chr5:134914249-134915526	0	0	0	0
ENSMUSG00000008845	Cd163	chr6:124304656-124330527	0	0	0	0
ENSMUSG00000008855	Hdac5	chr11:102194432-102230166	0	0	0	0
ENSMUSG00000008859	Rala	chr13:17880571-17944239	0	0	0	0
ENSMUSG00000008874	Clec3a	chr8:114418086-114425846	0	0	0	0
ENSMUSG00000008892	Vdac3	chr8:22577075-22593813	0	0	0	0
ENSMUSG00000008932	Slc1a7	chr4:107968332-108013532	0	0	0	0
ENSMUSG00000008958	Vps72	chr3:95111022-95123051	0	0	0	0
ENSMUSG00000008976	Gabpa	chr16:84834925-84863779	0	0	0	0
ENSMUSG00000008999	Bmp7	chr2:172868012-172940321	0	0	0	0
ENSMUSG00000009013	Dynll1	chr5:115297110-115300999	0	0	0	0
ENSMUSG00000009030	Pdcl	chr2:37350074-37359332	0	0	0	0
ENSMUSG00000009035	Tmem184b	chr15:79360684-79403569	9.59423	41.2075	0	0
ENSMUSG00000009047	Gm5965	chr16:88777896-88778528	0	0	0	0
ENSMUSG00000009070	Rsph14	chr10:74957477-75032586	0	0	9.75064	0
ENSMUSG00000009073	Nf2	chr11:4765845-4849536	0	0	0	0
ENSMUSG00000009075	Cabp7	chr11:4736892-4746778	0	0	0	0
ENSMUSG00000009076	Zmat5	chr11:4704678-4737669	4.51128	15.318	19.5316	0
ENSMUSG00000009079	Ewsr1	chr11:5069689-5099266	21.4664	0	20.4632	0
ENSMUSG00000009090	Ap1b1	chr11:4986824-5042791	0	0	0	0
ENSMUSG00000009092	Derl3	chr10:75893413-75895941	0	0	0	0
ENSMUSG00000009093	Gstt4	chr10:75814943-75822543	0	0	0	0
ENSMUSG00000009097	Tbx1	chr16:18580979-18590671	0	0	0	0
ENSMUSG00000009108	Gnat2	chr3:108092789-108101432	0	0	0	0
ENSMUSG00000009112	Bcl2l13	chr6:120836212-120892842	0	0	0	0
ENSMUSG00000009114	2610028H24Rik	chr10:76449081-76461110	0	0	0	0
ENSMUSG00000009115	Spatc1l	chr10:76562272-76570201	0	0	0	0
ENSMUSG00000009145	Dqx1	chr6:83057844-83067318	0	0	0	0
ENSMUSG00000009185	Ccl8	chr11:82115185-82116799	0	0	0	0
ENSMUSG00000009207	Lnpk	chr2:74520291-74579435	0	0	0	0
ENSMUSG00000009210	Prr29	chr11:106365472-106377558	0	0	0	0
ENSMUSG00000009214	Mymk	chr2:27061636-27072179	0	0	0	0
ENSMUSG00000009216	Fam163b	chr2:27110380-27142491	0	0	0	0
ENSMUSG00000009246	Trpm5	chr7:143069153-143094642	0	0	0	0
ENSMUSG00000009248	Ascl2	chr7:142966829-142969264	0	0	0	0
ENSMUSG00000009281	Rarres2	chr6:48569696-48572789	0	0	0	0
ENSMUSG00000009291	Pttg1ip	chr10:77581720-77598732	0	0	0	0
ENSMUSG00000009292	Trpm2	chr10:77907722-77970563	0	0	0	0
ENSMUSG00000009293	Ube2g2	chr10:77622275-77645993	10.5945	0	7.59764	0
ENSMUSG00000009350	Mpo	chr11:87793581-87804413	0	0	0	0
ENSMUSG00000009356	Lpo	chr11:87806428-87828289	0	0	0	0
ENSMUSG00000009376	Met	chr6:17463800-17573980	73.1112	0	15.7005	0
ENSMUSG00000009378	Slc16a12	chr19:34668403-34747289	31.9028	94.0053	6.71903	0
ENSMUSG00000009394	Syn2	chr6:115134902-115282006	0	0	0	0
ENSMUSG00000009406	Elk1	chrX:20933395-20950608	0	0	0	0
ENSMUSG00000009418	Nav1	chr1:135434580-135607295	0	0	0	0
ENSMUSG00000009470	Tnpo1	chr13:98839019-98926384	31.4519	0	4.40774	0
ENSMUSG00000009471	Myod1	chr7:46376474-46379099	0	0	0	0
ENSMUSG00000009487	Otog	chr7:46240987-46311434	0	0	0	0
ENSMUSG00000009535	Rnmt	chr18:68300355-68324852	0	8.72247	0	0
ENSMUSG00000009545	Kcnq1	chr7:143106362-143427042	0	0	0	0
ENSMUSG00000009549	Srp14	chr2:118475850-118479711	0	0	0	0
ENSMUSG00000009551	6330409D20Rik	chr2:32732620-32741016	0	0	0	0
ENSMUSG00000009555	Cdk9	chr2:32705784-32713076	6.5251	26.911	9.75064	0
ENSMUSG00000009563	Tor2a	chr2:32757234-32762244	0	0	0	0
ENSMUSG00000009566	Fpgs	chr2:32682609-32704145	29.511	26.911	26.6389	0
ENSMUSG00000009569	Mkl2	chr16:13256481-13417529	6.5251	8.71783	0	0
ENSMUSG00000009575	Cbx5	chr15:103191544-103239816	8.59171	0	0	0
ENSMUSG00000009580	Odam	chr5:87885029-87894174	0	0	0	0
ENSMUSG00000009585	Apobec3	chr15:79891659-79915906	0	0	0	0
ENSMUSG00000009588	St6galnac1	chr11:116765025-116775507	0	0	0	0
ENSMUSG00000009596	Taf7l	chrX:134460118-134476490	0	0	0	0
ENSMUSG00000009614	Sardh	chr2:27188393-27248337	20.632	37.9668	16.8609	0
ENSMUSG00000009621	Vav2	chr2:27262104-27427033	6.05525	0	0	0
ENSMUSG00000009628	Tex15	chr8:33516738-33585582	0	0	0	0
ENSMUSG00000009630	Ppp2cb	chr8:33599625-33619441	0	0	0	0
ENSMUSG00000009633	G0s2	chr1:193272161-193273217	0	0	0	0
ENSMUSG00000009640	Dmap1	chr4:117674681-117682273	0	0	0	0
ENSMUSG00000009646	Pla2g12b	chr10:59403660-59421976	0	0	0	0
ENSMUSG00000009647	Mcu	chr10:59446984-59616692	0	0	0	0
ENSMUSG00000009654	Oit3	chr10:59422958-59441778	0	0	0	0
ENSMUSG00000009670	Tex11	chrX:100838648-101059667	0	0	0	0
ENSMUSG00000009681	Bcr	chr10:75060592-75184921	0	0	0	0
ENSMUSG00000009687	Fxyd5	chr7:31032722-31042481	0	0	0	0
ENSMUSG00000009731	Kcnd1	chrX:7822289-7838280	0	0	0	0
ENSMUSG00000009733	Tfcp2	chr15:100498012-100552008	0	0	0	0
ENSMUSG00000009734	Pou6f2	chr13:18121098-18397686	0	0	0	0
ENSMUSG00000009739	Pou6f1	chr15:100575318-100599984	0	12.9251	0	0
ENSMUSG00000009741	Ubp1	chr9:113930934-113977202	24.702	0	6.68036	0
ENSMUSG00000009772	Nuak2	chr1:132316126-132333488	20.9865	8.81024	14.3636	0
ENSMUSG00000009828	Ick	chr9:78109192-78172107	7.37015	53.0434	9.45372	0
ENSMUSG00000009863	Sdhb	chr4:140961203-140979193	4.44329	0	0	0
ENSMUSG00000009876	Cox4i2	chr2:152754173-152765037	0	0	0	0
ENSMUSG00000009894	Snap47	chr11:59407134-59451186	12.5347	0	10.1684	0
ENSMUSG00000009900	Wnt3a	chr11:59248033-59290752	0	0	0	0
ENSMUSG00000009905	Kdsr	chr1:106720459-106759727	0	0	0	0
ENSMUSG00000009907	Vps4b	chr1:106764071-106796728	0	0	0	0
ENSMUSG00000009927	Rps25	chr9:44407139-44410427	0	0	0	0
ENSMUSG00000009941	Nxf2	chrX:134944526-134964754	0	0	0	0
ENSMUSG00000009995	Taz	chrX:74281912-74290151	0	0	0	0
ENSMUSG00000010021	Kif19a	chr11:114765388-114790739	0	21.4563	0	0
ENSMUSG00000010025	Aldh3a2	chr11:61223417-61267464	23.4126	7.15952	0	0
ENSMUSG00000010044	Zmynd10	chr9:107547298-107551319	0	0	0	0
ENSMUSG00000010045	Tmem115	chr9:107533945-107538673	0	0	0	0
ENSMUSG00000010047	Hyal2	chr9:107567945-107572779	0	0	0	0
ENSMUSG00000010048	Ifrd2	chr9:107587642-107593385	0	0	0	0
ENSMUSG00000010051	Hyal1	chr9:107576927-107581710	0	0	0	0
ENSMUSG00000010054	Tusc2	chr9:107563255-107566112	0	0	0	0
ENSMUSG00000010057	Nprl2	chr9:107542226-107545706	0	0	0	0
ENSMUSG00000010064	Slc38a3	chr9:107650634-107669530	0	0	17.3207	0
ENSMUSG00000010066	Cacna2d2	chr9:107399612-107529343	0	0	0	0
ENSMUSG00000010067	Rassf1	chr9:107551555-107562267	0	0	0	0
ENSMUSG00000010080	Epn3	chr11:94489599-94499974	0	0	0	0
ENSMUSG00000010086	Rnf112	chr11:61448442-61454131	0	0	0	0
ENSMUSG00000010095	Slc3a2	chr19:8706882-8723369	0	0	0	0
ENSMUSG00000010097	Nxf1	chr19:8757073-8772475	0	0	0	0
ENSMUSG00000010110	Stx5a	chr19:8741413-8756069	0	0	0	0
ENSMUSG00000010122	Slc47a1	chr11:61343401-61378345	34.7357	6.78813	40.8734	0
ENSMUSG00000010136	Pifo	chr3:105996957-106014646	0	0	0	0
ENSMUSG00000010142	Tnfrsf13b	chr11:61126755-61149372	0	0	0	0
ENSMUSG00000010154	Spire2	chr8:123332713-123369515	0	0	0	0
ENSMUSG00000010175	Prox1	chr1:190118035-190170714	0	14.7517	0	0
ENSMUSG00000010205	Raver1	chr9:21074158-21092008	17.2705	15.7819	11.2529	0
ENSMUSG00000010277	2610507B11Rik	chr11:78261752-78290623	0	0	0	0
ENSMUSG00000010290	AI597479	chr1:43098710-43115947	0	0	0	0
ENSMUSG00000010307	Tmem86a	chr7:47050601-47054777	0	0	0	0
ENSMUSG00000010311	Optc	chr1:133897199-133907999	0	0	0	0
ENSMUSG00000010342	Tex14	chr11:87405065-87555823	0	0	0	0
ENSMUSG00000010358	Ifi35	chr11:101448407-101458698	0	0	0	0
ENSMUSG00000010362	Rdm1	chr11:101627195-101636100	0	0	0	0
ENSMUSG00000010376	Nedd8	chr14:55662263-55672124	0	0	8.86732	0
ENSMUSG00000010392	Gosr1	chr11:76726602-76763579	0	0	0	0
ENSMUSG00000010406	Mrpl52	chr14:54426909-54429756	0	0	0	0
ENSMUSG00000010435	Spaca7	chr8:12573029-12600744	0	0	0	0
ENSMUSG00000010453	Kansl3	chr1:36335730-36369181	0	0	0	20.0356
ENSMUSG00000010461	Eya4	chr10:23102963-23350786	5.85862	8.63647	7.34529	0
ENSMUSG00000010476	Ebf3	chr7:137193673-137314445	15.0138	9.89309	0	0
ENSMUSG00000010492	Uckl1os	chr2:181578480-181585170	0	0	0	0
ENSMUSG00000010505	Myt1	chr2:181763332-181827797	0	0	0	0
ENSMUSG00000010517	Faf1	chr4:109676588-109963960	11.2595	6.59782	13.9094	0
ENSMUSG00000010529	Gm266	chr12:111484609-111485823	0	0	0	0
ENSMUSG00000010538	Tsacc	chr3:88282757-88296999	0	0	0	0
ENSMUSG00000010554	Mettl16	chr11:74770830-74828525	0	0	0	0
ENSMUSG00000010592	Dazl	chr17:50279395-50293636	0	19.1823	0	0
ENSMUSG00000010601	Apol7a	chr15:77388219-77399110	0	0	0	0
ENSMUSG00000010607	Pigyl	chr9:22156846-22158358	12.5347	0	0	0
ENSMUSG00000010608	Rbm25	chr12:83631236-83683123	0	0	0	0
ENSMUSG00000010609	Psen2	chr1:180227004-180263438	0	0	5.86756	3.23749
ENSMUSG00000010651	Acaa1b	chr9:119148023-119157093	27.4156	18.2828	18.3357	0
ENSMUSG00000010660	Plcd1	chr9:119071527-119093502	0	0	0	0
ENSMUSG00000010663	Fads1	chr19:10182888-10196870	11.4682	0	12.2123	0
ENSMUSG00000010721	Lmbr1	chr5:29229802-29378390	19.306	0	0	0
ENSMUSG00000010751	Tnfrsf22	chr7:143634806-143649661	0	0	0	0
ENSMUSG00000010755	Cars	chr7:143557230-143600090	0	27.9696	0	0
ENSMUSG00000010760	Phlda2	chr7:143501545-143503150	0	0	0	0
ENSMUSG00000010796	Asz1	chr6:18050964-18109061	0	0	0	0
ENSMUSG00000010797	Wnt2	chr6:17988940-18030585	0	0	0	0
ENSMUSG00000010803	Gabra1	chr11:42130939-42182930	0	0	0	0
ENSMUSG00000010825	Grid2ip	chr5:143357338-143392152	0	0	0	0
ENSMUSG00000010830	Kdelr3	chr15:79516411-79527739	0	0	0	0
ENSMUSG00000010841	Cfap97d1	chr11:101984279-101992264	0	0	0	0
ENSMUSG00000010911	Apip	chr2:103073675-103092644	0	5.80913	0	0
ENSMUSG00000010914	Pdhx	chr2:103021075-103073513	7.7925	5.80913	6.68036	0
ENSMUSG00000010936	Vac14	chr8:110618585-110720398	0	0	5.67122	0
ENSMUSG00000011008	Mcoln2	chr3:146149833-146195513	0	0	0	0
ENSMUSG00000011034	Slc5a1	chr5:33104219-33162870	0	0	0	0
ENSMUSG00000011052	1700049J03Rik	chr17:26554254-26561499	0	0	0	0
ENSMUSG00000011096	Akt1s1	chr7:44848991-44855421	0	0	0	0
ENSMUSG00000011114	Tbrg1	chr9:37648763-37657312	0	0	0	0
ENSMUSG00000011118	Panx3	chr9:37659902-37669235	0	0	0	0
ENSMUSG00000011148	Adssl1	chr12:112620045-112641360	14.4418	0	0	0
ENSMUSG00000011154	Cfap161	chr7:83774101-83794880	0	0	0	0
ENSMUSG00000011158	Brf1	chr12:112960085-113000704	0	0	0	0
ENSMUSG00000011171	Vipr2	chr12:116077726-116146261	0	0	0	0
ENSMUSG00000011179	Odc1	chr12:17544794-17551505	0	0	0	0
ENSMUSG00000011254	Thg1l	chr11:45946843-45955494	0	0	0	0
ENSMUSG00000011256	Adam19	chr11:46055992-46147343	7.54429	0	6.15531	0
ENSMUSG00000011257	Pabpc4	chr4:123262351-123298925	0	0	0	0
ENSMUSG00000011263	Exoc3l2	chr7:19463331-19496762	0	0	0	0
ENSMUSG00000011267	Zfp296	chr7:19577287-19580656	0	0	0	0
ENSMUSG00000011305	Plin5	chr17:56111601-56117596	0	8.55258	0	0
ENSMUSG00000011306	Sugp1	chr8:70042813-70072347	0	0	0	0
ENSMUSG00000011349	Dmrtc2	chr7:24870057-24877651	0	0	0	0
ENSMUSG00000011350	Gm5893	chr7:24818795-24840275	0	0	0	0
ENSMUSG00000011382	Dhdh	chr7:45470987-45488805	0	0	0	0
ENSMUSG00000011427	Zfp790	chr7:29816114-29831005	0	0	0	0
ENSMUSG00000011463	Cpb1	chr3:20248264-20275733	0	0	0	0
ENSMUSG00000011486	Slc25a41	chr17:57032773-57041654	0	0	0	0
ENSMUSG00000011589	Fsd1	chr17:55986509-55996881	0	0	0	0
ENSMUSG00000011632	Pinlyp	chr7:24541658-24546118	7.60688	8.06468	0	0
ENSMUSG00000011658	Fuz	chr7:44896079-44902631	0	0	0	0
ENSMUSG00000011751	Sptbn4	chr7:27356383-27447686	0	7.05832	0	0
ENSMUSG00000011752	Pgam1	chr19:41911871-41918664	0	0	0	0
ENSMUSG00000011831	Evi5	chr5:107744795-107875107	0	0	0	0
ENSMUSG00000011832	Evi5l	chr8:4166567-4211257	0	0	0	0
ENSMUSG00000011837	Snapc2	chr8:4253080-4256220	0	0	0	0
ENSMUSG00000011877	Git1	chr11:77493562-77507786	0	0	0	0
ENSMUSG00000011884	Gltp	chr5:114669398-114690984	0	0	0	0
ENSMUSG00000011958	Bnip2	chr9:69989466-70008317	7.54429	15.8332	6.90685	0
ENSMUSG00000011960	Ccnt1	chr15:98538689-98570923	0	0	0	0
ENSMUSG00000012017	Scarf2	chr16:17797282-17808293	0	0	0	0
ENSMUSG00000012042	4930579F01Rik	chr3:138164078-138193825	0	0	0	0
ENSMUSG00000012076	Brms1l	chr12:55836324-55869736	0	0	0	0
ENSMUSG00000012114	Med15	chr16:17651208-17732891	0	0	0	0
ENSMUSG00000012117	Dhdds	chr4:133969028-134000918	0	0	0	0
ENSMUSG00000012123	Crybg2	chr4:134060815-134092504	0	0	0	0
ENSMUSG00000012126	Ubxn11	chr4:134102570-134127593	0	0	0	0
ENSMUSG00000012187	Mogat1	chr1:78510991-78538173	0	4.75012	0	0
ENSMUSG00000012211	Tex22	chr12:113074502-113088917	0	0	0	0
ENSMUSG00000012282	Wnt8a	chr18:34542313-34548273	10.8068	0	0	0
ENSMUSG00000012296	Tjap1	chr17:46257851-46283026	0	0	5.57944	0
ENSMUSG00000012350	Ehf	chr2:103263433-103303278	0	0	0	0
ENSMUSG00000012396	Nanog	chr6:122707489-122714633	0	0	0	0
ENSMUSG00000012405	Rpl15	chr14:18267823-18271391	0	14.5326	0	0
ENSMUSG00000012422	Tmem167	chr13:90089123-90143907	11.9777	0	12.1252	0
ENSMUSG00000012428	Steap4	chr5:7960457-7982213	0	0	0	0
ENSMUSG00000012429	Mplkip	chr13:17695192-17699748	0	0	0	0
ENSMUSG00000012443	Kif11	chr19:37376403-37421859	0	0	0	0
ENSMUSG00000012483	Rpa3	chr6:8255936-8259173	0	0	0	0
ENSMUSG00000012519	Mlkl	chr8:111311797-111338177	0	0	0	0
ENSMUSG00000012520	Phox2b	chr5:67094399-67099301	0	0	0	0
ENSMUSG00000012535	Tnpo3	chr6:29540827-29609887	0	0	4.28414	0
ENSMUSG00000012609	Ttll5	chr12:85824659-86061893	26.8303	0	18.6299	0
ENSMUSG00000012640	Zfp715	chr7:43296197-43313294	0	0	0	0
ENSMUSG00000012705	Retn	chr8:3655770-3660110	0	0	0	0
ENSMUSG00000012777	Acp4	chr7:44252148-44257378	0	0	0	0
ENSMUSG00000012819	Cdh23	chr10:60302748-60696490	0	0	0	0
ENSMUSG00000012848	Rps5	chr7:12922290-12926686	0	0	0	0
ENSMUSG00000012889	Podnl1	chr8:84125989-84132527	0	0	0	0
ENSMUSG00000013033	Adgrl1	chr8:83900105-83941954	0	0	0	0
ENSMUSG00000013076	Amotl1	chr9:14541966-14645056	0	0	0	0
ENSMUSG00000013083	2200002J24Rik	chr7:30698926-30700536	0	0	0	0
ENSMUSG00000013089	Etv5	chr16:22381309-22439719	0	12.1598	0	0
ENSMUSG00000013091	Tmem190	chr7:4782937-4784341	0	0	0	0
ENSMUSG00000013150	Gfod2	chr8:105713854-105758664	0	0	0	0
ENSMUSG00000013155	Enkd1	chr8:105703651-105708210	0	0	0	0
ENSMUSG00000013158	4933405L10Rik	chr8:105707655-105710246	0	0	0	0
ENSMUSG00000013160	Atp6v0d1	chr8:105524465-105566047	12.9677	0	14.4563	0
ENSMUSG00000013236	Ptprs	chr17:56412426-56476483	0	79.1408	22.5818	0
ENSMUSG00000013275	Slc41a1	chr1:131827493-131848865	0	0	0	0
ENSMUSG00000013338	Fer1l4	chr2:156019139-156052947	0	0	0	0
ENSMUSG00000013353	4931406B18Rik	chr7:43492044-43505940	0	0	0	0
ENSMUSG00000013367	Iglon5	chr7:43472904-43490075	0	0	0	0
ENSMUSG00000013415	Igf2bp1	chr11:95957163-96005940	0	0	0	0
ENSMUSG00000013418	B4galnt2	chr11:95865943-95914891	0	0	0	0
ENSMUSG00000013419	Zfp651	chr9:121759330-121771742	0	0	0	0
ENSMUSG00000013465	Nelfb	chr2:25199712-25211489	0	0	0	0
ENSMUSG00000013483	Card14	chr11:119307768-119345375	0	0	0	0
ENSMUSG00000013495	Tmem175	chr5:108629770-108648782	0	10.4238	0	0
ENSMUSG00000013523	Bcas1	chr2:170346991-170427845	0	0	0	0
ENSMUSG00000013539	Tango2	chr16:18300825-18348103	0	0	0	0
ENSMUSG00000013562	4833413E03Rik	chr17:31557126-31559113	0	0	0	0
ENSMUSG00000013584	Aldh1a2	chr9:71215789-71296243	0	0	0	0
ENSMUSG00000013593	Ndufs2	chr1:171234853-171251388	0	0	0	4.26259
ENSMUSG00000013611	Snx31	chr15:36504062-36555573	0	0	0	0
ENSMUSG00000013622	Atraid	chr5:31048312-31054623	0	0	0	0
ENSMUSG00000013629	Cad	chr5:31054780-31078479	0	0	0	0
ENSMUSG00000013643	Lypd8	chr11:58379043-58390728	0	0	0	0
ENSMUSG00000013646	Sh3bp5l	chr11:58330724-58347728	0	0	0	0
ENSMUSG00000013653	1810065E05Rik	chr11:58421111-58426024	0	0	0	0
ENSMUSG00000013662	Atad1	chr19:32672563-32712298	15.9843	0	6.24679	0
ENSMUSG00000013663	Pten	chr19:32757497-32826160	0	0	14.9956	0
ENSMUSG00000013668	4933402N03Rik	chr7:131137713-131146314	0	0	0	0
ENSMUSG00000013698	Pea15a	chr1:172196728-172206804	0	0	0	0
ENSMUSG00000013701	Timm23	chr14:32180162-32201898	10.1776	0	12.6376	0
ENSMUSG00000013707	Tnfaip8l2	chr3:95139521-95142360	0	0	0	0
ENSMUSG00000013736	Trnt1	chr6:106769120-106782474	0	0	0	0
ENSMUSG00000013766	Ly6g6e	chr17:35076902-35078804	0	0	0	0
ENSMUSG00000013787	Ehmt2	chr17:34898469-34914052	0	0	0	0
ENSMUSG00000013822	Elof1	chr9:22112989-22117172	0	0	0	0
ENSMUSG00000013833	Med16	chr10:79894708-79908923	0	0	0	0
ENSMUSG00000013846	St3gal1	chr15:67102875-67176830	22.3762	0	16.0085	0
ENSMUSG00000013858	Tmem259	chr10:79974948-79984330	0	0	0	0
ENSMUSG00000013878	Rnf170	chr8:26119368-26151790	14.8663	6.46707	11.1751	0
ENSMUSG00000013921	Clip3	chr7:30291728-30308367	0	0	0	0
ENSMUSG00000013928	Thap8	chr7:30280094-30290237	0	0	0	0
ENSMUSG00000013936	Myl2	chr5:122100951-122113472	0	0	0	0
ENSMUSG00000013973	Dedd	chr1:171329145-171342331	0	0	0	0
ENSMUSG00000013974	Mcemp1	chr8:3665754-3669259	0	0	0	0
ENSMUSG00000013997	Nit1	chr1:171338008-171345646	0	0	0	0
ENSMUSG00000014030	Pax5	chr4:44524757-44710487	0	0	0	0
ENSMUSG00000014039	Prdm15	chr16:97791467-97851850	0	0	0	0
ENSMUSG00000014074	Rnf168	chr16:32277459-32301434	0	0	0	0
ENSMUSG00000014075	Tctex1d2	chr16:32419702-32429099	0	0	0	0
ENSMUSG00000014077	Chp1	chr2:119547697-119587027	5.49003	24.1862	8.11447	0
ENSMUSG00000014104	Sval2	chr6:41852989-41864413	0	0	0	0
ENSMUSG00000014158	Trpv4	chr5:114622152-114658421	0	13.3426	0	0
ENSMUSG00000014164	Klhl3	chr13:58000228-58113592	0	0	0	0
ENSMUSG00000014177	Tvp23b	chr11:62879455-62916780	0	0	0	0
ENSMUSG00000014195	Dnajc7	chr11:100582818-100620168	0	0	0	0
ENSMUSG00000014198	Zfp385c	chr11:100627543-100692455	0	0	0	0
ENSMUSG00000014226	Cacybp	chr1:160202367-160212875	0	0	0	0
ENSMUSG00000014232	Cluap1	chr16:3908801-3941147	0	14.0528	0	0
ENSMUSG00000014243	Zswim7	chr11:62267224-62281375	0	0	0	0
ENSMUSG00000014245	Pigl	chr11:62458460-62514417	12.2183	0	19.3845	0
ENSMUSG00000014294	Ndufa2	chr18:36742332-36744557	0	17.6837	12.2123	0
ENSMUSG00000014301	Pam16	chr16:4616464-4624988	0	0	0	0
ENSMUSG00000014303	Glis2	chr16:4594713-4624924	0	0	0	0
ENSMUSG00000014313	Cox6c	chr15:35925886-35938246	0	0	0	0
ENSMUSG00000014329	Bicc1	chr10:70922832-71159700	0	0	5.87472	0
ENSMUSG00000014349	Ube2z	chr11:96047432-96065388	0	0	0	0
ENSMUSG00000014351	Gip	chr11:96024545-96030831	0	0	0	0
ENSMUSG00000014353	Tmem87b	chr2:128818118-128854261	0	12.2477	0	0
ENSMUSG00000014355	Anapc1	chr2:128610104-128687391	12.431	9.37321	0	0
ENSMUSG00000014361	Mertk	chr2:128698956-128802894	0	0	0	0
ENSMUSG00000014402	Tsg101	chr7:46888949-46919969	0	0	0	0
ENSMUSG00000014418	Hps5	chr7:46760466-46796064	0	0	0	0
ENSMUSG00000014426	Map3k4	chr17:12227621-12318796	0	0	7.94251	0
ENSMUSG00000014444	Piezo1	chr8:122481698-122551329	0	21.8726	0	0
ENSMUSG00000014453	Blk	chr14:63372836-63417037	0	0	0	0
ENSMUSG00000014470	Rnf166	chr8:122466147-122476064	0	0	0	0
ENSMUSG00000014496	Ankrd28	chr14:31698768-31830651	0	4.21504	4.89	0
ENSMUSG00000014498	Ankrd52	chr10:128377115-128408704	0	0	0	0
ENSMUSG00000014503	Pkd2l2	chr18:34409423-34442789	0	0	0	0
ENSMUSG00000014504	Srp19	chr18:34330847-34336599	0	0	0	0
ENSMUSG00000014529	Tmbim7	chr5:3651181-3680325	0	0	0	0
ENSMUSG00000014542	Clec4f	chr6:83644542-83656187	0	0	0	0
ENSMUSG00000014543	Klra17	chr6:129831154-129876672	0	0	0	0
ENSMUSG00000014547	Wdfy2	chr14:62837678-62961509	10.1553	0	4.89	0
ENSMUSG00000014550	Rbsn	chr6:92186712-92214925	0	0	0	0
ENSMUSG00000014551	Mrps25	chr6:92169525-92184033	0	0	17.1806	0
ENSMUSG00000014554	Dguok	chr6:83480217-83506969	0	0	0	0
ENSMUSG00000014592	Camta1	chr4:150917322-151861876	41.0671	98.5263	22.1556	0
ENSMUSG00000014599	Csf1	chr3:107741048-107760469	14.3651	13.1927	10.1338	0
ENSMUSG00000014601	Strip1	chr3:107612532-107631694	0	0	0	0
ENSMUSG00000014602	Kif1a	chr1:93015464-93101951	8.16268	0	0	0
ENSMUSG00000014603	Alx3	chr3:107595031-107605776	0	0	0	0
ENSMUSG00000014606	Slc25a11	chr11:70644196-70647479	0	0	0	0
ENSMUSG00000014609	Chrne	chr11:70614883-70619216	0	0	0	0
ENSMUSG00000014633	Cmc2	chr8:116888685-116921455	0	0	0	0
ENSMUSG00000014668	Chfr	chr5:110135842-110171972	0	0	0	0
ENSMUSG00000014686	Ceacam16	chr7:19852097-19861299	0	0	0	0
ENSMUSG00000014704	Hoxa2	chr6:52162417-52164831	0	0	0	0
ENSMUSG00000014725	Adam28	chr14:68606027-68655842	0	0	0	0
ENSMUSG00000014747	Ankrd53	chr6:83762644-83768326	0	0	0	0
ENSMUSG00000014748	Tex261	chr6:83768885-83775813	0	0	0	0
ENSMUSG00000014763	Fam120b	chr17:15396202-15433583	14.34	24.3759	10.2924	0
ENSMUSG00000014767	Tbp	chr17:15499888-15528379	0	0	0	0
ENSMUSG00000014769	Psmb1	chr17:15475021-15499751	0	0	0	0
ENSMUSG00000014771	Pdcd2	chr17:15519208-15527301	9.23849	30.8445	9.38143	0
ENSMUSG00000014773	Dll1	chr17:15367354-15376872	0	0	0	0
ENSMUSG00000014776	Nol3	chr8:105276140-105281939	0	0	0	0
ENSMUSG00000014778	Fhod1	chr8:105329163-105347953	0	0	0	0
ENSMUSG00000014782	Plekhg4	chr8:105373274-105382862	0	0	0	0
ENSMUSG00000014786	Slc9a5	chr8:105348843-105369881	0	0	0	0
ENSMUSG00000014791	Elmo3	chr8:105305601-105310760	0	0	0	0
ENSMUSG00000014813	Stc1	chr14:69029238-69041804	0	0	0	0
ENSMUSG00000014837	4931428F04Rik	chr8:105280409-105289864	0	0	0	0
ENSMUSG00000014846	Tppp3	chr8:105467493-105471526	0	0	0	0
ENSMUSG00000014850	Msh3	chr13:92211872-92355003	0	6.57842	0	0
ENSMUSG00000014852	Adamts13	chr2:26973416-27009628	0	0	0	0
ENSMUSG00000014856	Tmem208	chr8:105326354-105335219	0	0	0	0
ENSMUSG00000014859	E2f4	chr8:105297663-105305370	0	0	0	0
ENSMUSG00000014867	Surf4	chr2:26920040-26933928	8.34747	0	10.1338	0
ENSMUSG00000014873	Surf2	chr2:26916367-26920183	8.34747	0	10.1338	0
ENSMUSG00000014905	Dnajb9	chr12:44205559-44210326	0	0	0	0
ENSMUSG00000014907	Naf1	chr8:66860217-66890564	0	0	0	0
ENSMUSG00000014932	Yes1	chr5:32611171-32687057	0	0	0	0
ENSMUSG00000014956	Ppp1cb	chr5:32458843-32517433	13.5322	0	10.1684	0
ENSMUSG00000014959	Gorasp2	chr2:70661576-70712636	0	14.6326	0	0
ENSMUSG00000014980	Tsen15	chr1:152370735-152386688	0	0	0	0
ENSMUSG00000015001	Oc90	chr15:65876053-65912397	0	0	0	0
ENSMUSG00000015002	Efr3a	chr15:65787034-65873816	0	0	0	0
ENSMUSG00000015013	Trappc2l	chr8:122611640-122616660	0	0	0	0
ENSMUSG00000015016	Acsf3	chr8:122775486-122817880	0	0	0	0
ENSMUSG00000015023	Ddx19a	chr8:110974996-110997800	0	0	0	0
ENSMUSG00000015027	Galns	chr8:122578242-122611463	0	0	0	0
ENSMUSG00000015053	Gata2	chr6:88193891-88207032	0	0	0	0
ENSMUSG00000015083	C8g	chr2:25498651-25501719	0	0	0	0
ENSMUSG00000015085	Entpd2	chr2:25395874-25401321	0	0	0	0
ENSMUSG00000015087	Rabl6	chr2:25583018-25608521	0	65.2488	0	0
ENSMUSG00000015090	Ptgds	chr2:25466709-25470046	0	14.6435	0	0
ENSMUSG00000015092	Edf1	chr2:25557847-25562082	0	0	0	0
ENSMUSG00000015093	Clic3	chr2:25456838-25458776	0	14.6435	0	0
ENSMUSG00000015094	Npdc1	chr2:25399351-25409494	0	0	0	0
ENSMUSG00000015095	Fbxw5	chr2:25500750-25505471	0	0	0	0
ENSMUSG00000015112	Slc25a13	chr6:6041218-6217173	6.90353	8.63647	0	0
ENSMUSG00000015120	Ube2i	chr17:25261916-25274622	15.597	0	13.2667	0
ENSMUSG00000015126	Tsr3	chr17:25240170-25242798	0	0	0	0
ENSMUSG00000015127	Unkl	chr17:25188397-25234443	0	0	0	0
ENSMUSG00000015133	Lrrk1	chr7:66226912-66388350	17.7551	24.1661	21.684	0
ENSMUSG00000015134	Aldh1a3	chr7:66390890-66427517	0	0	0	0
ENSMUSG00000015143	Actn1	chr12:80167547-80260371	9.96772	49.9306	19.3845	0
ENSMUSG00000015149	Sirt2	chr7:28766735-28788661	0	0	0	0
ENSMUSG00000015165	Hnrnpl	chr7:28808541-28822266	0	0	0	0
ENSMUSG00000015176	Nolc1	chr19:46075863-46085530	0	0	0	0
ENSMUSG00000015189	Casd1	chr6:4600839-4643355	0	0	0	0
ENSMUSG00000015202	Cnksr3	chr10:7119063-7212237	0	0	0	0
ENSMUSG00000015214	Mtmr1	chrX:71364760-71419196	0	0	0	0
ENSMUSG00000015217	Hmgb3	chrX:71555918-71560676	0	0	0	0
ENSMUSG00000015222	Map2	chr1:66175273-66442583	0	0	0	0
ENSMUSG00000015224	Cyp2j9	chr4:96568429-96591578	0	0	0	0
ENSMUSG00000015242	Nipsnap3a	chr4:52989272-53001162	0	0	0	0
ENSMUSG00000015243	Abca1	chr4:53030787-53159895	27.2207	0	11.4358	0
ENSMUSG00000015247	Nipsnap3b	chr4:53011880-53022060	0	0	0	0
ENSMUSG00000015289	Lage3	chrX:74351276-74353618	0	0	0	0
ENSMUSG00000015290	Ubl4a	chrX:74365718-74373218	0	0	0	0
ENSMUSG00000015291	Gdi1	chrX:74304998-74311862	0	0	0	0
ENSMUSG00000015305	Sash1	chr10:8722219-8886070	37.939	7.51799	28.3637	0
ENSMUSG00000015312	Gadd45b	chr10:80930073-80932204	0	0	0	0
ENSMUSG00000015314	Slamf6	chr1:171917515-171953170	0	0	0	0
ENSMUSG00000015316	Slamf1	chr1:171767127-171801184	0	0	0	0
ENSMUSG00000015335	Zdhhc12	chr2:30090944-30093648	0	0	0	0
ENSMUSG00000015337	Endog	chr2:30171493-30174069	0	0	0	0
ENSMUSG00000015340	Cybb	chrX:9435252-9487771	0	0	0	0
ENSMUSG00000015341	Golga7	chr8:23241346-23257074	0	0	0	0
ENSMUSG00000015342	Xk	chrX:9272756-9313250	0	0	0	0
ENSMUSG00000015354	Pcolce2	chr9:95637601-95698096	0	0	0	0
ENSMUSG00000015355	Cd48	chr1:171682009-171705258	0	0	0	0
ENSMUSG00000015357	Clpx	chr9:65294260-65330658	8.35068	0	0	0
ENSMUSG00000015363	Trabd	chr15:89075124-89087077	0	0	0	0
ENSMUSG00000015365	Mov10l1	chr15:88982909-89055152	0	0	0	0
ENSMUSG00000015377	Dennd6b	chr15:89182213-89196496	0	7.01877	0	0
ENSMUSG00000015396	Cd83	chr13:43784775-43803132	0	0	0	0
ENSMUSG00000015401	Cltrn	chrX:164088830-164118860	0	0	0	0
ENSMUSG00000015405	Ace2	chrX:164139332-164188420	0	0	0	0
ENSMUSG00000015437	Gzmb	chr14:56258838-56262260	0	0	0	0
ENSMUSG00000015441	Gzmf	chr14:56205263-56211417	0	0	0	0
ENSMUSG00000015443	Gzmn	chr14:56165797-56174599	0	0	0	0
ENSMUSG00000015451	C4a	chr17:34809092-34823464	0	0	0	0
ENSMUSG00000015452	Ager	chr17:34597862-34600936	8.60394	35.6054	14.1197	0
ENSMUSG00000015461	Atf6b	chr17:34647146-34655074	0	0	0	0
ENSMUSG00000015467	Egfl8	chr17:34613349-34615971	0	0	0	0
ENSMUSG00000015468	Notch4	chr17:34564268-34588503	11.5539	0	0	0
ENSMUSG00000015474	Ppt2	chr17:34616662-34628510	0	0	0	0
ENSMUSG00000015476	Prrt1	chr17:34629533-34633126	0	0	0	0
ENSMUSG00000015478	Rnf5	chr17:34601091-34603690	8.60394	35.6054	14.1197	0
ENSMUSG00000015484	Fam163a	chr1:156075966-156205026	0	0	0	0
ENSMUSG00000015488	Cacfd1	chr2:27009926-27021089	0	0	0	0
ENSMUSG00000015501	Hivep2	chr10:13966075-14151374	62.8631	18.3225	37.2605	0
ENSMUSG00000015519	2310057J18Rik	chr10:28972288-28986303	0	0	0	0
ENSMUSG00000015522	Arnt	chr3:95434388-95497240	18.7043	21.0284	0	0
ENSMUSG00000015533	Itga2	chr13:114833081-114932100	0	0	0	0
ENSMUSG00000015536	Mocs2	chr13:114818236-114832275	30.4091	7.70966	15.2568	0
ENSMUSG00000015542	Nat9	chr11:115182832-115187859	11.0761	0	0	0
ENSMUSG00000015568	Lpl	chr8:68880491-68907448	0	0	0	0
ENSMUSG00000015575	Atp6v0e	chr17:26676396-26699644	0	0	0	0
ENSMUSG00000015579	Nkx2-5	chr17:26838664-26841565	4.07177	0	0	0
ENSMUSG00000015597	Zfp318	chr17:46383731-46420920	0	0	0	0
ENSMUSG00000015599	Ttbk1	chr17:46442448-46487675	0	0	0	0
ENSMUSG00000015605	Srf	chr17:46548329-46556175	0	0	0	0
ENSMUSG00000015619	Gata3	chr2:9857078-9890034	0	0	0	0
ENSMUSG00000015627	Gata5	chr2:180325133-180334699	0	0	0	0
ENSMUSG00000015647	Lama5	chr2:180176373-180225859	0	0	0	0
ENSMUSG00000015652	Steap1	chr5:5736317-5749326	0	0	0	0
ENSMUSG00000015653	Steap2	chr5:5664829-5694578	0	0	0	0
ENSMUSG00000015656	Hspa8	chr9:40800984-40810087	0	0	0	0
ENSMUSG00000015659	Serac1	chr17:6042196-6079741	0	0	0	0
ENSMUSG00000015665	Awat1	chrX:100572251-100578205	0	0	0	0
ENSMUSG00000015668	Pdzd11	chrX:100622883-100626568	0	0	0	0
ENSMUSG00000015671	Psma2	chr13:14613240-14674236	0	0	0	0
ENSMUSG00000015672	Mrpl32	chr13:14608184-14613165	0	0	0	0
ENSMUSG00000015697	Setdb1	chr3:95323525-95357202	0	18.3796	0	0
ENSMUSG00000015702	Anxa9	chr3:95296096-95307176	0	0	0	0
ENSMUSG00000015709	Arnt2	chr7:84246278-84410176	28.4818	5.43923	14.6379	0
ENSMUSG00000015711	Prune1	chr3:95253674-95282076	0	0	0	0
ENSMUSG00000015714	Cers2	chr3:95314791-95323599	0	18.3796	0	0
ENSMUSG00000015721	Nlrp5	chr7:23385889-23441922	0	0	0	0
ENSMUSG00000015733	Capza2	chr6:17636234-17666972	0	0	0	0
ENSMUSG00000015745	Plekho1	chr3:95988429-95996001	0	0	0	0
ENSMUSG00000015747	Vps45	chr3:95999832-96058466	0	0	0	0
ENSMUSG00000015748	Prpf3	chr3:95830124-95855885	0	6.57714	7.66123	0
ENSMUSG00000015749	Anp32e	chr3:95929246-95947390	0	0	0	0
ENSMUSG00000015750	Aph1a	chr3:95893969-95898288	3.95562	0	7.34529	0
ENSMUSG00000015755	Tab2	chr10:7905653-7956230	0	0	0	0
ENSMUSG00000015757	Ppil4	chr10:7792891-7823135	0	0	0	0
ENSMUSG00000015759	Cnih1	chr14:46775567-46788411	15.3816	0	11.0104	0
ENSMUSG00000015766	Eps8	chr6:137477245-137654876	0	0	0	0
ENSMUSG00000015776	Med22	chr2:26905262-26910677	0	0	0	0
ENSMUSG00000015787	Abo	chr2:26842503-26864979	0	0	0	0
ENSMUSG00000015790	Surf1	chr2:26913381-26916530	8.34747	0	10.1338	0
ENSMUSG00000015804	Med28	chr5:45520229-45529276	0	0	0	0
ENSMUSG00000015806	Qdpr	chr5:45434021-45450236	0	0	0	0
ENSMUSG00000015812	Gnrh1	chr14:67745181-67749439	0	0	0	0
ENSMUSG00000015829	Tnr	chr1:159523769-159931729	0	0	0	0
ENSMUSG00000015837	Sqstm1	chr11:50199366-50210827	0	0	0	0
ENSMUSG00000015839	Nfe2l2	chr2:75675513-75704641	6.88804	0	0	0
ENSMUSG00000015843	Rxrg	chr1:167598384-167639623	0	0	0	0
ENSMUSG00000015846	Rxra	chr2:27676440-27762957	0	0	0	0
ENSMUSG00000015850	Adamtsl4	chr3:95676201-95687917	0	0	0	0
ENSMUSG00000015852	Fcrls	chr3:87250758-87263738	0	0	0	0
ENSMUSG00000015854	Cd5l	chr3:87357881-87371073	0	0	0	0
ENSMUSG00000015869	Prpsap1	chr11:116470845-116494202	27.7415	0	14.0792	0
ENSMUSG00000015879	Fam184b	chr5:45529705-45639614	25.9532	10.3412	9.36188	0
ENSMUSG00000015880	Ncapg	chr5:45669919-45700546	0	0	0	0
ENSMUSG00000015882	Lcorl	chr5:45697181-45857615	0	0	0	0
ENSMUSG00000015889	Lta4h	chr10:93453411-93484875	0	0	0	0
ENSMUSG00000015890	Amdhd1	chr10:93523338-93540033	0	0	0	0
ENSMUSG00000015932	Dstn	chr2:143915320-143943324	0	0	0	0
ENSMUSG00000015937	H2afy	chr13:56073619-56136361	0	0	0	0
ENSMUSG00000015942	Gtf2ird2	chr5:134184019-134224355	0	0	0	0
ENSMUSG00000015943	Bola1	chr3:96196588-96219709	9.8776	0	0	0
ENSMUSG00000015944	Castor2	chr5:134099711-134144343	0	6.83029	0	0
ENSMUSG00000015947	Fcgr1	chr3:96282909-96293969	0	0	0	0
ENSMUSG00000015950	Ncf1	chr5:134220053-134229625	0	0	0	0
ENSMUSG00000015957	Wnt11	chr7:98835112-98855195	0	0	0	0
ENSMUSG00000015961	Adss	chr1:177762962-177796511	0	0	0	5.06521
ENSMUSG00000015962	1700016C15Rik	chr1:177729814-177753324	0	0	0	0
ENSMUSG00000015966	Il17rb	chr14:29996135-30008896	24.347	0	24.4676	0
ENSMUSG00000015968	Cacna1d	chr14:30039939-30491455	14.2924	0	7.87099	0
ENSMUSG00000015970	Chdh	chr14:30009023-30040527	22.4078	0	12.1252	0
ENSMUSG00000015971	Actr8	chr14:29978337-30006354	24.347	0	24.4676	0
ENSMUSG00000015980	Lrrc27	chr7:139212988-139242979	0	39.4206	0	0
ENSMUSG00000015981	Stk32c	chr7:139103638-139213307	0	39.4206	0	0
ENSMUSG00000015994	Fnta	chr8:25998722-26015650	0	0	0	0
ENSMUSG00000016018	Mtrex	chr13:112867418-112927398	0	0	0	0
ENSMUSG00000016024	Lbp	chr2:158306493-158332852	0	0	0	0
ENSMUSG00000016028	Celsr1	chr15:85898929-86033777	0	14.0575	0	0
ENSMUSG00000016087	Fli1	chr9:32422204-32542861	0	0	0	0
ENSMUSG00000016128	Stard13	chr5:151037510-151233836	51.0988	5.73764	50.4948	0
ENSMUSG00000016150	Tenm1	chrX:42527866-43429126	0	0	0	0
ENSMUSG00000016179	Camk1g	chr1:193346346-193370298	0	0	0	0
ENSMUSG00000016181	Diexf	chr1:193091104-193130272	0	0	0	13.622
ENSMUSG00000016194	Hsd11b1	chr1:193221634-193264075	25.7606	6.46707	18.2379	0
ENSMUSG00000016200	Syt14	chr1:192891233-193035775	6.88804	0	7.97086	0
ENSMUSG00000016206	H2-M3	chr17:37270220-37274484	0	0	0	0
ENSMUSG00000016239	Lonrf3	chrX:36328353-36362341	0	53.2263	12.7556	0
ENSMUSG00000016252	Atp5e	chr2:174461072-174464105	0	0	0	0
ENSMUSG00000016253	Nelfcd	chr2:174415804-174427502	0	0	0	0
ENSMUSG00000016255	Tubb1	chr2:174450695-174457882	0	0	0	0
ENSMUSG00000016256	Ctsz	chr2:174427493-174439039	0	0	0	0
ENSMUSG00000016257	Prelid3b	chr2:174465067-174473081	0	0	0	0
ENSMUSG00000016262	Sertad4	chr1:192844488-192855756	0	0	0	0
ENSMUSG00000016283	H2-M2	chr17:37480851-37483552	0	0	0	0
ENSMUSG00000016308	Ube2a	chrX:36873900-36884222	0	0	0	0
ENSMUSG00000016319	Slc25a5	chrX:36795651-36798807	0	0	9.05163	0
ENSMUSG00000016327	Atp1b4	chrX:38316184-38336769	0	0	0	0
ENSMUSG00000016344	Ppdpf	chr2:181187247-181188771	0	0	0	0
ENSMUSG00000016346	Kcnq2	chr2:181075579-181135300	0	0	0	0
ENSMUSG00000016349	Eef1a2	chr2:181147653-181157014	0	0	0	0
ENSMUSG00000016356	Col20a1	chr2:180986535-181018363	0	0	0	0
ENSMUSG00000016382	Pls3	chrX:75785654-75875182	0	0	0	0
ENSMUSG00000016386	Mpped2	chr2:106693269-106868356	0	0	0	0
ENSMUSG00000016409	Nkap	chrX:37126795-37150746	0	0	0	0
ENSMUSG00000016427	Ndufa1	chrX:37187588-37191163	0	0	0	0
ENSMUSG00000016458	Wt1	chr2:105126529-105173616	0	0	0	0
ENSMUSG00000016477	E2f3	chr13:29906575-29986063	0	0	0	0
ENSMUSG00000016481	Cr1l	chr1:195097382-195131586	0	0	0	0
ENSMUSG00000016487	Ppfibp1	chr6:146888487-147032025	9.99257	0	0	0
ENSMUSG00000016493	Cd46	chr1:195036826-195092249	17.8051	0	10.4681	0
ENSMUSG00000016494	Cd34	chr1:194938819-194961279	0	0	0	5.84333
ENSMUSG00000016495	Plgrkt	chr19:29348599-29367390	0	0	0	0
ENSMUSG00000016496	Cd274	chr19:29367455-29388095	0	0	0	0
ENSMUSG00000016498	Pdcd1lg2	chr19:29410919-29471157	33.965	8.92738	28.3637	0
ENSMUSG00000016503	Gtf3a	chr5:146948657-146955614	0	0	0	0
ENSMUSG00000016510	Mtif3	chr5:146951573-146963800	0	0	0	0
ENSMUSG00000016520	Lnx2	chr5:147016655-147076586	7.54429	10.9246	0	0
ENSMUSG00000016524	Il19	chr1:130932656-130940115	0	0	0	0
ENSMUSG00000016526	Dyrk3	chr1:131127455-131138340	0	0	0	0
ENSMUSG00000016528	Mapkapk2	chr1:131053700-131097826	7.7925	0	13.1221	0
ENSMUSG00000016529	Il10	chr1:131019845-131024974	0	0	0	0
ENSMUSG00000016534	Lamp2	chrX:38401357-38456454	32.5926	5.43923	3.93052	0
ENSMUSG00000016541	Atxn10	chr15:85336245-85463212	20.7036	0	5.36985	0
ENSMUSG00000016552	Foxred2	chr15:77940522-77956722	0	0	0	0
ENSMUSG00000016554	Eif3d	chr15:77958998-77970813	0	0	0	0
ENSMUSG00000016559	H3f3b	chr11:116021912-116027962	0	0	7.70769	0
ENSMUSG00000016619	Nup50	chr15:84923411-84942963	0	0	0	0
ENSMUSG00000016624	Phf21b	chr15:84785381-84856049	0	0	0	0
ENSMUSG00000016626	Nlrp14	chr7:107166990-107198102	0	0	0	0
ENSMUSG00000016637	Ift27	chr15:78159463-78174107	0	0	0	0
ENSMUSG00000016664	Pacsin2	chr15:83375607-83464606	0	0	0	0
ENSMUSG00000016756	Cmah	chr13:24327404-24477377	19.8171	28.5656	0	0
ENSMUSG00000016757	Ttll12	chr15:83575090-83595157	0	0	0	0
ENSMUSG00000016758	Bik	chr15:83526862-83544634	0	0	0	0
ENSMUSG00000016763	Scube1	chr15:83604999-83725021	0	0	0	0
ENSMUSG00000016831	Tox4	chr14:52279146-52296401	0	30.8657	0	0
ENSMUSG00000016833	Mrps18c	chr5:100798627-100804471	0	0	0	0
ENSMUSG00000016918	Sulf1	chr1:12692277-12861192	0	0	0	0
ENSMUSG00000016921	Srsf6	chr2:162931528-162937121	5.23663	0	6.8843	0
ENSMUSG00000016933	Plcg1	chr2:160731300-160775760	0	7.01576	0	0
ENSMUSG00000016940	Kctd2	chr11:115420128-115431274	0	0	0	0
ENSMUSG00000016942	Tmprss6	chr15:78439667-78468634	0	0	0	0
ENSMUSG00000016946	Kctd5	chr17:24047734-24073485	0	0	0	0
ENSMUSG00000016982	Pom121l2	chr13:21981194-21988734	0	0	0	0
ENSMUSG00000016984	Etaa1	chr11:17938756-17953875	0	0	0	0
ENSMUSG00000016995	Matn4	chr2:164389393-164405160	0	23.8043	0	0
ENSMUSG00000016998	Svs4	chr2:164275952-164278459	0	0	0	0
ENSMUSG00000017000	Svs6	chr2:164316751-164318453	0	0	0	0
ENSMUSG00000017002	Slpi	chr2:164354070-164389095	0	15.5458	0	0
ENSMUSG00000017003	Svs3a	chr2:164289268-164291500	0	0	0	0
ENSMUSG00000017004	Svs5	chr2:164332740-164334396	0	0	0	0
ENSMUSG00000017007	Rbpjl	chr2:164403141-164415448	0	8.25849	0	0
ENSMUSG00000017009	Sdc4	chr2:164424247-164443887	3.2119	30.2499	0	0
ENSMUSG00000017049	Ccdc70	chr8:21969775-21974041	0	0	0	0
ENSMUSG00000017057	Il13ra1	chrX:36112110-36171259	0	0	0	0
ENSMUSG00000017064	Prl5a1	chr13:28142484-28151611	0	0	0	0
ENSMUSG00000017119	Nbr1	chr11:101552149-101581951	0	0	0	0
ENSMUSG00000017132	Cyth1	chr11:118132019-118248592	29.171	0	15.3598	0
ENSMUSG00000017144	Rnd3	chr2:51130438-51149111	13.5191	0	0	0
ENSMUSG00000017146	Brca1	chr11:101488764-101551955	0	0	0	0
ENSMUSG00000017165	Gast	chr11:100334407-100336996	0	0	0	0
ENSMUSG00000017167	Cntnap1	chr11:101170523-101190724	0	9.2879	0	0
ENSMUSG00000017176	Nt5c3b	chr11:100422321-100441808	0	0	0	0
ENSMUSG00000017188	Coa3	chr11:101277968-101279114	4.44329	0	0	0
ENSMUSG00000017195	Zpbp2	chr11:98551097-98558665	0	0	0	0
ENSMUSG00000017204	Gsdma	chr11:98664351-98677708	0	0	0	0
ENSMUSG00000017210	Med24	chr11:98704591-98729435	0	0	0	0
ENSMUSG00000017211	Gsdma2	chr11:98646759-98657964	0	0	0	0
ENSMUSG00000017221	Psmd3	chr11:98682554-98695979	0	0	0	0
ENSMUSG00000017264	Exosc10	chr4:148558429-148582401	0	0	0	0
ENSMUSG00000017286	Glod4	chr11:76120987-76243725	0	0	0	0
ENSMUSG00000017288	Vps53	chr11:76046226-76179647	0	0	0	0
ENSMUSG00000017291	Taok1	chr11:77529162-77607815	0	0	0	0
ENSMUSG00000017299	Dnttip1	chr2:164745983-164768607	0	0	0	0
ENSMUSG00000017300	Tnnc2	chr2:164777161-164779967	0	0	0	0
ENSMUSG00000017307	Acot8	chr2:164792765-164804882	0	0	0	0
ENSMUSG00000017309	Cd300lg	chr11:102041509-102055620	0	0	0	0
ENSMUSG00000017310	Spint4	chr2:164698501-164702453	0	0	0	0
ENSMUSG00000017311	Pyy	chr11:102106676-102107832	0	0	0	0
ENSMUSG00000017314	Mpp2	chr11:102057015-102088515	0	0	0	0
ENSMUSG00000017316	Ppy	chr11:102099930-102101319	0	0	0	0
ENSMUSG00000017344	Vtn	chr11:78499091-78502324	8.59171	0	6.01539	0
ENSMUSG00000017376	Nlk	chr11:78567168-78697373	7.54429	0	0	0
ENSMUSG00000017386	Traf4	chr11:78158499-78165589	0	0	0	0
ENSMUSG00000017390	Aldoc	chr11:78322968-78327781	0	0	0	0
ENSMUSG00000017400	Stac2	chr11:98036623-98053462	0	0	0	0
ENSMUSG00000017404	Rpl19	chr11:98026710-98030492	0	0	0	0
ENSMUSG00000017405	Nek8	chr11:78166106-78176675	0	0	0	0
ENSMUSG00000017412	Cacnb4	chr2:52428320-52676831	9.96045	0	19.1807	0
ENSMUSG00000017417	Plxdc1	chr11:97923238-97986444	0	0	0	0
ENSMUSG00000017418	Arl5b	chr2:15049395-15082456	9.8776	35.7478	4.4811	0
ENSMUSG00000017421	Zfp207	chr11:80383279-80405733	0	0	0	0
ENSMUSG00000017428	Psmd11	chr11:80428615-80473248	6.5251	0	0	0
ENSMUSG00000017446	C1qtnf1	chr11:118428203-118449963	0	0	0	0
ENSMUSG00000017453	Pipox	chr11:77880615-77894096	0	0	0	0
ENSMUSG00000017466	Timp2	chr11:118301069-118355740	0	0	0	0
ENSMUSG00000017478	Zc3h18	chr8:122376609-122417360	0	0	0	0
ENSMUSG00000017485	Top2b	chr14:16365179-16435462	0	0	0	0
ENSMUSG00000017491	Rarb	chr14:16430839-16819156	6.5251	34.4553	18.1392	0
ENSMUSG00000017493	Igfbp4	chr11:99041244-99054392	0	0	0	0
ENSMUSG00000017499	Cdc6	chr11:98907801-98923940	0	0	0	0
ENSMUSG00000017548	Suz12	chr11:79993106-80034123	0	0	0	0
ENSMUSG00000017550	Atad5	chr11:80089400-80135794	13.104	0	7.94251	0
ENSMUSG00000017561	Crlf3	chr11:80046493-80080991	13.104	0	7.94251	0
ENSMUSG00000017588	Krt27	chr11:99345565-99351104	0	0	0	0
ENSMUSG00000017607	Tns4	chr11:99065678-99089306	21.5797	17.1785	29.738	0
ENSMUSG00000017615	Tnfaip1	chr11:78522850-78536332	11.4717	0	15.0062	0
ENSMUSG00000017631	Abr	chr11:76416734-76622314	0	0	5.87472	0
ENSMUSG00000017639	Rab11fip4	chr11:79591212-79698023	0	0	0	0
ENSMUSG00000017652	Cd40	chr2:165055627-165072948	0	0	0	0
ENSMUSG00000017664	Slc35c2	chr2:165276554-165287869	0	0	0	0
ENSMUSG00000017667	Zfp334	chr2:165374264-165388259	0	0	0	0
ENSMUSG00000017670	Elmo2	chr2:165288031-165326479	0	0	0	0
ENSMUSG00000017677	Wsb1	chr11:79239372-79254671	0	14.7517	0	0
ENSMUSG00000017679	Ttpal	chr2:163602314-163619013	7.38728	0	0	0
ENSMUSG00000017686	Rhot1	chr11:80209019-80267907	0	0	0	0
ENSMUSG00000017688	Hnf4g	chr3:3508030-3658052	0	0	0	0
ENSMUSG00000017692	Rhbdl3	chr11:80300912-80355955	0	0	0	0
ENSMUSG00000017697	Ada	chr2:163726584-163750239	0	0	0	0
ENSMUSG00000017707	Serinc3	chr2:163623272-163645131	0	0	0	0
ENSMUSG00000017713	Tha1	chr11:117867952-117873481	0	0	0	0
ENSMUSG00000017715	Pgs1	chr11:117986292-118024011	0	0	0	0
ENSMUSG00000017716	Birc5	chr11:117849251-117855743	0	35.729	0	0
ENSMUSG00000017718	Afmid	chr11:117825924-117839908	0	0	0	0
ENSMUSG00000017720	Trp53tg5	chr2:164470301-164473724	0	0	0	0
ENSMUSG00000017721	Pigt	chr2:164497520-164508301	19.8868	22.5962	13.1921	0
ENSMUSG00000017723	Wfdc2	chr2:164562413-164568510	0	0	0	0
ENSMUSG00000017724	Etv4	chr11:101769742-101785371	0	35.1677	5.36985	0
ENSMUSG00000017733	Eppin	chr2:164588343-164593594	0	0	0	0
ENSMUSG00000017734	Dbndd2	chr2:164486106-164493319	0	0	0	0
ENSMUSG00000017737	Mmp9	chr2:164940780-164955850	0	0	0	0
ENSMUSG00000017740	Slc12a5	chr2:164960802-164999731	0	0	0	0
ENSMUSG00000017747	Ghdc	chr11:100766032-100770957	0	0	0	0
ENSMUSG00000017754	Pltp	chr2:164839518-164857711	0	0	0	0
ENSMUSG00000017756	Slc12a7	chr13:73733094-73816754	13.662	0	6.97504	0
ENSMUSG00000017760	Ctsa	chr2:164832873-164841032	0	0	0	0
ENSMUSG00000017764	Zswim1	chr2:164822686-164826871	0	0	0	0
ENSMUSG00000017765	Slc12a4	chr8:105943590-105966097	0	0	0	0
ENSMUSG00000017767	Spata25	chr2:164826389-164828537	0	0	0	0
ENSMUSG00000017774	Myo1c	chr11:75650504-75673910	0	0	0	0
ENSMUSG00000017776	Crk	chr11:75679259-75706908	0	0	0	0
ENSMUSG00000017778	Cox7c	chr13:86044816-86046904	6.90353	0	5.45496	0
ENSMUSG00000017781	Pitpna	chr11:75588097-75628804	0	0	0	0
ENSMUSG00000017801	Mlx	chr11:101087277-101092207	0	0	12.2123	0
ENSMUSG00000017802	Retreg3	chr11:101096322-101119893	0	0	0	0
ENSMUSG00000017817	Jph2	chr2:163336242-163397993	0	0	0	0
ENSMUSG00000017830	Dhx58	chr11:100694884-100704271	0	0	0	0
ENSMUSG00000017831	Rab5a	chr17:53479234-53507680	0	0	0	0
ENSMUSG00000017832	Hspb9	chr11:100713850-100714575	0	0	0	0
ENSMUSG00000017837	Nkiras2	chr11:100619244-100627607	0	0	0	0
ENSMUSG00000017843	Ppp2r5c	chr12:110447120-110583062	0	0	0	0
ENSMUSG00000017858	Ift52	chr2:163017354-163046141	0	0	0	0
ENSMUSG00000017861	Mybl2	chr2:163054687-163084688	0	0	0	0
ENSMUSG00000017868	Sgk2	chr2:162987330-163014127	9.15703	0	0	0
ENSMUSG00000017897	Eya2	chr2:165595032-165771727	0	0	0	0
ENSMUSG00000017922	Prl3c1	chr13:27196659-27203749	0	0	0	0
ENSMUSG00000017929	B4galt5	chr2:167298444-167349183	0	0	0	0
ENSMUSG00000017943	Gdap1l1	chr2:163438476-163455324	0	0	0	0
ENSMUSG00000017950	Hnf4a	chr2:163506808-163572910	15.3954	36.0038	17.3293	0
ENSMUSG00000017969	Ptgis	chr2:167191805-167240604	0	0	0	0
ENSMUSG00000017978	Cadps2	chr6:23262773-23839421	8.69482	0	9.82632	0
ENSMUSG00000017999	Ddx27	chr2:167015193-167034947	0	0	0	0
ENSMUSG00000018001	Cyth3	chr5:143622447-143710250	0	0	0	0
ENSMUSG00000018008	Cyth4	chr15:78597047-78622019	0	0	0	0
ENSMUSG00000018012	Rac3	chr11:120721470-120723969	0	0	0	0
ENSMUSG00000018040	Rrp7a	chr15:83113433-83122801	0	0	0	0
ENSMUSG00000018042	Cyb5r3	chr15:83153494-83172592	0	0	12.156	0
ENSMUSG00000018068	Ints2	chr11:86210681-86257575	0	0	0	0
ENSMUSG00000018076	Med13l	chr5:118560679-118765438	7.54429	0	9.05163	0
ENSMUSG00000018102	Hist1h2bc	chr13:23684199-23692908	11.5522	0	0	0
ENSMUSG00000018126	Baiap2l2	chr15:79258195-79285537	0	0	0	0
ENSMUSG00000018143	Mafk	chr5:139791513-139802653	0	0	0	0
ENSMUSG00000018160	Med1	chr11:98152154-98193293	0	0	0	0
ENSMUSG00000018166	Erbb3	chr10:128567523-128589652	0	0	0	0
ENSMUSG00000018167	Stard3	chr11:98358368-98381112	20.8962	4.76408	17.7759	0
ENSMUSG00000018168	Ikzf3	chr11:98464902-98546031	0	0	0	0
ENSMUSG00000018169	Mfng	chr15:78755882-78773475	0	0	0	0
ENSMUSG00000018171	Vmp1	chr11:86583865-86683836	18.6593	0	6.71903	0
ENSMUSG00000018189	Uchl5	chr1:143777272-143807466	0	11.7551	0	13.976
ENSMUSG00000018196	Glrx2	chr1:143716338-143749676	0	0	0	0
ENSMUSG00000018199	Trove2	chr1:143750790-143777068	0	11.7551	0	13.976
ENSMUSG00000018209	Stk4	chr2:164070322-164155524	0	0	0	0
ENSMUSG00000018211	Wfdc15b	chr2:164214454-164221660	0	0	0	0
ENSMUSG00000018217	Pmp22	chr11:63128982-63159547	0	0	0	0
ENSMUSG00000018238	Gdf9	chr11:53431023-53437904	13.5274	21.8465	16.1251	0
ENSMUSG00000018239	Zcchc10	chr11:53324679-53333301	0	0	0	0
ENSMUSG00000018259	Prl8a2	chr13:27345673-27354216	0	0	0	0
ENSMUSG00000018263	Tbx5	chr5:119832668-119885219	0	0	0	0
ENSMUSG00000018286	Psmb6	chr11:70525367-70527858	0	0	0	0
ENSMUSG00000018287	Spag7	chr11:70663771-70669416	5.76067	0	6.4837	0
ENSMUSG00000018293	Pfn1	chr11:70651850-70654644	0	0	0	0
ENSMUSG00000018322	Tomm34	chr2:164053540-164071169	0	0	0	0
ENSMUSG00000018326	Ywhab	chr2:163994960-164018588	10.8135	0	20.64	0
ENSMUSG00000018334	Ksr1	chr11:79013440-79146407	0	0	0	0
ENSMUSG00000018339	Gpx3	chr11:54902453-54910377	0	0	0	0
ENSMUSG00000018340	Anxa6	chr11:54979108-55033445	0	0	0	0
ENSMUSG00000018341	Il12rb2	chr6:67291318-67376188	9.15703	0	4.28414	0
ENSMUSG00000018347	Zkscan6	chr11:65807175-65829239	0	0	0	0
ENSMUSG00000018362	Kpna2	chr11:106988629-106999541	0	0	0	0
ENSMUSG00000018363	Smurf2	chr11:106820066-106920715	22.4546	12.0813	16.8882	0
ENSMUSG00000018372	Cep95	chr11:106789252-106819930	0	112.966	0	0
ENSMUSG00000018377	Vezf1	chr11:88068279-88084729	0	0	0	0
ENSMUSG00000018378	Cuedc1	chr11:88098058-88194140	0	0	0	0
ENSMUSG00000018379	Srsf1	chr11:88047373-88053755	0	0	0	0
ENSMUSG00000018381	Abi3	chr11:95830074-95842476	0	0	0	0
ENSMUSG00000018387	Shroom1	chr11:53457205-53467766	7.60688	0	0	0
ENSMUSG00000018395	Kif3a	chr11:53567379-53601967	0	0	0	0
ENSMUSG00000018398	2019-09-08	chr11:53519257-53549565	0	0	0	0
ENSMUSG00000018401	Mtmr4	chr11:87592162-87616302	0	0	0	0
ENSMUSG00000018405	Mrm1	chr11:84813061-84819515	0	0	0	0
ENSMUSG00000018411	Mapt	chr11:104231390-104332090	11.0761	0	0	0
ENSMUSG00000018412	Kansl1	chr11:104333229-104468861	82.8181	15.4778	20.464	0
ENSMUSG00000018415	Gid4	chr11:60417145-60450927	0	0	0	0
ENSMUSG00000018417	Myo1b	chr1:51749765-51916071	26.641	29.4039	17.3389	5.95873
ENSMUSG00000018425	Dhx40	chr11:86768846-86807746	0	0	0	0
ENSMUSG00000018427	Ypel2	chr11:86936425-86993707	0	10.9246	9.56483	0
ENSMUSG00000018428	Akap1	chr11:88830792-88864586	0	0	0	0
ENSMUSG00000018433	Nol11	chr11:107166663-107189381	0	7.25006	0	0
ENSMUSG00000018442	Derl2	chr11:71007164-71019841	9.5482	0	0	0
ENSMUSG00000018446	C1qbp	chr11:70977836-70983026	0	0	0	0
ENSMUSG00000018449	Rpain	chr11:70970213-70977833	0	0	0	0
ENSMUSG00000018451	6330403K07Rik	chr11:71031941-71033513	0	0	0	0
ENSMUSG00000018459	Slc13a3	chr2:165405028-165473230	0	10.6283	14.592	0
ENSMUSG00000018470	Kcnab3	chr11:69326258-69333042	0	20.4052	6.06734	0
ENSMUSG00000018474	Chd3	chr11:69343273-69369406	0	0	0	0
ENSMUSG00000018476	Kdm6b	chr11:69398508-69413675	6.51964	61.1491	0	0
ENSMUSG00000018479	1700125H20Rik	chr11:85170404-85181145	0	0	0	0
ENSMUSG00000018481	Appbp2	chr11:85187262-85235130	0	0	0	0
ENSMUSG00000018486	Wnt9b	chr11:103727364-103749821	0	0	0	0
ENSMUSG00000018500	Adora2b	chr11:62248984-62266453	0	0	0	0
ENSMUSG00000018501	Ncor1	chr11:62316426-62458541	28.0494	0	9.38143	0
ENSMUSG00000018507	Trpv2	chr11:62574486-62600515	0	0	0	0
ENSMUSG00000018509	Cenpv	chr11:62524946-62539261	0	0	0	0
ENSMUSG00000018537	Pcgf2	chr11:97688823-97700497	0	0	0	0
ENSMUSG00000018541	Cwc25	chr11:97745481-97766556	0	0	0	0
ENSMUSG00000018543	1700001P01Rik	chr11:97771481-97775918	0	0	0	0
ENSMUSG00000018547	Pip4k2b	chr11:97715157-97744704	16.899	5.36505	11.9767	0
ENSMUSG00000018548	Trim37	chr11:87127077-87220683	0	0	0	0
ENSMUSG00000018554	Ybx2	chr11:69935796-69941605	0	0	0	0
ENSMUSG00000018559	Ctdnep1	chr11:69981156-69990601	0	0	0	0
ENSMUSG00000018565	Elp5	chr11:69968222-69982517	0	0	0	0
ENSMUSG00000018566	Slc2a4	chr11:69942539-69948188	0	0	0	0
ENSMUSG00000018567	Gabarap	chr11:69991143-69994951	0	0	0	0
ENSMUSG00000018569	Cldn7	chr11:69964779-69967885	0	0	0	0
ENSMUSG00000018570	2810408A11Rik	chr11:69897352-69900987	0	0	0	0
ENSMUSG00000018572	Phf23	chr11:69995777-70000009	0	0	0	0
ENSMUSG00000018574	Acadvl	chr11:70010183-70015411	0	0	0	0
ENSMUSG00000018581	Dnah11	chr12:117877982-118199043	29.875	0	20.2078	0
ENSMUSG00000018583	G3bp1	chr11:55469685-55504838	0	0	0	0
ENSMUSG00000018585	Atox1	chr11:55446641-55461239	0	0	0	0
ENSMUSG00000018589	Glra2	chrX:165129017-165327393	0	0	0	0
ENSMUSG00000018593	Sparc	chr11:55394500-55423183	0	0	0	0
ENSMUSG00000018595	Glra4	chrX:136757674-136780141	0	0	0	0
ENSMUSG00000018599	Mief2	chr11:60728398-60732951	0	0	0	0
ENSMUSG00000018604	Tbx3	chr5:119670669-119684724	0	0	0	0
ENSMUSG00000018620	Mmp20	chr9:7628231-7674979	0	0	0	0
ENSMUSG00000018623	Mmp7	chr9:7692090-7699585	0	0	0	0
ENSMUSG00000018634	Crhr1	chr11:104132855-104175523	0	0	0	0
ENSMUSG00000018648	Dusp14	chr11:84048041-84069261	10.5945	0	10.9878	0
ENSMUSG00000018651	Tada2a	chr11:84078920-84129600	0	0	0	0
ENSMUSG00000018654	Ikzf1	chr11:11685003-11772926	0	0	0	0
ENSMUSG00000018656	Tcaf3	chr6:42584866-42597692	0	0	0	0
ENSMUSG00000018659	Pnpo	chr11:96937825-96943986	0	0	0	0
ENSMUSG00000018661	Cog1	chr11:113649169-113667054	0	0	0	0
ENSMUSG00000018666	Cbx1	chr11:96789127-96808640	0	0	0	0
ENSMUSG00000018669	Cdk5rap3	chr11:96907426-96916496	0	0	0	0
ENSMUSG00000018672	Copz2	chr11:96849870-96861203	0	0	0	0
ENSMUSG00000018677	Slc25a39	chr11:102402985-102407946	0	0	0	0
ENSMUSG00000018678	Sp2	chr11:96953341-96982959	0	25.3291	0	0
ENSMUSG00000018697	Aatf	chr11:84422855-84513522	0	0	0	0
ENSMUSG00000018698	Lhx1	chr11:84518284-84525535	0	0	0	0
ENSMUSG00000018707	Dync1h1	chr12:110601452-110666945	0	0	0	0
ENSMUSG00000018727	Cpsf4l	chr11:113698172-113710017	0	0	11.5225	0
ENSMUSG00000018733	Pex12	chr11:83294642-83302586	0	0	0	0
ENSMUSG00000018736	Ndel1	chr11:68821434-68871858	18.2383	33.8331	12.5752	0
ENSMUSG00000018740	Slc25a35	chr11:68968131-68974365	0	0	0	0
ENSMUSG00000018750	Zbtb4	chr11:69765912-69784023	0	0	0	0
ENSMUSG00000018752	Tnfsfm13	chr11:69682577-69696098	0	37.5918	0	0
ENSMUSG00000018761	Mpdu1	chr11:69656697-69662642	0	6.19652	0	0
ENSMUSG00000018765	Fxr2	chr11:69632990-69653297	0	0	0	0
ENSMUSG00000018770	Atp5g3	chr2:73908447-73911326	0	0	0	0
ENSMUSG00000018774	Cd68	chr11:69664213-69666153	0	6.19652	0	0
ENSMUSG00000018776	Slc35g3	chr11:69759890-69761968	0	0	0	0
ENSMUSG00000018796	Acsl1	chr8:46471037-46536051	36.5439	7.323	30.9793	0
ENSMUSG00000018800	Abca5	chr11:110269369-110337716	0	0	0	0
ENSMUSG00000018809	Smyd4	chr11:75348433-75405705	0	0	0	0
[truncated: 52,839 more rows]
